# Supplementary material for: Extending the Limits of Quantitative Proteome Profiling with Data-Independent Acquisition and Application to Acetaminophen-Treated Three-Dimensional Liver Microtissues
Source: Mol Cell Proteomics. 2015 Feb 27;14(5):1400–10. doi: 10.1074/mcp.M114.044305 (PMC4424408; doi:10.1074/mcp.M114.044305)
Supplement: Supplemental Data [file supp_M114.044305_mcp.M114.044305-2.xlsx]

## Sheet: Legend
Legend:
ModifiedSequence	Peptide sequence with modifications
StrippedSequence	Peptide sequence
PrecursorCharge	Peptide precursor charge
ProteinID	Protein accession (Uniprot/Swissprot)
ProteinDescription	Protein Description (Uniprot/Swissprot)
IsProteotypic	States whether the peptide is proteotypic with reference to the uniprot sequences used
PrecursorMz	Mass over charge of peptide precursor
iRT	indexed retention time
FragmentType	Class of fragment ion
FragmentNumber	Number of fragment ion
FI.FrgLossType	Loss type of fragment ion
FragmentCharge	Charge of fragment ion
FragmentMz	mass over charge of fragment ion
RelativeFragmentIntensity	Relative intensity of the fragment ion in respect to the highest intense fragment ion
FI.NormRelativeRank	Rank of the fragment ion (in respect to the fragment ion intenstity)
Raw file	Name of the MS measurement
Retention time	Original retention time of the peptide precursor
PEP	Posterior Error Probability
MS/MS Count	Number of MS/MS spectra in which the peptide was identified
MS/MS Scan Number	Scan number of the MS/MS spectra in the MS measurement RAW file, in which the peptide was identified

## Sheet: Profiling Standard Sample Set
ModifiedSequence	StrippedSequence	PrecursorCharge	ProteinID	ProteinDescription	IsProteotypic	PrecursorMz	iRT	FragmentType	FragmentNumber	FI.FrgLossType	FragmentCharge	FragmentMz	RelativeFragmentIntensity	FI.NormRelativeRank
_ELASQPDVDGFLVGGASLKPEFVDIINAK_	ELASQPDVDGFLVGGASLKPEFVDIINAK	3	P60174	Triosephosphate isomerase	TRUE	1010.53	117.536	y	24	noloss	2	1251.17	59.8903	2
_ELASQPDVDGFLVGGASLKPEFVDIINAK_	ELASQPDVDGFLVGGASLKPEFVDIINAK	3	P60174	Triosephosphate isomerase	TRUE	1010.53	117.536	y	10	noloss	1	1145.62	35.6897	3
_ELASQPDVDGFLVGGASLKPEFVDIINAK_	ELASQPDVDGFLVGGASLKPEFVDIINAK	3	P60174	Triosephosphate isomerase	TRUE	1010.53	117.536	b	3	noloss	1	314.171	19.847	7
_ELASQPDVDGFLVGGASLKPEFVDIINAK_	ELASQPDVDGFLVGGASLKPEFVDIINAK	3	P60174	Triosephosphate isomerase	TRUE	1010.53	117.536	b	4	H2O	1	383.193	16.6348	8
_ELASQPDVDGFLVGGASLKPEFVDIINAK_	ELASQPDVDGFLVGGASLKPEFVDIINAK	3	P60174	Triosephosphate isomerase	TRUE	1010.53	117.536	y	21	noloss	2	1095.59	11.8501	11
_ELASQPDVDGFLVGGASLKPEFVDIINAK_	ELASQPDVDGFLVGGASLKPEFVDIINAK	3	P60174	Triosephosphate isomerase	TRUE	1010.53	117.536	b	5	H2O	1	511.251	11.2125	13
_ELASQPDVDGFLVGGASLKPEFVDIINAK_	ELASQPDVDGFLVGGASLKPEFVDIINAK	3	P60174	Triosephosphate isomerase	TRUE	1010.53	117.536	y	16	noloss	1	1658.91	10.5038	14
_ELASQPDVDGFLVGGASLKPEFVDIINAK_	ELASQPDVDGFLVGGASLKPEFVDIINAK	3	P60174	Triosephosphate isomerase	TRUE	1010.53	117.536	y	3	noloss	1	332.193	10.3883	15
_ELASQPDVDGFLVGGASLKPEFVDIINAK_	ELASQPDVDGFLVGGASLKPEFVDIINAK	3	P60174	Triosephosphate isomerase	TRUE	1010.53	117.536	y	5	noloss	1	558.361	9.92416	16
_VAPEEHPVLLTEAPLNPK_	VAPEEHPVLLTEAPLNPK	3	P60709;P63261	Actin, cytoplasmic 1;Actin, cytoplasmic 2	FALSE	652.026	51.7474	y	5	noloss	1	568.345	100	1
_VAPEEHPVLLTEAPLNPK_	VAPEEHPVLLTEAPLNPK	3	P60709;P63261	Actin, cytoplasmic 1;Actin, cytoplasmic 2	FALSE	652.026	51.7474	y	6	noloss	1	639.382	53.901	3
_VAPEEHPVLLTEAPLNPK_	VAPEEHPVLLTEAPLNPK	3	P60709;P63261	Actin, cytoplasmic 1;Actin, cytoplasmic 2	FALSE	652.026	51.7474	y	8	noloss	1	869.473	51.6017	4
_VAPEEHPVLLTEAPLNPK_	VAPEEHPVLLTEAPLNPK	3	P60709;P63261	Actin, cytoplasmic 1;Actin, cytoplasmic 2	FALSE	652.026	51.7474	y	16	noloss	1	1783.96	39.1216	6
_VAPEEHPVLLTEAPLNPK_	VAPEEHPVLLTEAPLNPK	3	P60709;P63261	Actin, cytoplasmic 1;Actin, cytoplasmic 2	FALSE	652.026	51.7474	y	7	noloss	1	768.425	30.7298	8
_VAPEEHPVLLTEAPLNPK_	VAPEEHPVLLTEAPLNPK	3	P60709;P63261	Actin, cytoplasmic 1;Actin, cytoplasmic 2	FALSE	652.026	51.7474	y	12	noloss	1	1291.76	26.2301	9
_VAPEEHPVLLTEAPLNPK_	VAPEEHPVLLTEAPLNPK	3	P60709;P63261	Actin, cytoplasmic 1;Actin, cytoplasmic 2	FALSE	652.026	51.7474	y	3	noloss	1	358.208	18.693	10
_VAPEEHPVLLTEAPLNPK_	VAPEEHPVLLTEAPLNPK	3	P60709;P63261	Actin, cytoplasmic 1;Actin, cytoplasmic 2	FALSE	652.026	51.7474	y	9	noloss	1	982.557	15.169	11
_VAPEEHPVLLTEAPLNPK_	VAPEEHPVLLTEAPLNPK	3	P60709;P63261	Actin, cytoplasmic 1;Actin, cytoplasmic 2	FALSE	652.026	51.7474	y	3	NH3	1	341.182	10.6962	13
_LISQIVSSITASLR_	LISQIVSSITASLR	2	P68363;Q9BQE3;P68366;Q9H853;Q9NY65;ENSEMBL:ENSBTAP00000016242	Tubulin alpha-1B chain;Tubulin alpha-1C chain;Tubulin alpha-4A chain;Putative tubulin-like protein alpha-4B;Tubulin alpha-8 chain;(Bos taurus) similar to alpha-tubulin I isoform 1	FALSE	744.443	118.373	y	9	noloss	1	933.536	100	1
_LISQIVSSITASLR_	LISQIVSSITASLR	2	P68363;Q9BQE3;P68366;Q9H853;Q9NY65;ENSEMBL:ENSBTAP00000016242	Tubulin alpha-1B chain;Tubulin alpha-1C chain;Tubulin alpha-4A chain;Putative tubulin-like protein alpha-4B;Tubulin alpha-8 chain;(Bos taurus) similar to alpha-tubulin I isoform 1	FALSE	744.443	118.373	y	8	noloss	1	834.468	76.2222	2
_LISQIVSSITASLR_	LISQIVSSITASLR	2	P68363;Q9BQE3;P68366;Q9H853;Q9NY65;ENSEMBL:ENSBTAP00000016242	Tubulin alpha-1B chain;Tubulin alpha-1C chain;Tubulin alpha-4A chain;Putative tubulin-like protein alpha-4B;Tubulin alpha-8 chain;(Bos taurus) similar to alpha-tubulin I isoform 1	FALSE	744.443	118.373	y	10	noloss	1	1046.62	33.06	4
_LISQIVSSITASLR_	LISQIVSSITASLR	2	P68363;Q9BQE3;P68366;Q9H853;Q9NY65;ENSEMBL:ENSBTAP00000016242	Tubulin alpha-1B chain;Tubulin alpha-1C chain;Tubulin alpha-4A chain;Putative tubulin-like protein alpha-4B;Tubulin alpha-8 chain;(Bos taurus) similar to alpha-tubulin I isoform 1	FALSE	744.443	118.373	y	12	noloss	1	1261.71	23.3118	6
_LISQIVSSITASLR_	LISQIVSSITASLR	2	P68363;Q9BQE3;P68366;Q9H853;Q9NY65;ENSEMBL:ENSBTAP00000016242	Tubulin alpha-1B chain;Tubulin alpha-1C chain;Tubulin alpha-4A chain;Putative tubulin-like protein alpha-4B;Tubulin alpha-8 chain;(Bos taurus) similar to alpha-tubulin I isoform 1	FALSE	744.443	118.373	y	7	noloss	1	747.436	19.3075	7
_LISQIVSSITASLR_	LISQIVSSITASLR	2	P68363;Q9BQE3;P68366;Q9H853;Q9NY65;ENSEMBL:ENSBTAP00000016242	Tubulin alpha-1B chain;Tubulin alpha-1C chain;Tubulin alpha-4A chain;Putative tubulin-like protein alpha-4B;Tubulin alpha-8 chain;(Bos taurus) similar to alpha-tubulin I isoform 1	FALSE	744.443	118.373	b	4	noloss	1	442.266	14.9118	8
_LISQIVSSITASLR_	LISQIVSSITASLR	2	P68363;Q9BQE3;P68366;Q9H853;Q9NY65;ENSEMBL:ENSBTAP00000016242	Tubulin alpha-1B chain;Tubulin alpha-1C chain;Tubulin alpha-4A chain;Putative tubulin-like protein alpha-4B;Tubulin alpha-8 chain;(Bos taurus) similar to alpha-tubulin I isoform 1	FALSE	744.443	118.373	y	5	noloss	1	547.32	12.5539	9
_LISQIVSSITASLR_	LISQIVSSITASLR	2	P68363;Q9BQE3;P68366;Q9H853;Q9NY65;ENSEMBL:ENSBTAP00000016242	Tubulin alpha-1B chain;Tubulin alpha-1C chain;Tubulin alpha-4A chain;Putative tubulin-like protein alpha-4B;Tubulin alpha-8 chain;(Bos taurus) similar to alpha-tubulin I isoform 1	FALSE	744.443	118.373	y	6	noloss	1	660.404	7.29081	11
_LISQIVSSITASLR_	LISQIVSSITASLR	2	P68363;Q9BQE3;P68366;Q9H853;Q9NY65;ENSEMBL:ENSBTAP00000016242	Tubulin alpha-1B chain;Tubulin alpha-1C chain;Tubulin alpha-4A chain;Putative tubulin-like protein alpha-4B;Tubulin alpha-8 chain;(Bos taurus) similar to alpha-tubulin I isoform 1	FALSE	744.443	118.373	b	4	H2O	1	424.255	6.60796	12
_YPIEHGIITNWDDMEK_	YPIEHGIITNWDDMEK	3	P62736;P68032;P63267;P68133	Actin, aortic smooth muscle;Actin, alpha cardiac muscle 1;Actin, gamma-enteric smooth muscle;Actin, alpha skeletal muscle	FALSE	654.308	54.7077	y	15	noloss	1	1797.85	100	1
_YPIEHGIITNWDDMEK_	YPIEHGIITNWDDMEK	3	P62736;P68032;P63267;P68133	Actin, aortic smooth muscle;Actin, alpha cardiac muscle 1;Actin, gamma-enteric smooth muscle;Actin, alpha skeletal muscle	FALSE	654.308	54.7077	y	5	noloss	1	637.25	94.9435	2
_YPIEHGIITNWDDMEK_	YPIEHGIITNWDDMEK	3	P62736;P68032;P63267;P68133	Actin, aortic smooth muscle;Actin, alpha cardiac muscle 1;Actin, gamma-enteric smooth muscle;Actin, alpha skeletal muscle	FALSE	654.308	54.7077	y	8	noloss	1	1038.42	89.9108	3
_YPIEHGIITNWDDMEK_	YPIEHGIITNWDDMEK	3	P62736;P68032;P63267;P68133	Actin, aortic smooth muscle;Actin, alpha cardiac muscle 1;Actin, gamma-enteric smooth muscle;Actin, alpha skeletal muscle	FALSE	654.308	54.7077	y	15	noloss	2	899.427	84.612	4
_YPIEHGIITNWDDMEK_	YPIEHGIITNWDDMEK	3	P62736;P68032;P63267;P68133	Actin, aortic smooth muscle;Actin, alpha cardiac muscle 1;Actin, gamma-enteric smooth muscle;Actin, alpha skeletal muscle	FALSE	654.308	54.7077	y	6	noloss	1	823.329	78.2202	5
_YPIEHGIITNWDDMEK_	YPIEHGIITNWDDMEK	3	P62736;P68032;P63267;P68133	Actin, aortic smooth muscle;Actin, alpha cardiac muscle 1;Actin, gamma-enteric smooth muscle;Actin, alpha skeletal muscle	FALSE	654.308	54.7077	y	7	noloss	1	937.372	76.1283	6
_YPIEHGIITNWDDMEK_	YPIEHGIITNWDDMEK	3	P62736;P68032;P63267;P68133	Actin, aortic smooth muscle;Actin, alpha cardiac muscle 1;Actin, gamma-enteric smooth muscle;Actin, alpha skeletal muscle	FALSE	654.308	54.7077	y	4	noloss	1	522.223	65.3171	7
_YPIEHGIITNWDDMEK_	YPIEHGIITNWDDMEK	3	P62736;P68032;P63267;P68133	Actin, aortic smooth muscle;Actin, alpha cardiac muscle 1;Actin, gamma-enteric smooth muscle;Actin, alpha skeletal muscle	FALSE	654.308	54.7077	y	3	noloss	1	407.196	55.9036	8
_YPIEHGIITNWDDMEK_	YPIEHGIITNWDDMEK	3	P62736;P68032;P63267;P68133	Actin, aortic smooth muscle;Actin, alpha cardiac muscle 1;Actin, gamma-enteric smooth muscle;Actin, alpha skeletal muscle	FALSE	654.308	54.7077	y	14	noloss	1	1700.79	29.435	14
_HIIVAC[CAM]EGNPYVPVHFDASV_	HIIVACEGNPYVPVHFDASV	3	P61823	Ribonuclease pancreatic	TRUE	742.033	69.1914	y	8	noloss	1	871.431	100	1
_HIIVAC[CAM]EGNPYVPVHFDASV_	HIIVACEGNPYVPVHFDASV	3	P61823	Ribonuclease pancreatic	TRUE	742.033	69.1914	b	9	noloss	1	994.477	79.7297	2
_HIIVAC[CAM]EGNPYVPVHFDASV_	HIIVACEGNPYVPVHFDASV	3	P61823	Ribonuclease pancreatic	TRUE	742.033	69.1914	b	5	noloss	1	534.34	54.6246	3
_HIIVAC[CAM]EGNPYVPVHFDASV_	HIIVACEGNPYVPVHFDASV	3	P61823	Ribonuclease pancreatic	TRUE	742.033	69.1914	b	4	noloss	1	463.303	36.9944	5
_HIIVAC[CAM]EGNPYVPVHFDASV_	HIIVACEGNPYVPVHFDASV	3	P61823	Ribonuclease pancreatic	TRUE	742.033	69.1914	y	11	noloss	1	1230.62	33.1887	7
_HIIVAC[CAM]EGNPYVPVHFDASV_	HIIVACEGNPYVPVHFDASV	3	P61823	Ribonuclease pancreatic	TRUE	742.033	69.1914	y	6	noloss	1	675.31	31.4833	8
_HIIVAC[CAM]EGNPYVPVHFDASV_	HIIVACEGNPYVPVHFDASV	3	P61823	Ribonuclease pancreatic	TRUE	742.033	69.1914	y	9	noloss	1	970.499	29.0236	9
_HIIVAC[CAM]EGNPYVPVHFDASV_	HIIVACEGNPYVPVHFDASV	3	P61823	Ribonuclease pancreatic	TRUE	742.033	69.1914	b	3	noloss	1	364.234	26.6307	10
_HIIVAC[CAM]EGNPYVPVHFDASV_	HIIVACEGNPYVPVHFDASV	3	P61823	Ribonuclease pancreatic	TRUE	742.033	69.1914	b	6	noloss	1	694.37	26.1557	11
_SFIKDYPVVSIEDPFDQDDWGAWQK_	SFIKDYPVVSIEDPFDQDDWGAWQK	3	P06733	Alpha-enolase	TRUE	995.803	111.896	y	12	noloss	2	746.828	100	1
_SFIKDYPVVSIEDPFDQDDWGAWQK_	SFIKDYPVVSIEDPFDQDDWGAWQK	3	P06733	Alpha-enolase	TRUE	995.803	111.896	y	12	noloss	1	1492.65	88.4382	2
_SFIKDYPVVSIEDPFDQDDWGAWQK_	SFIKDYPVVSIEDPFDQDDWGAWQK	3	P06733	Alpha-enolase	TRUE	995.803	111.896	y	5	noloss	1	589.309	79.3528	3
_SFIKDYPVVSIEDPFDQDDWGAWQK_	SFIKDYPVVSIEDPFDQDDWGAWQK	3	P06733	Alpha-enolase	TRUE	995.803	111.896	y	3	noloss	1	461.251	60.7689	4
_SFIKDYPVVSIEDPFDQDDWGAWQK_	SFIKDYPVVSIEDPFDQDDWGAWQK	3	P06733	Alpha-enolase	TRUE	995.803	111.896	b	8	noloss	1	950.498	60.6042	5
_SFIKDYPVVSIEDPFDQDDWGAWQK_	SFIKDYPVVSIEDPFDQDDWGAWQK	3	P06733	Alpha-enolase	TRUE	995.803	111.896	b	6	noloss	1	754.377	58.4347	6
_SFIKDYPVVSIEDPFDQDDWGAWQK_	SFIKDYPVVSIEDPFDQDDWGAWQK	3	P06733	Alpha-enolase	TRUE	995.803	111.896	y	6	noloss	1	775.389	36.031	7
_SFIKDYPVVSIEDPFDQDDWGAWQK_	SFIKDYPVVSIEDPFDQDDWGAWQK	3	P06733	Alpha-enolase	TRUE	995.803	111.896	b	9	noloss	1	1049.57	35.6027	9
_SFIKDYPVVSIEDPFDQDDWGAWQK_	SFIKDYPVVSIEDPFDQDDWGAWQK	3	P06733	Alpha-enolase	TRUE	995.803	111.896	b	10	H2O	1	1118.59	34.611	10
_HGEVC[CAM]PAGWKPGSDTIKPDVQK_	HGEVCPAGWKPGSDTIKPDVQK	4	Q06830	Peroxiredoxin-1	TRUE	602.302	18.2346	b	5	noloss	1	583.229	100	1
_HGEVC[CAM]PAGWKPGSDTIKPDVQK_	HGEVCPAGWKPGSDTIKPDVQK	4	Q06830	Peroxiredoxin-1	TRUE	602.302	18.2346	y	5	noloss	1	586.32	90.2028	2
_HGEVC[CAM]PAGWKPGSDTIKPDVQK_	HGEVCPAGWKPGSDTIKPDVQK	4	Q06830	Peroxiredoxin-1	TRUE	602.302	18.2346	y	12	noloss	1	1284.68	63.409	3
_HGEVC[CAM]PAGWKPGSDTIKPDVQK_	HGEVCPAGWKPGSDTIKPDVQK	4	Q06830	Peroxiredoxin-1	TRUE	602.302	18.2346	b	4	noloss	1	423.199	49.2546	4
_HGEVC[CAM]PAGWKPGSDTIKPDVQK_	HGEVCPAGWKPGSDTIKPDVQK	4	Q06830	Peroxiredoxin-1	TRUE	602.302	18.2346	b	9	noloss	1	994.42	40.2833	5
_HGEVC[CAM]PAGWKPGSDTIKPDVQK_	HGEVCPAGWKPGSDTIKPDVQK	4	Q06830	Peroxiredoxin-1	TRUE	602.302	18.2346	y	6	noloss	1	714.414	26.6065	8
_HGEVC[CAM]PAGWKPGSDTIKPDVQK_	HGEVCPAGWKPGSDTIKPDVQK	4	Q06830	Peroxiredoxin-1	TRUE	602.302	18.2346	b	3	noloss	1	324.13	26.1997	9
_HGEVC[CAM]PAGWKPGSDTIKPDVQK_	HGEVCPAGWKPGSDTIKPDVQK	4	Q06830	Peroxiredoxin-1	TRUE	602.302	18.2346	y	3	noloss	1	374.24	25.5473	10
_HGEVC[CAM]PAGWKPGSDTIKPDVQK_	HGEVCPAGWKPGSDTIKPDVQK	4	Q06830	Peroxiredoxin-1	TRUE	602.302	18.2346	b	8	noloss	1	808.341	25.4509	11
_LFIGGLSFETTEESLR_	LFIGGLSFETTEESLR	2	P22626	Heterogeneous nuclear ribonucleoproteins A2/B1	TRUE	899.965	96.8548	y	10	noloss	1	1198.56	100	1
_LFIGGLSFETTEESLR_	LFIGGLSFETTEESLR	2	P22626	Heterogeneous nuclear ribonucleoproteins A2/B1	TRUE	899.965	96.8548	y	13	noloss	1	1425.69	60.568	4
_LFIGGLSFETTEESLR_	LFIGGLSFETTEESLR	2	P22626	Heterogeneous nuclear ribonucleoproteins A2/B1	TRUE	899.965	96.8548	y	9	noloss	1	1111.53	49.9711	5
_LFIGGLSFETTEESLR_	LFIGGLSFETTEESLR	2	P22626	Heterogeneous nuclear ribonucleoproteins A2/B1	TRUE	899.965	96.8548	y	8	noloss	1	964.458	45.4889	6
_LFIGGLSFETTEESLR_	LFIGGLSFETTEESLR	2	P22626	Heterogeneous nuclear ribonucleoproteins A2/B1	TRUE	899.965	96.8548	y	7	noloss	1	835.416	41.4656	7
_LFIGGLSFETTEESLR_	LFIGGLSFETTEESLR	2	P22626	Heterogeneous nuclear ribonucleoproteins A2/B1	TRUE	899.965	96.8548	y	14	noloss	1	1538.77	21.0209	8
_LFIGGLSFETTEESLR_	LFIGGLSFETTEESLR	2	P22626	Heterogeneous nuclear ribonucleoproteins A2/B1	TRUE	899.965	96.8548	y	12	noloss	1	1368.66	20.5806	9
_LFIGGLSFETTEESLR_	LFIGGLSFETTEESLR	2	P22626	Heterogeneous nuclear ribonucleoproteins A2/B1	TRUE	899.965	96.8548	b	5	noloss	1	488.287	19.6285	10
_LFIGGLSFETTEESLR_	LFIGGLSFETTEESLR	2	P22626	Heterogeneous nuclear ribonucleoproteins A2/B1	TRUE	899.965	96.8548	y	6	noloss	1	734.368	17.3517	11
_ATENDIYNFFSPLNPVR_	ATENDIYNFFSPLNPVR	2	P31943;P52597	Heterogeneous nuclear ribonucleoprotein H;Heterogeneous nuclear ribonucleoprotein F	FALSE	998.992	109.472	y	6	noloss	1	695.42	100	1
_ATENDIYNFFSPLNPVR_	ATENDIYNFFSPLNPVR	2	P31943;P52597	Heterogeneous nuclear ribonucleoprotein H;Heterogeneous nuclear ribonucleoprotein F	FALSE	998.992	109.472	y	7	noloss	1	782.452	90.3904	2
_ATENDIYNFFSPLNPVR_	ATENDIYNFFSPLNPVR	2	P31943;P52597	Heterogeneous nuclear ribonucleoprotein H;Heterogeneous nuclear ribonucleoprotein F	FALSE	998.992	109.472	y	8	noloss	1	929.52	82.8286	3
_ATENDIYNFFSPLNPVR_	ATENDIYNFFSPLNPVR	2	P31943;P52597	Heterogeneous nuclear ribonucleoprotein H;Heterogeneous nuclear ribonucleoprotein F	FALSE	998.992	109.472	y	11	noloss	1	1353.69	77.4828	4
_ATENDIYNFFSPLNPVR_	ATENDIYNFFSPLNPVR	2	P31943;P52597	Heterogeneous nuclear ribonucleoprotein H;Heterogeneous nuclear ribonucleoprotein F	FALSE	998.992	109.472	y	3	noloss	1	371.24	63.579	5
_ATENDIYNFFSPLNPVR_	ATENDIYNFFSPLNPVR	2	P31943;P52597	Heterogeneous nuclear ribonucleoprotein H;Heterogeneous nuclear ribonucleoprotein F	FALSE	998.992	109.472	y	10	noloss	1	1190.63	58.8004	6
_ATENDIYNFFSPLNPVR_	ATENDIYNFFSPLNPVR	2	P31943;P52597	Heterogeneous nuclear ribonucleoprotein H;Heterogeneous nuclear ribonucleoprotein F	FALSE	998.992	109.472	y	9	noloss	1	1076.59	46.0576	7
_ATENDIYNFFSPLNPVR_	ATENDIYNFFSPLNPVR	2	P31943;P52597	Heterogeneous nuclear ribonucleoprotein H;Heterogeneous nuclear ribonucleoprotein F	FALSE	998.992	109.472	b	5	noloss	1	531.205	24.1757	8
_ATENDIYNFFSPLNPVR_	ATENDIYNFFSPLNPVR	2	P31943;P52597	Heterogeneous nuclear ribonucleoprotein H;Heterogeneous nuclear ribonucleoprotein F	FALSE	998.992	109.472	y	4	noloss	1	485.283	18.7161	10
_NIILEEGKEILVGDVGQTVDDPYATFVK_	NIILEEGKEILVGDVGQTVDDPYATFVK	3	P23528	Cofilin-1	TRUE	1021.54	109.211	y	7	noloss	1	825.451	100	1
_NIILEEGKEILVGDVGQTVDDPYATFVK_	NIILEEGKEILVGDVGQTVDDPYATFVK	3	P23528	Cofilin-1	TRUE	1021.54	109.211	y	9	noloss	1	1055.5	65.0006	4
_NIILEEGKEILVGDVGQTVDDPYATFVK_	NIILEEGKEILVGDVGQTVDDPYATFVK	3	P23528	Cofilin-1	TRUE	1021.54	109.211	b	3	noloss	1	341.218	61.4899	5
_NIILEEGKEILVGDVGQTVDDPYATFVK_	NIILEEGKEILVGDVGQTVDDPYATFVK	3	P23528	Cofilin-1	TRUE	1021.54	109.211	b	10	noloss	1	1139.63	45.402	6
_NIILEEGKEILVGDVGQTVDDPYATFVK_	NIILEEGKEILVGDVGQTVDDPYATFVK	3	P23528	Cofilin-1	TRUE	1021.54	109.211	y	10	noloss	1	1154.57	32.7593	7
_NIILEEGKEILVGDVGQTVDDPYATFVK_	NIILEEGKEILVGDVGQTVDDPYATFVK	3	P23528	Cofilin-1	TRUE	1021.54	109.211	y	4	noloss	1	494.297	26.5839	8
_NIILEEGKEILVGDVGQTVDDPYATFVK_	NIILEEGKEILVGDVGQTVDDPYATFVK	3	P23528	Cofilin-1	TRUE	1021.54	109.211	y	11	noloss	1	1255.62	26.0997	9
_NIILEEGKEILVGDVGQTVDDPYATFVK_	NIILEEGKEILVGDVGQTVDDPYATFVK	3	P23528	Cofilin-1	TRUE	1021.54	109.211	b	9	noloss	1	1026.55	22.9601	10
_NIILEEGKEILVGDVGQTVDDPYATFVK_	NIILEEGKEILVGDVGQTVDDPYATFVK	3	P23528	Cofilin-1	TRUE	1021.54	109.211	b	11	noloss	1	1252.71	20.0994	11
_GALQNIIPASTGAAK_	GALQNIIPASTGAAK	2	P04406	Glyceraldehyde-3-phosphate dehydrogenase	TRUE	706.399	44.9651	y	8	noloss	1	702.378	100	1
_GALQNIIPASTGAAK_	GALQNIIPASTGAAK	2	P04406	Glyceraldehyde-3-phosphate dehydrogenase	TRUE	706.399	44.9651	y	9	noloss	1	815.462	56.6733	2
_GALQNIIPASTGAAK_	GALQNIIPASTGAAK	2	P04406	Glyceraldehyde-3-phosphate dehydrogenase	TRUE	706.399	44.9651	y	11	noloss	1	1042.59	17.4871	4
_GALQNIIPASTGAAK_	GALQNIIPASTGAAK	2	P04406	Glyceraldehyde-3-phosphate dehydrogenase	TRUE	706.399	44.9651	b	5	NH3	1	467.225	17.4142	5
_GALQNIIPASTGAAK_	GALQNIIPASTGAAK	2	P04406	Glyceraldehyde-3-phosphate dehydrogenase	TRUE	706.399	44.9651	b	6	NH3	1	580.309	12.0496	6
_GALQNIIPASTGAAK_	GALQNIIPASTGAAK	2	P04406	Glyceraldehyde-3-phosphate dehydrogenase	TRUE	706.399	44.9651	y	10	noloss	1	928.546	10.961	7
_GALQNIIPASTGAAK_	GALQNIIPASTGAAK	2	P04406	Glyceraldehyde-3-phosphate dehydrogenase	TRUE	706.399	44.9651	y	6	noloss	1	534.288	8.80721	9
_GALQNIIPASTGAAK_	GALQNIIPASTGAAK	2	P04406	Glyceraldehyde-3-phosphate dehydrogenase	TRUE	706.399	44.9651	b	6	noloss	1	597.335	7.69409	11
_TATESFASDPILYRPVAVALDTK_	TATESFASDPILYRPVAVALDTK	3	P14618	Pyruvate kinase isozymes M1/M2	TRUE	822.436	90.5378	y	14	noloss	1	1555.92	100	1
_TATESFASDPILYRPVAVALDTK_	TATESFASDPILYRPVAVALDTK	3	P14618	Pyruvate kinase isozymes M1/M2	TRUE	822.436	90.5378	y	16	noloss	1	1757.98	40.846	6
_TATESFASDPILYRPVAVALDTK_	TATESFASDPILYRPVAVALDTK	3	P14618	Pyruvate kinase isozymes M1/M2	TRUE	822.436	90.5378	b	5	H2O	1	472.204	14.8786	11
_TATESFASDPILYRPVAVALDTK_	TATESFASDPILYRPVAVALDTK	3	P14618	Pyruvate kinase isozymes M1/M2	TRUE	822.436	90.5378	b	4	H2O	1	385.172	13.8436	13
_TATESFASDPILYRPVAVALDTK_	TATESFASDPILYRPVAVALDTK	3	P14618	Pyruvate kinase isozymes M1/M2	TRUE	822.436	90.5378	y	3	noloss	1	363.187	13.2608	14
_TATESFASDPILYRPVAVALDTK_	TATESFASDPILYRPVAVALDTK	3	P14618	Pyruvate kinase isozymes M1/M2	TRUE	822.436	90.5378	y	15	noloss	1	1670.95	11.4716	17
_TATESFASDPILYRPVAVALDTK_	TATESFASDPILYRPVAVALDTK	3	P14618	Pyruvate kinase isozymes M1/M2	TRUE	822.436	90.5378	y	5	noloss	1	547.309	11.3753	18
_TATESFASDPILYRPVAVALDTK_	TATESFASDPILYRPVAVALDTK	3	P14618	Pyruvate kinase isozymes M1/M2	TRUE	822.436	90.5378	y	21	noloss	2	1147.11	11.3701	19
_TATESFASDPILYRPVAVALDTK_	TATESFASDPILYRPVAVALDTK	3	P14618	Pyruvate kinase isozymes M1/M2	TRUE	822.436	90.5378	y	4	noloss	1	476.271	7.48666	22
_DGNASGTTLLEALDC[CAM]ILPPTRPTDKPLR_	DGNASGTTLLEALDCILPPTRPTDKPLR	4	P68104;Q5VTE0	Elongation factor 1-alpha 1;Putative elongation factor 1-alpha-like 3	FALSE	756.147	118.102	y	11	noloss	1	1277.73	100	1
_DGNASGTTLLEALDC[CAM]ILPPTRPTDKPLR_	DGNASGTTLLEALDCILPPTRPTDKPLR	4	P68104;Q5VTE0	Elongation factor 1-alpha 1;Putative elongation factor 1-alpha-like 3	FALSE	756.147	118.102	y	4	noloss	1	513.351	62.8167	2
_DGNASGTTLLEALDC[CAM]ILPPTRPTDKPLR_	DGNASGTTLLEALDCILPPTRPTDKPLR	4	P68104;Q5VTE0	Elongation factor 1-alpha 1;Putative elongation factor 1-alpha-like 3	FALSE	756.147	118.102	y	15	noloss	2	889.983	33.906	3
_DGNASGTTLLEALDC[CAM]ILPPTRPTDKPLR_	DGNASGTTLLEALDCILPPTRPTDKPLR	4	P68104;Q5VTE0	Elongation factor 1-alpha 1;Putative elongation factor 1-alpha-like 3	FALSE	756.147	118.102	y	15	noloss	1	1778.96	33.6788	4
_DGNASGTTLLEALDC[CAM]ILPPTRPTDKPLR_	DGNASGTTLLEALDCILPPTRPTDKPLR	4	P68104;Q5VTE0	Elongation factor 1-alpha 1;Putative elongation factor 1-alpha-like 3	FALSE	756.147	118.102	y	12	noloss	1	1390.82	32.7234	5
_DGNASGTTLLEALDC[CAM]ILPPTRPTDKPLR_	DGNASGTTLLEALDCILPPTRPTDKPLR	4	P68104;Q5VTE0	Elongation factor 1-alpha 1;Putative elongation factor 1-alpha-like 3	FALSE	756.147	118.102	y	14	noloss	1	1663.93	23.4918	6
_DGNASGTTLLEALDC[CAM]ILPPTRPTDKPLR_	DGNASGTTLLEALDCILPPTRPTDKPLR	4	P68104;Q5VTE0	Elongation factor 1-alpha 1;Putative elongation factor 1-alpha-like 3	FALSE	756.147	118.102	y	17	noloss	2	982.043	15.6781	10
_DGNASGTTLLEALDC[CAM]ILPPTRPTDKPLR_	DGNASGTTLLEALDCILPPTRPTDKPLR	4	P68104;Q5VTE0	Elongation factor 1-alpha 1;Putative elongation factor 1-alpha-like 3	FALSE	756.147	118.102	y	19	noloss	2	1103.11	15.6557	11
_DGNASGTTLLEALDC[CAM]ILPPTRPTDKPLR_	DGNASGTTLLEALDCILPPTRPTDKPLR	4	P68104;Q5VTE0	Elongation factor 1-alpha 1;Putative elongation factor 1-alpha-like 3	FALSE	756.147	118.102	y	16	noloss	2	946.525	13.7082	14
_ISSIQSIVPALEIANAHR_	ISSIQSIVPALEIANAHR	3	P10809	60 kDa heat shock protein, mitochondrial	TRUE	640.362	86.8333	y	10	noloss	1	1091.6	100	1
_ISSIQSIVPALEIANAHR_	ISSIQSIVPALEIANAHR	3	P10809	60 kDa heat shock protein, mitochondrial	TRUE	640.362	86.8333	y	3	noloss	1	383.215	31.7186	3
_ISSIQSIVPALEIANAHR_	ISSIQSIVPALEIANAHR	3	P10809	60 kDa heat shock protein, mitochondrial	TRUE	640.362	86.8333	y	10	noloss	2	546.301	22.9474	6
_ISSIQSIVPALEIANAHR_	ISSIQSIVPALEIANAHR	3	P10809	60 kDa heat shock protein, mitochondrial	TRUE	640.362	86.8333	y	5	noloss	1	568.295	14.2187	8
_ISSIQSIVPALEIANAHR_	ISSIQSIVPALEIANAHR	3	P10809	60 kDa heat shock protein, mitochondrial	TRUE	640.362	86.8333	y	7	noloss	1	810.422	11.1435	9
_ISSIQSIVPALEIANAHR_	ISSIQSIVPALEIANAHR	3	P10809	60 kDa heat shock protein, mitochondrial	TRUE	640.362	86.8333	y	6	noloss	1	681.379	10.5767	10
_ISSIQSIVPALEIANAHR_	ISSIQSIVPALEIANAHR	3	P10809	60 kDa heat shock protein, mitochondrial	TRUE	640.362	86.8333	y	11	noloss	1	1190.66	7.89967	12
_ISSIQSIVPALEIANAHR_	ISSIQSIVPALEIANAHR	3	P10809	60 kDa heat shock protein, mitochondrial	TRUE	640.362	86.8333	y	4	noloss	1	497.258	6.59	13
_ISSIQSIVPALEIANAHR_	ISSIQSIVPALEIANAHR	3	P10809	60 kDa heat shock protein, mitochondrial	TRUE	640.362	86.8333	y	8	noloss	1	923.506	5.2725	14
_FEDENFILK_	FEDENFILK	2	P62937	Peptidyl-prolyl cis-trans isomerase A	TRUE	577.79	51.1908	y	7	noloss	1	878.462	87.9072	2
_FEDENFILK_	FEDENFILK	2	P62937	Peptidyl-prolyl cis-trans isomerase A	TRUE	577.79	51.1908	y	8	noloss	1	1007.5	28.3481	4
_FEDENFILK_	FEDENFILK	2	P62937	Peptidyl-prolyl cis-trans isomerase A	TRUE	577.79	51.1908	y	6	noloss	1	763.435	13.8999	8
_FEDENFILK_	FEDENFILK	2	P62937	Peptidyl-prolyl cis-trans isomerase A	TRUE	577.79	51.1908	y	3	noloss	1	373.281	12.5344	9
_FEDENFILK_	FEDENFILK	2	P62937	Peptidyl-prolyl cis-trans isomerase A	TRUE	577.79	51.1908	b	5	H2O	1	617.22	11.2032	10
_FEDENFILK_	FEDENFILK	2	P62937	Peptidyl-prolyl cis-trans isomerase A	TRUE	577.79	51.1908	y	5	noloss	1	634.392	10.736	11
_FEDENFILK_	FEDENFILK	2	P62937	Peptidyl-prolyl cis-trans isomerase A	TRUE	577.79	51.1908	y	8	H2O	1	989.494	8.89511	12
_FEDENFILK_	FEDENFILK	2	P62937	Peptidyl-prolyl cis-trans isomerase A	TRUE	577.79	51.1908	y	4	noloss	1	520.349	7.34746	13
_FEDENFILK_	FEDENFILK	2	P62937	Peptidyl-prolyl cis-trans isomerase A	TRUE	577.79	51.1908	b	5	noloss	1	635.231	6.20767	14
_ADLINNLGTIAK_	ADLINNLGTIAK	2	Q58FF8;Q14568;P07900;P08238	Putative heat shock protein HSP 90-beta 2;Putative heat shock protein HSP 90-alpha A2;Heat shock protein HSP 90-alpha;Heat shock protein HSP 90-beta	FALSE	621.856	55.9288	y	8	noloss	1	830.473	100	1
_ADLINNLGTIAK_	ADLINNLGTIAK	2	Q58FF8;Q14568;P07900;P08238	Putative heat shock protein HSP 90-beta 2;Putative heat shock protein HSP 90-alpha A2;Heat shock protein HSP 90-alpha;Heat shock protein HSP 90-beta	FALSE	621.856	55.9288	b	3	noloss	1	300.155	58.1941	2
_ADLINNLGTIAK_	ADLINNLGTIAK	2	Q58FF8;Q14568;P07900;P08238	Putative heat shock protein HSP 90-beta 2;Putative heat shock protein HSP 90-alpha A2;Heat shock protein HSP 90-alpha;Heat shock protein HSP 90-beta	FALSE	621.856	55.9288	y	9	noloss	1	943.557	33.3192	3
_ADLINNLGTIAK_	ADLINNLGTIAK	2	Q58FF8;Q14568;P07900;P08238	Putative heat shock protein HSP 90-beta 2;Putative heat shock protein HSP 90-alpha A2;Heat shock protein HSP 90-alpha;Heat shock protein HSP 90-beta	FALSE	621.856	55.9288	y	5	noloss	1	489.303	32.3934	4
_ADLINNLGTIAK_	ADLINNLGTIAK	2	Q58FF8;Q14568;P07900;P08238	Putative heat shock protein HSP 90-beta 2;Putative heat shock protein HSP 90-alpha A2;Heat shock protein HSP 90-alpha;Heat shock protein HSP 90-beta	FALSE	621.856	55.9288	y	7	noloss	1	716.43	20.5957	5
_ADLINNLGTIAK_	ADLINNLGTIAK	2	Q58FF8;Q14568;P07900;P08238	Putative heat shock protein HSP 90-beta 2;Putative heat shock protein HSP 90-alpha A2;Heat shock protein HSP 90-alpha;Heat shock protein HSP 90-beta	FALSE	621.856	55.9288	y	6	noloss	1	602.387	16.0638	7
_ADLINNLGTIAK_	ADLINNLGTIAK	2	Q58FF8;Q14568;P07900;P08238	Putative heat shock protein HSP 90-beta 2;Putative heat shock protein HSP 90-alpha A2;Heat shock protein HSP 90-alpha;Heat shock protein HSP 90-beta	FALSE	621.856	55.9288	y	8	NH3	1	813.446	12.155	10
_ADLINNLGTIAK_	ADLINNLGTIAK	2	Q58FF8;Q14568;P07900;P08238	Putative heat shock protein HSP 90-beta 2;Putative heat shock protein HSP 90-alpha A2;Heat shock protein HSP 90-alpha;Heat shock protein HSP 90-beta	FALSE	621.856	55.9288	y	3	noloss	1	331.234	11.1229	11
_ADLINNLGTIAK_	ADLINNLGTIAK	2	Q58FF8;Q14568;P07900;P08238	Putative heat shock protein HSP 90-beta 2;Putative heat shock protein HSP 90-alpha A2;Heat shock protein HSP 90-alpha;Heat shock protein HSP 90-beta	FALSE	621.856	55.9288	y	4	noloss	1	432.282	7.03584	14
_VFIGNLNTLVVK_	VFIGNLNTLVVK	2	O60812;P07910	Heterogeneous nuclear ribonucleoprotein C-like 1;Heterogeneous nuclear ribonucleoproteins C1/C2	FALSE	658.9	79.4974	y	9	noloss	1	957.573	87.936	2
_VFIGNLNTLVVK_	VFIGNLNTLVVK	2	O60812;P07910	Heterogeneous nuclear ribonucleoprotein C-like 1;Heterogeneous nuclear ribonucleoproteins C1/C2	FALSE	658.9	79.4974	y	10	noloss	1	1070.66	49.9311	4
_VFIGNLNTLVVK_	VFIGNLNTLVVK	2	O60812;P07910	Heterogeneous nuclear ribonucleoprotein C-like 1;Heterogeneous nuclear ribonucleoproteins C1/C2	FALSE	658.9	79.4974	y	6	noloss	1	673.424	22.95	5
_VFIGNLNTLVVK_	VFIGNLNTLVVK	2	O60812;P07910	Heterogeneous nuclear ribonucleoprotein C-like 1;Heterogeneous nuclear ribonucleoproteins C1/C2	FALSE	658.9	79.4974	y	8	noloss	1	900.551	15.5921	6
_VFIGNLNTLVVK_	VFIGNLNTLVVK	2	O60812;P07910	Heterogeneous nuclear ribonucleoprotein C-like 1;Heterogeneous nuclear ribonucleoproteins C1/C2	FALSE	658.9	79.4974	y	7	noloss	1	786.508	13.5054	8
_VFIGNLNTLVVK_	VFIGNLNTLVVK	2	O60812;P07910	Heterogeneous nuclear ribonucleoprotein C-like 1;Heterogeneous nuclear ribonucleoproteins C1/C2	FALSE	658.9	79.4974	y	3	noloss	1	345.25	10.588	10
_VFIGNLNTLVVK_	VFIGNLNTLVVK	2	O60812;P07910	Heterogeneous nuclear ribonucleoprotein C-like 1;Heterogeneous nuclear ribonucleoproteins C1/C2	FALSE	658.9	79.4974	y	5	noloss	1	559.381	7.96749	11
_VFIGNLNTLVVK_	VFIGNLNTLVVK	2	O60812;P07910	Heterogeneous nuclear ribonucleoprotein C-like 1;Heterogeneous nuclear ribonucleoproteins C1/C2	FALSE	658.9	79.4974	y	9	NH3	1	940.546	7.5671	12
_VFIGNLNTLVVK_	VFIGNLNTLVVK	2	O60812;P07910	Heterogeneous nuclear ribonucleoprotein C-like 1;Heterogeneous nuclear ribonucleoproteins C1/C2	FALSE	658.9	79.4974	y	4	noloss	1	458.334	6.73882	14
_STGEAFVQFASQEIAEK_	STGEAFVQFASQEIAEK	2	P31943;P55795	Heterogeneous nuclear ribonucleoprotein H;Heterogeneous nuclear ribonucleoprotein H2	FALSE	921.449	76.4732	y	10	noloss	1	1150.57	100	1
_STGEAFVQFASQEIAEK_	STGEAFVQFASQEIAEK	2	P31943;P55795	Heterogeneous nuclear ribonucleoprotein H;Heterogeneous nuclear ribonucleoprotein H2	FALSE	921.449	76.4732	y	9	noloss	1	1022.52	97.3704	2
_STGEAFVQFASQEIAEK_	STGEAFVQFASQEIAEK	2	P31943;P55795	Heterogeneous nuclear ribonucleoprotein H;Heterogeneous nuclear ribonucleoprotein H2	FALSE	921.449	76.4732	y	8	noloss	1	875.447	80.8723	3
_STGEAFVQFASQEIAEK_	STGEAFVQFASQEIAEK	2	P31943;P55795	Heterogeneous nuclear ribonucleoprotein H;Heterogeneous nuclear ribonucleoprotein H2	FALSE	921.449	76.4732	y	11	noloss	1	1249.64	68.1821	4
_STGEAFVQFASQEIAEK_	STGEAFVQFASQEIAEK	2	P31943;P55795	Heterogeneous nuclear ribonucleoprotein H;Heterogeneous nuclear ribonucleoprotein H2	FALSE	921.449	76.4732	y	7	noloss	1	804.41	64.6965	5
_STGEAFVQFASQEIAEK_	STGEAFVQFASQEIAEK	2	P31943;P55795	Heterogeneous nuclear ribonucleoprotein H;Heterogeneous nuclear ribonucleoprotein H2	FALSE	921.449	76.4732	y	3	noloss	1	347.193	54.1449	6
_STGEAFVQFASQEIAEK_	STGEAFVQFASQEIAEK	2	P31943;P55795	Heterogeneous nuclear ribonucleoprotein H;Heterogeneous nuclear ribonucleoprotein H2	FALSE	921.449	76.4732	y	10	NH3	1	1133.55	43.8615	7
_STGEAFVQFASQEIAEK_	STGEAFVQFASQEIAEK	2	P31943;P55795	Heterogeneous nuclear ribonucleoprotein H;Heterogeneous nuclear ribonucleoprotein H2	FALSE	921.449	76.4732	b	5	H2O	1	428.178	37.2273	8
_STGEAFVQFASQEIAEK_	STGEAFVQFASQEIAEK	2	P31943;P55795	Heterogeneous nuclear ribonucleoprotein H;Heterogeneous nuclear ribonucleoprotein H2	FALSE	921.449	76.4732	y	10	H2O	1	1132.56	32.4525	9
_DTHEDHDTSTENTDESNHDPQFEPIVSLPEQEIK_	DTHEDHDTSTENTDESNHDPQFEPIVSLPEQEIK	4	P43487	Ran-specific GTPase-activating protein	TRUE	984.185	63.9992	y	6	noloss	1	743.393	100	1
_DTHEDHDTSTENTDESNHDPQFEPIVSLPEQEIK_	DTHEDHDTSTENTDESNHDPQFEPIVSLPEQEIK	4	P43487	Ran-specific GTPase-activating protein	TRUE	984.185	63.9992	y	8	noloss	1	943.509	42.7049	2
_DTHEDHDTSTENTDESNHDPQFEPIVSLPEQEIK_	DTHEDHDTSTENTDESNHDPQFEPIVSLPEQEIK	4	P43487	Ran-specific GTPase-activating protein	TRUE	984.185	63.9992	y	9	noloss	1	1042.58	31.5095	3
_DTHEDHDTSTENTDESNHDPQFEPIVSLPEQEIK_	DTHEDHDTSTENTDESNHDPQFEPIVSLPEQEIK	4	P43487	Ran-specific GTPase-activating protein	TRUE	984.185	63.9992	y	11	noloss	1	1252.71	25.6216	5
_DTHEDHDTSTENTDESNHDPQFEPIVSLPEQEIK_	DTHEDHDTSTENTDESNHDPQFEPIVSLPEQEIK	4	P43487	Ran-specific GTPase-activating protein	TRUE	984.185	63.9992	b	21	noloss	2	1203.45	21.3878	7
_DTHEDHDTSTENTDESNHDPQFEPIVSLPEQEIK_	DTHEDHDTSTENTDESNHDPQFEPIVSLPEQEIK	4	P43487	Ran-specific GTPase-activating protein	TRUE	984.185	63.9992	y	7	noloss	1	856.477	12.265	8
_DTHEDHDTSTENTDESNHDPQFEPIVSLPEQEIK_	DTHEDHDTSTENTDESNHDPQFEPIVSLPEQEIK	4	P43487	Ran-specific GTPase-activating protein	TRUE	984.185	63.9992	b	19	noloss	2	1090.9	11.66	9
_DTHEDHDTSTENTDESNHDPQFEPIVSLPEQEIK_	DTHEDHDTSTENTDESNHDPQFEPIVSLPEQEIK	4	P43487	Ran-specific GTPase-activating protein	TRUE	984.185	63.9992	b	22	noloss	2	1276.99	6.42484	11
_DTHEDHDTSTENTDESNHDPQFEPIVSLPEQEIK_	DTHEDHDTSTENTDESNHDPQFEPIVSLPEQEIK	4	P43487	Ran-specific GTPase-activating protein	TRUE	984.185	63.9992	y	6	noloss	2	372.2	5.82099	12
_LKPIAAEVYEHTEGSTTSYYAVAVVK_	LKPIAAEVYEHTEGSTTSYYAVAVVK	4	P02789	Ovotransferrin	TRUE	707.369	63.6956	y	7	noloss	1	749.456	100	1
_LKPIAAEVYEHTEGSTTSYYAVAVVK_	LKPIAAEVYEHTEGSTTSYYAVAVVK	4	P02789	Ovotransferrin	TRUE	707.369	63.6956	y	6	noloss	1	586.392	84.203	2
_LKPIAAEVYEHTEGSTTSYYAVAVVK_	LKPIAAEVYEHTEGSTTSYYAVAVVK	4	P02789	Ovotransferrin	TRUE	707.369	63.6956	y	5	noloss	1	515.355	37.7682	3
_LKPIAAEVYEHTEGSTTSYYAVAVVK_	LKPIAAEVYEHTEGSTTSYYAVAVVK	4	P02789	Ovotransferrin	TRUE	707.369	63.6956	y	4	noloss	1	416.287	24.3112	5
_LKPIAAEVYEHTEGSTTSYYAVAVVK_	LKPIAAEVYEHTEGSTTSYYAVAVVK	4	P02789	Ovotransferrin	TRUE	707.369	63.6956	y	8	noloss	1	912.519	22.1487	6
_LKPIAAEVYEHTEGSTTSYYAVAVVK_	LKPIAAEVYEHTEGSTTSYYAVAVVK	4	P02789	Ovotransferrin	TRUE	707.369	63.6956	y	9	noloss	1	999.551	16.402	8
_LKPIAAEVYEHTEGSTTSYYAVAVVK_	LKPIAAEVYEHTEGSTTSYYAVAVVK	4	P02789	Ovotransferrin	TRUE	707.369	63.6956	y	3	noloss	1	345.25	11.9259	11
_LKPIAAEVYEHTEGSTTSYYAVAVVK_	LKPIAAEVYEHTEGSTTSYYAVAVVK	4	P02789	Ovotransferrin	TRUE	707.369	63.6956	b	17	noloss	2	914.46	5.86994	13
_LKPIAAEVYEHTEGSTTSYYAVAVVK_	LKPIAAEVYEHTEGSTTSYYAVAVVK	4	P02789	Ovotransferrin	TRUE	707.369	63.6956	y	7	noloss	2	375.231	5.40936	16
_ISLPLPNFSSLNLR_	ISLPLPNFSSLNLR	2	P08670	Vimentin	TRUE	785.951	115.628	y	9	noloss	1	1047.56	100	1
_ISLPLPNFSSLNLR_	ISLPLPNFSSLNLR	2	P08670	Vimentin	TRUE	785.951	115.628	y	7	noloss	1	836.462	80.8183	2
_ISLPLPNFSSLNLR_	ISLPLPNFSSLNLR	2	P08670	Vimentin	TRUE	785.951	115.628	y	11	noloss	1	1257.69	61.2992	3
_ISLPLPNFSSLNLR_	ISLPLPNFSSLNLR	2	P08670	Vimentin	TRUE	785.951	115.628	y	9	noloss	2	524.283	51.2909	4
_ISLPLPNFSSLNLR_	ISLPLPNFSSLNLR	2	P08670	Vimentin	TRUE	785.951	115.628	y	6	noloss	1	689.394	33.9214	5
_ISLPLPNFSSLNLR_	ISLPLPNFSSLNLR	2	P08670	Vimentin	TRUE	785.951	115.628	b	4	H2O	1	393.25	27.9735	7
_ISLPLPNFSSLNLR_	ISLPLPNFSSLNLR	2	P08670	Vimentin	TRUE	785.951	115.628	b	4	noloss	1	411.26	16.7519	9
_ISLPLPNFSSLNLR_	ISLPLPNFSSLNLR	2	P08670	Vimentin	TRUE	785.951	115.628	y	9	NH3	1	1030.53	11.2439	13
_ISLPLPNFSSLNLR_	ISLPLPNFSSLNLR	2	P08670	Vimentin	TRUE	785.951	115.628	y	12	noloss	1	1370.78	10.2419	14
_AIQISYNPDQPSKPNNIESATK_	AIQISYNPDQPSKPNNIESATK	3	P12799	Fibrinogen gamma-B chain	TRUE	805.743	27.141	b	3	noloss	1	313.187	100	1
_AIQISYNPDQPSKPNNIESATK_	AIQISYNPDQPSKPNNIESATK	3	P12799	Fibrinogen gamma-B chain	TRUE	805.743	27.141	y	15	noloss	1	1625.81	49.8404	4
_AIQISYNPDQPSKPNNIESATK_	AIQISYNPDQPSKPNNIESATK	3	P12799	Fibrinogen gamma-B chain	TRUE	805.743	27.141	y	15	noloss	2	813.41	46.8794	5
_AIQISYNPDQPSKPNNIESATK_	AIQISYNPDQPSKPNNIESATK	3	P12799	Fibrinogen gamma-B chain	TRUE	805.743	27.141	y	9	noloss	1	973.495	45.4101	6
_AIQISYNPDQPSKPNNIESATK_	AIQISYNPDQPSKPNNIESATK	3	P12799	Fibrinogen gamma-B chain	TRUE	805.743	27.141	y	12	noloss	1	1285.67	30.4044	8
_AIQISYNPDQPSKPNNIESATK_	AIQISYNPDQPSKPNNIESATK	3	P12799	Fibrinogen gamma-B chain	TRUE	805.743	27.141	y	13	NH3	1	1396.71	25.2157	10
_AIQISYNPDQPSKPNNIESATK_	AIQISYNPDQPSKPNNIESATK	3	P12799	Fibrinogen gamma-B chain	TRUE	805.743	27.141	y	16	noloss	2	870.432	22.8539	11
_AIQISYNPDQPSKPNNIESATK_	AIQISYNPDQPSKPNNIESATK	3	P12799	Fibrinogen gamma-B chain	TRUE	805.743	27.141	y	17	noloss	2	951.963	20.9695	12
_AIQISYNPDQPSKPNNIESATK_	AIQISYNPDQPSKPNNIESATK	3	P12799	Fibrinogen gamma-B chain	TRUE	805.743	27.141	y	16	noloss	1	1739.86	17.3864	13
_SAGWNIPIGTLLHR_	SAGWNIPIGTLLHR	3	P02789	Ovotransferrin	TRUE	512.288	85.7117	y	8	noloss	1	906.552	100	1
_SAGWNIPIGTLLHR_	SAGWNIPIGTLLHR	3	P02789	Ovotransferrin	TRUE	512.288	85.7117	y	6	noloss	1	696.415	46.2638	2
_SAGWNIPIGTLLHR_	SAGWNIPIGTLLHR	3	P02789	Ovotransferrin	TRUE	512.288	85.7117	y	7	noloss	1	809.499	13.3133	5
_SAGWNIPIGTLLHR_	SAGWNIPIGTLLHR	3	P02789	Ovotransferrin	TRUE	512.288	85.7117	y	8	noloss	2	453.78	13.0578	6
_SAGWNIPIGTLLHR_	SAGWNIPIGTLLHR	3	P02789	Ovotransferrin	TRUE	512.288	85.7117	y	3	noloss	1	425.262	8.90542	8
_SAGWNIPIGTLLHR_	SAGWNIPIGTLLHR	3	P02789	Ovotransferrin	TRUE	512.288	85.7117	y	8	H2O	1	888.541	6.48811	9
_SAGWNIPIGTLLHR_	SAGWNIPIGTLLHR	3	P02789	Ovotransferrin	TRUE	512.288	85.7117	y	4	noloss	1	538.346	5.2641	11
_SESPKEPEQLR_	SESPKEPEQLR	3	P09651	Heterogeneous nuclear ribonucleoprotein A1	TRUE	433.889	-12.9277	y	5	noloss	1	642.357	100	1
_SESPKEPEQLR_	SESPKEPEQLR	3	P09651	Heterogeneous nuclear ribonucleoprotein A1	TRUE	433.889	-12.9277	y	6	noloss	1	771.4	33.9216	3
_SESPKEPEQLR_	SESPKEPEQLR	3	P09651	Heterogeneous nuclear ribonucleoprotein A1	TRUE	433.889	-12.9277	y	7	noloss	1	899.495	20.3276	5
_SESPKEPEQLR_	SESPKEPEQLR	3	P09651	Heterogeneous nuclear ribonucleoprotein A1	TRUE	433.889	-12.9277	y	3	noloss	1	416.262	17.5678	7
_SESPKEPEQLR_	SESPKEPEQLR	3	P09651	Heterogeneous nuclear ribonucleoprotein A1	TRUE	433.889	-12.9277	y	9	noloss	1	1083.58	13.8589	8
_SESPKEPEQLR_	SESPKEPEQLR	3	P09651	Heterogeneous nuclear ribonucleoprotein A1	TRUE	433.889	-12.9277	y	6	H2O	1	753.389	9.2328	10
_SESPKEPEQLR_	SESPKEPEQLR	3	P09651	Heterogeneous nuclear ribonucleoprotein A1	TRUE	433.889	-12.9277	y	8	noloss	1	996.547	8.88658	11
_SESPKEPEQLR_	SESPKEPEQLR	3	P09651	Heterogeneous nuclear ribonucleoprotein A1	TRUE	433.889	-12.9277	y	7	noloss	2	450.251	7.89453	12
_SESPKEPEQLR_	SESPKEPEQLR	3	P09651	Heterogeneous nuclear ribonucleoprotein A1	TRUE	433.889	-12.9277	y	4	noloss	1	545.304	6.48594	13
_GILGYTEHQVVSSDFNSDTHSSTFDAGAGIALNDHFVK_	GILGYTEHQVVSSDFNSDTHSSTFDAGAGIALNDHFVK	4	P04406	Glyceraldehyde-3-phosphate dehydrogenase	TRUE	1009.98	77.8263	y	8	noloss	1	943.5	100	1
_GILGYTEHQVVSSDFNSDTHSSTFDAGAGIALNDHFVK_	GILGYTEHQVVSSDFNSDTHSSTFDAGAGIALNDHFVK	4	P04406	Glyceraldehyde-3-phosphate dehydrogenase	TRUE	1009.98	77.8263	y	7	noloss	1	872.462	43.5796	2
_GILGYTEHQVVSSDFNSDTHSSTFDAGAGIALNDHFVK_	GILGYTEHQVVSSDFNSDTHSSTFDAGAGIALNDHFVK	4	P04406	Glyceraldehyde-3-phosphate dehydrogenase	TRUE	1009.98	77.8263	y	10	noloss	1	1113.61	33.6984	3
_GILGYTEHQVVSSDFNSDTHSSTFDAGAGIALNDHFVK_	GILGYTEHQVVSSDFNSDTHSSTFDAGAGIALNDHFVK	4	P04406	Glyceraldehyde-3-phosphate dehydrogenase	TRUE	1009.98	77.8263	y	6	noloss	1	759.378	30.7525	4
_GILGYTEHQVVSSDFNSDTHSSTFDAGAGIALNDHFVK_	GILGYTEHQVVSSDFNSDTHSSTFDAGAGIALNDHFVK	4	P04406	Glyceraldehyde-3-phosphate dehydrogenase	TRUE	1009.98	77.8263	y	8	noloss	2	472.253	18.7237	7
_GILGYTEHQVVSSDFNSDTHSSTFDAGAGIALNDHFVK_	GILGYTEHQVVSSDFNSDTHSSTFDAGAGIALNDHFVK	4	P04406	Glyceraldehyde-3-phosphate dehydrogenase	TRUE	1009.98	77.8263	y	4	noloss	1	530.309	16.4454	8
_GILGYTEHQVVSSDFNSDTHSSTFDAGAGIALNDHFVK_	GILGYTEHQVVSSDFNSDTHSSTFDAGAGIALNDHFVK	4	P04406	Glyceraldehyde-3-phosphate dehydrogenase	TRUE	1009.98	77.8263	b	10	noloss	1	1098.56	14.4666	9
_GILGYTEHQVVSSDFNSDTHSSTFDAGAGIALNDHFVK_	GILGYTEHQVVSSDFNSDTHSSTFDAGAGIALNDHFVK	4	P04406	Glyceraldehyde-3-phosphate dehydrogenase	TRUE	1009.98	77.8263	b	29	noloss	2	1491.16	13.9329	10
_GILGYTEHQVVSSDFNSDTHSSTFDAGAGIALNDHFVK_	GILGYTEHQVVSSDFNSDTHSSTFDAGAGIALNDHFVK	4	P04406	Glyceraldehyde-3-phosphate dehydrogenase	TRUE	1009.98	77.8263	b	11	noloss	1	1197.63	12.8132	11
_TFSHELSDFGLESTAGEIPVVAIR_	TFSHELSDFGLESTAGEIPVVAIR	3	P30101	Protein disulfide-isomerase A3	TRUE	859.106	101.407	y	6	noloss	1	654.43	100	1
_TFSHELSDFGLESTAGEIPVVAIR_	TFSHELSDFGLESTAGEIPVVAIR	3	P30101	Protein disulfide-isomerase A3	TRUE	859.106	101.407	y	9	noloss	1	953.578	91.0619	2
_TFSHELSDFGLESTAGEIPVVAIR_	TFSHELSDFGLESTAGEIPVVAIR	3	P30101	Protein disulfide-isomerase A3	TRUE	859.106	101.407	b	10	noloss	1	1121.49	28.4738	3
_TFSHELSDFGLESTAGEIPVVAIR_	TFSHELSDFGLESTAGEIPVVAIR	3	P30101	Protein disulfide-isomerase A3	TRUE	859.106	101.407	y	10	noloss	1	1024.61	27.3516	4
_TFSHELSDFGLESTAGEIPVVAIR_	TFSHELSDFGLESTAGEIPVVAIR	3	P30101	Protein disulfide-isomerase A3	TRUE	859.106	101.407	y	7	noloss	1	767.514	26.1855	5
_TFSHELSDFGLESTAGEIPVVAIR_	TFSHELSDFGLESTAGEIPVVAIR	3	P30101	Protein disulfide-isomerase A3	TRUE	859.106	101.407	y	8	noloss	1	896.556	11.613	6
_TFSHELSDFGLESTAGEIPVVAIR_	TFSHELSDFGLESTAGEIPVVAIR	3	P30101	Protein disulfide-isomerase A3	TRUE	859.106	101.407	b	12	noloss	2	682.312	8.22279	8
_TFSHELSDFGLESTAGEIPVVAIR_	TFSHELSDFGLESTAGEIPVVAIR	3	P30101	Protein disulfide-isomerase A3	TRUE	859.106	101.407	b	9	noloss	1	1064.47	7.8377	9
_TFSHELSDFGLESTAGEIPVVAIR_	TFSHELSDFGLESTAGEIPVVAIR	3	P30101	Protein disulfide-isomerase A3	TRUE	859.106	101.407	b	11	noloss	1	1234.57	6.77155	10
_NLDIERPTYTNLNR_	NLDIERPTYTNLNR	3	Q71U36;P68363;Q9BQE3;Q13748;Q6PEY2;P68366;Q9NY65;ENSEMBL:ENSBTAP00000016242	Tubulin alpha-1A chain;Tubulin alpha-1B chain;Tubulin alpha-1C chain;Tubulin alpha-3C/D chain;Tubulin alpha-3E chain;Tubulin alpha-4A chain;Tubulin alpha-8 chain;(Bos taurus) similar to alpha-tubulin I isoform 1	FALSE	573.632	30.7927	y	12	noloss	1	1491.76	100	1
_NLDIERPTYTNLNR_	NLDIERPTYTNLNR	3	Q71U36;P68363;Q9BQE3;Q13748;Q6PEY2;P68366;Q9NY65;ENSEMBL:ENSBTAP00000016242	Tubulin alpha-1A chain;Tubulin alpha-1B chain;Tubulin alpha-1C chain;Tubulin alpha-3C/D chain;Tubulin alpha-3E chain;Tubulin alpha-4A chain;Tubulin alpha-8 chain;(Bos taurus) similar to alpha-tubulin I isoform 1	FALSE	573.632	30.7927	y	11	noloss	1	1376.73	36.9949	3
_NLDIERPTYTNLNR_	NLDIERPTYTNLNR	3	Q71U36;P68363;Q9BQE3;Q13748;Q6PEY2;P68366;Q9NY65;ENSEMBL:ENSBTAP00000016242	Tubulin alpha-1A chain;Tubulin alpha-1B chain;Tubulin alpha-1C chain;Tubulin alpha-3C/D chain;Tubulin alpha-3E chain;Tubulin alpha-4A chain;Tubulin alpha-8 chain;(Bos taurus) similar to alpha-tubulin I isoform 1	FALSE	573.632	30.7927	y	8	noloss	1	978.5	26.6235	4
_NLDIERPTYTNLNR_	NLDIERPTYTNLNR	3	Q71U36;P68363;Q9BQE3;Q13748;Q6PEY2;P68366;Q9NY65;ENSEMBL:ENSBTAP00000016242	Tubulin alpha-1A chain;Tubulin alpha-1B chain;Tubulin alpha-1C chain;Tubulin alpha-3C/D chain;Tubulin alpha-3E chain;Tubulin alpha-4A chain;Tubulin alpha-8 chain;(Bos taurus) similar to alpha-tubulin I isoform 1	FALSE	573.632	30.7927	y	10	noloss	1	1263.64	14.5406	6
_NLDIERPTYTNLNR_	NLDIERPTYTNLNR	3	Q71U36;P68363;Q9BQE3;Q13748;Q6PEY2;P68366;Q9NY65;ENSEMBL:ENSBTAP00000016242	Tubulin alpha-1A chain;Tubulin alpha-1B chain;Tubulin alpha-1C chain;Tubulin alpha-3C/D chain;Tubulin alpha-3E chain;Tubulin alpha-4A chain;Tubulin alpha-8 chain;(Bos taurus) similar to alpha-tubulin I isoform 1	FALSE	573.632	30.7927	y	12	H2O	1	1473.74	10.1015	7
_NLDIERPTYTNLNR_	NLDIERPTYTNLNR	3	Q71U36;P68363;Q9BQE3;Q13748;Q6PEY2;P68366;Q9NY65;ENSEMBL:ENSBTAP00000016242	Tubulin alpha-1A chain;Tubulin alpha-1B chain;Tubulin alpha-1C chain;Tubulin alpha-3C/D chain;Tubulin alpha-3E chain;Tubulin alpha-4A chain;Tubulin alpha-8 chain;(Bos taurus) similar to alpha-tubulin I isoform 1	FALSE	573.632	30.7927	y	12	NH3	1	1474.73	9.91846	8
_NLDIERPTYTNLNR_	NLDIERPTYTNLNR	3	Q71U36;P68363;Q9BQE3;Q13748;Q6PEY2;P68366;Q9NY65;ENSEMBL:ENSBTAP00000016242	Tubulin alpha-1A chain;Tubulin alpha-1B chain;Tubulin alpha-1C chain;Tubulin alpha-3C/D chain;Tubulin alpha-3E chain;Tubulin alpha-4A chain;Tubulin alpha-8 chain;(Bos taurus) similar to alpha-tubulin I isoform 1	FALSE	573.632	30.7927	y	9	noloss	1	1134.6	9.29771	10
_NLDIERPTYTNLNR_	NLDIERPTYTNLNR	3	Q71U36;P68363;Q9BQE3;Q13748;Q6PEY2;P68366;Q9NY65;ENSEMBL:ENSBTAP00000016242	Tubulin alpha-1A chain;Tubulin alpha-1B chain;Tubulin alpha-1C chain;Tubulin alpha-3C/D chain;Tubulin alpha-3E chain;Tubulin alpha-4A chain;Tubulin alpha-8 chain;(Bos taurus) similar to alpha-tubulin I isoform 1	FALSE	573.632	30.7927	y	5	noloss	1	617.337	8.3701	11
_NLDIERPTYTNLNR_	NLDIERPTYTNLNR	3	Q71U36;P68363;Q9BQE3;Q13748;Q6PEY2;P68366;Q9NY65;ENSEMBL:ENSBTAP00000016242	Tubulin alpha-1A chain;Tubulin alpha-1B chain;Tubulin alpha-1C chain;Tubulin alpha-3C/D chain;Tubulin alpha-3E chain;Tubulin alpha-4A chain;Tubulin alpha-8 chain;(Bos taurus) similar to alpha-tubulin I isoform 1	FALSE	573.632	30.7927	y	4	noloss	1	516.289	6.2783	13
_EISLWFKPEELVDYK_	EISLWFKPEELVDYK	3	P22392	Nucleoside diphosphate kinase B	TRUE	632.664	101.136	y	8	noloss	1	992.494	100	1
_EISLWFKPEELVDYK_	EISLWFKPEELVDYK	3	P22392	Nucleoside diphosphate kinase B	TRUE	632.664	101.136	y	9	noloss	1	1120.59	22.3846	4
_EISLWFKPEELVDYK_	EISLWFKPEELVDYK	3	P22392	Nucleoside diphosphate kinase B	TRUE	632.664	101.136	y	11	noloss	1	1453.74	20.9736	5
_EISLWFKPEELVDYK_	EISLWFKPEELVDYK	3	P22392	Nucleoside diphosphate kinase B	TRUE	632.664	101.136	b	3	H2O	1	312.155	20.5818	6
_EISLWFKPEELVDYK_	EISLWFKPEELVDYK	3	P22392	Nucleoside diphosphate kinase B	TRUE	632.664	101.136	y	13	noloss	1	1653.85	14.5904	7
_EISLWFKPEELVDYK_	EISLWFKPEELVDYK	3	P22392	Nucleoside diphosphate kinase B	TRUE	632.664	101.136	b	5	H2O	1	611.319	12.1257	9
_EISLWFKPEELVDYK_	EISLWFKPEELVDYK	3	P22392	Nucleoside diphosphate kinase B	TRUE	632.664	101.136	y	10	noloss	1	1267.66	11.7478	10
_EISLWFKPEELVDYK_	EISLWFKPEELVDYK	3	P22392	Nucleoside diphosphate kinase B	TRUE	632.664	101.136	y	9	noloss	2	560.798	11.1715	11
_EISLWFKPEELVDYK_	EISLWFKPEELVDYK	3	P22392	Nucleoside diphosphate kinase B	TRUE	632.664	101.136	y	8	noloss	2	496.75	9.73687	12
_GADFLVTEVENGGSLGSK_	GADFLVTEVENGGSLGSK	2	P14618	Pyruvate kinase isozymes M1/M2	TRUE	890.442	66.5969	y	12	noloss	1	1177.57	100	1
_GADFLVTEVENGGSLGSK_	GADFLVTEVENGGSLGSK	2	P14618	Pyruvate kinase isozymes M1/M2	TRUE	890.442	66.5969	y	10	noloss	1	947.479	47.2012	2
_GADFLVTEVENGGSLGSK_	GADFLVTEVENGGSLGSK	2	P14618	Pyruvate kinase isozymes M1/M2	TRUE	890.442	66.5969	y	9	noloss	1	848.411	45.7423	3
_GADFLVTEVENGGSLGSK_	GADFLVTEVENGGSLGSK	2	P14618	Pyruvate kinase isozymes M1/M2	TRUE	890.442	66.5969	y	13	noloss	1	1276.64	42.4821	4
_GADFLVTEVENGGSLGSK_	GADFLVTEVENGGSLGSK	2	P14618	Pyruvate kinase isozymes M1/M2	TRUE	890.442	66.5969	b	5	noloss	1	504.245	41.9516	5
_GADFLVTEVENGGSLGSK_	GADFLVTEVENGGSLGSK	2	P14618	Pyruvate kinase isozymes M1/M2	TRUE	890.442	66.5969	y	8	noloss	1	719.368	26.4239	7
_GADFLVTEVENGGSLGSK_	GADFLVTEVENGGSLGSK	2	P14618	Pyruvate kinase isozymes M1/M2	TRUE	890.442	66.5969	y	11	noloss	1	1076.52	25.5695	8
_GADFLVTEVENGGSLGSK_	GADFLVTEVENGGSLGSK	2	P14618	Pyruvate kinase isozymes M1/M2	TRUE	890.442	66.5969	y	7	noloss	1	605.325	21.7311	9
_GADFLVTEVENGGSLGSK_	GADFLVTEVENGGSLGSK	2	P14618	Pyruvate kinase isozymes M1/M2	TRUE	890.442	66.5969	b	4	noloss	1	391.161	21.0111	10
_ISLGLPVGAVINC[CAM]ADNTGAK_	ISLGLPVGAVINCADNTGAK	2	P62829	60S ribosomal protein L23	TRUE	985.522	88.7174	y	15	noloss	1	1486.73	100	1
_ISLGLPVGAVINC[CAM]ADNTGAK_	ISLGLPVGAVINCADNTGAK	2	P62829	60S ribosomal protein L23	TRUE	985.522	88.7174	b	4	noloss	1	371.229	51.4251	2
_ISLGLPVGAVINC[CAM]ADNTGAK_	ISLGLPVGAVINCADNTGAK	2	P62829	60S ribosomal protein L23	TRUE	985.522	88.7174	b	4	H2O	1	353.218	30.5759	4
_ISLGLPVGAVINC[CAM]ADNTGAK_	ISLGLPVGAVINCADNTGAK	2	P62829	60S ribosomal protein L23	TRUE	985.522	88.7174	y	10	noloss	1	1063.48	28.8458	5
_ISLGLPVGAVINC[CAM]ADNTGAK_	ISLGLPVGAVINCADNTGAK	2	P62829	60S ribosomal protein L23	TRUE	985.522	88.7174	y	13	noloss	1	1290.61	27.8694	6
_ISLGLPVGAVINC[CAM]ADNTGAK_	ISLGLPVGAVINCADNTGAK	2	P62829	60S ribosomal protein L23	TRUE	985.522	88.7174	y	9	noloss	1	950.4	23.7993	7
_ISLGLPVGAVINC[CAM]ADNTGAK_	ISLGLPVGAVINCADNTGAK	2	P62829	60S ribosomal protein L23	TRUE	985.522	88.7174	y	11	noloss	1	1162.55	13.5088	10
_ISLGLPVGAVINC[CAM]ADNTGAK_	ISLGLPVGAVINCADNTGAK	2	P62829	60S ribosomal protein L23	TRUE	985.522	88.7174	b	5	noloss	1	484.313	7.56985	12
_ISLGLPVGAVINC[CAM]ADNTGAK_	ISLGLPVGAVINCADNTGAK	2	P62829	60S ribosomal protein L23	TRUE	985.522	88.7174	y	8	noloss	1	836.357	7.18782	13
_DYFEEYGK_	DYFEEYGK	2	P22626	Heterogeneous nuclear ribonucleoproteins A2/B1	TRUE	525.724	18.1899	y	6	noloss	1	772.351	40.1253	2
_DYFEEYGK_	DYFEEYGK	2	P22626	Heterogeneous nuclear ribonucleoproteins A2/B1	TRUE	525.724	18.1899	y	3	noloss	1	367.198	22.0231	3
_DYFEEYGK_	DYFEEYGK	2	P22626	Heterogeneous nuclear ribonucleoproteins A2/B1	TRUE	525.724	18.1899	y	5	noloss	1	625.283	16.0488	4
_DYFEEYGK_	DYFEEYGK	2	P22626	Heterogeneous nuclear ribonucleoproteins A2/B1	TRUE	525.724	18.1899	y	4	noloss	1	496.24	10.5627	6
_DYFEEYGK_	DYFEEYGK	2	P22626	Heterogeneous nuclear ribonucleoproteins A2/B1	TRUE	525.724	18.1899	y	4	H2O	1	478.23	7.50742	8
_DYFEEYGK_	DYFEEYGK	2	P22626	Heterogeneous nuclear ribonucleoproteins A2/B1	TRUE	525.724	18.1899	y	5	H2O	1	607.272	6.33065	9
_PGHLQEGFGC[CAM]VVTNR_	PGHLQEGFGCVVTNR	3	Q8NC51	Plasminogen activator inhibitor 1 RNA-binding protein	TRUE	557.607	21.2549	y	4	noloss	1	489.278	100	1
_PGHLQEGFGC[CAM]VVTNR_	PGHLQEGFGCVVTNR	3	Q8NC51	Plasminogen activator inhibitor 1 RNA-binding protein	TRUE	557.607	21.2549	y	5	noloss	1	588.346	55.9973	2
_PGHLQEGFGC[CAM]VVTNR_	PGHLQEGFGCVVTNR	3	Q8NC51	Plasminogen activator inhibitor 1 RNA-binding protein	TRUE	557.607	21.2549	y	3	noloss	1	390.21	48.7632	3
_PGHLQEGFGC[CAM]VVTNR_	PGHLQEGFGCVVTNR	3	Q8NC51	Plasminogen activator inhibitor 1 RNA-binding protein	TRUE	557.607	21.2549	y	7	noloss	1	805.398	31.4723	4
_PGHLQEGFGC[CAM]VVTNR_	PGHLQEGFGCVVTNR	3	Q8NC51	Plasminogen activator inhibitor 1 RNA-binding protein	TRUE	557.607	21.2549	b	7	noloss	1	719.347	21.7537	6
_PGHLQEGFGC[CAM]VVTNR_	PGHLQEGFGCVVTNR	3	Q8NC51	Plasminogen activator inhibitor 1 RNA-binding protein	TRUE	557.607	21.2549	y	6	noloss	1	748.377	15.7344	7
_PGHLQEGFGC[CAM]VVTNR_	PGHLQEGFGCVVTNR	3	Q8NC51	Plasminogen activator inhibitor 1 RNA-binding protein	TRUE	557.607	21.2549	b	9	noloss	1	923.437	11.6703	9
_PGHLQEGFGC[CAM]VVTNR_	PGHLQEGFGCVVTNR	3	Q8NC51	Plasminogen activator inhibitor 1 RNA-binding protein	TRUE	557.607	21.2549	y	9	NH3	1	992.462	8.55421	10
_PGHLQEGFGC[CAM]VVTNR_	PGHLQEGFGCVVTNR	3	Q8NC51	Plasminogen activator inhibitor 1 RNA-binding protein	TRUE	557.607	21.2549	b	4	noloss	1	405.224	8.42144	11
_FYTVISSLK_	FYTVISSLK	2	P02789	Ovotransferrin	TRUE	529.3	53.7735	y	7	noloss	1	747.461	92.7978	2
_FYTVISSLK_	FYTVISSLK	2	P02789	Ovotransferrin	TRUE	529.3	53.7735	y	5	noloss	1	547.345	37.6761	3
_FYTVISSLK_	FYTVISSLK	2	P02789	Ovotransferrin	TRUE	529.3	53.7735	y	4	noloss	1	434.261	31.7832	4
_FYTVISSLK_	FYTVISSLK	2	P02789	Ovotransferrin	TRUE	529.3	53.7735	y	6	noloss	1	646.413	22.7123	5
_FYTVISSLK_	FYTVISSLK	2	P02789	Ovotransferrin	TRUE	529.3	53.7735	y	8	noloss	1	910.524	13.8946	7
_FYTVISSLK_	FYTVISSLK	2	P02789	Ovotransferrin	TRUE	529.3	53.7735	y	8	H2O	1	892.514	13.8612	8
_FYTVISSLK_	FYTVISSLK	2	P02789	Ovotransferrin	TRUE	529.3	53.7735	y	3	noloss	1	347.229	13.7326	9
_FYTVISSLK_	FYTVISSLK	2	P02789	Ovotransferrin	TRUE	529.3	53.7735	b	3	H2O	1	394.176	9.51911	11
_FYTVISSLK_	FYTVISSLK	2	P02789	Ovotransferrin	TRUE	529.3	53.7735	b	3	noloss	1	412.187	5.32871	14
_EIIDLVLDR_	EIIDLVLDR	2	Q71U36;P68363;Q9BQE3;ENSEMBL:ENSBTAP00000016242	Tubulin alpha-1A chain;Tubulin alpha-1B chain;Tubulin alpha-1C chain;(Bos taurus) similar to alpha-tubulin I isoform 1	FALSE	543.314	74.775	y	6	noloss	1	730.409	100	1
_EIIDLVLDR_	EIIDLVLDR	2	Q71U36;P68363;Q9BQE3;ENSEMBL:ENSBTAP00000016242	Tubulin alpha-1A chain;Tubulin alpha-1B chain;Tubulin alpha-1C chain;(Bos taurus) similar to alpha-tubulin I isoform 1	FALSE	543.314	74.775	y	7	noloss	1	843.493	73.9985	3
_EIIDLVLDR_	EIIDLVLDR	2	Q71U36;P68363;Q9BQE3;ENSEMBL:ENSBTAP00000016242	Tubulin alpha-1A chain;Tubulin alpha-1B chain;Tubulin alpha-1C chain;(Bos taurus) similar to alpha-tubulin I isoform 1	FALSE	543.314	74.775	y	5	noloss	1	615.382	68.399	4
_EIIDLVLDR_	EIIDLVLDR	2	Q71U36;P68363;Q9BQE3;ENSEMBL:ENSBTAP00000016242	Tubulin alpha-1A chain;Tubulin alpha-1B chain;Tubulin alpha-1C chain;(Bos taurus) similar to alpha-tubulin I isoform 1	FALSE	543.314	74.775	y	4	noloss	1	502.298	55.052	5
_EIIDLVLDR_	EIIDLVLDR	2	Q71U36;P68363;Q9BQE3;ENSEMBL:ENSBTAP00000016242	Tubulin alpha-1A chain;Tubulin alpha-1B chain;Tubulin alpha-1C chain;(Bos taurus) similar to alpha-tubulin I isoform 1	FALSE	543.314	74.775	y	3	noloss	1	403.23	43.5364	7
_EIIDLVLDR_	EIIDLVLDR	2	Q71U36;P68363;Q9BQE3;ENSEMBL:ENSBTAP00000016242	Tubulin alpha-1A chain;Tubulin alpha-1B chain;Tubulin alpha-1C chain;(Bos taurus) similar to alpha-tubulin I isoform 1	FALSE	543.314	74.775	b	4	H2O	1	453.234	21.4239	9
_EIIDLVLDR_	EIIDLVLDR	2	Q71U36;P68363;Q9BQE3;ENSEMBL:ENSBTAP00000016242	Tubulin alpha-1A chain;Tubulin alpha-1B chain;Tubulin alpha-1C chain;(Bos taurus) similar to alpha-tubulin I isoform 1	FALSE	543.314	74.775	b	6	noloss	2	342.202	8.11013	12
_EIIDLVLDR_	EIIDLVLDR	2	Q71U36;P68363;Q9BQE3;ENSEMBL:ENSBTAP00000016242	Tubulin alpha-1A chain;Tubulin alpha-1B chain;Tubulin alpha-1C chain;(Bos taurus) similar to alpha-tubulin I isoform 1	FALSE	543.314	74.775	y	3	NH3	1	386.203	7.2566	13
_EIIDLVLDR_	EIIDLVLDR	2	Q71U36;P68363;Q9BQE3;ENSEMBL:ENSBTAP00000016242	Tubulin alpha-1A chain;Tubulin alpha-1B chain;Tubulin alpha-1C chain;(Bos taurus) similar to alpha-tubulin I isoform 1	FALSE	543.314	74.775	b	3	H2O	1	338.207	6.84172	15
_GDSVSQGTGLAPGSPR_	GDSVSQGTGLAPGSPR	2	P02672	Fibrinogen alpha chain	TRUE	743.368	1.49902	y	5	noloss	1	513.278	100	1
_GDSVSQGTGLAPGSPR_	GDSVSQGTGLAPGSPR	2	P02672	Fibrinogen alpha chain	TRUE	743.368	1.49902	y	10	noloss	1	912.49	56.0558	2
_GDSVSQGTGLAPGSPR_	GDSVSQGTGLAPGSPR	2	P02672	Fibrinogen alpha chain	TRUE	743.368	1.49902	y	6	noloss	1	584.315	37.8916	3
_GDSVSQGTGLAPGSPR_	GDSVSQGTGLAPGSPR	2	P02672	Fibrinogen alpha chain	TRUE	743.368	1.49902	y	12	noloss	1	1127.58	33.1443	4
_GDSVSQGTGLAPGSPR_	GDSVSQGTGLAPGSPR	2	P02672	Fibrinogen alpha chain	TRUE	743.368	1.49902	y	8	noloss	1	754.421	30.4421	5
_GDSVSQGTGLAPGSPR_	GDSVSQGTGLAPGSPR	2	P02672	Fibrinogen alpha chain	TRUE	743.368	1.49902	y	9	noloss	1	855.468	12.7684	7
_GDSVSQGTGLAPGSPR_	GDSVSQGTGLAPGSPR	2	P02672	Fibrinogen alpha chain	TRUE	743.368	1.49902	y	11	noloss	1	1040.55	10.5054	10
_GDSVSQGTGLAPGSPR_	GDSVSQGTGLAPGSPR	2	P02672	Fibrinogen alpha chain	TRUE	743.368	1.49902	b	4	H2O	1	341.146	9.22536	11
_HLEINPDHPIVETLR_	HLEINPDHPIVETLR	3	P08238	Heat shock protein HSP 90-beta	TRUE	594.988	42.5042	y	7	noloss	1	827.499	100	1
_HLEINPDHPIVETLR_	HLEINPDHPIVETLR	3	P08238	Heat shock protein HSP 90-beta	TRUE	594.988	42.5042	y	5	noloss	1	617.362	30.1877	3
_HLEINPDHPIVETLR_	HLEINPDHPIVETLR	3	P08238	Heat shock protein HSP 90-beta	TRUE	594.988	42.5042	b	7	noloss	1	819.4	24.8519	5
_HLEINPDHPIVETLR_	HLEINPDHPIVETLR	3	P08238	Heat shock protein HSP 90-beta	TRUE	594.988	42.5042	b	5	noloss	1	607.32	17.6456	6
_HLEINPDHPIVETLR_	HLEINPDHPIVETLR	3	P08238	Heat shock protein HSP 90-beta	TRUE	594.988	42.5042	y	8	noloss	1	964.557	15.0355	7
_HLEINPDHPIVETLR_	HLEINPDHPIVETLR	3	P08238	Heat shock protein HSP 90-beta	TRUE	594.988	42.5042	b	3	H2O	1	362.182	14.5237	8
_HLEINPDHPIVETLR_	HLEINPDHPIVETLR	3	P08238	Heat shock protein HSP 90-beta	TRUE	594.988	42.5042	y	6	noloss	1	730.446	14.2748	9
_HLEINPDHPIVETLR_	HLEINPDHPIVETLR	3	P08238	Heat shock protein HSP 90-beta	TRUE	594.988	42.5042	b	8	noloss	1	956.458	10.6696	11
_HLEINPDHPIVETLR_	HLEINPDHPIVETLR	3	P08238	Heat shock protein HSP 90-beta	TRUE	594.988	42.5042	b	8	noloss	2	478.733	9.03072	12
_C[CAM]KPVNTFVHESLADVQAVC[CAM]SQK_	CKPVNTFVHESLADVQAVCSQK	4	P61823	Ribonuclease pancreatic	TRUE	630.061	54.3308	b	14	noloss	1	1598.76	100	1
_C[CAM]KPVNTFVHESLADVQAVC[CAM]SQK_	CKPVNTFVHESLADVQAVCSQK	4	P61823	Ribonuclease pancreatic	TRUE	630.061	54.3308	y	6	noloss	1	692.34	90.4005	2
_C[CAM]KPVNTFVHESLADVQAVC[CAM]SQK_	CKPVNTFVHESLADVQAVCSQK	4	P61823	Ribonuclease pancreatic	TRUE	630.061	54.3308	y	4	noloss	1	522.234	52.692	3
_C[CAM]KPVNTFVHESLADVQAVC[CAM]SQK_	CKPVNTFVHESLADVQAVCSQK	4	P61823	Ribonuclease pancreatic	TRUE	630.061	54.3308	y	5	noloss	1	621.302	47.6135	4
_C[CAM]KPVNTFVHESLADVQAVC[CAM]SQK_	CKPVNTFVHESLADVQAVCSQK	4	P61823	Ribonuclease pancreatic	TRUE	630.061	54.3308	y	7	NH3	1	803.372	35.1422	5
_C[CAM]KPVNTFVHESLADVQAVC[CAM]SQK_	CKPVNTFVHESLADVQAVCSQK	4	P61823	Ribonuclease pancreatic	TRUE	630.061	54.3308	y	3	noloss	1	362.203	21.4172	7
_C[CAM]KPVNTFVHESLADVQAVC[CAM]SQK_	CKPVNTFVHESLADVQAVCSQK	4	P61823	Ribonuclease pancreatic	TRUE	630.061	54.3308	y	7	noloss	1	820.398	18.5865	9
_C[CAM]KPVNTFVHESLADVQAVC[CAM]SQK_	CKPVNTFVHESLADVQAVCSQK	4	P61823	Ribonuclease pancreatic	TRUE	630.061	54.3308	b	13	noloss	2	742.372	12.7918	10
_C[CAM]KPVNTFVHESLADVQAVC[CAM]SQK_	CKPVNTFVHESLADVQAVCSQK	4	P61823	Ribonuclease pancreatic	TRUE	630.061	54.3308	b	11	noloss	1	1299.62	11.1266	12
_IHFPLATYAPVISAEK_	IHFPLATYAPVISAEK	3	Q71U36;P68363;Q9BQE3;Q13748;Q6PEY2;P68366;ENSEMBL:ENSBTAP00000016242	Tubulin alpha-1A chain;Tubulin alpha-1B chain;Tubulin alpha-1C chain;Tubulin alpha-3C/D chain;Tubulin alpha-3E chain;Tubulin alpha-4A chain;(Bos taurus) similar to alpha-tubulin I isoform 1	FALSE	586.326	80.707	y	7	noloss	1	743.43	100	1
_IHFPLATYAPVISAEK_	IHFPLATYAPVISAEK	3	Q71U36;P68363;Q9BQE3;Q13748;Q6PEY2;P68366;ENSEMBL:ENSBTAP00000016242	Tubulin alpha-1A chain;Tubulin alpha-1B chain;Tubulin alpha-1C chain;Tubulin alpha-3C/D chain;Tubulin alpha-3E chain;Tubulin alpha-4A chain;(Bos taurus) similar to alpha-tubulin I isoform 1	FALSE	586.326	80.707	b	3	noloss	1	398.219	36.8327	2
_IHFPLATYAPVISAEK_	IHFPLATYAPVISAEK	3	Q71U36;P68363;Q9BQE3;Q13748;Q6PEY2;P68366;ENSEMBL:ENSBTAP00000016242	Tubulin alpha-1A chain;Tubulin alpha-1B chain;Tubulin alpha-1C chain;Tubulin alpha-3C/D chain;Tubulin alpha-3E chain;Tubulin alpha-4A chain;(Bos taurus) similar to alpha-tubulin I isoform 1	FALSE	586.326	80.707	b	7	H2O	1	762.43	31.9096	3
_IHFPLATYAPVISAEK_	IHFPLATYAPVISAEK	3	Q71U36;P68363;Q9BQE3;Q13748;Q6PEY2;P68366;ENSEMBL:ENSBTAP00000016242	Tubulin alpha-1A chain;Tubulin alpha-1B chain;Tubulin alpha-1C chain;Tubulin alpha-3C/D chain;Tubulin alpha-3E chain;Tubulin alpha-4A chain;(Bos taurus) similar to alpha-tubulin I isoform 1	FALSE	586.326	80.707	y	5	noloss	1	547.309	27.8639	4
_IHFPLATYAPVISAEK_	IHFPLATYAPVISAEK	3	Q71U36;P68363;Q9BQE3;Q13748;Q6PEY2;P68366;ENSEMBL:ENSBTAP00000016242	Tubulin alpha-1A chain;Tubulin alpha-1B chain;Tubulin alpha-1C chain;Tubulin alpha-3C/D chain;Tubulin alpha-3E chain;Tubulin alpha-4A chain;(Bos taurus) similar to alpha-tubulin I isoform 1	FALSE	586.326	80.707	y	4	noloss	1	434.225	20.5969	5
_IHFPLATYAPVISAEK_	IHFPLATYAPVISAEK	3	Q71U36;P68363;Q9BQE3;Q13748;Q6PEY2;P68366;ENSEMBL:ENSBTAP00000016242	Tubulin alpha-1A chain;Tubulin alpha-1B chain;Tubulin alpha-1C chain;Tubulin alpha-3C/D chain;Tubulin alpha-3E chain;Tubulin alpha-4A chain;(Bos taurus) similar to alpha-tubulin I isoform 1	FALSE	586.326	80.707	b	7	noloss	1	780.44	14.1679	7
_IHFPLATYAPVISAEK_	IHFPLATYAPVISAEK	3	Q71U36;P68363;Q9BQE3;Q13748;Q6PEY2;P68366;ENSEMBL:ENSBTAP00000016242	Tubulin alpha-1A chain;Tubulin alpha-1B chain;Tubulin alpha-1C chain;Tubulin alpha-3C/D chain;Tubulin alpha-3E chain;Tubulin alpha-4A chain;(Bos taurus) similar to alpha-tubulin I isoform 1	FALSE	586.326	80.707	y	8	noloss	1	814.467	11.2933	8
_IHFPLATYAPVISAEK_	IHFPLATYAPVISAEK	3	Q71U36;P68363;Q9BQE3;Q13748;Q6PEY2;P68366;ENSEMBL:ENSBTAP00000016242	Tubulin alpha-1A chain;Tubulin alpha-1B chain;Tubulin alpha-1C chain;Tubulin alpha-3C/D chain;Tubulin alpha-3E chain;Tubulin alpha-4A chain;(Bos taurus) similar to alpha-tubulin I isoform 1	FALSE	586.326	80.707	y	6	noloss	1	646.377	10.946	9
_IHFPLATYAPVISAEK_	IHFPLATYAPVISAEK	3	Q71U36;P68363;Q9BQE3;Q13748;Q6PEY2;P68366;ENSEMBL:ENSBTAP00000016242	Tubulin alpha-1A chain;Tubulin alpha-1B chain;Tubulin alpha-1C chain;Tubulin alpha-3C/D chain;Tubulin alpha-3E chain;Tubulin alpha-4A chain;(Bos taurus) similar to alpha-tubulin I isoform 1	FALSE	586.326	80.707	b	6	noloss	1	679.393	8.42503	11
_LFVGNLPADITEDEFKR_	LFVGNLPADITEDEFKR	3	P23246	Splicing factor, proline- and glutamine-rich	TRUE	655.342	79.6443	y	11	noloss	1	1320.64	100	1
_LFVGNLPADITEDEFKR_	LFVGNLPADITEDEFKR	3	P23246	Splicing factor, proline- and glutamine-rich	TRUE	655.342	79.6443	y	7	noloss	1	924.442	36.1619	4
_LFVGNLPADITEDEFKR_	LFVGNLPADITEDEFKR	3	P23246	Splicing factor, proline- and glutamine-rich	TRUE	655.342	79.6443	y	9	noloss	1	1152.55	13.0965	5
_LFVGNLPADITEDEFKR_	LFVGNLPADITEDEFKR	3	P23246	Splicing factor, proline- and glutamine-rich	TRUE	655.342	79.6443	y	14	noloss	2	802.899	12.9785	6
_LFVGNLPADITEDEFKR_	LFVGNLPADITEDEFKR	3	P23246	Splicing factor, proline- and glutamine-rich	TRUE	655.342	79.6443	y	8	noloss	1	1037.53	12.9581	7
_LFVGNLPADITEDEFKR_	LFVGNLPADITEDEFKR	3	P23246	Splicing factor, proline- and glutamine-rich	TRUE	655.342	79.6443	y	4	noloss	1	579.325	10.2661	9
_LFVGNLPADITEDEFKR_	LFVGNLPADITEDEFKR	3	P23246	Splicing factor, proline- and glutamine-rich	TRUE	655.342	79.6443	y	14	noloss	1	1604.79	9.5131	10
_LFVGNLPADITEDEFKR_	LFVGNLPADITEDEFKR	3	P23246	Splicing factor, proline- and glutamine-rich	TRUE	655.342	79.6443	y	15	noloss	1	1703.86	9.50674	11
_LFVGNLPADITEDEFKR_	LFVGNLPADITEDEFKR	3	P23246	Splicing factor, proline- and glutamine-rich	TRUE	655.342	79.6443	y	6	noloss	1	823.394	9.2109	12
_TLTAVHDAILEDLVFPSEIVGK_	TLTAVHDAILEDLVFPSEIVGK	3	P62081	40S ribosomal protein S7	TRUE	789.765	121.939	y	8	noloss	1	876.483	100	1
_TLTAVHDAILEDLVFPSEIVGK_	TLTAVHDAILEDLVFPSEIVGK	3	P62081	40S ribosomal protein S7	TRUE	789.765	121.939	y	7	noloss	1	729.414	95.3929	2
_TLTAVHDAILEDLVFPSEIVGK_	TLTAVHDAILEDLVFPSEIVGK	3	P62081	40S ribosomal protein S7	TRUE	789.765	121.939	b	12	noloss	1	1279.65	54.0847	3
_TLTAVHDAILEDLVFPSEIVGK_	TLTAVHDAILEDLVFPSEIVGK	3	P62081	40S ribosomal protein S7	TRUE	789.765	121.939	b	9	noloss	1	922.499	53.3846	4
_TLTAVHDAILEDLVFPSEIVGK_	TLTAVHDAILEDLVFPSEIVGK	3	P62081	40S ribosomal protein S7	TRUE	789.765	121.939	y	9	noloss	1	975.551	30.1081	5
_TLTAVHDAILEDLVFPSEIVGK_	TLTAVHDAILEDLVFPSEIVGK	3	P62081	40S ribosomal protein S7	TRUE	789.765	121.939	b	12	noloss	2	640.33	20.7701	7
_TLTAVHDAILEDLVFPSEIVGK_	TLTAVHDAILEDLVFPSEIVGK	3	P62081	40S ribosomal protein S7	TRUE	789.765	121.939	b	8	noloss	1	809.415	19.7506	8
_TLTAVHDAILEDLVFPSEIVGK_	TLTAVHDAILEDLVFPSEIVGK	3	P62081	40S ribosomal protein S7	TRUE	789.765	121.939	y	7	noloss	2	365.211	15.4416	10
_TLTAVHDAILEDLVFPSEIVGK_	TLTAVHDAILEDLVFPSEIVGK	3	P62081	40S ribosomal protein S7	TRUE	789.765	121.939	b	10	noloss	1	1035.58	14.4556	11
_EGDVLTLLESER_	EGDVLTLLESER	2	P62857	40S ribosomal protein S28	TRUE	680.851	78.5726	y	7	noloss	1	847.452	100	1
_EGDVLTLLESER_	EGDVLTLLESER	2	P62857	40S ribosomal protein S28	TRUE	680.851	78.5726	y	8	noloss	1	960.536	62.3127	2
_EGDVLTLLESER_	EGDVLTLLESER	2	P62857	40S ribosomal protein S28	TRUE	680.851	78.5726	y	5	noloss	1	633.32	43.9908	3
_EGDVLTLLESER_	EGDVLTLLESER	2	P62857	40S ribosomal protein S28	TRUE	680.851	78.5726	y	6	noloss	1	746.404	39.2843	4
_EGDVLTLLESER_	EGDVLTLLESER	2	P62857	40S ribosomal protein S28	TRUE	680.851	78.5726	b	3	noloss	1	302.098	25.4909	5
_EGDVLTLLESER_	EGDVLTLLESER	2	P62857	40S ribosomal protein S28	TRUE	680.851	78.5726	y	4	noloss	1	520.236	23.5477	6
_EGDVLTLLESER_	EGDVLTLLESER	2	P62857	40S ribosomal protein S28	TRUE	680.851	78.5726	y	3	noloss	1	391.194	17.0511	8
_EGDVLTLLESER_	EGDVLTLLESER	2	P62857	40S ribosomal protein S28	TRUE	680.851	78.5726	b	4	H2O	1	383.156	16.4407	9
_EGDVLTLLESER_	EGDVLTLLESER	2	P62857	40S ribosomal protein S28	TRUE	680.851	78.5726	b	6	H2O	1	597.288	9.89281	11
_NQVAMNPTNTVFDAK_	NQVAMNPTNTVFDAK	2	P11142	Heat shock cognate 71 kDa protein	TRUE	825.401	38.8517	y	9	noloss	1	992.505	66.9064	2
_NQVAMNPTNTVFDAK_	NQVAMNPTNTVFDAK	2	P11142	Heat shock cognate 71 kDa protein	TRUE	825.401	38.8517	b	3	noloss	1	342.177	63.571	3
_NQVAMNPTNTVFDAK_	NQVAMNPTNTVFDAK	2	P11142	Heat shock cognate 71 kDa protein	TRUE	825.401	38.8517	y	12	noloss	1	1308.63	26.9048	5
_NQVAMNPTNTVFDAK_	NQVAMNPTNTVFDAK	2	P11142	Heat shock cognate 71 kDa protein	TRUE	825.401	38.8517	y	10	noloss	1	1106.55	24.8279	6
_NQVAMNPTNTVFDAK_	NQVAMNPTNTVFDAK	2	P11142	Heat shock cognate 71 kDa protein	TRUE	825.401	38.8517	b	4	noloss	1	413.214	24.7717	7
_NQVAMNPTNTVFDAK_	NQVAMNPTNTVFDAK	2	P11142	Heat shock cognate 71 kDa protein	TRUE	825.401	38.8517	y	4	noloss	1	480.245	18.0754	8
_NQVAMNPTNTVFDAK_	NQVAMNPTNTVFDAK	2	P11142	Heat shock cognate 71 kDa protein	TRUE	825.401	38.8517	y	11	noloss	1	1237.59	17.5262	9
_NQVAMNPTNTVFDAK_	NQVAMNPTNTVFDAK	2	P11142	Heat shock cognate 71 kDa protein	TRUE	825.401	38.8517	b	4	NH3	1	396.188	16.7003	10
_NQVAMNPTNTVFDAK_	NQVAMNPTNTVFDAK	2	P11142	Heat shock cognate 71 kDa protein	TRUE	825.401	38.8517	b	3	NH3	1	325.151	14.3272	11
_KLFIGGLSFETTEESLR_	KLFIGGLSFETTEESLR	3	P22626	Heterogeneous nuclear ribonucleoproteins A2/B1	TRUE	643.011	82.4952	y	7	noloss	1	835.416	100	1
_KLFIGGLSFETTEESLR_	KLFIGGLSFETTEESLR	3	P22626	Heterogeneous nuclear ribonucleoproteins A2/B1	TRUE	643.011	82.4952	y	5	noloss	1	633.32	82.9159	2
_KLFIGGLSFETTEESLR_	KLFIGGLSFETTEESLR	3	P22626	Heterogeneous nuclear ribonucleoproteins A2/B1	TRUE	643.011	82.4952	y	6	noloss	1	734.368	77.3968	3
_KLFIGGLSFETTEESLR_	KLFIGGLSFETTEESLR	3	P22626	Heterogeneous nuclear ribonucleoproteins A2/B1	TRUE	643.011	82.4952	y	4	noloss	1	504.278	72.4611	4
_KLFIGGLSFETTEESLR_	KLFIGGLSFETTEESLR	3	P22626	Heterogeneous nuclear ribonucleoproteins A2/B1	TRUE	643.011	82.4952	y	3	noloss	1	375.235	35.9686	5
_KLFIGGLSFETTEESLR_	KLFIGGLSFETTEESLR	3	P22626	Heterogeneous nuclear ribonucleoproteins A2/B1	TRUE	643.011	82.4952	b	8	noloss	1	816.498	29.3019	7
_KLFIGGLSFETTEESLR_	KLFIGGLSFETTEESLR	3	P22626	Heterogeneous nuclear ribonucleoproteins A2/B1	TRUE	643.011	82.4952	b	7	noloss	1	729.466	22.722	8
_KLFIGGLSFETTEESLR_	KLFIGGLSFETTEESLR	3	P22626	Heterogeneous nuclear ribonucleoproteins A2/B1	TRUE	643.011	82.4952	y	8	noloss	1	964.458	22.5162	9
_KLFIGGLSFETTEESLR_	KLFIGGLSFETTEESLR	3	P22626	Heterogeneous nuclear ribonucleoproteins A2/B1	TRUE	643.011	82.4952	y	8	H2O	1	946.448	19.7953	10
_HVGDLGNVTADKDGVADVSIEDSVISLSGDHC[CAM]IIGR_	HVGDLGNVTADKDGVADVSIEDSVISLSGDHCIIGR	5	P00441	Superoxide dismutase [Cu-Zn]	TRUE	744.968	86.4278	y	11	noloss	1	1214.59	100	1
_HVGDLGNVTADKDGVADVSIEDSVISLSGDHC[CAM]IIGR_	HVGDLGNVTADKDGVADVSIEDSVISLSGDHCIIGR	5	P00441	Superoxide dismutase [Cu-Zn]	TRUE	744.968	86.4278	b	17	noloss	1	1664.79	86.8652	2
_HVGDLGNVTADKDGVADVSIEDSVISLSGDHC[CAM]IIGR_	HVGDLGNVTADKDGVADVSIEDSVISLSGDHCIIGR	5	P00441	Superoxide dismutase [Cu-Zn]	TRUE	744.968	86.4278	y	9	noloss	1	1014.48	79.3166	3
_HVGDLGNVTADKDGVADVSIEDSVISLSGDHC[CAM]IIGR_	HVGDLGNVTADKDGVADVSIEDSVISLSGDHCIIGR	5	P00441	Superoxide dismutase [Cu-Zn]	TRUE	744.968	86.4278	y	12	noloss	1	1327.68	77.8602	4
_HVGDLGNVTADKDGVADVSIEDSVISLSGDHC[CAM]IIGR_	HVGDLGNVTADKDGVADVSIEDSVISLSGDHCIIGR	5	P00441	Superoxide dismutase [Cu-Zn]	TRUE	744.968	86.4278	b	7	noloss	1	693.331	70.7589	5
_HVGDLGNVTADKDGVADVSIEDSVISLSGDHC[CAM]IIGR_	HVGDLGNVTADKDGVADVSIEDSVISLSGDHCIIGR	5	P00441	Superoxide dismutase [Cu-Zn]	TRUE	744.968	86.4278	y	16	noloss	1	1757.85	69.7528	6
_HVGDLGNVTADKDGVADVSIEDSVISLSGDHC[CAM]IIGR_	HVGDLGNVTADKDGVADVSIEDSVISLSGDHCIIGR	5	P00441	Superoxide dismutase [Cu-Zn]	TRUE	744.968	86.4278	b	8	noloss	1	792.4	64.183	7
_HVGDLGNVTADKDGVADVSIEDSVISLSGDHC[CAM]IIGR_	HVGDLGNVTADKDGVADVSIEDSVISLSGDHCIIGR	5	P00441	Superoxide dismutase [Cu-Zn]	TRUE	744.968	86.4278	y	15	noloss	1	1628.81	55.646	8
_HVGDLGNVTADKDGVADVSIEDSVISLSGDHC[CAM]IIGR_	HVGDLGNVTADKDGVADVSIEDSVISLSGDHCIIGR	5	P00441	Superoxide dismutase [Cu-Zn]	TRUE	744.968	86.4278	y	8	noloss	1	927.447	41.3337	10
_GLIDEVDQDFTSR_	GLIDEVDQDFTSR	2	P02672	Fibrinogen alpha chain	TRUE	747.857	66.3557	y	7	noloss	1	868.38	100	1
_GLIDEVDQDFTSR_	GLIDEVDQDFTSR	2	P02672	Fibrinogen alpha chain	TRUE	747.857	66.3557	y	10	noloss	1	1211.52	72.7227	2
_GLIDEVDQDFTSR_	GLIDEVDQDFTSR	2	P02672	Fibrinogen alpha chain	TRUE	747.857	66.3557	y	8	noloss	1	967.448	58.6609	3
_GLIDEVDQDFTSR_	GLIDEVDQDFTSR	2	P02672	Fibrinogen alpha chain	TRUE	747.857	66.3557	y	6	noloss	1	753.353	47.2101	4
_GLIDEVDQDFTSR_	GLIDEVDQDFTSR	2	P02672	Fibrinogen alpha chain	TRUE	747.857	66.3557	y	4	noloss	1	510.267	38.4233	5
_GLIDEVDQDFTSR_	GLIDEVDQDFTSR	2	P02672	Fibrinogen alpha chain	TRUE	747.857	66.3557	y	9	noloss	1	1096.49	31.6999	7
_GLIDEVDQDFTSR_	GLIDEVDQDFTSR	2	P02672	Fibrinogen alpha chain	TRUE	747.857	66.3557	y	5	noloss	1	625.294	21.843	9
_GLIDEVDQDFTSR_	GLIDEVDQDFTSR	2	P02672	Fibrinogen alpha chain	TRUE	747.857	66.3557	y	3	noloss	1	363.199	18.0698	10
_GLIDEVDQDFTSR_	GLIDEVDQDFTSR	2	P02672	Fibrinogen alpha chain	TRUE	747.857	66.3557	y	6	NH3	1	736.326	11.0654	12
_NLQYYDISAK_	NLQYYDISAK	2	P62826	GTP-binding nuclear protein Ran	TRUE	607.806	23.291	y	7	noloss	1	859.42	55.2923	2
_NLQYYDISAK_	NLQYYDISAK	2	P62826	GTP-binding nuclear protein Ran	TRUE	607.806	23.291	y	3	noloss	1	305.182	30.7468	3
_NLQYYDISAK_	NLQYYDISAK	2	P62826	GTP-binding nuclear protein Ran	TRUE	607.806	23.291	y	8	NH3	1	970.452	30.645	4
_NLQYYDISAK_	NLQYYDISAK	2	P62826	GTP-binding nuclear protein Ran	TRUE	607.806	23.291	y	6	noloss	1	696.356	29.0907	5
_NLQYYDISAK_	NLQYYDISAK	2	P62826	GTP-binding nuclear protein Ran	TRUE	607.806	23.291	y	8	noloss	1	987.478	28.4311	6
_NLQYYDISAK_	NLQYYDISAK	2	P62826	GTP-binding nuclear protein Ran	TRUE	607.806	23.291	y	4	noloss	1	418.266	24.2427	7
_NLQYYDISAK_	NLQYYDISAK	2	P62826	GTP-binding nuclear protein Ran	TRUE	607.806	23.291	b	3	noloss	1	356.193	18.1512	9
_NLQYYDISAK_	NLQYYDISAK	2	P62826	GTP-binding nuclear protein Ran	TRUE	607.806	23.291	y	5	noloss	1	533.293	16.9608	10
_NLQYYDISAK_	NLQYYDISAK	2	P62826	GTP-binding nuclear protein Ran	TRUE	607.806	23.291	y	8	H2O	1	969.468	13.9239	12
_LKDDEVAQLKK_	LKDDEVAQLKK	3	P07195	L-lactate dehydrogenase B chain	TRUE	429.582	-8.6491	b	5	noloss	1	601.283	100	1
_LKDDEVAQLKK_	LKDDEVAQLKK	3	P07195	L-lactate dehydrogenase B chain	TRUE	429.582	-8.6491	y	3	noloss	1	388.292	72.3496	5
_LKDDEVAQLKK_	LKDDEVAQLKK	3	P07195	L-lactate dehydrogenase B chain	TRUE	429.582	-8.6491	y	4	NH3	1	499.324	66.4139	6
_LKDDEVAQLKK_	LKDDEVAQLKK	3	P07195	L-lactate dehydrogenase B chain	TRUE	429.582	-8.6491	y	9	noloss	1	1045.55	61.6573	7
_LKDDEVAQLKK_	LKDDEVAQLKK	3	P07195	L-lactate dehydrogenase B chain	TRUE	429.582	-8.6491	y	4	noloss	1	516.35	54.9642	9
_LKDDEVAQLKK_	LKDDEVAQLKK	3	P07195	L-lactate dehydrogenase B chain	TRUE	429.582	-8.6491	y	6	noloss	1	686.456	53.9424	10
_LKDDEVAQLKK_	LKDDEVAQLKK	3	P07195	L-lactate dehydrogenase B chain	TRUE	429.582	-8.6491	b	6	noloss	1	700.351	44.3356	11
_LKDDEVAQLKK_	LKDDEVAQLKK	3	P07195	L-lactate dehydrogenase B chain	TRUE	429.582	-8.6491	y	7	noloss	1	815.499	23.6109	12
_LKDDEVAQLKK_	LKDDEVAQLKK	3	P07195	L-lactate dehydrogenase B chain	TRUE	429.582	-8.6491	b	4	noloss	1	472.24	22.3032	13
_TDERPASYFAVAVAR_	TDERPASYFAVAVAR	3	P02789	Ovotransferrin	TRUE	551.618	45.3581	y	4	noloss	1	416.262	100	1
_TDERPASYFAVAVAR_	TDERPASYFAVAVAR	3	P02789	Ovotransferrin	TRUE	551.618	45.3581	y	6	noloss	1	586.367	82.0173	2
_TDERPASYFAVAVAR_	TDERPASYFAVAVAR	3	P02789	Ovotransferrin	TRUE	551.618	45.3581	y	5	noloss	1	515.33	78.9174	3
_TDERPASYFAVAVAR_	TDERPASYFAVAVAR	3	P02789	Ovotransferrin	TRUE	551.618	45.3581	b	8	noloss	1	920.411	61.5783	4
_TDERPASYFAVAVAR_	TDERPASYFAVAVAR	3	P02789	Ovotransferrin	TRUE	551.618	45.3581	y	3	noloss	1	345.224	29.8525	5
_TDERPASYFAVAVAR_	TDERPASYFAVAVAR	3	P02789	Ovotransferrin	TRUE	551.618	45.3581	y	7	noloss	1	733.436	25.4044	7
_TDERPASYFAVAVAR_	TDERPASYFAVAVAR	3	P02789	Ovotransferrin	TRUE	551.618	45.3581	b	7	noloss	1	757.348	20.4805	8
_TDERPASYFAVAVAR_	TDERPASYFAVAVAR	3	P02789	Ovotransferrin	TRUE	551.618	45.3581	b	10	noloss	1	1138.52	18.7386	9
_TDERPASYFAVAVAR_	TDERPASYFAVAVAR	3	P02789	Ovotransferrin	TRUE	551.618	45.3581	b	9	noloss	1	1067.48	16.717	10
_IAPPEAPVTGYMFGK_	IAPPEAPVTGYMFGK	2	P09874	Poly [ADP-ribose] polymerase 1	TRUE	789.405	66.3209	y	13	noloss	1	1393.68	100	1
_IAPPEAPVTGYMFGK_	IAPPEAPVTGYMFGK	2	P09874	Poly [ADP-ribose] polymerase 1	TRUE	789.405	66.3209	y	9	noloss	1	999.497	28.537	2
_IAPPEAPVTGYMFGK_	IAPPEAPVTGYMFGK	2	P09874	Poly [ADP-ribose] polymerase 1	TRUE	789.405	66.3209	y	12	noloss	1	1296.63	24.165	3
_IAPPEAPVTGYMFGK_	IAPPEAPVTGYMFGK	2	P09874	Poly [ADP-ribose] polymerase 1	TRUE	789.405	66.3209	y	12	noloss	2	648.818	14.2061	4
_IAPPEAPVTGYMFGK_	IAPPEAPVTGYMFGK	2	P09874	Poly [ADP-ribose] polymerase 1	TRUE	789.405	66.3209	y	3	noloss	1	351.203	11.8017	6
_IAPPEAPVTGYMFGK_	IAPPEAPVTGYMFGK	2	P09874	Poly [ADP-ribose] polymerase 1	TRUE	789.405	66.3209	y	10	noloss	1	1070.53	10.6745	7
_IAPPEAPVTGYMFGK_	IAPPEAPVTGYMFGK	2	P09874	Poly [ADP-ribose] polymerase 1	TRUE	789.405	66.3209	y	7	noloss	1	803.376	6.8866	8
_VEDIWSFLSK_	VEDIWSFLSK	2	P02789	Ovotransferrin	TRUE	612.319	101.635	b	3	noloss	1	344.145	59.1425	2
_VEDIWSFLSK_	VEDIWSFLSK	2	P02789	Ovotransferrin	TRUE	612.319	101.635	y	6	noloss	1	767.409	59.1273	3
_VEDIWSFLSK_	VEDIWSFLSK	2	P02789	Ovotransferrin	TRUE	612.319	101.635	y	8	noloss	1	995.52	54.7934	4
_VEDIWSFLSK_	VEDIWSFLSK	2	P02789	Ovotransferrin	TRUE	612.319	101.635	y	5	noloss	1	581.329	30.7915	6
_VEDIWSFLSK_	VEDIWSFLSK	2	P02789	Ovotransferrin	TRUE	612.319	101.635	y	9	noloss	1	1124.56	14.4489	8
_VEDIWSFLSK_	VEDIWSFLSK	2	P02789	Ovotransferrin	TRUE	612.319	101.635	y	3	noloss	1	347.229	13.2366	9
_VEDIWSFLSK_	VEDIWSFLSK	2	P02789	Ovotransferrin	TRUE	612.319	101.635	y	4	noloss	1	494.297	12.72	10
_VEDIWSFLSK_	VEDIWSFLSK	2	P02789	Ovotransferrin	TRUE	612.319	101.635	y	7	noloss	1	880.493	12.0729	11
_ATENDIANFFSPLNPIR_	ATENDIANFFSPLNPIR	2	P31942	Heterogeneous nuclear ribonucleoprotein H3	TRUE	959.987	110.579	y	6	noloss	1	709.436	100	1
_ATENDIANFFSPLNPIR_	ATENDIANFFSPLNPIR	2	P31942	Heterogeneous nuclear ribonucleoprotein H3	TRUE	959.987	110.579	y	8	noloss	1	943.536	95.3699	2
_ATENDIANFFSPLNPIR_	ATENDIANFFSPLNPIR	2	P31942	Heterogeneous nuclear ribonucleoprotein H3	TRUE	959.987	110.579	y	7	noloss	1	796.468	93.4322	3
_ATENDIANFFSPLNPIR_	ATENDIANFFSPLNPIR	2	P31942	Heterogeneous nuclear ribonucleoprotein H3	TRUE	959.987	110.579	y	11	noloss	1	1275.68	85.8383	4
_ATENDIANFFSPLNPIR_	ATENDIANFFSPLNPIR	2	P31942	Heterogeneous nuclear ribonucleoprotein H3	TRUE	959.987	110.579	y	3	noloss	1	385.256	67.5899	5
_ATENDIANFFSPLNPIR_	ATENDIANFFSPLNPIR	2	P31942	Heterogeneous nuclear ribonucleoprotein H3	TRUE	959.987	110.579	y	10	noloss	1	1204.65	59.5946	6
_ATENDIANFFSPLNPIR_	ATENDIANFFSPLNPIR	2	P31942	Heterogeneous nuclear ribonucleoprotein H3	TRUE	959.987	110.579	y	9	noloss	1	1090.6	38.1763	7
_ATENDIANFFSPLNPIR_	ATENDIANFFSPLNPIR	2	P31942	Heterogeneous nuclear ribonucleoprotein H3	TRUE	959.987	110.579	b	5	noloss	1	531.205	26.9572	8
_ATENDIANFFSPLNPIR_	ATENDIANFFSPLNPIR	2	P31942	Heterogeneous nuclear ribonucleoprotein H3	TRUE	959.987	110.579	y	4	noloss	1	499.299	18.7632	10
_LVINGNPITIFQERDPSK_	LVINGNPITIFQERDPSK	3	P04406	Glyceraldehyde-3-phosphate dehydrogenase	TRUE	681.041	79.5126	y	12	noloss	1	1430.76	50.7065	2
_LVINGNPITIFQERDPSK_	LVINGNPITIFQERDPSK	3	P04406	Glyceraldehyde-3-phosphate dehydrogenase	TRUE	681.041	79.5126	y	3	noloss	1	331.198	50.565	3
_LVINGNPITIFQERDPSK_	LVINGNPITIFQERDPSK	3	P04406	Glyceraldehyde-3-phosphate dehydrogenase	TRUE	681.041	79.5126	y	10	noloss	1	1220.63	35.1959	6
_LVINGNPITIFQERDPSK_	LVINGNPITIFQERDPSK	3	P04406	Glyceraldehyde-3-phosphate dehydrogenase	TRUE	681.041	79.5126	y	8	noloss	1	1006.5	34.8319	7
_LVINGNPITIFQERDPSK_	LVINGNPITIFQERDPSK	3	P04406	Glyceraldehyde-3-phosphate dehydrogenase	TRUE	681.041	79.5126	y	15	noloss	1	1715.87	31.2015	8
_LVINGNPITIFQERDPSK_	LVINGNPITIFQERDPSK	3	P04406	Glyceraldehyde-3-phosphate dehydrogenase	TRUE	681.041	79.5126	y	15	noloss	2	858.439	20.5618	9
_LVINGNPITIFQERDPSK_	LVINGNPITIFQERDPSK	3	P04406	Glyceraldehyde-3-phosphate dehydrogenase	TRUE	681.041	79.5126	y	14	noloss	1	1601.83	16.1114	10
_LVINGNPITIFQERDPSK_	LVINGNPITIFQERDPSK	3	P04406	Glyceraldehyde-3-phosphate dehydrogenase	TRUE	681.041	79.5126	y	7	noloss	1	859.427	15.5252	11
_LVINGNPITIFQERDPSK_	LVINGNPITIFQERDPSK	3	P04406	Glyceraldehyde-3-phosphate dehydrogenase	TRUE	681.041	79.5126	y	9	noloss	1	1119.58	14.5282	12
_DSPSVWAAVPGK_	DSPSVWAAVPGK	2	P07737;P02584	Profilin-1;SWISS-PROT:P02584 (Bos taurus) Profilin-1	FALSE	607.314	40.2292	y	3	noloss	1	301.187	100	1
_DSPSVWAAVPGK_	DSPSVWAAVPGK	2	P07737;P02584	Profilin-1;SWISS-PROT:P02584 (Bos taurus) Profilin-1	FALSE	607.314	40.2292	y	7	noloss	1	728.409	26.2861	2
_DSPSVWAAVPGK_	DSPSVWAAVPGK	2	P07737;P02584	Profilin-1;SWISS-PROT:P02584 (Bos taurus) Profilin-1	FALSE	607.314	40.2292	y	6	noloss	1	542.33	15.4001	3
_DSPSVWAAVPGK_	DSPSVWAAVPGK	2	P07737;P02584	Profilin-1;SWISS-PROT:P02584 (Bos taurus) Profilin-1	FALSE	607.314	40.2292	y	10	noloss	1	1011.56	13.852	4
_DSPSVWAAVPGK_	DSPSVWAAVPGK	2	P07737;P02584	Profilin-1;SWISS-PROT:P02584 (Bos taurus) Profilin-1	FALSE	607.314	40.2292	b	4	H2O	1	369.14	10.1507	6
_DSPSVWAAVPGK_	DSPSVWAAVPGK	2	P07737;P02584	Profilin-1;SWISS-PROT:P02584 (Bos taurus) Profilin-1	FALSE	607.314	40.2292	y	4	noloss	1	400.255	9.32193	7
_DSPSVWAAVPGK_	DSPSVWAAVPGK	2	P07737;P02584	Profilin-1;SWISS-PROT:P02584 (Bos taurus) Profilin-1	FALSE	607.314	40.2292	y	9	noloss	1	914.509	7.57592	10
_DSPSVWAAVPGK_	DSPSVWAAVPGK	2	P07737;P02584	Profilin-1;SWISS-PROT:P02584 (Bos taurus) Profilin-1	FALSE	607.314	40.2292	y	8	noloss	1	827.477	6.78902	11
_DSPSVWAAVPGK_	DSPSVWAAVPGK	2	P07737;P02584	Profilin-1;SWISS-PROT:P02584 (Bos taurus) Profilin-1	FALSE	607.314	40.2292	b	5	H2O	1	468.209	5.64636	13
_HPHDIIDDINSGAVEC[CAM]PAS_	HPHDIIDDINSGAVECPAS	3	P30050	60S ribosomal protein L12	TRUE	682.978	43.5329	b	8	noloss	1	943.427	94.8026	2
_HPHDIIDDINSGAVEC[CAM]PAS_	HPHDIIDDINSGAVECPAS	3	P30050	60S ribosomal protein L12	TRUE	682.978	43.5329	b	13	noloss	1	1385.64	73.6582	4
_HPHDIIDDINSGAVEC[CAM]PAS_	HPHDIIDDINSGAVECPAS	3	P30050	60S ribosomal protein L12	TRUE	682.978	43.5329	b	8	noloss	2	472.217	62.6366	5
_HPHDIIDDINSGAVEC[CAM]PAS_	HPHDIIDDINSGAVECPAS	3	P30050	60S ribosomal protein L12	TRUE	682.978	43.5329	b	12	H2O	1	1296.6	54.7105	6
_HPHDIIDDINSGAVEC[CAM]PAS_	HPHDIIDDINSGAVECPAS	3	P30050	60S ribosomal protein L12	TRUE	682.978	43.5329	b	12	NH3	1	1297.58	43.2898	8
_HPHDIIDDINSGAVEC[CAM]PAS_	HPHDIIDDINSGAVECPAS	3	P30050	60S ribosomal protein L12	TRUE	682.978	43.5329	b	12	noloss	2	657.807	38.6819	9
_HPHDIIDDINSGAVEC[CAM]PAS_	HPHDIIDDINSGAVECPAS	3	P30050	60S ribosomal protein L12	TRUE	682.978	43.5329	b	9	noloss	1	1056.51	35.3433	10
_HPHDIIDDINSGAVEC[CAM]PAS_	HPHDIIDDINSGAVECPAS	3	P30050	60S ribosomal protein L12	TRUE	682.978	43.5329	b	12	noloss	1	1314.61	29.2867	11
_HPHDIIDDINSGAVEC[CAM]PAS_	HPHDIIDDINSGAVECPAS	3	P30050	60S ribosomal protein L12	TRUE	682.978	43.5329	b	8	H2O	1	925.416	22.0514	12
_TIVAINKDPEAPIFQVADYGIVADLFK_	TIVAINKDPEAPIFQVADYGIVADLFK	3	P13804	Electron transfer flavoprotein subunit alpha, mitochondrial	TRUE	983.199	151.304	y	11	noloss	1	1211.63	100	1
_TIVAINKDPEAPIFQVADYGIVADLFK_	TIVAINKDPEAPIFQVADYGIVADLFK	3	P13804	Electron transfer flavoprotein subunit alpha, mitochondrial	TRUE	983.199	151.304	b	11	noloss	1	1152.63	80.8667	2
_TIVAINKDPEAPIFQVADYGIVADLFK_	TIVAINKDPEAPIFQVADYGIVADLFK	3	P13804	Electron transfer flavoprotein subunit alpha, mitochondrial	TRUE	983.199	151.304	y	8	noloss	1	862.503	61.1417	5
_TIVAINKDPEAPIFQVADYGIVADLFK_	TIVAINKDPEAPIFQVADYGIVADLFK	3	P13804	Electron transfer flavoprotein subunit alpha, mitochondrial	TRUE	983.199	151.304	y	10	noloss	1	1140.59	50.283	6
_TIVAINKDPEAPIFQVADYGIVADLFK_	TIVAINKDPEAPIFQVADYGIVADLFK	3	P13804	Electron transfer flavoprotein subunit alpha, mitochondrial	TRUE	983.199	151.304	y	6	noloss	1	692.398	40.4447	7
_TIVAINKDPEAPIFQVADYGIVADLFK_	TIVAINKDPEAPIFQVADYGIVADLFK	3	P13804	Electron transfer flavoprotein subunit alpha, mitochondrial	TRUE	983.199	151.304	b	4	noloss	1	385.245	38.1622	8
_TIVAINKDPEAPIFQVADYGIVADLFK_	TIVAINKDPEAPIFQVADYGIVADLFK	3	P13804	Electron transfer flavoprotein subunit alpha, mitochondrial	TRUE	983.199	151.304	b	8	noloss	1	855.493	36.3898	9
_TIVAINKDPEAPIFQVADYGIVADLFK_	TIVAINKDPEAPIFQVADYGIVADLFK	3	P13804	Electron transfer flavoprotein subunit alpha, mitochondrial	TRUE	983.199	151.304	y	5	noloss	1	593.329	34.3894	10
_TIVAINKDPEAPIFQVADYGIVADLFK_	TIVAINKDPEAPIFQVADYGIVADLFK	3	P13804	Electron transfer flavoprotein subunit alpha, mitochondrial	TRUE	983.199	151.304	b	3	noloss	1	314.207	32.5788	11
_ISLTC[CAM]VQK_	ISLTCVQK	2	P02789	Ovotransferrin	TRUE	474.763	11.2227	y	7	noloss	1	835.434	100	1
_ISLTC[CAM]VQK_	ISLTCVQK	2	P02789	Ovotransferrin	TRUE	474.763	11.2227	y	6	noloss	1	748.402	55.0973	2
_ISLTC[CAM]VQK_	ISLTCVQK	2	P02789	Ovotransferrin	TRUE	474.763	11.2227	y	5	noloss	1	635.318	52.2178	3
_ISLTC[CAM]VQK_	ISLTCVQK	2	P02789	Ovotransferrin	TRUE	474.763	11.2227	y	4	noloss	1	534.27	23.2421	6
_ISLTC[CAM]VQK_	ISLTCVQK	2	P02789	Ovotransferrin	TRUE	474.763	11.2227	y	3	noloss	1	374.24	12.96	9
_ISLTC[CAM]VQK_	ISLTCVQK	2	P02789	Ovotransferrin	TRUE	474.763	11.2227	y	7	H2O	1	817.424	10.2229	11
_ISLTC[CAM]VQK_	ISLTCVQK	2	P02789	Ovotransferrin	TRUE	474.763	11.2227	y	7	NH3	1	818.408	5.07431	13
_NAPYSGYSGAFHC[CAM]LK_	NAPYSGYSGAFHCLK	2	P02789	Ovotransferrin	TRUE	836.383	31.8314	y	13	noloss	1	1486.68	100	1
_NAPYSGYSGAFHC[CAM]LK_	NAPYSGYSGAFHCLK	2	P02789	Ovotransferrin	TRUE	836.383	31.8314	y	11	noloss	1	1226.56	63.6788	2
_NAPYSGYSGAFHC[CAM]LK_	NAPYSGYSGAFHCLK	2	P02789	Ovotransferrin	TRUE	836.383	31.8314	y	8	noloss	1	919.445	46.1332	3
_NAPYSGYSGAFHC[CAM]LK_	NAPYSGYSGAFHCLK	2	P02789	Ovotransferrin	TRUE	836.383	31.8314	y	10	noloss	1	1139.53	32.3099	4
_NAPYSGYSGAFHC[CAM]LK_	NAPYSGYSGAFHCLK	2	P02789	Ovotransferrin	TRUE	836.383	31.8314	y	7	noloss	1	832.413	22.4701	6
_NAPYSGYSGAFHC[CAM]LK_	NAPYSGYSGAFHCLK	2	P02789	Ovotransferrin	TRUE	836.383	31.8314	y	3	noloss	1	420.228	18.4685	8
_NAPYSGYSGAFHC[CAM]LK_	NAPYSGYSGAFHCLK	2	P02789	Ovotransferrin	TRUE	836.383	31.8314	y	4	noloss	1	557.286	17.8296	9
_NAPYSGYSGAFHC[CAM]LK_	NAPYSGYSGAFHCLK	2	P02789	Ovotransferrin	TRUE	836.383	31.8314	y	13	H2O	1	1468.67	12.9098	10
_NAPYSGYSGAFHC[CAM]LK_	NAPYSGYSGAFHCLK	2	P02789	Ovotransferrin	TRUE	836.383	31.8314	y	11	noloss	2	613.785	11.7554	12
_APVAGTC[CAM]YQAEWDDYVPK_	APVAGTCYQAEWDDYVPK	2	P30086	Phosphatidylethanolamine-binding protein 1	TRUE	1035.47	63.2667	b	4	noloss	1	339.203	14.4841	5
_APVAGTC[CAM]YQAEWDDYVPK_	APVAGTCYQAEWDDYVPK	2	P30086	Phosphatidylethanolamine-binding protein 1	TRUE	1035.47	63.2667	y	9	noloss	1	1122.51	7.24226	7
_APVAGTC[CAM]YQAEWDDYVPK_	APVAGTCYQAEWDDYVPK	2	P30086	Phosphatidylethanolamine-binding protein 1	TRUE	1035.47	63.2667	y	10	noloss	1	1250.57	7.11274	8
_APVAGTC[CAM]YQAEWDDYVPK_	APVAGTCYQAEWDDYVPK	2	P30086	Phosphatidylethanolamine-binding protein 1	TRUE	1035.47	63.2667	b	11	noloss	1	1148.5	5.88808	9
_APVAGTC[CAM]YQAEWDDYVPK_	APVAGTCYQAEWDDYVPK	2	P30086	Phosphatidylethanolamine-binding protein 1	TRUE	1035.47	63.2667	y	17	noloss	2	999.949	5.54376	10
_APVAGTC[CAM]YQAEWDDYVPK_	APVAGTCYQAEWDDYVPK	2	P30086	Phosphatidylethanolamine-binding protein 1	TRUE	1035.47	63.2667	y	11	noloss	1	1413.63	5.24656	11
_APVAGTC[CAM]YQAEWDDYVPK_	APVAGTCYQAEWDDYVPK	2	P30086	Phosphatidylethanolamine-binding protein 1	TRUE	1035.47	63.2667	b	7	noloss	1	657.302	5.20422	12
_APVAGTC[CAM]YQAEWDDYVPK_	APVAGTCYQAEWDDYVPK	2	P30086	Phosphatidylethanolamine-binding protein 1	TRUE	1035.47	63.2667	y	3	noloss	1	343.234	5.19099	13
_ASLNGADIYSGC[CAM]C[CAM]TLK_	ASLNGADIYSGCCTLK	2	P14866	Heterogeneous nuclear ribonucleoprotein L	TRUE	865.398	34.0456	y	8	noloss	1	988.423	100	1
_ASLNGADIYSGC[CAM]C[CAM]TLK_	ASLNGADIYSGCCTLK	2	P14866	Heterogeneous nuclear ribonucleoprotein L	TRUE	865.398	34.0456	y	7	noloss	1	825.359	59.1503	2
_ASLNGADIYSGC[CAM]C[CAM]TLK_	ASLNGADIYSGCCTLK	2	P14866	Heterogeneous nuclear ribonucleoprotein L	TRUE	865.398	34.0456	y	10	noloss	1	1216.53	32.9968	3
_ASLNGADIYSGC[CAM]C[CAM]TLK_	ASLNGADIYSGCCTLK	2	P14866	Heterogeneous nuclear ribonucleoprotein L	TRUE	865.398	34.0456	y	6	noloss	1	738.327	26.0165	4
_ASLNGADIYSGC[CAM]C[CAM]TLK_	ASLNGADIYSGCCTLK	2	P14866	Heterogeneous nuclear ribonucleoprotein L	TRUE	865.398	34.0456	y	9	noloss	1	1101.51	21.0823	5
_ASLNGADIYSGC[CAM]C[CAM]TLK_	ASLNGADIYSGCCTLK	2	P14866	Heterogeneous nuclear ribonucleoprotein L	TRUE	865.398	34.0456	b	5	NH3	1	426.198	16.3816	7
_ASLNGADIYSGC[CAM]C[CAM]TLK_	ASLNGADIYSGCCTLK	2	P14866	Heterogeneous nuclear ribonucleoprotein L	TRUE	865.398	34.0456	y	12	noloss	1	1344.59	10.8127	8
_ASLNGADIYSGC[CAM]C[CAM]TLK_	ASLNGADIYSGCCTLK	2	P14866	Heterogeneous nuclear ribonucleoprotein L	TRUE	865.398	34.0456	y	4	noloss	1	521.275	7.2602	9
_ASLNGADIYSGC[CAM]C[CAM]TLK_	ASLNGADIYSGCCTLK	2	P14866	Heterogeneous nuclear ribonucleoprotein L	TRUE	865.398	34.0456	b	11	noloss	1	1049.49	5.23595	10
_ALESPERPFLAILGGAK_	ALESPERPFLAILGGAK	3	P00558	Phosphoglycerate kinase 1	TRUE	590.337	89.6563	y	15	noloss	1	1584.87	72.6049	2
_ALESPERPFLAILGGAK_	ALESPERPFLAILGGAK	3	P00558	Phosphoglycerate kinase 1	TRUE	590.337	89.6563	y	14	noloss	1	1455.83	53.8906	3
_ALESPERPFLAILGGAK_	ALESPERPFLAILGGAK	3	P00558	Phosphoglycerate kinase 1	TRUE	590.337	89.6563	y	13	noloss	1	1368.8	36.184	5
_ALESPERPFLAILGGAK_	ALESPERPFLAILGGAK	3	P00558	Phosphoglycerate kinase 1	TRUE	590.337	89.6563	y	4	noloss	1	332.193	25.397	6
_ALESPERPFLAILGGAK_	ALESPERPFLAILGGAK	3	P00558	Phosphoglycerate kinase 1	TRUE	590.337	89.6563	y	5	noloss	1	445.277	19.7199	7
_ALESPERPFLAILGGAK_	ALESPERPFLAILGGAK	3	P00558	Phosphoglycerate kinase 1	TRUE	590.337	89.6563	y	9	noloss	2	445.279	19.7199	8
_ALESPERPFLAILGGAK_	ALESPERPFLAILGGAK	3	P00558	Phosphoglycerate kinase 1	TRUE	590.337	89.6563	y	15	H2O	1	1566.86	15.3093	10
_ALESPERPFLAILGGAK_	ALESPERPFLAILGGAK	3	P00558	Phosphoglycerate kinase 1	TRUE	590.337	89.6563	y	7	noloss	1	629.398	8.32222	12
_ALESPERPFLAILGGAK_	ALESPERPFLAILGGAK	3	P00558	Phosphoglycerate kinase 1	TRUE	590.337	89.6563	y	6	noloss	1	558.361	6.4339	15
_LFIGGLNVQTSESGLR_	LFIGGLNVQTSESGLR	2	Q13151	Heterogeneous nuclear ribonucleoprotein A0	TRUE	845.96	68.9648	y	8	noloss	1	877.437	100	1
_LFIGGLNVQTSESGLR_	LFIGGLNVQTSESGLR	2	Q13151	Heterogeneous nuclear ribonucleoprotein A0	TRUE	845.96	68.9648	y	10	noloss	1	1090.55	78.0036	4
_LFIGGLNVQTSESGLR_	LFIGGLNVQTSESGLR	2	Q13151	Heterogeneous nuclear ribonucleoprotein A0	TRUE	845.96	68.9648	y	13	noloss	1	1317.68	75.2934	5
_LFIGGLNVQTSESGLR_	LFIGGLNVQTSESGLR	2	Q13151	Heterogeneous nuclear ribonucleoprotein A0	TRUE	845.96	68.9648	y	7	noloss	1	749.379	58.7648	6
_LFIGGLNVQTSESGLR_	LFIGGLNVQTSESGLR	2	Q13151	Heterogeneous nuclear ribonucleoprotein A0	TRUE	845.96	68.9648	y	9	noloss	1	976.506	46.2097	7
_LFIGGLNVQTSESGLR_	LFIGGLNVQTSESGLR	2	Q13151	Heterogeneous nuclear ribonucleoprotein A0	TRUE	845.96	68.9648	y	6	noloss	1	648.331	27.8302	8
_LFIGGLNVQTSESGLR_	LFIGGLNVQTSESGLR	2	Q13151	Heterogeneous nuclear ribonucleoprotein A0	TRUE	845.96	68.9648	y	14	noloss	1	1430.76	24.6859	9
_LFIGGLNVQTSESGLR_	LFIGGLNVQTSESGLR	2	Q13151	Heterogeneous nuclear ribonucleoprotein A0	TRUE	845.96	68.9648	y	12	noloss	1	1260.65	24.624	10
_LFIGGLNVQTSESGLR_	LFIGGLNVQTSESGLR	2	Q13151	Heterogeneous nuclear ribonucleoprotein A0	TRUE	845.96	68.9648	y	4	noloss	1	432.257	23.2806	11
_IETIEVMEDR_	IETIEVMEDR	2	P51991	Heterogeneous nuclear ribonucleoprotein A3	TRUE	617.803	33.6188	y	8	noloss	1	992.472	100	1
_IETIEVMEDR_	IETIEVMEDR	2	P51991	Heterogeneous nuclear ribonucleoprotein A3	TRUE	617.803	33.6188	y	6	noloss	1	778.34	98.7632	2
_IETIEVMEDR_	IETIEVMEDR	2	P51991	Heterogeneous nuclear ribonucleoprotein A3	TRUE	617.803	33.6188	y	5	noloss	1	649.297	52.8211	5
_IETIEVMEDR_	IETIEVMEDR	2	P51991	Heterogeneous nuclear ribonucleoprotein A3	TRUE	617.803	33.6188	y	4	noloss	1	550.229	34.5579	7
_IETIEVMEDR_	IETIEVMEDR	2	P51991	Heterogeneous nuclear ribonucleoprotein A3	TRUE	617.803	33.6188	y	7	noloss	1	891.424	33.6419	8
_IETIEVMEDR_	IETIEVMEDR	2	P51991	Heterogeneous nuclear ribonucleoprotein A3	TRUE	617.803	33.6188	b	3	H2O	1	326.171	30.806	9
_IETIEVMEDR_	IETIEVMEDR	2	P51991	Heterogeneous nuclear ribonucleoprotein A3	TRUE	617.803	33.6188	b	3	noloss	1	344.182	28.1485	10
_IETIEVMEDR_	IETIEVMEDR	2	P51991	Heterogeneous nuclear ribonucleoprotein A3	TRUE	617.803	33.6188	y	9	noloss	1	1121.51	13.5187	12
_IETIEVMEDR_	IETIEVMEDR	2	P51991	Heterogeneous nuclear ribonucleoprotein A3	TRUE	617.803	33.6188	y	6	H2O	1	760.329	12.2743	13
_AFVDFLSDEIKEER_	AFVDFLSDEIKEER	3	Q07021	Complement component 1 Q subcomponent-binding protein, mitochondrial	TRUE	566.618	79.5526	y	8	noloss	1	1005.48	92.8214	2
_AFVDFLSDEIKEER_	AFVDFLSDEIKEER	3	Q07021	Complement component 1 Q subcomponent-binding protein, mitochondrial	TRUE	566.618	79.5526	y	9	noloss	1	1118.57	30.302	4
_AFVDFLSDEIKEER_	AFVDFLSDEIKEER	3	Q07021	Complement component 1 Q subcomponent-binding protein, mitochondrial	TRUE	566.618	79.5526	y	11	noloss	1	1380.66	25.1038	6
_AFVDFLSDEIKEER_	AFVDFLSDEIKEER	3	Q07021	Complement component 1 Q subcomponent-binding protein, mitochondrial	TRUE	566.618	79.5526	y	7	noloss	1	918.453	24.106	7
_AFVDFLSDEIKEER_	AFVDFLSDEIKEER	3	Q07021	Complement component 1 Q subcomponent-binding protein, mitochondrial	TRUE	566.618	79.5526	y	4	noloss	1	561.299	21.2934	8
_AFVDFLSDEIKEER_	AFVDFLSDEIKEER	3	Q07021	Complement component 1 Q subcomponent-binding protein, mitochondrial	TRUE	566.618	79.5526	y	12	noloss	1	1479.73	20.6919	9
_AFVDFLSDEIKEER_	AFVDFLSDEIKEER	3	Q07021	Complement component 1 Q subcomponent-binding protein, mitochondrial	TRUE	566.618	79.5526	b	11	noloss	1	1265.64	18.4607	10
_AFVDFLSDEIKEER_	AFVDFLSDEIKEER	3	Q07021	Complement component 1 Q subcomponent-binding protein, mitochondrial	TRUE	566.618	79.5526	y	10	noloss	1	1265.64	18.4246	11
_AFVDFLSDEIKEER_	AFVDFLSDEIKEER	3	Q07021	Complement component 1 Q subcomponent-binding protein, mitochondrial	TRUE	566.618	79.5526	y	6	noloss	1	803.426	17.9154	12
_TSSSTFQYITLLK_	TSSSTFQYITLLK	2	P02676;P02676	Fibrinogen beta chain;SWISS-PROT:P02676 (Bos taurus) similar to Fibrinogen beta chain precursor	FALSE	744.901	81.4389	y	6	noloss	1	750.476	91.9776	2
_TSSSTFQYITLLK_	TSSSTFQYITLLK	2	P02676;P02676	Fibrinogen beta chain;SWISS-PROT:P02676 (Bos taurus) similar to Fibrinogen beta chain precursor	FALSE	744.901	81.4389	y	8	noloss	1	1025.6	91.4821	3
_TSSSTFQYITLLK_	TSSSTFQYITLLK	2	P02676;P02676	Fibrinogen beta chain;SWISS-PROT:P02676 (Bos taurus) similar to Fibrinogen beta chain precursor	FALSE	744.901	81.4389	y	4	noloss	1	474.329	85.0536	4
_TSSSTFQYITLLK_	TSSSTFQYITLLK	2	P02676;P02676	Fibrinogen beta chain;SWISS-PROT:P02676 (Bos taurus) similar to Fibrinogen beta chain precursor	FALSE	744.901	81.4389	y	7	noloss	1	878.535	77.5708	5
_TSSSTFQYITLLK_	TSSSTFQYITLLK	2	P02676;P02676	Fibrinogen beta chain;SWISS-PROT:P02676 (Bos taurus) similar to Fibrinogen beta chain precursor	FALSE	744.901	81.4389	y	5	noloss	1	587.413	35.836	11
_TSSSTFQYITLLK_	TSSSTFQYITLLK	2	P02676;P02676	Fibrinogen beta chain;SWISS-PROT:P02676 (Bos taurus) similar to Fibrinogen beta chain precursor	FALSE	744.901	81.4389	y	9	noloss	1	1126.65	31.2488	12
_TSSSTFQYITLLK_	TSSSTFQYITLLK	2	P02676;P02676	Fibrinogen beta chain;SWISS-PROT:P02676 (Bos taurus) similar to Fibrinogen beta chain precursor	FALSE	744.901	81.4389	y	7	NH3	1	861.508	24.4475	13
_TSSSTFQYITLLK_	TSSSTFQYITLLK	2	P02676;P02676	Fibrinogen beta chain;SWISS-PROT:P02676 (Bos taurus) similar to Fibrinogen beta chain precursor	FALSE	744.901	81.4389	y	3	noloss	1	373.281	23.7419	14
_TSSSTFQYITLLK_	TSSSTFQYITLLK	2	P02676;P02676	Fibrinogen beta chain;SWISS-PROT:P02676 (Bos taurus) similar to Fibrinogen beta chain precursor	FALSE	744.901	81.4389	y	11	noloss	1	1300.71	23.6238	15
_AQIHDLVLVGGSTR_	AQIHDLVLVGGSTR	3	P08107	Heat shock 70 kDa protein 1A/1B	TRUE	489.276	35.0206	y	5	noloss	1	477.242	100	1
_AQIHDLVLVGGSTR_	AQIHDLVLVGGSTR	3	P08107	Heat shock 70 kDa protein 1A/1B	TRUE	489.276	35.0206	y	6	noloss	1	576.31	39.744	2
_AQIHDLVLVGGSTR_	AQIHDLVLVGGSTR	3	P08107	Heat shock 70 kDa protein 1A/1B	TRUE	489.276	35.0206	b	7	noloss	1	777.425	37.369	3
_AQIHDLVLVGGSTR_	AQIHDLVLVGGSTR	3	P08107	Heat shock 70 kDa protein 1A/1B	TRUE	489.276	35.0206	b	6	noloss	1	678.357	23.8049	4
_AQIHDLVLVGGSTR_	AQIHDLVLVGGSTR	3	P08107	Heat shock 70 kDa protein 1A/1B	TRUE	489.276	35.0206	y	4	noloss	1	420.22	15.7418	5
_AQIHDLVLVGGSTR_	AQIHDLVLVGGSTR	3	P08107	Heat shock 70 kDa protein 1A/1B	TRUE	489.276	35.0206	b	8	noloss	1	890.509	15.4896	6
_AQIHDLVLVGGSTR_	AQIHDLVLVGGSTR	3	P08107	Heat shock 70 kDa protein 1A/1B	TRUE	489.276	35.0206	b	5	noloss	1	565.273	14.8353	7
_AQIHDLVLVGGSTR_	AQIHDLVLVGGSTR	3	P08107	Heat shock 70 kDa protein 1A/1B	TRUE	489.276	35.0206	y	7	noloss	1	689.394	10.5571	8
_NQLTSNPENTVFDAK_	NQLTSNPENTVFDAK	2	P11021	78 kDa glucose-regulated protein	TRUE	839.408	32.36	y	9	noloss	1	1020.5	84.3039	2
_NQLTSNPENTVFDAK_	NQLTSNPENTVFDAK	2	P11021	78 kDa glucose-regulated protein	TRUE	839.408	32.36	b	3	noloss	1	356.193	50.7945	3
_NQLTSNPENTVFDAK_	NQLTSNPENTVFDAK	2	P11021	78 kDa glucose-regulated protein	TRUE	839.408	32.36	y	4	noloss	1	480.245	32.2119	5
_NQLTSNPENTVFDAK_	NQLTSNPENTVFDAK	2	P11021	78 kDa glucose-regulated protein	TRUE	839.408	32.36	y	12	noloss	1	1322.62	27.4394	6
_NQLTSNPENTVFDAK_	NQLTSNPENTVFDAK	2	P11021	78 kDa glucose-regulated protein	TRUE	839.408	32.36	y	11	noloss	1	1221.57	23.4833	7
_NQLTSNPENTVFDAK_	NQLTSNPENTVFDAK	2	P11021	78 kDa glucose-regulated protein	TRUE	839.408	32.36	y	10	noloss	1	1134.54	13.9568	9
_NQLTSNPENTVFDAK_	NQLTSNPENTVFDAK	2	P11021	78 kDa glucose-regulated protein	TRUE	839.408	32.36	y	3	noloss	1	333.177	11.1248	10
_NQLTSNPENTVFDAK_	NQLTSNPENTVFDAK	2	P11021	78 kDa glucose-regulated protein	TRUE	839.408	32.36	b	4	noloss	1	457.241	10.9546	11
_NQLTSNPENTVFDAK_	NQLTSNPENTVFDAK	2	P11021	78 kDa glucose-regulated protein	TRUE	839.408	32.36	y	13	noloss	1	1435.71	10.552	12
_VGWEQLLTTIAR_	VGWEQLLTTIAR	2	P12814;O43707	Alpha-actinin-1;Alpha-actinin-4	FALSE	693.891	115.999	y	6	noloss	1	674.42	100	1
_VGWEQLLTTIAR_	VGWEQLLTTIAR	2	P12814;O43707	Alpha-actinin-1;Alpha-actinin-4	FALSE	693.891	115.999	y	8	noloss	1	915.562	82.7769	2
_VGWEQLLTTIAR_	VGWEQLLTTIAR	2	P12814;O43707	Alpha-actinin-1;Alpha-actinin-4	FALSE	693.891	115.999	y	7	noloss	1	787.504	75.5816	3
_VGWEQLLTTIAR_	VGWEQLLTTIAR	2	P12814;O43707	Alpha-actinin-1;Alpha-actinin-4	FALSE	693.891	115.999	y	5	noloss	1	561.335	67.5001	4
_VGWEQLLTTIAR_	VGWEQLLTTIAR	2	P12814;O43707	Alpha-actinin-1;Alpha-actinin-4	FALSE	693.891	115.999	y	9	noloss	1	1044.6	54.3829	5
_VGWEQLLTTIAR_	VGWEQLLTTIAR	2	P12814;O43707	Alpha-actinin-1;Alpha-actinin-4	FALSE	693.891	115.999	y	4	noloss	1	460.288	19.3703	6
_VGWEQLLTTIAR_	VGWEQLLTTIAR	2	P12814;O43707	Alpha-actinin-1;Alpha-actinin-4	FALSE	693.891	115.999	b	3	noloss	1	343.176	18.9366	7
_VGWEQLLTTIAR_	VGWEQLLTTIAR	2	P12814;O43707	Alpha-actinin-1;Alpha-actinin-4	FALSE	693.891	115.999	b	4	noloss	1	472.219	13.2338	9
_VGWEQLLTTIAR_	VGWEQLLTTIAR	2	P12814;O43707	Alpha-actinin-1;Alpha-actinin-4	FALSE	693.891	115.999	y	8	NH3	1	898.536	7.65918	11
_RKELEQVC[CAM]NPIISGLYQGAGGPGPGGFGAQGPK_	RKELEQVCNPIISGLYQGAGGPGPGGFGAQGPK	4	P08107	Heat shock 70 kDa protein 1A/1B	TRUE	835.678	68.1939	y	10	noloss	1	915.468	100	1
_RKELEQVC[CAM]NPIISGLYQGAGGPGPGGFGAQGPK_	RKELEQVCNPIISGLYQGAGGPGPGGFGAQGPK	4	P08107	Heat shock 70 kDa protein 1A/1B	TRUE	835.678	68.1939	y	12	noloss	1	1069.54	94.6019	2
_RKELEQVC[CAM]NPIISGLYQGAGGPGPGGFGAQGPK_	RKELEQVCNPIISGLYQGAGGPGPGGFGAQGPK	4	P08107	Heat shock 70 kDa protein 1A/1B	TRUE	835.678	68.1939	y	9	noloss	1	818.416	22.917	3
_RKELEQVC[CAM]NPIISGLYQGAGGPGPGGFGAQGPK_	RKELEQVCNPIISGLYQGAGGPGPGGFGAQGPK	4	P08107	Heat shock 70 kDa protein 1A/1B	TRUE	835.678	68.1939	y	11	noloss	1	972.49	21.5832	4
_RKELEQVC[CAM]NPIISGLYQGAGGPGPGGFGAQGPK_	RKELEQVCNPIISGLYQGAGGPGPGGFGAQGPK	4	P08107	Heat shock 70 kDa protein 1A/1B	TRUE	835.678	68.1939	b	15	noloss	2	869.469	20.6088	5
_RKELEQVC[CAM]NPIISGLYQGAGGPGPGGFGAQGPK_	RKELEQVCNPIISGLYQGAGGPGPGGFGAQGPK	4	P08107	Heat shock 70 kDa protein 1A/1B	TRUE	835.678	68.1939	y	6	noloss	1	557.304	19.9274	6
_RKELEQVC[CAM]NPIISGLYQGAGGPGPGGFGAQGPK_	RKELEQVCNPIISGLYQGAGGPGPGGFGAQGPK	4	P08107	Heat shock 70 kDa protein 1A/1B	TRUE	835.678	68.1939	b	15	noloss	1	1737.93	18.7578	7
_RKELEQVC[CAM]NPIISGLYQGAGGPGPGGFGAQGPK_	RKELEQVCNPIISGLYQGAGGPGPGGFGAQGPK	4	P08107	Heat shock 70 kDa protein 1A/1B	TRUE	835.678	68.1939	y	8	noloss	1	761.394	18.5656	8
_RKELEQVC[CAM]NPIISGLYQGAGGPGPGGFGAQGPK_	RKELEQVCNPIISGLYQGAGGPGPGGFGAQGPK	4	P08107	Heat shock 70 kDa protein 1A/1B	TRUE	835.678	68.1939	b	16	noloss	2	951.001	17.7671	9
_FTASAGIQVVGDDLTVTNPK_	FTASAGIQVVGDDLTVTNPK	2	P06733	Alpha-enolase	TRUE	1017.03	67.329	y	10	noloss	1	1059.53	100	1
_FTASAGIQVVGDDLTVTNPK_	FTASAGIQVVGDDLTVTNPK	2	P06733	Alpha-enolase	TRUE	1017.03	67.329	y	11	noloss	1	1158.6	81.6297	2
_FTASAGIQVVGDDLTVTNPK_	FTASAGIQVVGDDLTVTNPK	2	P06733	Alpha-enolase	TRUE	1017.03	67.329	y	12	noloss	1	1257.67	35.6331	4
_FTASAGIQVVGDDLTVTNPK_	FTASAGIQVVGDDLTVTNPK	2	P06733	Alpha-enolase	TRUE	1017.03	67.329	y	13	noloss	1	1385.73	34.5509	5
_FTASAGIQVVGDDLTVTNPK_	FTASAGIQVVGDDLTVTNPK	2	P06733	Alpha-enolase	TRUE	1017.03	67.329	y	4	noloss	1	459.256	30.2551	6
_FTASAGIQVVGDDLTVTNPK_	FTASAGIQVVGDDLTVTNPK	2	P06733	Alpha-enolase	TRUE	1017.03	67.329	y	13	NH3	1	1368.7	21.9466	7
_FTASAGIQVVGDDLTVTNPK_	FTASAGIQVVGDDLTVTNPK	2	P06733	Alpha-enolase	TRUE	1017.03	67.329	b	7	H2O	1	630.325	20.1824	9
_FTASAGIQVVGDDLTVTNPK_	FTASAGIQVVGDDLTVTNPK	2	P06733	Alpha-enolase	TRUE	1017.03	67.329	y	3	noloss	1	358.208	17.824	10
_FTASAGIQVVGDDLTVTNPK_	FTASAGIQVVGDDLTVTNPK	2	P06733	Alpha-enolase	TRUE	1017.03	67.329	b	3	H2O	1	302.15	15.7856	11
_VC[CAM]TLAIIDPGDSDIIR_	VCTLAIIDPGDSDIIR	2	P62888	60S ribosomal protein L30	TRUE	879.459	82.5436	y	8	noloss	1	872.447	100	1
_VC[CAM]TLAIIDPGDSDIIR_	VCTLAIIDPGDSDIIR	2	P62888	60S ribosomal protein L30	TRUE	879.459	82.5436	y	10	noloss	1	1100.56	23.423	2
_VC[CAM]TLAIIDPGDSDIIR_	VCTLAIIDPGDSDIIR	2	P62888	60S ribosomal protein L30	TRUE	879.459	82.5436	y	9	noloss	1	987.474	20.2596	3
_VC[CAM]TLAIIDPGDSDIIR_	VCTLAIIDPGDSDIIR	2	P62888	60S ribosomal protein L30	TRUE	879.459	82.5436	y	11	noloss	1	1213.64	13.1569	4
_VC[CAM]TLAIIDPGDSDIIR_	VCTLAIIDPGDSDIIR	2	P62888	60S ribosomal protein L30	TRUE	879.459	82.5436	y	5	noloss	1	603.346	11.7815	5
_VC[CAM]TLAIIDPGDSDIIR_	VCTLAIIDPGDSDIIR	2	P62888	60S ribosomal protein L30	TRUE	879.459	82.5436	b	3	H2O	1	343.143	9.63289	6
_VC[CAM]TLAIIDPGDSDIIR_	VCTLAIIDPGDSDIIR	2	P62888	60S ribosomal protein L30	TRUE	879.459	82.5436	b	3	noloss	1	361.154	9.01037	8
_VC[CAM]TLAIIDPGDSDIIR_	VCTLAIIDPGDSDIIR	2	P62888	60S ribosomal protein L30	TRUE	879.459	82.5436	y	12	noloss	1	1284.68	8.80548	9
_VC[CAM]TLAIIDPGDSDIIR_	VCTLAIIDPGDSDIIR	2	P62888	60S ribosomal protein L30	TRUE	879.459	82.5436	b	5	noloss	1	545.275	8.78736	10
_SIYYITGESK_	SIYYITGESK	2	Q58FF8;P08238	Putative heat shock protein HSP 90-beta 2;Heat shock protein HSP 90-beta	FALSE	580.795	19.9218	y	8	noloss	1	960.467	44.7424	2
_SIYYITGESK_	SIYYITGESK	2	Q58FF8;P08238	Putative heat shock protein HSP 90-beta 2;Heat shock protein HSP 90-beta	FALSE	580.795	19.9218	y	6	noloss	1	634.341	36.7051	3
_SIYYITGESK_	SIYYITGESK	2	Q58FF8;P08238	Putative heat shock protein HSP 90-beta 2;Heat shock protein HSP 90-beta	FALSE	580.795	19.9218	y	5	noloss	1	521.257	32.5431	4
_SIYYITGESK_	SIYYITGESK	2	Q58FF8;P08238	Putative heat shock protein HSP 90-beta 2;Heat shock protein HSP 90-beta	FALSE	580.795	19.9218	y	7	noloss	1	797.404	28.6693	5
_SIYYITGESK_	SIYYITGESK	2	Q58FF8;P08238	Putative heat shock protein HSP 90-beta 2;Heat shock protein HSP 90-beta	FALSE	580.795	19.9218	y	4	noloss	1	420.209	13.8879	8
_SIYYITGESK_	SIYYITGESK	2	Q58FF8;P08238	Putative heat shock protein HSP 90-beta 2;Heat shock protein HSP 90-beta	FALSE	580.795	19.9218	b	3	noloss	1	364.187	8.90232	9
_LFIGGLSFETTDDSLR_	LFIGGLSFETTDDSLR	2	P51991	Heterogeneous nuclear ribonucleoprotein A3	TRUE	885.949	94.1802	y	10	noloss	1	1170.53	100	1
_LFIGGLSFETTDDSLR_	LFIGGLSFETTDDSLR	2	P51991	Heterogeneous nuclear ribonucleoprotein A3	TRUE	885.949	94.1802	y	13	noloss	1	1397.65	60.16	4
_LFIGGLSFETTDDSLR_	LFIGGLSFETTDDSLR	2	P51991	Heterogeneous nuclear ribonucleoprotein A3	TRUE	885.949	94.1802	y	9	noloss	1	1083.5	52.6024	5
_LFIGGLSFETTDDSLR_	LFIGGLSFETTDDSLR	2	P51991	Heterogeneous nuclear ribonucleoprotein A3	TRUE	885.949	94.1802	y	8	noloss	1	936.427	44.007	6
_LFIGGLSFETTDDSLR_	LFIGGLSFETTDDSLR	2	P51991	Heterogeneous nuclear ribonucleoprotein A3	TRUE	885.949	94.1802	y	7	noloss	1	807.384	43.814	7
_LFIGGLSFETTDDSLR_	LFIGGLSFETTDDSLR	2	P51991	Heterogeneous nuclear ribonucleoprotein A3	TRUE	885.949	94.1802	y	3	noloss	1	375.235	20.2142	8
_LFIGGLSFETTDDSLR_	LFIGGLSFETTDDSLR	2	P51991	Heterogeneous nuclear ribonucleoprotein A3	TRUE	885.949	94.1802	y	4	noloss	1	490.262	19.921	9
_LFIGGLSFETTDDSLR_	LFIGGLSFETTDDSLR	2	P51991	Heterogeneous nuclear ribonucleoprotein A3	TRUE	885.949	94.1802	y	12	noloss	1	1340.63	18.9475	10
_LFIGGLSFETTDDSLR_	LFIGGLSFETTDDSLR	2	P51991	Heterogeneous nuclear ribonucleoprotein A3	TRUE	885.949	94.1802	b	5	noloss	1	488.287	17.6987	11
_ETGWPFC[CAM]SDEDWNTK_	ETGWPFCSDEDWNTK	2	P02672	Fibrinogen alpha chain	TRUE	936.381	66.0644	y	11	noloss	1	1398.56	100	1
_ETGWPFC[CAM]SDEDWNTK_	ETGWPFCSDEDWNTK	2	P02672	Fibrinogen alpha chain	TRUE	936.381	66.0644	y	9	noloss	1	1154.44	21.1627	2
_ETGWPFC[CAM]SDEDWNTK_	ETGWPFCSDEDWNTK	2	P02672	Fibrinogen alpha chain	TRUE	936.381	66.0644	y	8	noloss	1	994.411	15.5088	4
_ETGWPFC[CAM]SDEDWNTK_	ETGWPFCSDEDWNTK	2	P02672	Fibrinogen alpha chain	TRUE	936.381	66.0644	b	4	H2O	1	456.188	13.0994	5
_ETGWPFC[CAM]SDEDWNTK_	ETGWPFCSDEDWNTK	2	P02672	Fibrinogen alpha chain	TRUE	936.381	66.0644	y	4	noloss	1	548.283	12.8358	7
_ETGWPFC[CAM]SDEDWNTK_	ETGWPFCSDEDWNTK	2	P02672	Fibrinogen alpha chain	TRUE	936.381	66.0644	b	4	noloss	1	474.198	8.11364	8
_ETGWPFC[CAM]SDEDWNTK_	ETGWPFCSDEDWNTK	2	P02672	Fibrinogen alpha chain	TRUE	936.381	66.0644	y	3	noloss	1	362.203	7.38503	10
_ETGWPFC[CAM]SDEDWNTK_	ETGWPFCSDEDWNTK	2	P02672	Fibrinogen alpha chain	TRUE	936.381	66.0644	y	10	noloss	1	1301.51	7.02812	11
_ETGWPFC[CAM]SDEDWNTK_	ETGWPFCSDEDWNTK	2	P02672	Fibrinogen alpha chain	TRUE	936.381	66.0644	y	5	noloss	1	663.31	5.27401	12
_YHTSQSGDEMTSLSEYVSR_	YHTSQSGDEMTSLSEYVSR	3	P08238	Heat shock protein HSP 90-beta	TRUE	726.32	41.5212	y	6	noloss	1	740.357	100	1
_YHTSQSGDEMTSLSEYVSR_	YHTSQSGDEMTSLSEYVSR	3	P08238	Heat shock protein HSP 90-beta	TRUE	726.32	41.5212	y	8	noloss	1	940.473	39.4128	2
_YHTSQSGDEMTSLSEYVSR_	YHTSQSGDEMTSLSEYVSR	3	P08238	Heat shock protein HSP 90-beta	TRUE	726.32	41.5212	y	4	noloss	1	524.283	31.2173	3
_YHTSQSGDEMTSLSEYVSR_	YHTSQSGDEMTSLSEYVSR	3	P08238	Heat shock protein HSP 90-beta	TRUE	726.32	41.5212	b	9	noloss	1	1005.39	29.177	4
_YHTSQSGDEMTSLSEYVSR_	YHTSQSGDEMTSLSEYVSR	3	P08238	Heat shock protein HSP 90-beta	TRUE	726.32	41.5212	y	7	noloss	1	853.441	28.0036	5
_YHTSQSGDEMTSLSEYVSR_	YHTSQSGDEMTSLSEYVSR	3	P08238	Heat shock protein HSP 90-beta	TRUE	726.32	41.5212	y	9	noloss	1	1041.52	25.21	6
_YHTSQSGDEMTSLSEYVSR_	YHTSQSGDEMTSLSEYVSR	3	P08238	Heat shock protein HSP 90-beta	TRUE	726.32	41.5212	y	5	noloss	1	653.325	23.8215	7
_YHTSQSGDEMTSLSEYVSR_	YHTSQSGDEMTSLSEYVSR	3	P08238	Heat shock protein HSP 90-beta	TRUE	726.32	41.5212	b	8	noloss	1	876.348	10.2515	10
_YHTSQSGDEMTSLSEYVSR_	YHTSQSGDEMTSLSEYVSR	3	P08238	Heat shock protein HSP 90-beta	TRUE	726.32	41.5212	y	3	noloss	1	361.219	8.76136	12
_KPLVIIAEDVDGEALSTLVLNR_	KPLVIIAEDVDGEALSTLVLNR	3	P10809	60 kDa heat shock protein, mitochondrial	TRUE	789.116	112.42	y	7	noloss	1	802.478	100	1
_KPLVIIAEDVDGEALSTLVLNR_	KPLVIIAEDVDGEALSTLVLNR	3	P10809	60 kDa heat shock protein, mitochondrial	TRUE	789.116	112.42	y	4	noloss	1	501.314	41.3403	2
_KPLVIIAEDVDGEALSTLVLNR_	KPLVIIAEDVDGEALSTLVLNR	3	P10809	60 kDa heat shock protein, mitochondrial	TRUE	789.116	112.42	y	8	noloss	1	915.562	33.6991	3
_KPLVIIAEDVDGEALSTLVLNR_	KPLVIIAEDVDGEALSTLVLNR	3	P10809	60 kDa heat shock protein, mitochondrial	TRUE	789.116	112.42	y	6	noloss	1	715.446	32.531	4
_KPLVIIAEDVDGEALSTLVLNR_	KPLVIIAEDVDGEALSTLVLNR	3	P10809	60 kDa heat shock protein, mitochondrial	TRUE	789.116	112.42	y	3	noloss	1	402.246	30.6941	5
_KPLVIIAEDVDGEALSTLVLNR_	KPLVIIAEDVDGEALSTLVLNR	3	P10809	60 kDa heat shock protein, mitochondrial	TRUE	789.116	112.42	y	5	noloss	1	614.398	24.2402	6
_KPLVIIAEDVDGEALSTLVLNR_	KPLVIIAEDVDGEALSTLVLNR	3	P10809	60 kDa heat shock protein, mitochondrial	TRUE	789.116	112.42	y	9	noloss	1	986.599	18.9799	7
_KPLVIIAEDVDGEALSTLVLNR_	KPLVIIAEDVDGEALSTLVLNR	3	P10809	60 kDa heat shock protein, mitochondrial	TRUE	789.116	112.42	b	9	noloss	1	979.582	15.1304	9
_KPLVIIAEDVDGEALSTLVLNR_	KPLVIIAEDVDGEALSTLVLNR	3	P10809	60 kDa heat shock protein, mitochondrial	TRUE	789.116	112.42	b	6	noloss	1	664.476	11.9893	11
_KPPDADGC[CAM]LHADPDLGVLC[CAM]PTGC[CAM]K_	KPPDADGCLHADPDLGVLCPTGCK	4	P02676;P02676	Fibrinogen beta chain;SWISS-PROT:P02676 (Bos taurus) similar to Fibrinogen beta chain precursor	FALSE	649.052	44.2649	y	5	noloss	1	562.265	100	1
_KPPDADGC[CAM]LHADPDLGVLC[CAM]PTGC[CAM]K_	KPPDADGCLHADPDLGVLCPTGCK	4	P02676;P02676	Fibrinogen beta chain;SWISS-PROT:P02676 (Bos taurus) similar to Fibrinogen beta chain precursor	FALSE	649.052	44.2649	b	16	noloss	1	1659.74	60.7018	2
_KPPDADGC[CAM]LHADPDLGVLC[CAM]PTGC[CAM]K_	KPPDADGCLHADPDLGVLCPTGCK	4	P02676;P02676	Fibrinogen beta chain;SWISS-PROT:P02676 (Bos taurus) similar to Fibrinogen beta chain precursor	FALSE	649.052	44.2649	y	6	noloss	1	722.296	46.8002	3
_KPPDADGC[CAM]LHADPDLGVLC[CAM]PTGC[CAM]K_	KPPDADGCLHADPDLGVLCPTGCK	4	P02676;P02676	Fibrinogen beta chain;SWISS-PROT:P02676 (Bos taurus) similar to Fibrinogen beta chain precursor	FALSE	649.052	44.2649	y	7	noloss	1	835.38	32.5031	4
_KPPDADGC[CAM]LHADPDLGVLC[CAM]PTGC[CAM]K_	KPPDADGCLHADPDLGVLCPTGCK	4	P02676;P02676	Fibrinogen beta chain;SWISS-PROT:P02676 (Bos taurus) similar to Fibrinogen beta chain precursor	FALSE	649.052	44.2649	b	17	noloss	1	1758.81	32.1771	5
_KPPDADGC[CAM]LHADPDLGVLC[CAM]PTGC[CAM]K_	KPPDADGCLHADPDLGVLCPTGCK	4	P02676;P02676	Fibrinogen beta chain;SWISS-PROT:P02676 (Bos taurus) similar to Fibrinogen beta chain precursor	FALSE	649.052	44.2649	b	14	noloss	1	1489.64	26.6184	6
_KPPDADGC[CAM]LHADPDLGVLC[CAM]PTGC[CAM]K_	KPPDADGCLHADPDLGVLCPTGCK	4	P02676;P02676	Fibrinogen beta chain;SWISS-PROT:P02676 (Bos taurus) similar to Fibrinogen beta chain precursor	FALSE	649.052	44.2649	b	17	noloss	2	879.909	24.3779	7
_KPPDADGC[CAM]LHADPDLGVLC[CAM]PTGC[CAM]K_	KPPDADGCLHADPDLGVLCPTGCK	4	P02676;P02676	Fibrinogen beta chain;SWISS-PROT:P02676 (Bos taurus) similar to Fibrinogen beta chain precursor	FALSE	649.052	44.2649	b	12	noloss	1	1277.56	20.2752	8
_KPPDADGC[CAM]LHADPDLGVLC[CAM]PTGC[CAM]K_	KPPDADGCLHADPDLGVLCPTGCK	4	P02676;P02676	Fibrinogen beta chain;SWISS-PROT:P02676 (Bos taurus) similar to Fibrinogen beta chain precursor	FALSE	649.052	44.2649	y	3	noloss	1	364.165	14.6541	9
_VKEGMNIVEAMER_	VKEGMNIVEAMER	3	P62937	Peptidyl-prolyl cis-trans isomerase A	TRUE	502.587	41.9754	y	5	noloss	1	635.282	100	1
_VKEGMNIVEAMER_	VKEGMNIVEAMER	3	P62937	Peptidyl-prolyl cis-trans isomerase A	TRUE	502.587	41.9754	y	4	noloss	1	506.239	42.9157	2
_VKEGMNIVEAMER_	VKEGMNIVEAMER	3	P62937	Peptidyl-prolyl cis-trans isomerase A	TRUE	502.587	41.9754	y	6	noloss	1	734.35	37.9212	3
_VKEGMNIVEAMER_	VKEGMNIVEAMER	3	P62937	Peptidyl-prolyl cis-trans isomerase A	TRUE	502.587	41.9754	b	7	noloss	1	772.402	25.9563	4
_VKEGMNIVEAMER_	VKEGMNIVEAMER	3	P62937	Peptidyl-prolyl cis-trans isomerase A	TRUE	502.587	41.9754	b	6	noloss	1	659.318	24.2006	5
_VKEGMNIVEAMER_	VKEGMNIVEAMER	3	P62937	Peptidyl-prolyl cis-trans isomerase A	TRUE	502.587	41.9754	y	5	H2O	1	617.271	15.135	7
_VKEGMNIVEAMER_	VKEGMNIVEAMER	3	P62937	Peptidyl-prolyl cis-trans isomerase A	TRUE	502.587	41.9754	y	3	noloss	1	435.202	7.86301	8
_VKEGMNIVEAMER_	VKEGMNIVEAMER	3	P62937	Peptidyl-prolyl cis-trans isomerase A	TRUE	502.587	41.9754	b	6	NH3	1	642.292	6.10438	10
_QNQVQDNENVVNEYSSHLEK_	QNQVQDNENVVNEYSSHLEK	3	P02676;P02676	Fibrinogen beta chain;SWISS-PROT:P02676 (Bos taurus) similar to Fibrinogen beta chain precursor	FALSE	792.035	32.4016	b	3	NH3	1	354.141	100	1
_QNQVQDNENVVNEYSSHLEK_	QNQVQDNENVVNEYSSHLEK	3	P02676;P02676	Fibrinogen beta chain;SWISS-PROT:P02676 (Bos taurus) similar to Fibrinogen beta chain precursor	FALSE	792.035	32.4016	y	9	noloss	1	1106.51	87.71	2
_QNQVQDNENVVNEYSSHLEK_	QNQVQDNENVVNEYSSHLEK	3	P02676;P02676	Fibrinogen beta chain;SWISS-PROT:P02676 (Bos taurus) similar to Fibrinogen beta chain precursor	FALSE	792.035	32.4016	y	10	noloss	1	1205.58	64.2848	4
_QNQVQDNENVVNEYSSHLEK_	QNQVQDNENVVNEYSSHLEK	3	P02676;P02676	Fibrinogen beta chain;SWISS-PROT:P02676 (Bos taurus) similar to Fibrinogen beta chain precursor	FALSE	792.035	32.4016	y	7	noloss	1	863.426	43.5985	5
_QNQVQDNENVVNEYSSHLEK_	QNQVQDNENVVNEYSSHLEK	3	P02676;P02676	Fibrinogen beta chain;SWISS-PROT:P02676 (Bos taurus) similar to Fibrinogen beta chain precursor	FALSE	792.035	32.4016	b	4	NH3	1	453.209	28.3398	7
_QNQVQDNENVVNEYSSHLEK_	QNQVQDNENVVNEYSSHLEK	3	P02676;P02676	Fibrinogen beta chain;SWISS-PROT:P02676 (Bos taurus) similar to Fibrinogen beta chain precursor	FALSE	792.035	32.4016	y	6	noloss	1	700.362	25.2004	9
_QNQVQDNENVVNEYSSHLEK_	QNQVQDNENVVNEYSSHLEK	3	P02676;P02676	Fibrinogen beta chain;SWISS-PROT:P02676 (Bos taurus) similar to Fibrinogen beta chain precursor	FALSE	792.035	32.4016	b	3	noloss	1	371.167	22.2633	10
_QNQVQDNENVVNEYSSHLEK_	QNQVQDNENVVNEYSSHLEK	3	P02676;P02676	Fibrinogen beta chain;SWISS-PROT:P02676 (Bos taurus) similar to Fibrinogen beta chain precursor	FALSE	792.035	32.4016	y	16	noloss	2	952.935	18.3559	11
_QNQVQDNENVVNEYSSHLEK_	QNQVQDNENVVNEYSSHLEK	3	P02676;P02676	Fibrinogen beta chain;SWISS-PROT:P02676 (Bos taurus) similar to Fibrinogen beta chain precursor	FALSE	792.035	32.4016	b	4	noloss	1	470.236	16.6339	12
_DDNKVEDIWSFLSK_	DDNKVEDIWSFLSK	2	P02789	Ovotransferrin	TRUE	848.415	106.451	y	9	noloss	1	1124.56	100	1
_DDNKVEDIWSFLSK_	DDNKVEDIWSFLSK	2	P02789	Ovotransferrin	TRUE	848.415	106.451	y	10	noloss	1	1223.63	81.4884	2
_DDNKVEDIWSFLSK_	DDNKVEDIWSFLSK	2	P02789	Ovotransferrin	TRUE	848.415	106.451	b	5	noloss	1	572.267	50.8584	4
_DDNKVEDIWSFLSK_	DDNKVEDIWSFLSK	2	P02789	Ovotransferrin	TRUE	848.415	106.451	y	6	noloss	1	767.409	43.7753	5
_DDNKVEDIWSFLSK_	DDNKVEDIWSFLSK	2	P02789	Ovotransferrin	TRUE	848.415	106.451	y	5	noloss	1	581.329	41.7069	6
_DDNKVEDIWSFLSK_	DDNKVEDIWSFLSK	2	P02789	Ovotransferrin	TRUE	848.415	106.451	y	3	noloss	1	347.229	28.4707	7
_DDNKVEDIWSFLSK_	DDNKVEDIWSFLSK	2	P02789	Ovotransferrin	TRUE	848.415	106.451	y	7	noloss	1	880.493	25.6718	9
_DDNKVEDIWSFLSK_	DDNKVEDIWSFLSK	2	P02789	Ovotransferrin	TRUE	848.415	106.451	b	4	NH3	1	456.173	24.0177	10
_DDNKVEDIWSFLSK_	DDNKVEDIWSFLSK	2	P02789	Ovotransferrin	TRUE	848.415	106.451	y	8	noloss	1	995.52	23.1564	11
_EGPYDVVVLPGGNLGAQNLSESAAVK_	EGPYDVVVLPGGNLGAQNLSESAAVK	3	Q99497	Protein DJ-1	TRUE	862.113	82.9812	y	17	noloss	1	1612.83	100	1
_EGPYDVVVLPGGNLGAQNLSESAAVK_	EGPYDVVVLPGGNLGAQNLSESAAVK	3	Q99497	Protein DJ-1	TRUE	862.113	82.9812	y	7	noloss	1	691.362	57.1931	2
_EGPYDVVVLPGGNLGAQNLSESAAVK_	EGPYDVVVLPGGNLGAQNLSESAAVK	3	Q99497	Protein DJ-1	TRUE	862.113	82.9812	y	12	noloss	1	1174.61	56.1197	3
_EGPYDVVVLPGGNLGAQNLSESAAVK_	EGPYDVVVLPGGNLGAQNLSESAAVK	3	Q99497	Protein DJ-1	TRUE	862.113	82.9812	b	5	H2O	1	544.204	55.4042	4
_EGPYDVVVLPGGNLGAQNLSESAAVK_	EGPYDVVVLPGGNLGAQNLSESAAVK	3	Q99497	Protein DJ-1	TRUE	862.113	82.9812	b	8	noloss	1	859.42	39.4283	5
_EGPYDVVVLPGGNLGAQNLSESAAVK_	EGPYDVVVLPGGNLGAQNLSESAAVK	3	Q99497	Protein DJ-1	TRUE	862.113	82.9812	y	18	noloss	1	1725.91	38.8627	6
_EGPYDVVVLPGGNLGAQNLSESAAVK_	EGPYDVVVLPGGNLGAQNLSESAAVK	3	Q99497	Protein DJ-1	TRUE	862.113	82.9812	y	9	noloss	1	918.489	36.2549	7
_EGPYDVVVLPGGNLGAQNLSESAAVK_	EGPYDVVVLPGGNLGAQNLSESAAVK	3	Q99497	Protein DJ-1	TRUE	862.113	82.9812	b	6	H2O	1	643.272	31.2915	8
_EGPYDVVVLPGGNLGAQNLSESAAVK_	EGPYDVVVLPGGNLGAQNLSESAAVK	3	Q99497	Protein DJ-1	TRUE	862.113	82.9812	y	18	noloss	2	863.46	31.2224	9
_GLIAAIC[CAM]AGPTALLAHEIGFGSK_	GLIAAICAGPTALLAHEIGFGSK	3	Q99497	Protein DJ-1	TRUE	756.412	120.766	y	17	noloss	2	864.941	84.4141	2
_GLIAAIC[CAM]AGPTALLAHEIGFGSK_	GLIAAICAGPTALLAHEIGFGSK	3	Q99497	Protein DJ-1	TRUE	756.412	120.766	y	15	noloss	2	749.407	77.7736	3
_GLIAAIC[CAM]AGPTALLAHEIGFGSK_	GLIAAICAGPTALLAHEIGFGSK	3	Q99497	Protein DJ-1	TRUE	756.412	120.766	y	17	noloss	1	1728.87	77.6223	4
_GLIAAIC[CAM]AGPTALLAHEIGFGSK_	GLIAAICAGPTALLAHEIGFGSK	3	Q99497	Protein DJ-1	TRUE	756.412	120.766	y	9	noloss	1	945.479	61.1813	5
_GLIAAIC[CAM]AGPTALLAHEIGFGSK_	GLIAAICAGPTALLAHEIGFGSK	3	Q99497	Protein DJ-1	TRUE	756.412	120.766	y	15	noloss	1	1497.81	56.2394	6
_GLIAAIC[CAM]AGPTALLAHEIGFGSK_	GLIAAICAGPTALLAHEIGFGSK	3	Q99497	Protein DJ-1	TRUE	756.412	120.766	b	5	noloss	1	426.271	54.2999	7
_GLIAAIC[CAM]AGPTALLAHEIGFGSK_	GLIAAICAGPTALLAHEIGFGSK	3	Q99497	Protein DJ-1	TRUE	756.412	120.766	y	8	noloss	1	874.442	47.7825	8
_GLIAAIC[CAM]AGPTALLAHEIGFGSK_	GLIAAICAGPTALLAHEIGFGSK	3	Q99497	Protein DJ-1	TRUE	756.412	120.766	y	18	noloss	2	921.483	44.238	9
_GLIAAIC[CAM]AGPTALLAHEIGFGSK_	GLIAAICAGPTALLAHEIGFGSK	3	Q99497	Protein DJ-1	TRUE	756.412	120.766	y	5	noloss	1	495.256	40.1009	11
_WSVVSNGDVEC[CAM]TVVDETK_	WSVVSNGDVECTVVDETK	2	P02789	Ovotransferrin	TRUE	1012.47	53.5041	b	3	H2O	1	355.176	100	1
_WSVVSNGDVEC[CAM]TVVDETK_	WSVVSNGDVECTVVDETK	2	P02789	Ovotransferrin	TRUE	1012.47	53.5041	y	14	noloss	1	1552.68	35.9765	3
_WSVVSNGDVEC[CAM]TVVDETK_	WSVVSNGDVECTVVDETK	2	P02789	Ovotransferrin	TRUE	1012.47	53.5041	y	4	noloss	1	492.23	35.2617	4
_WSVVSNGDVEC[CAM]TVVDETK_	WSVVSNGDVECTVVDETK	2	P02789	Ovotransferrin	TRUE	1012.47	53.5041	y	5	noloss	1	591.298	28.963	5
_WSVVSNGDVEC[CAM]TVVDETK_	WSVVSNGDVECTVVDETK	2	P02789	Ovotransferrin	TRUE	1012.47	53.5041	b	3	noloss	1	373.187	27.6971	7
_WSVVSNGDVEC[CAM]TVVDETK_	WSVVSNGDVECTVVDETK	2	P02789	Ovotransferrin	TRUE	1012.47	53.5041	y	9	noloss	1	1080.49	24.1341	8
_WSVVSNGDVEC[CAM]TVVDETK_	WSVVSNGDVECTVVDETK	2	P02789	Ovotransferrin	TRUE	1012.47	53.5041	y	12	noloss	1	1351.6	18.8973	9
_WSVVSNGDVEC[CAM]TVVDETK_	WSVVSNGDVECTVVDETK	2	P02789	Ovotransferrin	TRUE	1012.47	53.5041	y	8	noloss	1	951.445	16.1148	11
_WSVVSNGDVEC[CAM]TVVDETK_	WSVVSNGDVECTVVDETK	2	P02789	Ovotransferrin	TRUE	1012.47	53.5041	y	10	noloss	1	1179.56	13.1484	12
_EGLELPEDEEEKKK_	EGLELPEDEEEKKK	3	Q58FF7;Q58FG0;P07900;P08238	Putative heat shock protein HSP 90-beta-3;Putative heat shock protein HSP 90-alpha A5;Heat shock protein HSP 90-alpha;Heat shock protein HSP 90-beta	FALSE	558.281	7.06409	y	9	noloss	1	1131.55	100	1
_EGLELPEDEEEKKK_	EGLELPEDEEEKKK	3	Q58FF7;Q58FG0;P07900;P08238	Putative heat shock protein HSP 90-beta-3;Putative heat shock protein HSP 90-alpha A5;Heat shock protein HSP 90-alpha;Heat shock protein HSP 90-beta	FALSE	558.281	7.06409	b	4	H2O	1	411.187	21.5925	2
_EGLELPEDEEEKKK_	EGLELPEDEEEKKK	3	Q58FF7;Q58FG0;P07900;P08238	Putative heat shock protein HSP 90-beta-3;Putative heat shock protein HSP 90-alpha A5;Heat shock protein HSP 90-alpha;Heat shock protein HSP 90-beta	FALSE	558.281	7.06409	y	7	noloss	1	905.457	20.8776	3
_EGLELPEDEEEKKK_	EGLELPEDEEEKKK	3	Q58FF7;Q58FG0;P07900;P08238	Putative heat shock protein HSP 90-beta-3;Putative heat shock protein HSP 90-alpha A5;Heat shock protein HSP 90-alpha;Heat shock protein HSP 90-beta	FALSE	558.281	7.06409	y	10	noloss	1	1244.64	18.6621	5
_EGLELPEDEEEKKK_	EGLELPEDEEEKKK	3	Q58FF7;Q58FG0;P07900;P08238	Putative heat shock protein HSP 90-beta-3;Putative heat shock protein HSP 90-alpha A5;Heat shock protein HSP 90-alpha;Heat shock protein HSP 90-beta	FALSE	558.281	7.06409	y	9	H2O	1	1113.54	15.1728	6
_EGLELPEDEEEKKK_	EGLELPEDEEEKKK	3	Q58FF7;Q58FG0;P07900;P08238	Putative heat shock protein HSP 90-beta-3;Putative heat shock protein HSP 90-alpha A5;Heat shock protein HSP 90-alpha;Heat shock protein HSP 90-beta	FALSE	558.281	7.06409	y	8	noloss	1	1034.5	14.7481	7
_EGLELPEDEEEKKK_	EGLELPEDEEEKKK	3	Q58FF7;Q58FG0;P07900;P08238	Putative heat shock protein HSP 90-beta-3;Putative heat shock protein HSP 90-alpha A5;Heat shock protein HSP 90-alpha;Heat shock protein HSP 90-beta	FALSE	558.281	7.06409	y	11	H2O	1	1355.67	6.98124	13
_EGLELPEDEEEKKK_	EGLELPEDEEEKKK	3	Q58FF7;Q58FG0;P07900;P08238	Putative heat shock protein HSP 90-beta-3;Putative heat shock protein HSP 90-alpha A5;Heat shock protein HSP 90-alpha;Heat shock protein HSP 90-beta	FALSE	558.281	7.06409	y	11	noloss	2	687.343	5.52425	14
_EGLELPEDEEEKKK_	EGLELPEDEEEKKK	3	Q58FF7;Q58FG0;P07900;P08238	Putative heat shock protein HSP 90-beta-3;Putative heat shock protein HSP 90-alpha A5;Heat shock protein HSP 90-alpha;Heat shock protein HSP 90-beta	FALSE	558.281	7.06409	y	6	noloss	1	790.431	5.51159	15
_DAGTIAGLNVLR_	DAGTIAGLNVLR	2	P11142	Heat shock cognate 71 kDa protein	TRUE	600.341	61.3667	y	7	noloss	1	742.457	100	1
_DAGTIAGLNVLR_	DAGTIAGLNVLR	2	P11142	Heat shock cognate 71 kDa protein	TRUE	600.341	61.3667	y	6	noloss	1	671.42	61.3104	2
_DAGTIAGLNVLR_	DAGTIAGLNVLR	2	P11142	Heat shock cognate 71 kDa protein	TRUE	600.341	61.3667	y	8	noloss	1	855.541	37.2974	3
_DAGTIAGLNVLR_	DAGTIAGLNVLR	2	P11142	Heat shock cognate 71 kDa protein	TRUE	600.341	61.3667	b	4	H2O	1	327.13	31.923	4
_DAGTIAGLNVLR_	DAGTIAGLNVLR	2	P11142	Heat shock cognate 71 kDa protein	TRUE	600.341	61.3667	b	4	noloss	1	345.14	14.3764	7
_DAGTIAGLNVLR_	DAGTIAGLNVLR	2	P11142	Heat shock cognate 71 kDa protein	TRUE	600.341	61.3667	b	5	H2O	1	440.214	8.39652	10
_DAGTIAGLNVLR_	DAGTIAGLNVLR	2	P11142	Heat shock cognate 71 kDa protein	TRUE	600.341	61.3667	y	4	noloss	1	501.314	6.87164	11
_DAGTIAGLNVLR_	DAGTIAGLNVLR	2	P11142	Heat shock cognate 71 kDa protein	TRUE	600.341	61.3667	y	10	noloss	1	1013.61	6.76593	12
_DAGTIAGLNVLR_	DAGTIAGLNVLR	2	P11142	Heat shock cognate 71 kDa protein	TRUE	600.341	61.3667	y	5	noloss	1	614.398	5.26125	13
_HSQFIGYPITLFVEK_	HSQFIGYPITLFVEK	3	Q58FG0;P07900	Putative heat shock protein HSP 90-alpha A5;Heat shock protein HSP 90-alpha	FALSE	593.654	99.1119	b	6	noloss	1	670.331	100	1
_HSQFIGYPITLFVEK_	HSQFIGYPITLFVEK	3	Q58FG0;P07900	Putative heat shock protein HSP 90-alpha A5;Heat shock protein HSP 90-alpha	FALSE	593.654	99.1119	y	8	noloss	1	946.561	96.459	2
_HSQFIGYPITLFVEK_	HSQFIGYPITLFVEK	3	Q58FG0;P07900	Putative heat shock protein HSP 90-alpha A5;Heat shock protein HSP 90-alpha	FALSE	593.654	99.1119	y	6	noloss	1	736.424	93.7511	3
_HSQFIGYPITLFVEK_	HSQFIGYPITLFVEK	3	Q58FG0;P07900	Putative heat shock protein HSP 90-alpha A5;Heat shock protein HSP 90-alpha	FALSE	593.654	99.1119	b	4	noloss	1	500.225	48.8409	4
_HSQFIGYPITLFVEK_	HSQFIGYPITLFVEK	3	Q58FG0;P07900	Putative heat shock protein HSP 90-alpha A5;Heat shock protein HSP 90-alpha	FALSE	593.654	99.1119	b	7	noloss	1	833.394	45.4174	5
_HSQFIGYPITLFVEK_	HSQFIGYPITLFVEK	3	Q58FG0;P07900	Putative heat shock protein HSP 90-alpha A5;Heat shock protein HSP 90-alpha	FALSE	593.654	99.1119	y	7	noloss	1	849.508	25.9716	6
_HSQFIGYPITLFVEK_	HSQFIGYPITLFVEK	3	Q58FG0;P07900	Putative heat shock protein HSP 90-alpha A5;Heat shock protein HSP 90-alpha	FALSE	593.654	99.1119	y	4	noloss	1	522.292	24.8049	7
_HSQFIGYPITLFVEK_	HSQFIGYPITLFVEK	3	Q58FG0;P07900	Putative heat shock protein HSP 90-alpha A5;Heat shock protein HSP 90-alpha	FALSE	593.654	99.1119	b	3	noloss	1	353.157	16.6388	10
_HSQFIGYPITLFVEK_	HSQFIGYPITLFVEK	3	Q58FG0;P07900	Putative heat shock protein HSP 90-alpha A5;Heat shock protein HSP 90-alpha	FALSE	593.654	99.1119	b	6	H2O	1	652.32	15.9768	11
_GGWTVIQNR_	GGWTVIQNR	2	P02676;A6QPX7;P02676	Fibrinogen beta chain;FGB protein (Fragment);SWISS-PROT:P02676 (Bos taurus) similar to Fibrinogen beta chain precursor	FALSE	515.775	20.408	y	4	noloss	1	530.305	100	1
_GGWTVIQNR_	GGWTVIQNR	2	P02676;A6QPX7;P02676	Fibrinogen beta chain;FGB protein (Fragment);SWISS-PROT:P02676 (Bos taurus) similar to Fibrinogen beta chain precursor	FALSE	515.775	20.408	y	6	noloss	1	730.421	76.0786	2
_GGWTVIQNR_	GGWTVIQNR	2	P02676;A6QPX7;P02676	Fibrinogen beta chain;FGB protein (Fragment);SWISS-PROT:P02676 (Bos taurus) similar to Fibrinogen beta chain precursor	FALSE	515.775	20.408	y	5	noloss	1	629.373	60.7521	3
_GGWTVIQNR_	GGWTVIQNR	2	P02676;A6QPX7;P02676	Fibrinogen beta chain;FGB protein (Fragment);SWISS-PROT:P02676 (Bos taurus) similar to Fibrinogen beta chain precursor	FALSE	515.775	20.408	y	3	noloss	1	417.22	28.2715	4
_GGWTVIQNR_	GGWTVIQNR	2	P02676;A6QPX7;P02676	Fibrinogen beta chain;FGB protein (Fragment);SWISS-PROT:P02676 (Bos taurus) similar to Fibrinogen beta chain precursor	FALSE	515.775	20.408	b	4	H2O	1	384.167	14.8618	5
_GGWTVIQNR_	GGWTVIQNR	2	P02676;A6QPX7;P02676	Fibrinogen beta chain;FGB protein (Fragment);SWISS-PROT:P02676 (Bos taurus) similar to Fibrinogen beta chain precursor	FALSE	515.775	20.408	b	3	noloss	1	301.13	12.7891	7
_GGWTVIQNR_	GGWTVIQNR	2	P02676;A6QPX7;P02676	Fibrinogen beta chain;FGB protein (Fragment);SWISS-PROT:P02676 (Bos taurus) similar to Fibrinogen beta chain precursor	FALSE	515.775	20.408	b	5	H2O	1	483.235	8.44571	9
_GGWTVIQNR_	GGWTVIQNR	2	P02676;A6QPX7;P02676	Fibrinogen beta chain;FGB protein (Fragment);SWISS-PROT:P02676 (Bos taurus) similar to Fibrinogen beta chain precursor	FALSE	515.775	20.408	b	4	noloss	1	402.177	7.89914	10
_GGWTVIQNR_	GGWTVIQNR	2	P02676;A6QPX7;P02676	Fibrinogen beta chain;FGB protein (Fragment);SWISS-PROT:P02676 (Bos taurus) similar to Fibrinogen beta chain precursor	FALSE	515.775	20.408	y	3	NH3	1	400.194	6.56863	12
_TVDNFVALATGEK_	TVDNFVALATGEK	2	P23284	Peptidyl-prolyl cis-trans isomerase B	TRUE	682.856	61.0737	y	7	noloss	1	689.383	48.5812	2
_TVDNFVALATGEK_	TVDNFVALATGEK	2	P23284	Peptidyl-prolyl cis-trans isomerase B	TRUE	682.856	61.0737	y	8	noloss	1	788.451	43.747	3
_TVDNFVALATGEK_	TVDNFVALATGEK	2	P23284	Peptidyl-prolyl cis-trans isomerase B	TRUE	682.856	61.0737	y	11	noloss	1	1164.59	37.2658	4
_TVDNFVALATGEK_	TVDNFVALATGEK	2	P23284	Peptidyl-prolyl cis-trans isomerase B	TRUE	682.856	61.0737	y	5	noloss	1	505.262	20.8924	6
_TVDNFVALATGEK_	TVDNFVALATGEK	2	P23284	Peptidyl-prolyl cis-trans isomerase B	TRUE	682.856	61.0737	y	4	noloss	1	434.225	19.805	7
_TVDNFVALATGEK_	TVDNFVALATGEK	2	P23284	Peptidyl-prolyl cis-trans isomerase B	TRUE	682.856	61.0737	y	6	noloss	1	618.346	16.1102	8
_TVDNFVALATGEK_	TVDNFVALATGEK	2	P23284	Peptidyl-prolyl cis-trans isomerase B	TRUE	682.856	61.0737	y	9	noloss	1	935.52	12.6472	9
_TVDNFVALATGEK_	TVDNFVALATGEK	2	P23284	Peptidyl-prolyl cis-trans isomerase B	TRUE	682.856	61.0737	y	3	noloss	1	333.177	9.9786	10
_TVDNFVALATGEK_	TVDNFVALATGEK	2	P23284	Peptidyl-prolyl cis-trans isomerase B	TRUE	682.856	61.0737	y	10	noloss	1	1049.56	8.81145	11
_GIAFPTSISVNNC[CAM]VC[CAM]HFSPLK_	GIAFPTSISVNNCVCHFSPLK	3	Q9UQ80	Proliferation-associated protein 2G4	TRUE	783.389	85.2445	y	17	noloss	2	980.474	27.5095	5
_GIAFPTSISVNNC[CAM]VC[CAM]HFSPLK_	GIAFPTSISVNNCVCHFSPLK	3	Q9UQ80	Proliferation-associated protein 2G4	TRUE	783.389	85.2445	y	3	noloss	1	357.25	20.8645	6
_GIAFPTSISVNNC[CAM]VC[CAM]HFSPLK_	GIAFPTSISVNNCVCHFSPLK	3	Q9UQ80	Proliferation-associated protein 2G4	TRUE	783.389	85.2445	y	4	noloss	1	444.282	17.4808	7
_GIAFPTSISVNNC[CAM]VC[CAM]HFSPLK_	GIAFPTSISVNNCVCHFSPLK	3	Q9UQ80	Proliferation-associated protein 2G4	TRUE	783.389	85.2445	y	11	noloss	1	1375.62	13.8848	8
_GIAFPTSISVNNC[CAM]VC[CAM]HFSPLK_	GIAFPTSISVNNCVCHFSPLK	3	Q9UQ80	Proliferation-associated protein 2G4	TRUE	783.389	85.2445	y	13	noloss	1	1561.72	11.9123	9
_GIAFPTSISVNNC[CAM]VC[CAM]HFSPLK_	GIAFPTSISVNNCVCHFSPLK	3	Q9UQ80	Proliferation-associated protein 2G4	TRUE	783.389	85.2445	y	15	noloss	1	1761.84	11.506	10
_GIAFPTSISVNNC[CAM]VC[CAM]HFSPLK_	GIAFPTSISVNNCVCHFSPLK	3	Q9UQ80	Proliferation-associated protein 2G4	TRUE	783.389	85.2445	y	7	noloss	1	888.44	11.1672	11
_GIAFPTSISVNNC[CAM]VC[CAM]HFSPLK_	GIAFPTSISVNNCVCHFSPLK	3	Q9UQ80	Proliferation-associated protein 2G4	TRUE	783.389	85.2445	y	13	noloss	2	781.366	9.73162	14
_GIAFPTSISVNNC[CAM]VC[CAM]HFSPLK_	GIAFPTSISVNNCVCHFSPLK	3	Q9UQ80	Proliferation-associated protein 2G4	TRUE	783.389	85.2445	y	15	noloss	2	881.424	9.05525	15
_TVSLGAGAKDELHIVEAEAM[Ox]NYEGSPIK_	TVSLGAGAKDELHIVEAEAMNYEGSPIK	4	P06748	Nucleophosmin	TRUE	737.119	79.3367	y	6	noloss	1	630.346	92.0885	2
_TVSLGAGAKDELHIVEAEAM[Ox]NYEGSPIK_	TVSLGAGAKDELHIVEAEAMNYEGSPIK	4	P06748	Nucleophosmin	TRUE	737.119	79.3367	y	8	noloss	1	907.452	52.9728	3
_TVSLGAGAKDELHIVEAEAM[Ox]NYEGSPIK_	TVSLGAGAKDELHIVEAEAMNYEGSPIK	4	P06748	Nucleophosmin	TRUE	737.119	79.3367	y	5	noloss	1	501.303	49.9656	4
_TVSLGAGAKDELHIVEAEAM[Ox]NYEGSPIK_	TVSLGAGAKDELHIVEAEAMNYEGSPIK	4	P06748	Nucleophosmin	TRUE	737.119	79.3367	y	3	noloss	1	357.25	44.106	6
_TVSLGAGAKDELHIVEAEAM[Ox]NYEGSPIK_	TVSLGAGAKDELHIVEAEAMNYEGSPIK	4	P06748	Nucleophosmin	TRUE	737.119	79.3367	b	17	noloss	2	846.452	42.0445	7
_TVSLGAGAKDELHIVEAEAM[Ox]NYEGSPIK_	TVSLGAGAKDELHIVEAEAMNYEGSPIK	4	P06748	Nucleophosmin	TRUE	737.119	79.3367	y	7	noloss	1	793.409	37.3175	9
_TVSLGAGAKDELHIVEAEAM[Ox]NYEGSPIK_	TVSLGAGAKDELHIVEAEAMNYEGSPIK	4	P06748	Nucleophosmin	TRUE	737.119	79.3367	b	15	NH3	1	1474.79	33.0988	11
_TVSLGAGAKDELHIVEAEAM[Ox]NYEGSPIK_	TVSLGAGAKDELHIVEAEAMNYEGSPIK	4	P06748	Nucleophosmin	TRUE	737.119	79.3367	b	13	noloss	2	640.336	32.3272	12
_TVSLGAGAKDELHIVEAEAM[Ox]NYEGSPIK_	TVSLGAGAKDELHIVEAEAMNYEGSPIK	4	P06748	Nucleophosmin	TRUE	737.119	79.3367	b	16	noloss	2	810.933	32.2221	13
_FWEVISDEHGIDPTGTYHGDSDLQLER_	FWEVISDEHGIDPTGTYHGDSDLQLER	4	P04350;P68371	Tubulin beta-4A chain;Tubulin beta-4B chain	FALSE	779.861	67.8059	y	15	noloss	1	1688.79	72.7755	3
_FWEVISDEHGIDPTGTYHGDSDLQLER_	FWEVISDEHGIDPTGTYHGDSDLQLER	4	P04350;P68371	Tubulin beta-4A chain;Tubulin beta-4B chain	FALSE	779.861	67.8059	y	9	noloss	1	1032.5	69.1478	4
_FWEVISDEHGIDPTGTYHGDSDLQLER_	FWEVISDEHGIDPTGTYHGDSDLQLER	4	P04350;P68371	Tubulin beta-4A chain;Tubulin beta-4B chain	FALSE	779.861	67.8059	y	10	noloss	1	1169.55	50.5704	6
_FWEVISDEHGIDPTGTYHGDSDLQLER_	FWEVISDEHGIDPTGTYHGDSDLQLER	4	P04350;P68371	Tubulin beta-4A chain;Tubulin beta-4B chain	FALSE	779.861	67.8059	b	3	noloss	1	463.198	31.7643	7
_FWEVISDEHGIDPTGTYHGDSDLQLER_	FWEVISDEHGIDPTGTYHGDSDLQLER	4	P04350;P68371	Tubulin beta-4A chain;Tubulin beta-4B chain	FALSE	779.861	67.8059	y	10	noloss	2	585.281	31.3295	8
_FWEVISDEHGIDPTGTYHGDSDLQLER_	FWEVISDEHGIDPTGTYHGDSDLQLER	4	P04350;P68371	Tubulin beta-4A chain;Tubulin beta-4B chain	FALSE	779.861	67.8059	y	5	noloss	1	658.388	27.4469	10
_FWEVISDEHGIDPTGTYHGDSDLQLER_	FWEVISDEHGIDPTGTYHGDSDLQLER	4	P04350;P68371	Tubulin beta-4A chain;Tubulin beta-4B chain	FALSE	779.861	67.8059	y	18	noloss	2	987.464	20.9474	14
_FWEVISDEHGIDPTGTYHGDSDLQLER_	FWEVISDEHGIDPTGTYHGDSDLQLER	4	P04350;P68371	Tubulin beta-4A chain;Tubulin beta-4B chain	FALSE	779.861	67.8059	y	7	noloss	1	860.447	20.759	15
_FWEVISDEHGIDPTGTYHGDSDLQLER_	FWEVISDEHGIDPTGTYHGDSDLQLER	4	P04350;P68371	Tubulin beta-4A chain;Tubulin beta-4B chain	FALSE	779.861	67.8059	y	8	noloss	1	975.474	11.469	20
_ADTQTYQPYNKDWIK_	ADTQTYQPYNKDWIK	3	P84090	Enhancer of rudimentary homolog	TRUE	624.304	27.1697	y	8	noloss	1	1063.56	100	1
_ADTQTYQPYNKDWIK_	ADTQTYQPYNKDWIK	3	P84090	Enhancer of rudimentary homolog	TRUE	624.304	27.1697	y	11	noloss	2	728.367	27.2979	2
_ADTQTYQPYNKDWIK_	ADTQTYQPYNKDWIK	3	P84090	Enhancer of rudimentary homolog	TRUE	624.304	27.1697	y	11	noloss	1	1455.73	20.9008	5
_ADTQTYQPYNKDWIK_	ADTQTYQPYNKDWIK	3	P84090	Enhancer of rudimentary homolog	TRUE	624.304	27.1697	y	3	noloss	1	446.276	13.606	8
_ADTQTYQPYNKDWIK_	ADTQTYQPYNKDWIK	3	P84090	Enhancer of rudimentary homolog	TRUE	624.304	27.1697	y	6	noloss	1	803.441	13.377	9
_ADTQTYQPYNKDWIK_	ADTQTYQPYNKDWIK	3	P84090	Enhancer of rudimentary homolog	TRUE	624.304	27.1697	y	12	NH3	1	1566.76	11.0957	10
_ADTQTYQPYNKDWIK_	ADTQTYQPYNKDWIK	3	P84090	Enhancer of rudimentary homolog	TRUE	624.304	27.1697	y	12	H2O	1	1565.77	9.30892	11
_ADTQTYQPYNKDWIK_	ADTQTYQPYNKDWIK	3	P84090	Enhancer of rudimentary homolog	TRUE	624.304	27.1697	y	10	noloss	2	677.843	8.24942	13
_ADTQTYQPYNKDWIK_	ADTQTYQPYNKDWIK	3	P84090	Enhancer of rudimentary homolog	TRUE	624.304	27.1697	y	4	noloss	1	561.303	7.64849	14
_SEDGSDC[CAM]GDADFDWHHTFPSR_	SEDGSDCGDADFDWHHTFPSR	3	P02672	Fibrinogen alpha chain	TRUE	813.317	37.4025	y	6	noloss	1	744.379	100	1
_SEDGSDC[CAM]GDADFDWHHTFPSR_	SEDGSDCGDADFDWHHTFPSR	3	P02672	Fibrinogen alpha chain	TRUE	813.317	37.4025	y	5	noloss	1	607.32	54.7074	4
_SEDGSDC[CAM]GDADFDWHHTFPSR_	SEDGSDCGDADFDWHHTFPSR	3	P02672	Fibrinogen alpha chain	TRUE	813.317	37.4025	y	3	noloss	1	359.204	47.6474	5
_SEDGSDC[CAM]GDADFDWHHTFPSR_	SEDGSDCGDADFDWHHTFPSR	3	P02672	Fibrinogen alpha chain	TRUE	813.317	37.4025	y	14	noloss	2	844.366	45.3228	6
_SEDGSDC[CAM]GDADFDWHHTFPSR_	SEDGSDCGDADFDWHHTFPSR	3	P02672	Fibrinogen alpha chain	TRUE	813.317	37.4025	y	14	noloss	1	1687.72	45.2152	7
_SEDGSDC[CAM]GDADFDWHHTFPSR_	SEDGSDCGDADFDWHHTFPSR	3	P02672	Fibrinogen alpha chain	TRUE	813.317	37.4025	y	12	noloss	2	758.342	43.5212	8
_SEDGSDC[CAM]GDADFDWHHTFPSR_	SEDGSDCGDADFDWHHTFPSR	3	P02672	Fibrinogen alpha chain	TRUE	813.317	37.4025	y	4	noloss	1	506.272	39.6926	9
_SEDGSDC[CAM]GDADFDWHHTFPSR_	SEDGSDCGDADFDWHHTFPSR	3	P02672	Fibrinogen alpha chain	TRUE	813.317	37.4025	y	7	noloss	1	881.438	35.1048	10
_SEDGSDC[CAM]GDADFDWHHTFPSR_	SEDGSDCGDADFDWHHTFPSR	3	P02672	Fibrinogen alpha chain	TRUE	813.317	37.4025	y	8	noloss	1	1067.52	23.6406	13
_NYQQNYQNSESGEKNEGSESAPEGQAQQR_	NYQQNYQNSESGEKNEGSESAPEGQAQQR	3	P67809	Nuclease-sensitive element-binding protein 1	TRUE	1086.47	-11.4268	y	8	noloss	1	913.449	100	1
_NYQQNYQNSESGEKNEGSESAPEGQAQQR_	NYQQNYQNSESGEKNEGSESAPEGQAQQR	3	P67809	Nuclease-sensitive element-binding protein 1	TRUE	1086.47	-11.4268	y	6	noloss	1	687.353	13.7884	3
_NYQQNYQNSESGEKNEGSESAPEGQAQQR_	NYQQNYQNSESGEKNEGSESAPEGQAQQR	3	P67809	Nuclease-sensitive element-binding protein 1	TRUE	1086.47	-11.4268	b	4	NH3	1	517.204	8.9195	4
_NYQQNYQNSESGEKNEGSESAPEGQAQQR_	NYQQNYQNSESGEKNEGSESAPEGQAQQR	3	P67809	Nuclease-sensitive element-binding protein 1	TRUE	1086.47	-11.4268	y	19	noloss	2	994.949	7.59886	5
_NYQQNYQNSESGEKNEGSESAPEGQAQQR_	NYQQNYQNSESGEKNEGSESAPEGQAQQR	3	P67809	Nuclease-sensitive element-binding protein 1	TRUE	1086.47	-11.4268	y	9	noloss	1	984.486	7.50145	6
_NYQQNYQNSESGEKNEGSESAPEGQAQQR_	NYQQNYQNSESGEKNEGSESAPEGQAQQR	3	P67809	Nuclease-sensitive element-binding protein 1	TRUE	1086.47	-11.4268	b	3	noloss	1	406.172	6.24743	7
_NYQQNYQNSESGEKNEGSESAPEGQAQQR_	NYQQNYQNSESGEKNEGSESAPEGQAQQR	3	P67809	Nuclease-sensitive element-binding protein 1	TRUE	1086.47	-11.4268	b	6	noloss	2	406.172	6.24743	8
_NLANTVTEEILEK_	NLANTVTEEILEK	2	O60506	Heterogeneous nuclear ribonucleoprotein Q	TRUE	737.393	69.6348	y	7	noloss	1	861.456	45.3448	3
_NLANTVTEEILEK_	NLANTVTEEILEK	2	O60506	Heterogeneous nuclear ribonucleoprotein Q	TRUE	737.393	69.6348	y	11	noloss	1	1246.65	33.1603	4
_NLANTVTEEILEK_	NLANTVTEEILEK	2	O60506	Heterogeneous nuclear ribonucleoprotein Q	TRUE	737.393	69.6348	y	10	noloss	1	1175.62	29.7379	6
_NLANTVTEEILEK_	NLANTVTEEILEK	2	O60506	Heterogeneous nuclear ribonucleoprotein Q	TRUE	737.393	69.6348	y	8	noloss	1	960.525	20.5067	8
_NLANTVTEEILEK_	NLANTVTEEILEK	2	O60506	Heterogeneous nuclear ribonucleoprotein Q	TRUE	737.393	69.6348	y	9	noloss	1	1061.57	16.373	10
_NLANTVTEEILEK_	NLANTVTEEILEK	2	O60506	Heterogeneous nuclear ribonucleoprotein Q	TRUE	737.393	69.6348	y	10	H2O	1	1157.6	13.5301	11
_NLANTVTEEILEK_	NLANTVTEEILEK	2	O60506	Heterogeneous nuclear ribonucleoprotein Q	TRUE	737.393	69.6348	y	3	noloss	1	389.239	13.4175	12
_NLANTVTEEILEK_	NLANTVTEEILEK	2	O60506	Heterogeneous nuclear ribonucleoprotein Q	TRUE	737.393	69.6348	y	10	NH3	1	1158.59	11.4977	13
_NLANTVTEEILEK_	NLANTVTEEILEK	2	O60506	Heterogeneous nuclear ribonucleoprotein Q	TRUE	737.393	69.6348	b	5	noloss	1	514.262	11.101	14
_QTQIFTTYSDNQPGVLIQVYEGER_	QTQIFTTYSDNQPGVLIQVYEGER	3	P34931;P08107	Heat shock 70 kDa protein 1-like;Heat shock 70 kDa protein 1A/1B	FALSE	929.459	89.6126	y	7	noloss	1	880.416	100	1
_QTQIFTTYSDNQPGVLIQVYEGER_	QTQIFTTYSDNQPGVLIQVYEGER	3	P34931;P08107	Heat shock 70 kDa protein 1-like;Heat shock 70 kDa protein 1A/1B	FALSE	929.459	89.6126	y	12	noloss	1	1359.73	99.3402	2
_QTQIFTTYSDNQPGVLIQVYEGER_	QTQIFTTYSDNQPGVLIQVYEGER	3	P34931;P08107	Heat shock 70 kDa protein 1-like;Heat shock 70 kDa protein 1A/1B	FALSE	929.459	89.6126	y	8	noloss	1	993.5	73.5353	3
_QTQIFTTYSDNQPGVLIQVYEGER_	QTQIFTTYSDNQPGVLIQVYEGER	3	P34931;P08107	Heat shock 70 kDa protein 1-like;Heat shock 70 kDa protein 1A/1B	FALSE	929.459	89.6126	y	9	noloss	1	1106.58	68.2489	4
_QTQIFTTYSDNQPGVLIQVYEGER_	QTQIFTTYSDNQPGVLIQVYEGER	3	P34931;P08107	Heat shock 70 kDa protein 1-like;Heat shock 70 kDa protein 1A/1B	FALSE	929.459	89.6126	y	5	noloss	1	653.289	65.6946	6
_QTQIFTTYSDNQPGVLIQVYEGER_	QTQIFTTYSDNQPGVLIQVYEGER	3	P34931;P08107	Heat shock 70 kDa protein 1-like;Heat shock 70 kDa protein 1A/1B	FALSE	929.459	89.6126	y	6	noloss	1	752.357	47.9127	7
_QTQIFTTYSDNQPGVLIQVYEGER_	QTQIFTTYSDNQPGVLIQVYEGER	3	P34931;P08107	Heat shock 70 kDa protein 1-like;Heat shock 70 kDa protein 1A/1B	FALSE	929.459	89.6126	y	3	noloss	1	361.183	36.0212	8
_QTQIFTTYSDNQPGVLIQVYEGER_	QTQIFTTYSDNQPGVLIQVYEGER	3	P34931;P08107	Heat shock 70 kDa protein 1-like;Heat shock 70 kDa protein 1A/1B	FALSE	929.459	89.6126	y	12	noloss	2	680.367	34.1481	9
_QTQIFTTYSDNQPGVLIQVYEGER_	QTQIFTTYSDNQPGVLIQVYEGER	3	P34931;P08107	Heat shock 70 kDa protein 1-like;Heat shock 70 kDa protein 1A/1B	FALSE	929.459	89.6126	b	3	NH3	1	341.146	31.0029	10
_IDDPTDSKPEDWDKPEHIPDPDAK_	IDDPTDSKPEDWDKPEHIPDPDAK	4	P27797	Calreticulin	TRUE	690.821	26.077	y	4	noloss	1	430.23	100	1
_IDDPTDSKPEDWDKPEHIPDPDAK_	IDDPTDSKPEDWDKPEHIPDPDAK	4	P27797	Calreticulin	TRUE	690.821	26.077	y	6	noloss	1	642.309	38.1413	3
_IDDPTDSKPEDWDKPEHIPDPDAK_	IDDPTDSKPEDWDKPEHIPDPDAK	4	P27797	Calreticulin	TRUE	690.821	26.077	b	3	noloss	1	344.145	16.3393	9
_IDDPTDSKPEDWDKPEHIPDPDAK_	IDDPTDSKPEDWDKPEHIPDPDAK	4	P27797	Calreticulin	TRUE	690.821	26.077	y	16	noloss	2	944.939	9.89802	12
_IDDPTDSKPEDWDKPEHIPDPDAK_	IDDPTDSKPEDWDKPEHIPDPDAK	4	P27797	Calreticulin	TRUE	690.821	26.077	y	10	noloss	1	1118.55	8.38474	13
_IDDPTDSKPEDWDKPEHIPDPDAK_	IDDPTDSKPEDWDKPEHIPDPDAK	4	P27797	Calreticulin	TRUE	690.821	26.077	y	13	noloss	2	774.378	6.88859	14
_IDDPTDSKPEDWDKPEHIPDPDAK_	IDDPTDSKPEDWDKPEHIPDPDAK	4	P27797	Calreticulin	TRUE	690.821	26.077	y	11	noloss	2	623.825	6.34057	16
_IDDPTDSKPEDWDKPEHIPDPDAK_	IDDPTDSKPEDWDKPEHIPDPDAK	4	P27797	Calreticulin	TRUE	690.821	26.077	y	4	H2O	1	412.219	5.06849	18
_SEDGSDC[CAM]GDADFDWHHTFPSR_	SEDGSDCGDADFDWHHTFPSR	4	P02672	Fibrinogen alpha chain	TRUE	610.24	37.4025	y	6	noloss	1	744.379	100	1
_SEDGSDC[CAM]GDADFDWHHTFPSR_	SEDGSDCGDADFDWHHTFPSR	4	P02672	Fibrinogen alpha chain	TRUE	610.24	37.4025	y	5	noloss	1	607.32	56.9826	3
_SEDGSDC[CAM]GDADFDWHHTFPSR_	SEDGSDCGDADFDWHHTFPSR	4	P02672	Fibrinogen alpha chain	TRUE	610.24	37.4025	y	3	noloss	1	359.204	40.3575	5
_SEDGSDC[CAM]GDADFDWHHTFPSR_	SEDGSDCGDADFDWHHTFPSR	4	P02672	Fibrinogen alpha chain	TRUE	610.24	37.4025	y	14	noloss	2	844.366	37.8448	6
_SEDGSDC[CAM]GDADFDWHHTFPSR_	SEDGSDCGDADFDWHHTFPSR	4	P02672	Fibrinogen alpha chain	TRUE	610.24	37.4025	y	7	noloss	1	881.438	37.5179	7
_SEDGSDC[CAM]GDADFDWHHTFPSR_	SEDGSDCGDADFDWHHTFPSR	4	P02672	Fibrinogen alpha chain	TRUE	610.24	37.4025	y	14	noloss	1	1687.72	33.6065	8
_SEDGSDC[CAM]GDADFDWHHTFPSR_	SEDGSDCGDADFDWHHTFPSR	4	P02672	Fibrinogen alpha chain	TRUE	610.24	37.4025	y	10	noloss	2	665.31	30.2351	10
_SEDGSDC[CAM]GDADFDWHHTFPSR_	SEDGSDCGDADFDWHHTFPSR	4	P02672	Fibrinogen alpha chain	TRUE	610.24	37.4025	y	12	noloss	1	1515.68	29.2214	11
_SEDGSDC[CAM]GDADFDWHHTFPSR_	SEDGSDCGDADFDWHHTFPSR	4	P02672	Fibrinogen alpha chain	TRUE	610.24	37.4025	y	4	noloss	1	506.272	28.0024	12
_IVVVTAGVR_	IVVVTAGVR	2	P07195	L-lactate dehydrogenase B chain	TRUE	457.295	18.177	y	7	noloss	1	701.43	100	1
_IVVVTAGVR_	IVVVTAGVR	2	P07195	L-lactate dehydrogenase B chain	TRUE	457.295	18.177	y	6	noloss	1	602.362	39.5926	3
_IVVVTAGVR_	IVVVTAGVR	2	P07195	L-lactate dehydrogenase B chain	TRUE	457.295	18.177	y	5	noloss	1	503.294	35.7744	5
_IVVVTAGVR_	IVVVTAGVR	2	P07195	L-lactate dehydrogenase B chain	TRUE	457.295	18.177	y	8	noloss	1	800.499	10.6257	6
_IVVVTAGVR_	IVVVTAGVR	2	P07195	L-lactate dehydrogenase B chain	TRUE	457.295	18.177	y	4	noloss	1	402.246	7.8368	8
_IVVVTAGVR_	IVVVTAGVR	2	P07195	L-lactate dehydrogenase B chain	TRUE	457.295	18.177	b	3	noloss	1	312.228	7.3229	9
_VLHEAEGHIVTC[CAM]ETNTGEVYR_	VLHEAEGHIVTCETNTGEVYR	4	P62318	Small nuclear ribonucleoprotein Sm D3	TRUE	604.291	14.5488	y	5	noloss	1	623.315	100	1
_VLHEAEGHIVTC[CAM]ETNTGEVYR_	VLHEAEGHIVTCETNTGEVYR	4	P62318	Small nuclear ribonucleoprotein Sm D3	TRUE	604.291	14.5488	y	6	noloss	1	724.362	45.7222	2
_VLHEAEGHIVTC[CAM]ETNTGEVYR_	VLHEAEGHIVTCETNTGEVYR	4	P62318	Small nuclear ribonucleoprotein Sm D3	TRUE	604.291	14.5488	b	8	noloss	1	873.421	45.6017	3
_VLHEAEGHIVTC[CAM]ETNTGEVYR_	VLHEAEGHIVTCETNTGEVYR	4	P62318	Small nuclear ribonucleoprotein Sm D3	TRUE	604.291	14.5488	y	7	noloss	1	838.405	31.7558	4
_VLHEAEGHIVTC[CAM]ETNTGEVYR_	VLHEAEGHIVTCETNTGEVYR	4	P62318	Small nuclear ribonucleoprotein Sm D3	TRUE	604.291	14.5488	y	4	noloss	1	566.293	27.3756	6
_VLHEAEGHIVTC[CAM]ETNTGEVYR_	VLHEAEGHIVTCETNTGEVYR	4	P62318	Small nuclear ribonucleoprotein Sm D3	TRUE	604.291	14.5488	b	9	noloss	2	493.756	23.7973	8
_VLHEAEGHIVTC[CAM]ETNTGEVYR_	VLHEAEGHIVTCETNTGEVYR	4	P62318	Small nuclear ribonucleoprotein Sm D3	TRUE	604.291	14.5488	b	9	noloss	1	986.505	23.5973	9
_VLHEAEGHIVTC[CAM]ETNTGEVYR_	VLHEAEGHIVTCETNTGEVYR	4	P62318	Small nuclear ribonucleoprotein Sm D3	TRUE	604.291	14.5488	b	10	noloss	1	1085.57	21.8434	10
_VLHEAEGHIVTC[CAM]ETNTGEVYR_	VLHEAEGHIVTCETNTGEVYR	4	P62318	Small nuclear ribonucleoprotein Sm D3	TRUE	604.291	14.5488	b	3	noloss	1	350.219	21.2384	11
_LAYINPDLALEEK_	LAYINPDLALEEK	2	P31948	Stress-induced-phosphoprotein 1	TRUE	744.901	64.8669	y	8	noloss	1	914.483	100	1
_LAYINPDLALEEK_	LAYINPDLALEEK	2	P31948	Stress-induced-phosphoprotein 1	TRUE	744.901	64.8669	y	9	noloss	1	1028.53	60.3096	2
_LAYINPDLALEEK_	LAYINPDLALEEK	2	P31948	Stress-induced-phosphoprotein 1	TRUE	744.901	64.8669	b	3	noloss	1	348.192	54.2936	3
_LAYINPDLALEEK_	LAYINPDLALEEK	2	P31948	Stress-induced-phosphoprotein 1	TRUE	744.901	64.8669	y	10	noloss	1	1141.61	15.7344	6
_LAYINPDLALEEK_	LAYINPDLALEEK	2	P31948	Stress-induced-phosphoprotein 1	TRUE	744.901	64.8669	y	6	noloss	1	702.403	14.5937	7
_LAYINPDLALEEK_	LAYINPDLALEEK	2	P31948	Stress-induced-phosphoprotein 1	TRUE	744.901	64.8669	y	4	noloss	1	518.282	11.6285	8
_LAYINPDLALEEK_	LAYINPDLALEEK	2	P31948	Stress-induced-phosphoprotein 1	TRUE	744.901	64.8669	y	5	noloss	1	589.319	10.8475	9
_LAYINPDLALEEK_	LAYINPDLALEEK	2	P31948	Stress-induced-phosphoprotein 1	TRUE	744.901	64.8669	y	3	H2O	1	387.187	7.03249	11
_LAYINPDLALEEK_	LAYINPDLALEEK	2	P31948	Stress-induced-phosphoprotein 1	TRUE	744.901	64.8669	y	11	noloss	1	1304.67	6.23013	13
_LFVGGIKEDTEEHHLR_	LFVGGIKEDTEEHHLR	4	P22626	Heterogeneous nuclear ribonucleoproteins A2/B1	TRUE	470.747	15.9589	y	13	noloss	1	1520.75	100	1
_LFVGGIKEDTEEHHLR_	LFVGGIKEDTEEHHLR	4	P22626	Heterogeneous nuclear ribonucleoproteins A2/B1	TRUE	470.747	15.9589	y	3	noloss	1	425.262	80.4782	2
_LFVGGIKEDTEEHHLR_	LFVGGIKEDTEEHHLR	4	P22626	Heterogeneous nuclear ribonucleoproteins A2/B1	TRUE	470.747	15.9589	y	4	noloss	1	562.321	70.7579	4
_LFVGGIKEDTEEHHLR_	LFVGGIKEDTEEHHLR	4	P22626	Heterogeneous nuclear ribonucleoproteins A2/B1	TRUE	470.747	15.9589	y	9	noloss	1	1165.52	53.4532	6
_LFVGGIKEDTEEHHLR_	LFVGGIKEDTEEHHLR	4	P22626	Heterogeneous nuclear ribonucleoproteins A2/B1	TRUE	470.747	15.9589	y	14	noloss	1	1619.81	44.8334	7
_LFVGGIKEDTEEHHLR_	LFVGGIKEDTEEHHLR	4	P22626	Heterogeneous nuclear ribonucleoproteins A2/B1	TRUE	470.747	15.9589	y	10	noloss	1	1293.62	43.985	8
_LFVGGIKEDTEEHHLR_	LFVGGIKEDTEEHHLR	4	P22626	Heterogeneous nuclear ribonucleoproteins A2/B1	TRUE	470.747	15.9589	y	7	noloss	1	921.454	43.224	9
_LFVGGIKEDTEEHHLR_	LFVGGIKEDTEEHHLR	4	P22626	Heterogeneous nuclear ribonucleoproteins A2/B1	TRUE	470.747	15.9589	y	8	noloss	1	1036.48	36.9929	10
_LFVGGIKEDTEEHHLR_	LFVGGIKEDTEEHHLR	4	P22626	Heterogeneous nuclear ribonucleoproteins A2/B1	TRUE	470.747	15.9589	y	5	noloss	1	691.363	36.9314	11
_LGEMWNNTAADDKQPYEK_	LGEMWNNTAADDKQPYEK	3	P09429	High mobility group protein B1	TRUE	703.99	21.6423	y	4	noloss	1	536.271	100	1
_LGEMWNNTAADDKQPYEK_	LGEMWNNTAADDKQPYEK	3	P09429	High mobility group protein B1	TRUE	703.99	21.6423	b	3	noloss	1	300.155	71.096	2
_LGEMWNNTAADDKQPYEK_	LGEMWNNTAADDKQPYEK	3	P09429	High mobility group protein B1	TRUE	703.99	21.6423	y	14	noloss	1	1679.77	46.805	4
_LGEMWNNTAADDKQPYEK_	LGEMWNNTAADDKQPYEK	3	P09429	High mobility group protein B1	TRUE	703.99	21.6423	y	13	noloss	2	747.347	36.9896	5
_LGEMWNNTAADDKQPYEK_	LGEMWNNTAADDKQPYEK	3	P09429	High mobility group protein B1	TRUE	703.99	21.6423	y	13	noloss	1	1493.69	32.8111	6
_LGEMWNNTAADDKQPYEK_	LGEMWNNTAADDKQPYEK	3	P09429	High mobility group protein B1	TRUE	703.99	21.6423	y	9	noloss	1	1093.52	29.1076	8
_LGEMWNNTAADDKQPYEK_	LGEMWNNTAADDKQPYEK	3	P09429	High mobility group protein B1	TRUE	703.99	21.6423	y	10	noloss	1	1164.55	24.9152	9
_LGEMWNNTAADDKQPYEK_	LGEMWNNTAADDKQPYEK	3	P09429	High mobility group protein B1	TRUE	703.99	21.6423	y	8	noloss	1	1022.48	19.9832	11
_LGEMWNNTAADDKQPYEK_	LGEMWNNTAADDKQPYEK	3	P09429	High mobility group protein B1	TRUE	703.99	21.6423	y	7	noloss	1	907.452	18.4374	12
_GDVAEGDLIEHFSQFGTVEK_	GDVAEGDLIEHFSQFGTVEK	3	Q13151	Heterogeneous nuclear ribonucleoprotein A0	TRUE	726.683	79.5605	y	15	noloss	1	1706.84	66.7811	3
_GDVAEGDLIEHFSQFGTVEK_	GDVAEGDLIEHFSQFGTVEK	3	Q13151	Heterogeneous nuclear ribonucleoprotein A0	TRUE	726.683	79.5605	y	15	noloss	2	853.923	58.0097	4
_GDVAEGDLIEHFSQFGTVEK_	GDVAEGDLIEHFSQFGTVEK	3	Q13151	Heterogeneous nuclear ribonucleoprotein A0	TRUE	726.683	79.5605	y	16	noloss	2	918.444	53.5986	6
_GDVAEGDLIEHFSQFGTVEK_	GDVAEGDLIEHFSQFGTVEK	3	Q13151	Heterogeneous nuclear ribonucleoprotein A0	TRUE	726.683	79.5605	y	8	noloss	1	895.452	42.159	7
_GDVAEGDLIEHFSQFGTVEK_	GDVAEGDLIEHFSQFGTVEK	3	Q13151	Heterogeneous nuclear ribonucleoprotein A0	TRUE	726.683	79.5605	y	9	noloss	1	1042.52	41.5048	8
_GDVAEGDLIEHFSQFGTVEK_	GDVAEGDLIEHFSQFGTVEK	3	Q13151	Heterogeneous nuclear ribonucleoprotein A0	TRUE	726.683	79.5605	y	10	noloss	1	1179.58	37.68	9
_GDVAEGDLIEHFSQFGTVEK_	GDVAEGDLIEHFSQFGTVEK	3	Q13151	Heterogeneous nuclear ribonucleoprotein A0	TRUE	726.683	79.5605	y	11	noloss	1	1308.62	32.4835	11
_GDVAEGDLIEHFSQFGTVEK_	GDVAEGDLIEHFSQFGTVEK	3	Q13151	Heterogeneous nuclear ribonucleoprotein A0	TRUE	726.683	79.5605	y	5	noloss	1	533.293	21.6667	14
_GDVAEGDLIEHFSQFGTVEK_	GDVAEGDLIEHFSQFGTVEK	3	Q13151	Heterogeneous nuclear ribonucleoprotein A0	TRUE	726.683	79.5605	b	4	noloss	1	343.161	18.7688	17
_LAATNALLNSLEFTK_	LAATNALLNSLEFTK	2	Q14974	Importin subunit beta-1	TRUE	803.446	93.1816	y	8	noloss	1	951.515	100	1
_LAATNALLNSLEFTK_	LAATNALLNSLEFTK	2	Q14974	Importin subunit beta-1	TRUE	803.446	93.1816	y	9	noloss	1	1064.6	68.3726	3
_LAATNALLNSLEFTK_	LAATNALLNSLEFTK	2	Q14974	Importin subunit beta-1	TRUE	803.446	93.1816	y	7	noloss	1	838.431	66.271	4
_LAATNALLNSLEFTK_	LAATNALLNSLEFTK	2	Q14974	Importin subunit beta-1	TRUE	803.446	93.1816	y	4	noloss	1	524.271	48.15	5
_LAATNALLNSLEFTK_	LAATNALLNSLEFTK	2	Q14974	Importin subunit beta-1	TRUE	803.446	93.1816	b	6	H2O	1	524.283	46.2016	6
_LAATNALLNSLEFTK_	LAATNALLNSLEFTK	2	Q14974	Importin subunit beta-1	TRUE	803.446	93.1816	y	3	noloss	1	395.229	33.2741	8
_LAATNALLNSLEFTK_	LAATNALLNSLEFTK	2	Q14974	Importin subunit beta-1	TRUE	803.446	93.1816	b	6	NH3	1	525.267	33.1365	9
_LAATNALLNSLEFTK_	LAATNALLNSLEFTK	2	Q14974	Importin subunit beta-1	TRUE	803.446	93.1816	y	10	noloss	1	1135.64	31.3691	10
_LAATNALLNSLEFTK_	LAATNALLNSLEFTK	2	Q14974	Importin subunit beta-1	TRUE	803.446	93.1816	y	11	noloss	1	1249.68	23.6691	11
_AEDNADTLALVFEAPNQEK_	AEDNADTLALVFEAPNQEK	2	P12004	Proliferating cell nuclear antigen	TRUE	1038	79.6973	y	5	noloss	1	615.31	100	1
_AEDNADTLALVFEAPNQEK_	AEDNADTLALVFEAPNQEK	2	P12004	Proliferating cell nuclear antigen	TRUE	1038	79.6973	y	8	noloss	1	962.458	81.5063	2
_AEDNADTLALVFEAPNQEK_	AEDNADTLALVFEAPNQEK	2	P12004	Proliferating cell nuclear antigen	TRUE	1038	79.6973	y	6	noloss	1	686.347	55.7092	3
_AEDNADTLALVFEAPNQEK_	AEDNADTLALVFEAPNQEK	2	P12004	Proliferating cell nuclear antigen	TRUE	1038	79.6973	y	9	noloss	1	1061.53	43.3591	4
_AEDNADTLALVFEAPNQEK_	AEDNADTLALVFEAPNQEK	2	P12004	Proliferating cell nuclear antigen	TRUE	1038	79.6973	y	10	noloss	1	1174.61	24.6709	5
_AEDNADTLALVFEAPNQEK_	AEDNADTLALVFEAPNQEK	2	P12004	Proliferating cell nuclear antigen	TRUE	1038	79.6973	y	11	noloss	1	1245.65	24.2775	6
_AEDNADTLALVFEAPNQEK_	AEDNADTLALVFEAPNQEK	2	P12004	Proliferating cell nuclear antigen	TRUE	1038	79.6973	y	7	noloss	1	815.389	16.9193	7
_AEDNADTLALVFEAPNQEK_	AEDNADTLALVFEAPNQEK	2	P12004	Proliferating cell nuclear antigen	TRUE	1038	79.6973	b	5	noloss	1	501.194	11.0963	8
_AEDNADTLALVFEAPNQEK_	AEDNADTLALVFEAPNQEK	2	P12004	Proliferating cell nuclear antigen	TRUE	1038	79.6973	y	14	noloss	1	1574.81	6.75464	10
_DLFEDELVPLFEK_	DLFEDELVPLFEK	2	O60506	Heterogeneous nuclear ribonucleoprotein Q	TRUE	797.406	120.158	y	5	noloss	1	633.361	100	1
_DLFEDELVPLFEK_	DLFEDELVPLFEK	2	O60506	Heterogeneous nuclear ribonucleoprotein Q	TRUE	797.406	120.158	y	6	noloss	1	732.429	18.7973	4
_DLFEDELVPLFEK_	DLFEDELVPLFEK	2	O60506	Heterogeneous nuclear ribonucleoprotein Q	TRUE	797.406	120.158	y	3	noloss	1	423.224	15.4783	5
_DLFEDELVPLFEK_	DLFEDELVPLFEK	2	O60506	Heterogeneous nuclear ribonucleoprotein Q	TRUE	797.406	120.158	y	9	noloss	1	1089.58	12.788	6
_DLFEDELVPLFEK_	DLFEDELVPLFEK	2	O60506	Heterogeneous nuclear ribonucleoprotein Q	TRUE	797.406	120.158	b	3	noloss	1	376.187	6.3467	8
_DLFEDELVPLFEK_	DLFEDELVPLFEK	2	O60506	Heterogeneous nuclear ribonucleoprotein Q	TRUE	797.406	120.158	y	7	noloss	1	845.513	6.18315	9
_DLFEDELVPLFEK_	DLFEDELVPLFEK	2	O60506	Heterogeneous nuclear ribonucleoprotein Q	TRUE	797.406	120.158	y	10	noloss	1	1218.63	5.47446	10
_FTLDC[CAM]THPVEDGIM[Ox]DAANFEQFLQER_	FTLDCTHPVEDGIMDAANFEQFLQER	3	P35268	60S ribosomal protein L22	TRUE	1033.8	112.778	y	7	noloss	1	949.474	100	1
_FTLDC[CAM]THPVEDGIM[Ox]DAANFEQFLQER_	FTLDCTHPVEDGIMDAANFEQFLQER	3	P35268	60S ribosomal protein L22	TRUE	1033.8	112.778	y	3	noloss	1	432.22	79.6602	2
_FTLDC[CAM]THPVEDGIM[Ox]DAANFEQFLQER_	FTLDCTHPVEDGIMDAANFEQFLQER	3	P35268	60S ribosomal protein L22	TRUE	1033.8	112.778	y	9	noloss	1	1210.59	73.9773	3
_FTLDC[CAM]THPVEDGIM[Ox]DAANFEQFLQER_	FTLDCTHPVEDGIMDAANFEQFLQER	3	P35268	60S ribosomal protein L22	TRUE	1033.8	112.778	y	5	noloss	1	692.373	72.8079	4
_FTLDC[CAM]THPVEDGIM[Ox]DAANFEQFLQER_	FTLDCTHPVEDGIMDAANFEQFLQER	3	P35268	60S ribosomal protein L22	TRUE	1033.8	112.778	y	6	noloss	1	820.431	68.0173	5
_FTLDC[CAM]THPVEDGIM[Ox]DAANFEQFLQER_	FTLDCTHPVEDGIMDAANFEQFLQER	3	P35268	60S ribosomal protein L22	TRUE	1033.8	112.778	y	4	noloss	1	545.304	66.8486	6
_FTLDC[CAM]THPVEDGIM[Ox]DAANFEQFLQER_	FTLDCTHPVEDGIMDAANFEQFLQER	3	P35268	60S ribosomal protein L22	TRUE	1033.8	112.778	y	8	noloss	1	1096.54	62.7392	7
_FTLDC[CAM]THPVEDGIM[Ox]DAANFEQFLQER_	FTLDCTHPVEDGIMDAANFEQFLQER	3	P35268	60S ribosomal protein L22	TRUE	1033.8	112.778	y	10	noloss	1	1281.62	44.5463	8
_FTLDC[CAM]THPVEDGIM[Ox]DAANFEQFLQER_	FTLDCTHPVEDGIMDAANFEQFLQER	3	P35268	60S ribosomal protein L22	TRUE	1033.8	112.778	b	15	noloss	2	874.369	20.9055	12
_C[CAM]KDDEFTHLYTLIVRPDNTYEVK_	CKDDEFTHLYTLIVRPDNTYEVK	4	P27797	Calreticulin	TRUE	714.852	82.5881	y	14	noloss	1	1710.91	91.6952	2
_C[CAM]KDDEFTHLYTLIVRPDNTYEVK_	CKDDEFTHLYTLIVRPDNTYEVK	4	P27797	Calreticulin	TRUE	714.852	82.5881	y	15	noloss	2	912.499	58.0246	6
_C[CAM]KDDEFTHLYTLIVRPDNTYEVK_	CKDDEFTHLYTLIVRPDNTYEVK	4	P27797	Calreticulin	TRUE	714.852	82.5881	b	8	noloss	1	1033.4	58.0244	7
_C[CAM]KDDEFTHLYTLIVRPDNTYEVK_	CKDDEFTHLYTLIVRPDNTYEVK	4	P27797	Calreticulin	TRUE	714.852	82.5881	y	13	noloss	1	1547.84	40.1243	9
_C[CAM]KDDEFTHLYTLIVRPDNTYEVK_	CKDDEFTHLYTLIVRPDNTYEVK	4	P27797	Calreticulin	TRUE	714.852	82.5881	b	7	noloss	1	896.345	32.2381	10
_C[CAM]KDDEFTHLYTLIVRPDNTYEVK_	CKDDEFTHLYTLIVRPDNTYEVK	4	P27797	Calreticulin	TRUE	714.852	82.5881	b	9	noloss	1	1146.49	26.1766	11
_C[CAM]KDDEFTHLYTLIVRPDNTYEVK_	CKDDEFTHLYTLIVRPDNTYEVK	4	P27797	Calreticulin	TRUE	714.852	82.5881	b	8	H2O	1	1015.39	23.713	13
_C[CAM]KDDEFTHLYTLIVRPDNTYEVK_	CKDDEFTHLYTLIVRPDNTYEVK	4	P27797	Calreticulin	TRUE	714.852	82.5881	y	6	noloss	1	753.378	19.6413	15
_C[CAM]KDDEFTHLYTLIVRPDNTYEVK_	CKDDEFTHLYTLIVRPDNTYEVK	4	P27797	Calreticulin	TRUE	714.852	82.5881	b	7	H2O	1	878.335	19.2162	16
_QVQSLTC[CAM]EVDALK_	QVQSLTCEVDALK	2	P08670	Vimentin	TRUE	745.88	45.1875	y	8	noloss	1	935.45	100	1
_QVQSLTC[CAM]EVDALK_	QVQSLTCEVDALK	2	P08670	Vimentin	TRUE	745.88	45.1875	y	10	noloss	1	1135.57	52.9825	3
_QVQSLTC[CAM]EVDALK_	QVQSLTCEVDALK	2	P08670	Vimentin	TRUE	745.88	45.1875	y	7	noloss	1	834.403	38.4989	4
_QVQSLTC[CAM]EVDALK_	QVQSLTCEVDALK	2	P08670	Vimentin	TRUE	745.88	45.1875	b	3	NH3	1	339.166	37.7968	5
_QVQSLTC[CAM]EVDALK_	QVQSLTCEVDALK	2	P08670	Vimentin	TRUE	745.88	45.1875	y	11	noloss	1	1263.62	27.1026	8
_QVQSLTC[CAM]EVDALK_	QVQSLTCEVDALK	2	P08670	Vimentin	TRUE	745.88	45.1875	y	4	noloss	1	446.261	25.0563	9
_QVQSLTC[CAM]EVDALK_	QVQSLTCEVDALK	2	P08670	Vimentin	TRUE	745.88	45.1875	y	3	noloss	1	331.234	24.8006	10
_QVQSLTC[CAM]EVDALK_	QVQSLTCEVDALK	2	P08670	Vimentin	TRUE	745.88	45.1875	y	9	noloss	1	1048.53	21.4489	12
_QVQSLTC[CAM]EVDALK_	QVQSLTCEVDALK	2	P08670	Vimentin	TRUE	745.88	45.1875	b	4	NH3	1	426.198	18.7307	13
_DDNKVEDIWSFLSK_	DDNKVEDIWSFLSK	3	P02789	Ovotransferrin	TRUE	565.946	106.451	y	5	noloss	1	581.329	100	1
_DDNKVEDIWSFLSK_	DDNKVEDIWSFLSK	3	P02789	Ovotransferrin	TRUE	565.946	106.451	y	6	noloss	1	767.409	96.7618	2
_DDNKVEDIWSFLSK_	DDNKVEDIWSFLSK	3	P02789	Ovotransferrin	TRUE	565.946	106.451	b	7	noloss	1	816.337	75.2009	3
_DDNKVEDIWSFLSK_	DDNKVEDIWSFLSK	3	P02789	Ovotransferrin	TRUE	565.946	106.451	y	3	noloss	1	347.229	29.4605	5
_DDNKVEDIWSFLSK_	DDNKVEDIWSFLSK	3	P02789	Ovotransferrin	TRUE	565.946	106.451	y	4	noloss	1	494.297	24.4828	6
_DDNKVEDIWSFLSK_	DDNKVEDIWSFLSK	3	P02789	Ovotransferrin	TRUE	565.946	106.451	b	5	noloss	1	572.267	22.1733	7
_DDNKVEDIWSFLSK_	DDNKVEDIWSFLSK	3	P02789	Ovotransferrin	TRUE	565.946	106.451	b	6	noloss	1	701.31	16.7722	9
_DDNKVEDIWSFLSK_	DDNKVEDIWSFLSK	3	P02789	Ovotransferrin	TRUE	565.946	106.451	b	8	noloss	1	929.421	13.2633	10
_DDNKVEDIWSFLSK_	DDNKVEDIWSFLSK	3	P02789	Ovotransferrin	TRUE	565.946	106.451	y	6	NH3	1	750.382	11.6699	11
_NLATTVTEEILEK_	NLATTVTEEILEK	2	O43390	Heterogeneous nuclear ribonucleoprotein R	TRUE	730.896	88.6055	y	7	noloss	1	861.456	38.3622	3
_NLATTVTEEILEK_	NLATTVTEEILEK	2	O43390	Heterogeneous nuclear ribonucleoprotein R	TRUE	730.896	88.6055	y	10	noloss	1	1162.62	34.7285	5
_NLATTVTEEILEK_	NLATTVTEEILEK	2	O43390	Heterogeneous nuclear ribonucleoprotein R	TRUE	730.896	88.6055	y	11	noloss	1	1233.66	33.8223	6
_NLATTVTEEILEK_	NLATTVTEEILEK	2	O43390	Heterogeneous nuclear ribonucleoprotein R	TRUE	730.896	88.6055	y	9	noloss	1	1061.57	21.0166	7
_NLATTVTEEILEK_	NLATTVTEEILEK	2	O43390	Heterogeneous nuclear ribonucleoprotein R	TRUE	730.896	88.6055	y	8	noloss	1	960.525	18.2008	8
_NLATTVTEEILEK_	NLATTVTEEILEK	2	O43390	Heterogeneous nuclear ribonucleoprotein R	TRUE	730.896	88.6055	y	3	noloss	1	389.239	12.3435	10
_NLATTVTEEILEK_	NLATTVTEEILEK	2	O43390	Heterogeneous nuclear ribonucleoprotein R	TRUE	730.896	88.6055	y	4	noloss	1	502.324	9.01394	12
_NLATTVTEEILEK_	NLATTVTEEILEK	2	O43390	Heterogeneous nuclear ribonucleoprotein R	TRUE	730.896	88.6055	y	6	noloss	1	760.409	7.32856	14
_NLATTVTEEILEK_	NLATTVTEEILEK	2	O43390	Heterogeneous nuclear ribonucleoprotein R	TRUE	730.896	88.6055	y	11	H2O	1	1215.65	6.00569	17
_DIQYLPLIK_	DIQYLPLIK	2	P02672	Fibrinogen alpha chain	TRUE	551.829	74.0664	y	4	noloss	1	470.334	66.3909	2
_DIQYLPLIK_	DIQYLPLIK	2	P02672	Fibrinogen alpha chain	TRUE	551.829	74.0664	y	6	noloss	1	746.481	22.032	3
_DIQYLPLIK_	DIQYLPLIK	2	P02672	Fibrinogen alpha chain	TRUE	551.829	74.0664	y	5	noloss	1	583.418	12.9569	6
_DIQYLPLIK_	DIQYLPLIK	2	P02672	Fibrinogen alpha chain	TRUE	551.829	74.0664	y	7	noloss	1	874.54	12.886	7
_DIQYLPLIK_	DIQYLPLIK	2	P02672	Fibrinogen alpha chain	TRUE	551.829	74.0664	y	7	NH3	1	857.513	12.2502	8
_DIQYLPLIK_	DIQYLPLIK	2	P02672	Fibrinogen alpha chain	TRUE	551.829	74.0664	b	3	noloss	1	357.177	9.10012	10
_NFQNIFPPSATLHLSNIPPSVSEEDLK_	NFQNIFPPSATLHLSNIPPSVSEEDLK	3	P26599	Polypyrimidine tract-binding protein 1	TRUE	998.845	99.0816	y	10	noloss	1	1100.55	100	1
_NFQNIFPPSATLHLSNIPPSVSEEDLK_	NFQNIFPPSATLHLSNIPPSVSEEDLK	3	P26599	Polypyrimidine tract-binding protein 1	TRUE	998.845	99.0816	y	21	noloss	2	1116.08	90.6575	3
_NFQNIFPPSATLHLSNIPPSVSEEDLK_	NFQNIFPPSATLHLSNIPPSVSEEDLK	3	P26599	Polypyrimidine tract-binding protein 1	TRUE	998.845	99.0816	b	5	noloss	1	617.304	43.4244	4
_NFQNIFPPSATLHLSNIPPSVSEEDLK_	NFQNIFPPSATLHLSNIPPSVSEEDLK	3	P26599	Polypyrimidine tract-binding protein 1	TRUE	998.845	99.0816	y	22	noloss	2	1189.62	36.7257	6
_NFQNIFPPSATLHLSNIPPSVSEEDLK_	NFQNIFPPSATLHLSNIPPSVSEEDLK	3	P26599	Polypyrimidine tract-binding protein 1	TRUE	998.845	99.0816	b	3	noloss	1	390.177	33.0812	7
_NFQNIFPPSATLHLSNIPPSVSEEDLK_	NFQNIFPPSATLHLSNIPPSVSEEDLK	3	P26599	Polypyrimidine tract-binding protein 1	TRUE	998.845	99.0816	b	4	noloss	1	504.22	27.8141	8
_NFQNIFPPSATLHLSNIPPSVSEEDLK_	NFQNIFPPSATLHLSNIPPSVSEEDLK	3	P26599	Polypyrimidine tract-binding protein 1	TRUE	998.845	99.0816	b	5	NH3	1	600.278	21.1774	10
_NFQNIFPPSATLHLSNIPPSVSEEDLK_	NFQNIFPPSATLHLSNIPPSVSEEDLK	3	P26599	Polypyrimidine tract-binding protein 1	TRUE	998.845	99.0816	b	6	NH3	1	747.346	11.8727	12
_NFQNIFPPSATLHLSNIPPSVSEEDLK_	NFQNIFPPSATLHLSNIPPSVSEEDLK	3	P26599	Polypyrimidine tract-binding protein 1	TRUE	998.845	99.0816	b	4	NH3	1	487.194	11.0382	13
_EYGGLNVLVNNAAVAFK_	EYGGLNVLVNNAAVAFK	2	O75828	Carbonyl reductase [NADPH] 3	TRUE	889.975	100.51	y	10	noloss	1	1046.6	100	1
_EYGGLNVLVNNAAVAFK_	EYGGLNVLVNNAAVAFK	2	O75828	Carbonyl reductase [NADPH] 3	TRUE	889.975	100.51	y	9	noloss	1	933.515	95.3562	2
_EYGGLNVLVNNAAVAFK_	EYGGLNVLVNNAAVAFK	2	O75828	Carbonyl reductase [NADPH] 3	TRUE	889.975	100.51	y	8	noloss	1	834.447	81.6083	3
_EYGGLNVLVNNAAVAFK_	EYGGLNVLVNNAAVAFK	2	O75828	Carbonyl reductase [NADPH] 3	TRUE	889.975	100.51	y	3	noloss	1	365.218	48.7413	4
_EYGGLNVLVNNAAVAFK_	EYGGLNVLVNNAAVAFK	2	O75828	Carbonyl reductase [NADPH] 3	TRUE	889.975	100.51	b	4	H2O	1	389.146	35.0904	7
_EYGGLNVLVNNAAVAFK_	EYGGLNVLVNNAAVAFK	2	O75828	Carbonyl reductase [NADPH] 3	TRUE	889.975	100.51	y	5	noloss	1	535.324	19.3115	10
_EYGGLNVLVNNAAVAFK_	EYGGLNVLVNNAAVAFK	2	O75828	Carbonyl reductase [NADPH] 3	TRUE	889.975	100.51	y	11	noloss	1	1145.67	18.449	11
_EYGGLNVLVNNAAVAFK_	EYGGLNVLVNNAAVAFK	2	O75828	Carbonyl reductase [NADPH] 3	TRUE	889.975	100.51	y	7	noloss	1	720.404	14.4704	12
_EYGGLNVLVNNAAVAFK_	EYGGLNVLVNNAAVAFK	2	O75828	Carbonyl reductase [NADPH] 3	TRUE	889.975	100.51	y	6	noloss	1	606.361	11.4378	14
_HLYTLDGGDIINALC[CAM]FSPNR_	HLYTLDGGDIINALCFSPNR	3	P63244	Guanine nucleotide-binding protein subunit beta-2-like 1	TRUE	759.376	98.4168	b	9	noloss	1	972.442	100	1
_HLYTLDGGDIINALC[CAM]FSPNR_	HLYTLDGGDIINALCFSPNR	3	P63244	Guanine nucleotide-binding protein subunit beta-2-like 1	TRUE	759.376	98.4168	y	6	noloss	1	780.346	94.8412	2
_HLYTLDGGDIINALC[CAM]FSPNR_	HLYTLDGGDIINALCFSPNR	3	P63244	Guanine nucleotide-binding protein subunit beta-2-like 1	TRUE	759.376	98.4168	b	10	noloss	1	1085.53	66.1689	3
_HLYTLDGGDIINALC[CAM]FSPNR_	HLYTLDGGDIINALCFSPNR	3	P63244	Guanine nucleotide-binding protein subunit beta-2-like 1	TRUE	759.376	98.4168	y	9	noloss	1	1078.51	58.0952	4
_HLYTLDGGDIINALC[CAM]FSPNR_	HLYTLDGGDIINALCFSPNR	3	P63244	Guanine nucleotide-binding protein subunit beta-2-like 1	TRUE	759.376	98.4168	y	5	noloss	1	620.315	56.6852	5
_HLYTLDGGDIINALC[CAM]FSPNR_	HLYTLDGGDIINALCFSPNR	3	P63244	Guanine nucleotide-binding protein subunit beta-2-like 1	TRUE	759.376	98.4168	y	7	noloss	1	893.43	53.3289	6
_HLYTLDGGDIINALC[CAM]FSPNR_	HLYTLDGGDIINALCFSPNR	3	P63244	Guanine nucleotide-binding protein subunit beta-2-like 1	TRUE	759.376	98.4168	y	4	noloss	1	473.247	48.1752	7
_HLYTLDGGDIINALC[CAM]FSPNR_	HLYTLDGGDIINALCFSPNR	3	P63244	Guanine nucleotide-binding protein subunit beta-2-like 1	TRUE	759.376	98.4168	y	3	noloss	1	386.215	40.9908	8
_HLYTLDGGDIINALC[CAM]FSPNR_	HLYTLDGGDIINALCFSPNR	3	P63244	Guanine nucleotide-binding protein subunit beta-2-like 1	TRUE	759.376	98.4168	y	8	noloss	1	964.467	25.5048	10
_EGIPALDNFLDKL_	EGIPALDNFLDKL	2	P13639	Elongation factor 2	TRUE	722.888	132.317	y	10	noloss	1	1145.62	100	1
_EGIPALDNFLDKL_	EGIPALDNFLDKL	2	P13639	Elongation factor 2	TRUE	722.888	132.317	y	8	noloss	1	977.53	18.7821	3
_EGIPALDNFLDKL_	EGIPALDNFLDKL	2	P13639	Elongation factor 2	TRUE	722.888	132.317	b	4	noloss	1	397.208	13.2372	5
_EGIPALDNFLDKL_	EGIPALDNFLDKL	2	P13639	Elongation factor 2	TRUE	722.888	132.317	y	7	noloss	1	864.446	12.0253	6
_EGIPALDNFLDKL_	EGIPALDNFLDKL	2	P13639	Elongation factor 2	TRUE	722.888	132.317	y	9	noloss	1	1048.57	11.027	8
_EGIPALDNFLDKL_	EGIPALDNFLDKL	2	P13639	Elongation factor 2	TRUE	722.888	132.317	y	6	noloss	1	749.419	7.67922	9
_EGIPALDNFLDKL_	EGIPALDNFLDKL	2	P13639	Elongation factor 2	TRUE	722.888	132.317	y	3	noloss	1	375.224	6.29999	10
_EGIPALDNFLDKL_	EGIPALDNFLDKL	2	P13639	Elongation factor 2	TRUE	722.888	132.317	b	3	noloss	1	300.155	6.1584	11
_GAEEMETVIPVDVMR_	GAEEMETVIPVDVMR	2	Q99497	Protein DJ-1	TRUE	838.405	77.0958	y	6	noloss	1	716.376	100	1
_GAEEMETVIPVDVMR_	GAEEMETVIPVDVMR	2	Q99497	Protein DJ-1	TRUE	838.405	77.0958	y	7	noloss	1	829.46	60.6345	2
_GAEEMETVIPVDVMR_	GAEEMETVIPVDVMR	2	Q99497	Protein DJ-1	TRUE	838.405	77.0958	y	9	noloss	1	1029.58	33.1358	3
_GAEEMETVIPVDVMR_	GAEEMETVIPVDVMR	2	Q99497	Protein DJ-1	TRUE	838.405	77.0958	y	8	noloss	1	928.528	23.5635	4
_GAEEMETVIPVDVMR_	GAEEMETVIPVDVMR	2	Q99497	Protein DJ-1	TRUE	838.405	77.0958	y	10	noloss	1	1158.62	22.2238	5
_GAEEMETVIPVDVMR_	GAEEMETVIPVDVMR	2	Q99497	Protein DJ-1	TRUE	838.405	77.0958	y	3	noloss	1	405.228	17.6448	6
_GAEEMETVIPVDVMR_	GAEEMETVIPVDVMR	2	Q99497	Protein DJ-1	TRUE	838.405	77.0958	b	4	noloss	1	387.151	8.70536	8
_GAEEMETVIPVDVMR_	GAEEMETVIPVDVMR	2	Q99497	Protein DJ-1	TRUE	838.405	77.0958	y	11	noloss	1	1289.66	6.07607	11
_DAIPENLPPLTADFAEDKDVC[CAM]K_	DAIPENLPPLTADFAEDKDVCK	3	P02769	Serum albumin	TRUE	820.065	74.993	y	15	noloss	1	1705.81	100	1
_DAIPENLPPLTADFAEDKDVC[CAM]K_	DAIPENLPPLTADFAEDKDVCK	3	P02769	Serum albumin	TRUE	820.065	74.993	y	19	noloss	2	1080.02	8.74865	5
_DAIPENLPPLTADFAEDKDVC[CAM]K_	DAIPENLPPLTADFAEDKDVCK	3	P02769	Serum albumin	TRUE	820.065	74.993	y	14	noloss	2	804.882	8.05067	6
_DAIPENLPPLTADFAEDKDVC[CAM]K_	DAIPENLPPLTADFAEDKDVCK	3	P02769	Serum albumin	TRUE	820.065	74.993	y	17	noloss	2	966.972	7.97273	7
_DAIPENLPPLTADFAEDKDVC[CAM]K_	DAIPENLPPLTADFAEDKDVCK	3	P02769	Serum albumin	TRUE	820.065	74.993	y	14	noloss	1	1608.76	7.74242	8
_DAIPENLPPLTADFAEDKDVC[CAM]K_	DAIPENLPPLTADFAEDKDVCK	3	P02769	Serum albumin	TRUE	820.065	74.993	y	3	noloss	1	406.212	6.93217	10
_DAIPENLPPLTADFAEDKDVC[CAM]K_	DAIPENLPPLTADFAEDKDVCK	3	P02769	Serum albumin	TRUE	820.065	74.993	y	9	noloss	1	1111.51	6.19875	12
_DAIPENLPPLTADFAEDKDVC[CAM]K_	DAIPENLPPLTADFAEDKDVCK	3	P02769	Serum albumin	TRUE	820.065	74.993	y	5	noloss	1	649.334	6.14544	13
_DAIPENLPPLTADFAEDKDVC[CAM]K_	DAIPENLPPLTADFAEDKDVCK	3	P02769	Serum albumin	TRUE	820.065	74.993	y	15	NH3	1	1688.78	5.64333	14
_VTEGLTDVILYHQPDDK_	VTEGLTDVILYHQPDDK	3	O60506	Heterogeneous nuclear ribonucleoprotein Q	TRUE	648.33	57.9053	y	4	noloss	1	474.219	95.7297	2
_VTEGLTDVILYHQPDDK_	VTEGLTDVILYHQPDDK	3	O60506	Heterogeneous nuclear ribonucleoprotein Q	TRUE	648.33	57.9053	y	8	noloss	1	1015.48	70.5384	4
_VTEGLTDVILYHQPDDK_	VTEGLTDVILYHQPDDK	3	O60506	Heterogeneous nuclear ribonucleoprotein Q	TRUE	648.33	57.9053	y	7	noloss	1	902.4	65.8161	5
_VTEGLTDVILYHQPDDK_	VTEGLTDVILYHQPDDK	3	O60506	Heterogeneous nuclear ribonucleoprotein Q	TRUE	648.33	57.9053	y	9	noloss	1	1128.57	50.6135	8
_VTEGLTDVILYHQPDDK_	VTEGLTDVILYHQPDDK	3	O60506	Heterogeneous nuclear ribonucleoprotein Q	TRUE	648.33	57.9053	y	6	noloss	1	739.337	46.4727	9
_VTEGLTDVILYHQPDDK_	VTEGLTDVILYHQPDDK	3	O60506	Heterogeneous nuclear ribonucleoprotein Q	TRUE	648.33	57.9053	y	5	NH3	1	585.251	34.9129	10
_VTEGLTDVILYHQPDDK_	VTEGLTDVILYHQPDDK	3	O60506	Heterogeneous nuclear ribonucleoprotein Q	TRUE	648.33	57.9053	y	14	noloss	1	1613.82	31.31	11
_VTEGLTDVILYHQPDDK_	VTEGLTDVILYHQPDDK	3	O60506	Heterogeneous nuclear ribonucleoprotein Q	TRUE	648.33	57.9053	y	12	noloss	2	722.359	30.4583	12
_VTEGLTDVILYHQPDDK_	VTEGLTDVILYHQPDDK	3	O60506	Heterogeneous nuclear ribonucleoprotein Q	TRUE	648.33	57.9053	y	15	noloss	1	1742.86	26.5261	14
_DFLLKPELLR_	DFLLKPELLR	2	O00148;Q13838	ATP-dependent RNA helicase DDX39A;Spliceosome RNA helicase DDX39B	FALSE	622.374	70.5593	y	5	noloss	1	627.382	100	1
_DFLLKPELLR_	DFLLKPELLR	2	O00148;Q13838	ATP-dependent RNA helicase DDX39A;Spliceosome RNA helicase DDX39B	FALSE	622.374	70.5593	y	6	noloss	1	755.477	48.0162	3
_DFLLKPELLR_	DFLLKPELLR	2	O00148;Q13838	ATP-dependent RNA helicase DDX39A;Spliceosome RNA helicase DDX39B	FALSE	622.374	70.5593	y	7	noloss	1	868.561	37.4369	5
_DFLLKPELLR_	DFLLKPELLR	2	O00148;Q13838	ATP-dependent RNA helicase DDX39A;Spliceosome RNA helicase DDX39B	FALSE	622.374	70.5593	b	3	noloss	1	376.187	36.194	6
_DFLLKPELLR_	DFLLKPELLR	2	O00148;Q13838	ATP-dependent RNA helicase DDX39A;Spliceosome RNA helicase DDX39B	FALSE	622.374	70.5593	y	8	noloss	1	981.646	12.0986	8
_DFLLKPELLR_	DFLLKPELLR	2	O00148;Q13838	ATP-dependent RNA helicase DDX39A;Spliceosome RNA helicase DDX39B	FALSE	622.374	70.5593	y	3	noloss	1	401.287	7.54738	9
_DFLLKPELLR_	DFLLKPELLR	2	O00148;Q13838	ATP-dependent RNA helicase DDX39A;Spliceosome RNA helicase DDX39B	FALSE	622.374	70.5593	y	9	noloss	2	564.861	6.35009	10
_DFLLKPELLR_	DFLLKPELLR	2	O00148;Q13838	ATP-dependent RNA helicase DDX39A;Spliceosome RNA helicase DDX39B	FALSE	622.374	70.5593	y	6	noloss	2	378.242	5.10564	11
_EVLAGRPLFPHVLC[CAM]HNC[CAM]AVEFNFGQK_	EVLAGRPLFPHVLCHNCAVEFNFGQK	4	Q00839	Heterogeneous nuclear ribonucleoprotein U	TRUE	760.632	69.8993	y	7	noloss	1	869.415	44.3903	2
_EVLAGRPLFPHVLC[CAM]HNC[CAM]AVEFNFGQK_	EVLAGRPLFPHVLCHNCAVEFNFGQK	4	Q00839	Heterogeneous nuclear ribonucleoprotein U	TRUE	760.632	69.8993	y	8	noloss	1	968.484	31.708	5
_EVLAGRPLFPHVLC[CAM]HNC[CAM]AVEFNFGQK_	EVLAGRPLFPHVLCHNCAVEFNFGQK	4	Q00839	Heterogeneous nuclear ribonucleoprotein U	TRUE	760.632	69.8993	y	6	noloss	1	740.373	27.1433	6
_EVLAGRPLFPHVLC[CAM]HNC[CAM]AVEFNFGQK_	EVLAGRPLFPHVLCHNCAVEFNFGQK	4	Q00839	Heterogeneous nuclear ribonucleoprotein U	TRUE	760.632	69.8993	b	9	noloss	1	983.567	26.2639	7
_EVLAGRPLFPHVLC[CAM]HNC[CAM]AVEFNFGQK_	EVLAGRPLFPHVLCHNCAVEFNFGQK	4	Q00839	Heterogeneous nuclear ribonucleoprotein U	TRUE	760.632	69.8993	y	9	noloss	1	1039.52	17.0154	9
_EVLAGRPLFPHVLC[CAM]HNC[CAM]AVEFNFGQK_	EVLAGRPLFPHVLCHNCAVEFNFGQK	4	Q00839	Heterogeneous nuclear ribonucleoprotein U	TRUE	760.632	69.8993	b	9	H2O	1	965.557	16.6771	10
_EVLAGRPLFPHVLC[CAM]HNC[CAM]AVEFNFGQK_	EVLAGRPLFPHVLCHNCAVEFNFGQK	4	Q00839	Heterogeneous nuclear ribonucleoprotein U	TRUE	760.632	69.8993	y	4	noloss	1	479.261	14.1082	11
_EVLAGRPLFPHVLC[CAM]HNC[CAM]AVEFNFGQK_	EVLAGRPLFPHVLCHNCAVEFNFGQK	4	Q00839	Heterogeneous nuclear ribonucleoprotein U	TRUE	760.632	69.8993	y	3	noloss	1	332.193	14.0515	12
_EVLAGRPLFPHVLC[CAM]HNC[CAM]AVEFNFGQK_	EVLAGRPLFPHVLCHNCAVEFNFGQK	4	Q00839	Heterogeneous nuclear ribonucleoprotein U	TRUE	760.632	69.8993	y	5	noloss	1	593.304	12.133	13
_EQGVLSFWR_	EQGVLSFWR	2	P05141;P12236	ADP/ATP translocase 2;ADP/ATP translocase 3	FALSE	561.291	68.1265	y	5	noloss	1	708.383	100	1
_EQGVLSFWR_	EQGVLSFWR	2	P05141;P12236	ADP/ATP translocase 2;ADP/ATP translocase 3	FALSE	561.291	68.1265	y	7	noloss	1	864.473	68.5796	2
_EQGVLSFWR_	EQGVLSFWR	2	P05141;P12236	ADP/ATP translocase 2;ADP/ATP translocase 3	FALSE	561.291	68.1265	y	4	noloss	1	595.299	66.8977	3
_EQGVLSFWR_	EQGVLSFWR	2	P05141;P12236	ADP/ATP translocase 2;ADP/ATP translocase 3	FALSE	561.291	68.1265	y	3	noloss	1	508.267	15.6555	7
_EQGVLSFWR_	EQGVLSFWR	2	P05141;P12236	ADP/ATP translocase 2;ADP/ATP translocase 3	FALSE	561.291	68.1265	b	4	H2O	1	396.188	13.3314	8
_EQGVLSFWR_	EQGVLSFWR	2	P05141;P12236	ADP/ATP translocase 2;ADP/ATP translocase 3	FALSE	561.291	68.1265	y	6	noloss	1	807.451	6.18782	11
_WLAVDYENVRPDIVLLGK_	WLAVDYENVRPDIVLLGK	3	P04181	Ornithine aminotransferase, mitochondrial	TRUE	700.721	99.872	y	3	noloss	1	317.218	23.864	5
_WLAVDYENVRPDIVLLGK_	WLAVDYENVRPDIVLLGK	3	P04181	Ornithine aminotransferase, mitochondrial	TRUE	700.721	99.872	y	13	noloss	2	758.43	21.5601	6
_WLAVDYENVRPDIVLLGK_	WLAVDYENVRPDIVLLGK	3	P04181	Ornithine aminotransferase, mitochondrial	TRUE	700.721	99.872	y	14	noloss	2	815.944	18.6833	7
_WLAVDYENVRPDIVLLGK_	WLAVDYENVRPDIVLLGK	3	P04181	Ornithine aminotransferase, mitochondrial	TRUE	700.721	99.872	y	15	noloss	1	1729.95	18.5511	8
_WLAVDYENVRPDIVLLGK_	WLAVDYENVRPDIVLLGK	3	P04181	Ornithine aminotransferase, mitochondrial	TRUE	700.721	99.872	y	15	noloss	2	865.478	17.4646	9
_WLAVDYENVRPDIVLLGK_	WLAVDYENVRPDIVLLGK	3	P04181	Ornithine aminotransferase, mitochondrial	TRUE	700.721	99.872	y	14	noloss	1	1630.88	15.9339	10
_WLAVDYENVRPDIVLLGK_	WLAVDYENVRPDIVLLGK	3	P04181	Ornithine aminotransferase, mitochondrial	TRUE	700.721	99.872	y	13	noloss	1	1515.85	15.359	11
_WLAVDYENVRPDIVLLGK_	WLAVDYENVRPDIVLLGK	3	P04181	Ornithine aminotransferase, mitochondrial	TRUE	700.721	99.872	b	3	noloss	1	371.208	14.46	12
_WLAVDYENVRPDIVLLGK_	WLAVDYENVRPDIVLLGK	3	P04181	Ornithine aminotransferase, mitochondrial	TRUE	700.721	99.872	y	17	noloss	2	957.538	13.7887	14
_GGPPFAFVEFEDPRDAEDAVYGR_	GGPPFAFVEFEDPRDAEDAVYGR	3	Q07955	Serine/arginine-rich splicing factor 1	TRUE	847.728	94.0323	y	11	noloss	1	1248.6	100	1
_GGPPFAFVEFEDPRDAEDAVYGR_	GGPPFAFVEFEDPRDAEDAVYGR	3	Q07955	Serine/arginine-rich splicing factor 1	TRUE	847.728	94.0323	y	5	noloss	1	565.309	12.7216	3
_GGPPFAFVEFEDPRDAEDAVYGR_	GGPPFAFVEFEDPRDAEDAVYGR	3	Q07955	Serine/arginine-rich splicing factor 1	TRUE	847.728	94.0323	y	16	noloss	2	934.426	8.39858	6
_GGPPFAFVEFEDPRDAEDAVYGR_	GGPPFAFVEFEDPRDAEDAVYGR	3	Q07955	Serine/arginine-rich splicing factor 1	TRUE	847.728	94.0323	y	17	noloss	2	1007.96	8.33611	7
_GGPPFAFVEFEDPRDAEDAVYGR_	GGPPFAFVEFEDPRDAEDAVYGR	3	Q07955	Serine/arginine-rich splicing factor 1	TRUE	847.728	94.0323	y	20	noloss	2	1165.54	7.60675	8
_GGPPFAFVEFEDPRDAEDAVYGR_	GGPPFAFVEFEDPRDAEDAVYGR	3	Q07955	Serine/arginine-rich splicing factor 1	TRUE	847.728	94.0323	b	6	noloss	1	527.261	5.5337	11
_GLSEDTTEETLKESFDGSVR_	GLSEDTTEETLKESFDGSVR	3	P19338	Nucleolin	TRUE	734.013	50.3001	y	8	noloss	1	896.411	45.3575	3
_GLSEDTTEETLKESFDGSVR_	GLSEDTTEETLKESFDGSVR	3	P19338	Nucleolin	TRUE	734.013	50.3001	y	4	noloss	1	418.241	43.1464	4
_GLSEDTTEETLKESFDGSVR_	GLSEDTTEETLKESFDGSVR	3	P19338	Nucleolin	TRUE	734.013	50.3001	y	7	noloss	1	767.368	26.1418	7
_GLSEDTTEETLKESFDGSVR_	GLSEDTTEETLKESFDGSVR	3	P19338	Nucleolin	TRUE	734.013	50.3001	y	9	noloss	1	1024.51	24.3635	8
_GLSEDTTEETLKESFDGSVR_	GLSEDTTEETLKESFDGSVR	3	P19338	Nucleolin	TRUE	734.013	50.3001	y	15	noloss	2	849.913	19.0542	9
_GLSEDTTEETLKESFDGSVR_	GLSEDTTEETLKESFDGSVR	3	P19338	Nucleolin	TRUE	734.013	50.3001	y	15	noloss	1	1698.82	17.8488	10
_GLSEDTTEETLKESFDGSVR_	GLSEDTTEETLKESFDGSVR	3	P19338	Nucleolin	TRUE	734.013	50.3001	y	14	noloss	2	799.389	13.0107	11
_GLSEDTTEETLKESFDGSVR_	GLSEDTTEETLKESFDGSVR	3	P19338	Nucleolin	TRUE	734.013	50.3001	y	14	noloss	1	1597.77	11.4547	13
_GLSEDTTEETLKESFDGSVR_	GLSEDTTEETLKESFDGSVR	3	P19338	Nucleolin	TRUE	734.013	50.3001	y	17	noloss	2	971.947	10.2833	14
_ILGADTSVDLEETGR_	ILGADTSVDLEETGR	2	P25705	ATP synthase subunit alpha, mitochondrial	TRUE	788.397	39.1974	y	13	noloss	1	1349.62	84.165	2
_ILGADTSVDLEETGR_	ILGADTSVDLEETGR	2	P25705	ATP synthase subunit alpha, mitochondrial	TRUE	788.397	39.1974	y	7	noloss	1	819.384	69.7118	3
_ILGADTSVDLEETGR_	ILGADTSVDLEETGR	2	P25705	ATP synthase subunit alpha, mitochondrial	TRUE	788.397	39.1974	y	9	noloss	1	1005.48	56.4308	4
_ILGADTSVDLEETGR_	ILGADTSVDLEETGR	2	P25705	ATP synthase subunit alpha, mitochondrial	TRUE	788.397	39.1974	y	10	noloss	1	1106.53	44.2045	5
_ILGADTSVDLEETGR_	ILGADTSVDLEETGR	2	P25705	ATP synthase subunit alpha, mitochondrial	TRUE	788.397	39.1974	y	6	noloss	1	704.357	43.5403	6
_ILGADTSVDLEETGR_	ILGADTSVDLEETGR	2	P25705	ATP synthase subunit alpha, mitochondrial	TRUE	788.397	39.1974	y	8	noloss	1	918.453	39.7852	8
_ILGADTSVDLEETGR_	ILGADTSVDLEETGR	2	P25705	ATP synthase subunit alpha, mitochondrial	TRUE	788.397	39.1974	y	11	noloss	1	1221.56	38.3464	9
_ILGADTSVDLEETGR_	ILGADTSVDLEETGR	2	P25705	ATP synthase subunit alpha, mitochondrial	TRUE	788.397	39.1974	y	5	noloss	1	591.273	21.1825	11
_ILGADTSVDLEETGR_	ILGADTSVDLEETGR	2	P25705	ATP synthase subunit alpha, mitochondrial	TRUE	788.397	39.1974	y	4	noloss	1	462.231	21.1582	12
_LTISPDYAYGATGHPGIIPPHATLVFDVELLK_	LTISPDYAYGATGHPGIIPPHATLVFDVELLK	4	P62942	Peptidyl-prolyl cis-trans isomerase FKBP1A	TRUE	852.208	115.952	y	14	noloss	1	1578.89	100	1
_LTISPDYAYGATGHPGIIPPHATLVFDVELLK_	LTISPDYAYGATGHPGIIPPHATLVFDVELLK	4	P62942	Peptidyl-prolyl cis-trans isomerase FKBP1A	TRUE	852.208	115.952	b	3	H2O	1	310.213	49.6523	5
_LTISPDYAYGATGHPGIIPPHATLVFDVELLK_	LTISPDYAYGATGHPGIIPPHATLVFDVELLK	4	P62942	Peptidyl-prolyl cis-trans isomerase FKBP1A	TRUE	852.208	115.952	y	23	noloss	2	1191.66	24.7943	7
_LTISPDYAYGATGHPGIIPPHATLVFDVELLK_	LTISPDYAYGATGHPGIIPPHATLVFDVELLK	4	P62942	Peptidyl-prolyl cis-trans isomerase FKBP1A	TRUE	852.208	115.952	y	18	noloss	2	980.069	21.4017	9
_LTISPDYAYGATGHPGIIPPHATLVFDVELLK_	LTISPDYAYGATGHPGIIPPHATLVFDVELLK	4	P62942	Peptidyl-prolyl cis-trans isomerase FKBP1A	TRUE	852.208	115.952	b	4	noloss	1	415.255	19.1842	12
_LTISPDYAYGATGHPGIIPPHATLVFDVELLK_	LTISPDYAYGATGHPGIIPPHATLVFDVELLK	4	P62942	Peptidyl-prolyl cis-trans isomerase FKBP1A	TRUE	852.208	115.952	y	7	noloss	1	863.487	16.4942	13
_LTISPDYAYGATGHPGIIPPHATLVFDVELLK_	LTISPDYAYGATGHPGIIPPHATLVFDVELLK	4	P62942	Peptidyl-prolyl cis-trans isomerase FKBP1A	TRUE	852.208	115.952	y	8	noloss	1	962.556	16.3098	14
_LTISPDYAYGATGHPGIIPPHATLVFDVELLK_	LTISPDYAYGATGHPGIIPPHATLVFDVELLK	4	P62942	Peptidyl-prolyl cis-trans isomerase FKBP1A	TRUE	852.208	115.952	y	5	noloss	1	601.392	13.7109	16
_LTISPDYAYGATGHPGIIPPHATLVFDVELLK_	LTISPDYAYGATGHPGIIPPHATLVFDVELLK	4	P62942	Peptidyl-prolyl cis-trans isomerase FKBP1A	TRUE	852.208	115.952	y	10	noloss	1	1176.69	13.5274	18
_RPC[CAM]FSALTPDETYVPK_	RPCFSALTPDETYVPK	3	P02769	Serum albumin	TRUE	627.645	45.7373	b	6	noloss	1	719.329	100	1
_RPC[CAM]FSALTPDETYVPK_	RPCFSALTPDETYVPK	3	P02769	Serum albumin	TRUE	627.645	45.7373	y	8	noloss	1	948.467	94.0266	2
_RPC[CAM]FSALTPDETYVPK_	RPCFSALTPDETYVPK	3	P02769	Serum albumin	TRUE	627.645	45.7373	b	7	noloss	1	832.413	77.7354	3
_RPC[CAM]FSALTPDETYVPK_	RPCFSALTPDETYVPK	3	P02769	Serum albumin	TRUE	627.645	45.7373	b	8	noloss	1	933.461	57.1767	5
_RPC[CAM]FSALTPDETYVPK_	RPCFSALTPDETYVPK	3	P02769	Serum albumin	TRUE	627.645	45.7373	y	7	noloss	1	851.415	18.8106	6
_RPC[CAM]FSALTPDETYVPK_	RPCFSALTPDETYVPK	3	P02769	Serum albumin	TRUE	627.645	45.7373	b	5	H2O	1	630.282	13.2781	7
_RPC[CAM]FSALTPDETYVPK_	RPCFSALTPDETYVPK	3	P02769	Serum albumin	TRUE	627.645	45.7373	y	6	noloss	1	736.388	12.4038	8
_RPC[CAM]FSALTPDETYVPK_	RPCFSALTPDETYVPK	3	P02769	Serum albumin	TRUE	627.645	45.7373	b	5	noloss	1	648.292	11.652	9
_RPC[CAM]FSALTPDETYVPK_	RPCFSALTPDETYVPK	3	P02769	Serum albumin	TRUE	627.645	45.7373	b	8	H2O	1	915.451	9.61328	11
_HGLEVIYM[Ox]IEPIDEYC[CAM]VQQLK_	HGLEVIYMIEPIDEYCVQQLK	3	P07900	Heat shock protein HSP 90-alpha	TRUE	865.094	89.1644	b	6	noloss	1	649.367	100	1
_HGLEVIYM[Ox]IEPIDEYC[CAM]VQQLK_	HGLEVIYMIEPIDEYCVQQLK	3	P07900	Heat shock protein HSP 90-alpha	TRUE	865.094	89.1644	b	8	noloss	1	959.466	98.6233	2
_HGLEVIYM[Ox]IEPIDEYC[CAM]VQQLK_	HGLEVIYMIEPIDEYCVQQLK	3	P07900	Heat shock protein HSP 90-alpha	TRUE	865.094	89.1644	b	7	noloss	1	812.43	87.5088	3
_HGLEVIYM[Ox]IEPIDEYC[CAM]VQQLK_	HGLEVIYMIEPIDEYCVQQLK	3	P07900	Heat shock protein HSP 90-alpha	TRUE	865.094	89.1644	y	11	noloss	1	1392.68	73.9721	4
_HGLEVIYM[Ox]IEPIDEYC[CAM]VQQLK_	HGLEVIYMIEPIDEYCVQQLK	3	P07900	Heat shock protein HSP 90-alpha	TRUE	865.094	89.1644	b	8	noloss	2	480.236	41.8919	5
_HGLEVIYM[Ox]IEPIDEYC[CAM]VQQLK_	HGLEVIYMIEPIDEYCVQQLK	3	P07900	Heat shock protein HSP 90-alpha	TRUE	865.094	89.1644	b	5	noloss	1	536.283	41.6783	6
_HGLEVIYM[Ox]IEPIDEYC[CAM]VQQLK_	HGLEVIYMIEPIDEYCVQQLK	3	P07900	Heat shock protein HSP 90-alpha	TRUE	865.094	89.1644	y	9	noloss	1	1182.55	39.3532	7
_HGLEVIYM[Ox]IEPIDEYC[CAM]VQQLK_	HGLEVIYMIEPIDEYCVQQLK	3	P07900	Heat shock protein HSP 90-alpha	TRUE	865.094	89.1644	b	10	noloss	1	1201.59	37.7946	8
_HGLEVIYM[Ox]IEPIDEYC[CAM]VQQLK_	HGLEVIYMIEPIDEYCVQQLK	3	P07900	Heat shock protein HSP 90-alpha	TRUE	865.094	89.1644	b	7	noloss	2	406.719	27.8823	9
_EEAPSLRPVPPPISGGGYR_	EEAPSLRPVPPPISGGGYR	3	P02676;P02676	Fibrinogen beta chain;SWISS-PROT:P02676 (Bos taurus) similar to Fibrinogen beta chain precursor	FALSE	660.35	42.0061	y	8	noloss	1	806.416	100	1
_EEAPSLRPVPPPISGGGYR_	EEAPSLRPVPPPISGGGYR	3	P02676;P02676	Fibrinogen beta chain;SWISS-PROT:P02676 (Bos taurus) similar to Fibrinogen beta chain precursor	FALSE	660.35	42.0061	y	9	noloss	1	903.468	99.588	2
_EEAPSLRPVPPPISGGGYR_	EEAPSLRPVPPPISGGGYR	3	P02676;P02676	Fibrinogen beta chain;SWISS-PROT:P02676 (Bos taurus) similar to Fibrinogen beta chain precursor	FALSE	660.35	42.0061	y	16	noloss	1	1649.91	68.3264	3
_EEAPSLRPVPPPISGGGYR_	EEAPSLRPVPPPISGGGYR	3	P02676;P02676	Fibrinogen beta chain;SWISS-PROT:P02676 (Bos taurus) similar to Fibrinogen beta chain precursor	FALSE	660.35	42.0061	b	9	H2O	1	961.51	68.0289	4
_EEAPSLRPVPPPISGGGYR_	EEAPSLRPVPPPISGGGYR	3	P02676;P02676	Fibrinogen beta chain;SWISS-PROT:P02676 (Bos taurus) similar to Fibrinogen beta chain precursor	FALSE	660.35	42.0061	y	6	noloss	1	596.279	56.71	5
_EEAPSLRPVPPPISGGGYR_	EEAPSLRPVPPPISGGGYR	3	P02676;P02676	Fibrinogen beta chain;SWISS-PROT:P02676 (Bos taurus) similar to Fibrinogen beta chain precursor	FALSE	660.35	42.0061	y	10	noloss	1	1000.52	48.8534	6
_EEAPSLRPVPPPISGGGYR_	EEAPSLRPVPPPISGGGYR	3	P02676;P02676	Fibrinogen beta chain;SWISS-PROT:P02676 (Bos taurus) similar to Fibrinogen beta chain precursor	FALSE	660.35	42.0061	b	9	noloss	1	979.521	31.503	7
_EEAPSLRPVPPPISGGGYR_	EEAPSLRPVPPPISGGGYR	3	P02676;P02676	Fibrinogen beta chain;SWISS-PROT:P02676 (Bos taurus) similar to Fibrinogen beta chain precursor	FALSE	660.35	42.0061	y	17	noloss	1	1720.95	30.1074	8
_EEAPSLRPVPPPISGGGYR_	EEAPSLRPVPPPISGGGYR	3	P02676;P02676	Fibrinogen beta chain;SWISS-PROT:P02676 (Bos taurus) similar to Fibrinogen beta chain precursor	FALSE	660.35	42.0061	y	7	noloss	1	709.363	16.9477	12
_GDADQASNILASFGLSAR_	GDADQASNILASFGLSAR	2	P43243	Matrin-3	TRUE	896.945	98.6044	y	9	noloss	1	921.515	100	1
_GDADQASNILASFGLSAR_	GDADQASNILASFGLSAR	2	P43243	Matrin-3	TRUE	896.945	98.6044	y	8	noloss	1	808.431	71.4591	2
_GDADQASNILASFGLSAR_	GDADQASNILASFGLSAR	2	P43243	Matrin-3	TRUE	896.945	98.6044	y	7	noloss	1	737.394	54.29	3
_GDADQASNILASFGLSAR_	GDADQASNILASFGLSAR	2	P43243	Matrin-3	TRUE	896.945	98.6044	y	12	noloss	1	1235.67	42.1121	4
_GDADQASNILASFGLSAR_	GDADQASNILASFGLSAR	2	P43243	Matrin-3	TRUE	896.945	98.6044	y	5	noloss	1	503.294	25.7623	5
_GDADQASNILASFGLSAR_	GDADQASNILASFGLSAR	2	P43243	Matrin-3	TRUE	896.945	98.6044	y	6	noloss	1	650.362	18.8732	6
_GDADQASNILASFGLSAR_	GDADQASNILASFGLSAR	2	P43243	Matrin-3	TRUE	896.945	98.6044	y	10	noloss	1	1034.6	18.5797	7
_GDADQASNILASFGLSAR_	GDADQASNILASFGLSAR	2	P43243	Matrin-3	TRUE	896.945	98.6044	y	11	noloss	1	1148.64	17.2626	8
_GDADQASNILASFGLSAR_	GDADQASNILASFGLSAR	2	P43243	Matrin-3	TRUE	896.945	98.6044	y	3	noloss	1	333.188	16.581	9
_VEQATKPSFESGR_	VEQATKPSFESGR	3	P38159	RNA-binding motif protein, X chromosome	TRUE	479.244	-10.5754	y	7	noloss	1	779.368	100	1
_VEQATKPSFESGR_	VEQATKPSFESGR	3	P38159	RNA-binding motif protein, X chromosome	TRUE	479.244	-10.5754	y	11	H2O	1	1189.6	23.4973	3
_VEQATKPSFESGR_	VEQATKPSFESGR	3	P38159	RNA-binding motif protein, X chromosome	TRUE	479.244	-10.5754	y	11	NH3	1	1190.58	18.7279	4
_VEQATKPSFESGR_	VEQATKPSFESGR	3	P38159	RNA-binding motif protein, X chromosome	TRUE	479.244	-10.5754	y	3	noloss	1	319.172	13.4878	7
_VEQATKPSFESGR_	VEQATKPSFESGR	3	P38159	RNA-binding motif protein, X chromosome	TRUE	479.244	-10.5754	y	8	noloss	1	907.463	10.5377	8
_VEQATKPSFESGR_	VEQATKPSFESGR	3	P38159	RNA-binding motif protein, X chromosome	TRUE	479.244	-10.5754	y	6	noloss	1	682.315	9.05756	9
_VEQATKPSFESGR_	VEQATKPSFESGR	3	P38159	RNA-binding motif protein, X chromosome	TRUE	479.244	-10.5754	y	9	noloss	1	1008.51	8.66551	10
_VEQATKPSFESGR_	VEQATKPSFESGR	3	P38159	RNA-binding motif protein, X chromosome	TRUE	479.244	-10.5754	y	7	noloss	2	390.188	8.1192	11
_VEQATKPSFESGR_	VEQATKPSFESGR	3	P38159	RNA-binding motif protein, X chromosome	TRUE	479.244	-10.5754	y	4	noloss	1	448.215	7.68168	12
_SEPVKEESSELEQPFAQDTSSVGPDR_	SEPVKEESSELEQPFAQDTSSVGPDR	3	Q15424;Q14151	Scaffold attachment factor B1;Scaffold attachment factor B2	FALSE	950.109	39.2025	y	13	noloss	1	1376.64	100	1
_SEPVKEESSELEQPFAQDTSSVGPDR_	SEPVKEESSELEQPFAQDTSSVGPDR	3	Q15424;Q14151	Scaffold attachment factor B1;Scaffold attachment factor B2	FALSE	950.109	39.2025	y	4	noloss	1	444.22	99.2386	2
_SEPVKEESSELEQPFAQDTSSVGPDR_	SEPVKEESSELEQPFAQDTSSVGPDR	3	Q15424;Q14151	Scaffold attachment factor B1;Scaffold attachment factor B2	FALSE	950.109	39.2025	y	13	noloss	2	688.826	81.1801	3
_SEPVKEESSELEQPFAQDTSSVGPDR_	SEPVKEESSELEQPFAQDTSSVGPDR	3	Q15424;Q14151	Scaffold attachment factor B1;Scaffold attachment factor B2	FALSE	950.109	39.2025	y	9	noloss	1	933.427	36.5154	4
_SEPVKEESSELEQPFAQDTSSVGPDR_	SEPVKEESSELEQPFAQDTSSVGPDR	3	Q15424;Q14151	Scaffold attachment factor B1;Scaffold attachment factor B2	FALSE	950.109	39.2025	y	11	noloss	1	1132.52	31.954	5
_SEPVKEESSELEQPFAQDTSSVGPDR_	SEPVKEESSELEQPFAQDTSSVGPDR	3	Q15424;Q14151	Scaffold attachment factor B1;Scaffold attachment factor B2	FALSE	950.109	39.2025	y	10	noloss	1	1061.49	28.0561	6
_SEPVKEESSELEQPFAQDTSSVGPDR_	SEPVKEESSELEQPFAQDTSSVGPDR	3	Q15424;Q14151	Scaffold attachment factor B1;Scaffold attachment factor B2	FALSE	950.109	39.2025	y	8	noloss	1	818.4	26.4756	7
_SEPVKEESSELEQPFAQDTSSVGPDR_	SEPVKEESSELEQPFAQDTSSVGPDR	3	Q15424;Q14151	Scaffold attachment factor B1;Scaffold attachment factor B2	FALSE	950.109	39.2025	y	7	noloss	1	717.353	16.1348	9
_SEPVKEESSELEQPFAQDTSSVGPDR_	SEPVKEESSELEQPFAQDTSSVGPDR	3	Q15424;Q14151	Scaffold attachment factor B1;Scaffold attachment factor B2	FALSE	950.109	39.2025	y	6	noloss	1	630.321	12.5629	12
_QSLGELIGTLNAAK_	QSLGELIGTLNAAK	2	P60174	Triosephosphate isomerase	TRUE	707.899	79.6491	y	7	noloss	1	674.383	100	1
_QSLGELIGTLNAAK_	QSLGELIGTLNAAK	2	P60174	Triosephosphate isomerase	TRUE	707.899	79.6491	y	8	noloss	1	787.467	58.5592	2
_QSLGELIGTLNAAK_	QSLGELIGTLNAAK	2	P60174	Triosephosphate isomerase	TRUE	707.899	79.6491	y	9	noloss	1	900.551	37.7228	3
_QSLGELIGTLNAAK_	QSLGELIGTLNAAK	2	P60174	Triosephosphate isomerase	TRUE	707.899	79.6491	y	11	noloss	1	1086.62	32.9942	4
_QSLGELIGTLNAAK_	QSLGELIGTLNAAK	2	P60174	Triosephosphate isomerase	TRUE	707.899	79.6491	b	5	NH3	1	498.219	29.165	5
_QSLGELIGTLNAAK_	QSLGELIGTLNAAK	2	P60174	Triosephosphate isomerase	TRUE	707.899	79.6491	b	4	NH3	1	369.177	21.7563	6
_QSLGELIGTLNAAK_	QSLGELIGTLNAAK	2	P60174	Triosephosphate isomerase	TRUE	707.899	79.6491	y	4	noloss	1	403.23	16.0915	9
_QSLGELIGTLNAAK_	QSLGELIGTLNAAK	2	P60174	Triosephosphate isomerase	TRUE	707.899	79.6491	b	3	NH3	1	312.155	15.5342	10
_QSLGELIGTLNAAK_	QSLGELIGTLNAAK	2	P60174	Triosephosphate isomerase	TRUE	707.899	79.6491	b	3	H2O	1	311.171	14.4592	11
_FDGALNVDLTEFQTNLVPYPR_	FDGALNVDLTEFQTNLVPYPR	3	Q71U36;P68363;Q9BQE3;Q13748;Q6PEY2;P68366;Q9NY65;ENSEMBL:ENSBTAP00000016242	Tubulin alpha-1A chain;Tubulin alpha-1B chain;Tubulin alpha-1C chain;Tubulin alpha-3C/D chain;Tubulin alpha-3E chain;Tubulin alpha-4A chain;Tubulin alpha-8 chain;(Bos taurus) similar to alpha-tubulin I isoform 1	FALSE	803.741	113.599	y	4	noloss	1	532.288	100	1
_FDGALNVDLTEFQTNLVPYPR_	FDGALNVDLTEFQTNLVPYPR	3	Q71U36;P68363;Q9BQE3;Q13748;Q6PEY2;P68366;Q9NY65;ENSEMBL:ENSBTAP00000016242	Tubulin alpha-1A chain;Tubulin alpha-1B chain;Tubulin alpha-1C chain;Tubulin alpha-3C/D chain;Tubulin alpha-3E chain;Tubulin alpha-4A chain;Tubulin alpha-8 chain;(Bos taurus) similar to alpha-tubulin I isoform 1	FALSE	803.741	113.599	y	5	noloss	1	631.356	31.3865	2
_FDGALNVDLTEFQTNLVPYPR_	FDGALNVDLTEFQTNLVPYPR	3	Q71U36;P68363;Q9BQE3;Q13748;Q6PEY2;P68366;Q9NY65;ENSEMBL:ENSBTAP00000016242	Tubulin alpha-1A chain;Tubulin alpha-1B chain;Tubulin alpha-1C chain;Tubulin alpha-3C/D chain;Tubulin alpha-3E chain;Tubulin alpha-4A chain;Tubulin alpha-8 chain;(Bos taurus) similar to alpha-tubulin I isoform 1	FALSE	803.741	113.599	y	8	noloss	1	959.531	13.2885	3
_FDGALNVDLTEFQTNLVPYPR_	FDGALNVDLTEFQTNLVPYPR	3	Q71U36;P68363;Q9BQE3;Q13748;Q6PEY2;P68366;Q9NY65;ENSEMBL:ENSBTAP00000016242	Tubulin alpha-1A chain;Tubulin alpha-1B chain;Tubulin alpha-1C chain;Tubulin alpha-3C/D chain;Tubulin alpha-3E chain;Tubulin alpha-4A chain;Tubulin alpha-8 chain;(Bos taurus) similar to alpha-tubulin I isoform 1	FALSE	803.741	113.599	y	7	noloss	1	858.483	10.9057	5
_FDGALNVDLTEFQTNLVPYPR_	FDGALNVDLTEFQTNLVPYPR	3	Q71U36;P68363;Q9BQE3;Q13748;Q6PEY2;P68366;Q9NY65;ENSEMBL:ENSBTAP00000016242	Tubulin alpha-1A chain;Tubulin alpha-1B chain;Tubulin alpha-1C chain;Tubulin alpha-3C/D chain;Tubulin alpha-3E chain;Tubulin alpha-4A chain;Tubulin alpha-8 chain;(Bos taurus) similar to alpha-tubulin I isoform 1	FALSE	803.741	113.599	y	6	noloss	1	744.44	7.07846	7
_FDGALNVDLTEFQTNLVPYPR_	FDGALNVDLTEFQTNLVPYPR	3	Q71U36;P68363;Q9BQE3;Q13748;Q6PEY2;P68366;Q9NY65;ENSEMBL:ENSBTAP00000016242	Tubulin alpha-1A chain;Tubulin alpha-1B chain;Tubulin alpha-1C chain;Tubulin alpha-3C/D chain;Tubulin alpha-3E chain;Tubulin alpha-4A chain;Tubulin alpha-8 chain;(Bos taurus) similar to alpha-tubulin I isoform 1	FALSE	803.741	113.599	b	3	noloss	1	320.124	6.95319	8
_SLQDIIAILGM[Ox]DELSEEDKLTVSR_	SLQDIIAILGMDELSEEDKLTVSR	3	P06576	ATP synthase subunit beta, mitochondrial	TRUE	897.797	134.979	y	15	noloss	1	1724.8	100	1
_SLQDIIAILGM[Ox]DELSEEDKLTVSR_	SLQDIIAILGMDELSEEDKLTVSR	3	P06576	ATP synthase subunit beta, mitochondrial	TRUE	897.797	134.979	b	4	noloss	1	444.209	96.6401	2
_SLQDIIAILGM[Ox]DELSEEDKLTVSR_	SLQDIIAILGMDELSEEDKLTVSR	3	P06576	ATP synthase subunit beta, mitochondrial	TRUE	897.797	134.979	y	17	noloss	2	975.988	68.0904	7
_SLQDIIAILGM[Ox]DELSEEDKLTVSR_	SLQDIIAILGMDELSEEDKLTVSR	3	P06576	ATP synthase subunit beta, mitochondrial	TRUE	897.797	134.979	y	10	noloss	1	1163.59	65.6417	8
_SLQDIIAILGM[Ox]DELSEEDKLTVSR_	SLQDIIAILGMDELSEEDKLTVSR	3	P06576	ATP synthase subunit beta, mitochondrial	TRUE	897.797	134.979	b	5	noloss	1	557.293	46.6431	9
_SLQDIIAILGM[Ox]DELSEEDKLTVSR_	SLQDIIAILGMDELSEEDKLTVSR	3	P06576	ATP synthase subunit beta, mitochondrial	TRUE	897.797	134.979	y	18	noloss	2	1011.51	46.1471	11
_SLQDIIAILGM[Ox]DELSEEDKLTVSR_	SLQDIIAILGMDELSEEDKLTVSR	3	P06576	ATP synthase subunit beta, mitochondrial	TRUE	897.797	134.979	y	19	noloss	2	1068.05	45.9646	12
_SLQDIIAILGM[Ox]DELSEEDKLTVSR_	SLQDIIAILGMDELSEEDKLTVSR	3	P06576	ATP synthase subunit beta, mitochondrial	TRUE	897.797	134.979	y	4	noloss	1	462.267	38.3537	14
_SLQDIIAILGM[Ox]DELSEEDKLTVSR_	SLQDIIAILGMDELSEEDKLTVSR	3	P06576	ATP synthase subunit beta, mitochondrial	TRUE	897.797	134.979	b	5	H2O	1	539.282	29.9906	15
_PQYQTWEEFSR_	PQYQTWEEFSR	2	P49458	Signal recognition particle 9 kDa protein	TRUE	735.836	41.2486	y	9	noloss	1	1245.55	100	1
_PQYQTWEEFSR_	PQYQTWEEFSR	2	P49458	Signal recognition particle 9 kDa protein	TRUE	735.836	41.2486	y	7	noloss	1	954.432	52.3789	3
_PQYQTWEEFSR_	PQYQTWEEFSR	2	P49458	Signal recognition particle 9 kDa protein	TRUE	735.836	41.2486	y	6	noloss	1	853.384	36.1525	4
_PQYQTWEEFSR_	PQYQTWEEFSR	2	P49458	Signal recognition particle 9 kDa protein	TRUE	735.836	41.2486	y	8	noloss	1	1082.49	35.637	5
_PQYQTWEEFSR_	PQYQTWEEFSR	2	P49458	Signal recognition particle 9 kDa protein	TRUE	735.836	41.2486	y	5	noloss	1	667.305	21.7613	7
_PQYQTWEEFSR_	PQYQTWEEFSR	2	P49458	Signal recognition particle 9 kDa protein	TRUE	735.836	41.2486	b	3	noloss	1	389.182	20.9911	8
_PQYQTWEEFSR_	PQYQTWEEFSR	2	P49458	Signal recognition particle 9 kDa protein	TRUE	735.836	41.2486	y	4	noloss	1	538.262	17.9048	9
_PQYQTWEEFSR_	PQYQTWEEFSR	2	P49458	Signal recognition particle 9 kDa protein	TRUE	735.836	41.2486	y	3	noloss	1	409.219	14.8104	10
_PQYQTWEEFSR_	PQYQTWEEFSR	2	P49458	Signal recognition particle 9 kDa protein	TRUE	735.836	41.2486	y	8	NH3	1	1065.46	11.6232	11
_SLDLFNC[CAM]EVTNLNDYRENVFK_	SLDLFNCEVTNLNDYRENVFK	3	P39687	Acidic leucine-rich nuclear phosphoprotein 32 family member A	TRUE	864.08	99.3526	b	3	noloss	1	316.15	100	1
_SLDLFNC[CAM]EVTNLNDYRENVFK_	SLDLFNCEVTNLNDYRENVFK	3	P39687	Acidic leucine-rich nuclear phosphoprotein 32 family member A	TRUE	864.08	99.3526	y	17	noloss	2	1081.5	30.6283	6
_SLDLFNC[CAM]EVTNLNDYRENVFK_	SLDLFNCEVTNLNDYRENVFK	3	P39687	Acidic leucine-rich nuclear phosphoprotein 32 family member A	TRUE	864.08	99.3526	y	14	noloss	2	870.931	13.1216	10
_SLDLFNC[CAM]EVTNLNDYRENVFK_	SLDLFNCEVTNLNDYRENVFK	3	P39687	Acidic leucine-rich nuclear phosphoprotein 32 family member A	TRUE	864.08	99.3526	y	12	noloss	1	1512.74	12.554	11
_SLDLFNC[CAM]EVTNLNDYRENVFK_	SLDLFNCEVTNLNDYRENVFK	3	P39687	Acidic leucine-rich nuclear phosphoprotein 32 family member A	TRUE	864.08	99.3526	y	7	noloss	1	955.5	11.3243	12
_SLDLFNC[CAM]EVTNLNDYRENVFK_	SLDLFNCEVTNLNDYRENVFK	3	P39687	Acidic leucine-rich nuclear phosphoprotein 32 family member A	TRUE	864.08	99.3526	y	13	noloss	2	806.41	10.9841	13
_SLDLFNC[CAM]EVTNLNDYRENVFK_	SLDLFNCEVTNLNDYRENVFK	3	P39687	Acidic leucine-rich nuclear phosphoprotein 32 family member A	TRUE	864.08	99.3526	y	15	noloss	2	950.947	10.856	14
_SLDLFNC[CAM]EVTNLNDYRENVFK_	SLDLFNCEVTNLNDYRENVFK	3	P39687	Acidic leucine-rich nuclear phosphoprotein 32 family member A	TRUE	864.08	99.3526	b	4	noloss	1	429.234	10.3993	15
_SLDLFNC[CAM]EVTNLNDYRENVFK_	SLDLFNCEVTNLNDYRENVFK	3	P39687	Acidic leucine-rich nuclear phosphoprotein 32 family member A	TRUE	864.08	99.3526	y	14	noloss	1	1740.86	9.82073	17
_SINPDEAVAYGAAVQAAILSGDK_	SINPDEAVAYGAAVQAAILSGDK	2	P11142	Heat shock cognate 71 kDa protein	TRUE	1130.58	110.785	y	13	noloss	1	1200.66	100	1
_SINPDEAVAYGAAVQAAILSGDK_	SINPDEAVAYGAAVQAAILSGDK	2	P11142	Heat shock cognate 71 kDa protein	TRUE	1130.58	110.785	y	15	noloss	1	1434.76	63.6905	2
_SINPDEAVAYGAAVQAAILSGDK_	SINPDEAVAYGAAVQAAILSGDK	2	P11142	Heat shock cognate 71 kDa protein	TRUE	1130.58	110.785	y	14	noloss	1	1363.72	59.9306	3
_SINPDEAVAYGAAVQAAILSGDK_	SINPDEAVAYGAAVQAAILSGDK	2	P11142	Heat shock cognate 71 kDa protein	TRUE	1130.58	110.785	y	5	noloss	1	519.277	49.4744	4
_SINPDEAVAYGAAVQAAILSGDK_	SINPDEAVAYGAAVQAAILSGDK	2	P11142	Heat shock cognate 71 kDa protein	TRUE	1130.58	110.785	y	4	noloss	1	406.193	38.5518	5
_SINPDEAVAYGAAVQAAILSGDK_	SINPDEAVAYGAAVQAAILSGDK	2	P11142	Heat shock cognate 71 kDa protein	TRUE	1130.58	110.785	y	11	noloss	1	1072.6	26.2005	6
_SINPDEAVAYGAAVQAAILSGDK_	SINPDEAVAYGAAVQAAILSGDK	2	P11142	Heat shock cognate 71 kDa protein	TRUE	1130.58	110.785	y	9	noloss	1	902.494	21.9115	8
_SINPDEAVAYGAAVQAAILSGDK_	SINPDEAVAYGAAVQAAILSGDK	2	P11142	Heat shock cognate 71 kDa protein	TRUE	1130.58	110.785	b	7	H2O	1	709.315	20.6121	9
_SINPDEAVAYGAAVQAAILSGDK_	SINPDEAVAYGAAVQAAILSGDK	2	P11142	Heat shock cognate 71 kDa protein	TRUE	1130.58	110.785	y	6	noloss	1	632.361	18.8766	10
_IQEIIEQLDVTTSEYEK_	IQEIIEQLDVTTSEYEK	2	P10809	60 kDa heat shock protein, mitochondrial	TRUE	1019.51	71.5097	b	3	noloss	1	371.193	100	1
_IQEIIEQLDVTTSEYEK_	IQEIIEQLDVTTSEYEK	2	P10809	60 kDa heat shock protein, mitochondrial	TRUE	1019.51	71.5097	b	4	noloss	1	484.277	38.2339	3
_IQEIIEQLDVTTSEYEK_	IQEIIEQLDVTTSEYEK	2	P10809	60 kDa heat shock protein, mitochondrial	TRUE	1019.51	71.5097	b	8	noloss	2	484.277	38.2339	4
_IQEIIEQLDVTTSEYEK_	IQEIIEQLDVTTSEYEK	2	P10809	60 kDa heat shock protein, mitochondrial	TRUE	1019.51	71.5097	y	9	noloss	1	1071.48	24.6575	5
_IQEIIEQLDVTTSEYEK_	IQEIIEQLDVTTSEYEK	2	P10809	60 kDa heat shock protein, mitochondrial	TRUE	1019.51	71.5097	y	7	noloss	1	857.389	21.7252	6
_IQEIIEQLDVTTSEYEK_	IQEIIEQLDVTTSEYEK	2	P10809	60 kDa heat shock protein, mitochondrial	TRUE	1019.51	71.5097	y	12	noloss	1	1441.67	18.4374	7
_IQEIIEQLDVTTSEYEK_	IQEIIEQLDVTTSEYEK	2	P10809	60 kDa heat shock protein, mitochondrial	TRUE	1019.51	71.5097	y	10	noloss	1	1184.57	12.9171	8
_IQEIIEQLDVTTSEYEK_	IQEIIEQLDVTTSEYEK	2	P10809	60 kDa heat shock protein, mitochondrial	TRUE	1019.51	71.5097	y	13	noloss	1	1554.75	9.56371	10
_IQEIIEQLDVTTSEYEK_	IQEIIEQLDVTTSEYEK	2	P10809	60 kDa heat shock protein, mitochondrial	TRUE	1019.51	71.5097	y	5	noloss	1	655.293	7.9876	11
_ITDLANLSAANHDAAIFPGGFGAAK_	ITDLANLSAANHDAAIFPGGFGAAK	3	P30042	ES1 protein homolog, mitochondrial	TRUE	814.752	81.1435	y	8	noloss	1	704.373	100	1
_ITDLANLSAANHDAAIFPGGFGAAK_	ITDLANLSAANHDAAIFPGGFGAAK	3	P30042	ES1 protein homolog, mitochondrial	TRUE	814.752	81.1435	y	9	noloss	1	851.441	70.1547	2
_ITDLANLSAANHDAAIFPGGFGAAK_	ITDLANLSAANHDAAIFPGGFGAAK	3	P30042	ES1 protein homolog, mitochondrial	TRUE	814.752	81.1435	y	18	noloss	2	851.421	70.1547	3
_ITDLANLSAANHDAAIFPGGFGAAK_	ITDLANLSAANHDAAIFPGGFGAAK	3	P30042	ES1 protein homolog, mitochondrial	TRUE	814.752	81.1435	b	3	noloss	1	330.166	51.971	4
_ITDLANLSAANHDAAIFPGGFGAAK_	ITDLANLSAANHDAAIFPGGFGAAK	3	P30042	ES1 protein homolog, mitochondrial	TRUE	814.752	81.1435	b	3	H2O	1	312.155	24.0686	6
_ITDLANLSAANHDAAIFPGGFGAAK_	ITDLANLSAANHDAAIFPGGFGAAK	3	P30042	ES1 protein homolog, mitochondrial	TRUE	814.752	81.1435	y	23	noloss	2	1114.56	17.9573	9
_ITDLANLSAANHDAAIFPGGFGAAK_	ITDLANLSAANHDAAIFPGGFGAAK	3	P30042	ES1 protein homolog, mitochondrial	TRUE	814.752	81.1435	y	21	noloss	2	1000.5	15.6872	12
_ITDLANLSAANHDAAIFPGGFGAAK_	ITDLANLSAANHDAAIFPGGFGAAK	3	P30042	ES1 protein homolog, mitochondrial	TRUE	814.752	81.1435	y	20	noloss	2	964.984	12.3392	14
_ITDLANLSAANHDAAIFPGGFGAAK_	ITDLANLSAANHDAAIFPGGFGAAK	3	P30042	ES1 protein homolog, mitochondrial	TRUE	814.752	81.1435	y	12	noloss	1	1106.6	9.5176	15
_KDDEENYLDLFSHK_	KDDEENYLDLFSHK	3	Q07666	KH domain-containing, RNA-binding, signal transduction-associated protein 1	TRUE	584.941	54.4868	y	6	noloss	1	746.383	100	1
_KDDEENYLDLFSHK_	KDDEENYLDLFSHK	3	Q07666	KH domain-containing, RNA-binding, signal transduction-associated protein 1	TRUE	584.941	54.4868	b	6	noloss	1	731.284	55.489	2
_KDDEENYLDLFSHK_	KDDEENYLDLFSHK	3	Q07666	KH domain-containing, RNA-binding, signal transduction-associated protein 1	TRUE	584.941	54.4868	b	7	noloss	1	894.348	42.0215	3
_KDDEENYLDLFSHK_	KDDEENYLDLFSHK	3	Q07666	KH domain-containing, RNA-binding, signal transduction-associated protein 1	TRUE	584.941	54.4868	b	6	NH3	1	714.258	37.0565	4
_KDDEENYLDLFSHK_	KDDEENYLDLFSHK	3	Q07666	KH domain-containing, RNA-binding, signal transduction-associated protein 1	TRUE	584.941	54.4868	y	4	noloss	1	518.272	33.7614	5
_KDDEENYLDLFSHK_	KDDEENYLDLFSHK	3	Q07666	KH domain-containing, RNA-binding, signal transduction-associated protein 1	TRUE	584.941	54.4868	y	5	noloss	1	631.356	30.465	6
_KDDEENYLDLFSHK_	KDDEENYLDLFSHK	3	Q07666	KH domain-containing, RNA-binding, signal transduction-associated protein 1	TRUE	584.941	54.4868	y	7	noloss	1	859.467	27.5234	7
_KDDEENYLDLFSHK_	KDDEENYLDLFSHK	3	Q07666	KH domain-containing, RNA-binding, signal transduction-associated protein 1	TRUE	584.941	54.4868	y	3	noloss	1	371.204	24.8045	8
_KDDEENYLDLFSHK_	KDDEENYLDLFSHK	3	Q07666	KH domain-containing, RNA-binding, signal transduction-associated protein 1	TRUE	584.941	54.4868	b	7	NH3	1	877.321	14.3511	10
_LGVHPLSC[CAM]HGWVLGEHGDSSVPVWSGM[Ox]NVAGVSLK_	LGVHPLSCHGWVLGEHGDSSVPVWSGMNVAGVSLK	4	P00338	L-lactate dehydrogenase A chain	TRUE	921.957	79.4652	y	6	noloss	1	574.356	83.9224	3
_LGVHPLSC[CAM]HGWVLGEHGDSSVPVWSGM[Ox]NVAGVSLK_	LGVHPLSCHGWVLGEHGDSSVPVWSGMNVAGVSLK	4	P00338	L-lactate dehydrogenase A chain	TRUE	921.957	79.4652	y	11	noloss	1	1078.56	71.4258	4
_LGVHPLSC[CAM]HGWVLGEHGDSSVPVWSGM[Ox]NVAGVSLK_	LGVHPLSCHGWVLGEHGDSSVPVWSGMNVAGVSLK	4	P00338	L-lactate dehydrogenase A chain	TRUE	921.957	79.4652	y	3	noloss	1	347.229	66.0905	5
_LGVHPLSC[CAM]HGWVLGEHGDSSVPVWSGM[Ox]NVAGVSLK_	LGVHPLSCHGWVLGEHGDSSVPVWSGMNVAGVSLK	4	P00338	L-lactate dehydrogenase A chain	TRUE	921.957	79.4652	y	10	noloss	1	991.524	43.6207	8
_LGVHPLSC[CAM]HGWVLGEHGDSSVPVWSGM[Ox]NVAGVSLK_	LGVHPLSCHGWVLGEHGDSSVPVWSGMNVAGVSLK	4	P00338	L-lactate dehydrogenase A chain	TRUE	921.957	79.4652	b	23	noloss	2	1211.09	40.9605	9
_LGVHPLSC[CAM]HGWVLGEHGDSSVPVWSGM[Ox]NVAGVSLK_	LGVHPLSCHGWVLGEHGDSSVPVWSGMNVAGVSLK	4	P00338	L-lactate dehydrogenase A chain	TRUE	921.957	79.4652	y	5	noloss	1	503.319	38.7536	10
_LGVHPLSC[CAM]HGWVLGEHGDSSVPVWSGM[Ox]NVAGVSLK_	LGVHPLSCHGWVLGEHGDSSVPVWSGMNVAGVSLK	4	P00338	L-lactate dehydrogenase A chain	TRUE	921.957	79.4652	b	4	noloss	1	407.24	37.5525	11
_LGVHPLSC[CAM]HGWVLGEHGDSSVPVWSGM[Ox]NVAGVSLK_	LGVHPLSCHGWVLGEHGDSSVPVWSGMNVAGVSLK	4	P00338	L-lactate dehydrogenase A chain	TRUE	921.957	79.4652	y	12	noloss	1	1264.64	34.1026	12
_LGVHPLSC[CAM]HGWVLGEHGDSSVPVWSGM[Ox]NVAGVSLK_	LGVHPLSCHGWVLGEHGDSSVPVWSGMNVAGVSLK	4	P00338	L-lactate dehydrogenase A chain	TRUE	921.957	79.4652	y	14	noloss	1	1460.76	30.2041	13
_DAFLGSFLYEYSR_	DAFLGSFLYEYSR	2	P02769	Serum albumin	TRUE	784.375	105.379	y	9	noloss	1	1121.53	100	1
_DAFLGSFLYEYSR_	DAFLGSFLYEYSR	2	P02769	Serum albumin	TRUE	784.375	105.379	b	3	noloss	1	334.14	49.4348	2
_DAFLGSFLYEYSR_	DAFLGSFLYEYSR	2	P02769	Serum albumin	TRUE	784.375	105.379	y	5	noloss	1	717.32	32.878	3
_DAFLGSFLYEYSR_	DAFLGSFLYEYSR	2	P02769	Serum albumin	TRUE	784.375	105.379	y	6	noloss	1	830.404	26.9711	4
_DAFLGSFLYEYSR_	DAFLGSFLYEYSR	2	P02769	Serum albumin	TRUE	784.375	105.379	y	10	noloss	1	1234.61	24.7952	5
_DAFLGSFLYEYSR_	DAFLGSFLYEYSR	2	P02769	Serum albumin	TRUE	784.375	105.379	y	8	noloss	1	1064.5	24.4344	6
_DAFLGSFLYEYSR_	DAFLGSFLYEYSR	2	P02769	Serum albumin	TRUE	784.375	105.379	y	7	noloss	1	977.473	21.8654	7
_DAFLGSFLYEYSR_	DAFLGSFLYEYSR	2	P02769	Serum albumin	TRUE	784.375	105.379	y	3	noloss	1	425.214	13.5593	9
_DAFLGSFLYEYSR_	DAFLGSFLYEYSR	2	P02769	Serum albumin	TRUE	784.375	105.379	y	4	noloss	1	554.257	13.022	10
_KGVNLPGAAVDLPAVSEK_	KGVNLPGAAVDLPAVSEK	3	P14618	Pyruvate kinase isozymes M1/M2	TRUE	589	54.9605	y	6	noloss	1	630.346	100	1
_KGVNLPGAAVDLPAVSEK_	KGVNLPGAAVDLPAVSEK	3	P14618	Pyruvate kinase isozymes M1/M2	TRUE	589	54.9605	b	9	noloss	1	808.468	71.4922	2
_KGVNLPGAAVDLPAVSEK_	KGVNLPGAAVDLPAVSEK	3	P14618	Pyruvate kinase isozymes M1/M2	TRUE	589	54.9605	y	8	noloss	1	858.457	44.6316	3
_KGVNLPGAAVDLPAVSEK_	KGVNLPGAAVDLPAVSEK	3	P14618	Pyruvate kinase isozymes M1/M2	TRUE	589	54.9605	b	8	noloss	1	737.43	36.3229	4
_KGVNLPGAAVDLPAVSEK_	KGVNLPGAAVDLPAVSEK	3	P14618	Pyruvate kinase isozymes M1/M2	TRUE	589	54.9605	b	11	noloss	1	1022.56	25.5585	5
_KGVNLPGAAVDLPAVSEK_	KGVNLPGAAVDLPAVSEK	3	P14618	Pyruvate kinase isozymes M1/M2	TRUE	589	54.9605	y	3	noloss	1	363.187	24.9927	6
_KGVNLPGAAVDLPAVSEK_	KGVNLPGAAVDLPAVSEK	3	P14618	Pyruvate kinase isozymes M1/M2	TRUE	589	54.9605	b	7	noloss	1	666.393	20.9482	7
_KGVNLPGAAVDLPAVSEK_	KGVNLPGAAVDLPAVSEK	3	P14618	Pyruvate kinase isozymes M1/M2	TRUE	589	54.9605	b	5	noloss	1	512.319	17.7756	8
_KGVNLPGAAVDLPAVSEK_	KGVNLPGAAVDLPAVSEK	3	P14618	Pyruvate kinase isozymes M1/M2	TRUE	589	54.9605	y	7	noloss	1	743.43	16.8352	9
_WLPAGDALLQM[Ox]ITIHLPSPVTAQK_	WLPAGDALLQMITIHLPSPVTAQK	3	P13639	Elongation factor 2	TRUE	872.812	134.619	y	8	noloss	1	827.462	88.5551	2
_WLPAGDALLQM[Ox]ITIHLPSPVTAQK_	WLPAGDALLQMITIHLPSPVTAQK	3	P13639	Elongation factor 2	TRUE	872.812	134.619	y	10	noloss	1	1077.61	26.1966	4
_WLPAGDALLQM[Ox]ITIHLPSPVTAQK_	WLPAGDALLQMITIHLPSPVTAQK	3	P13639	Elongation factor 2	TRUE	872.812	134.619	y	9	noloss	1	940.546	17.4069	6
_WLPAGDALLQM[Ox]ITIHLPSPVTAQK_	WLPAGDALLQMITIHLPSPVTAQK	3	P13639	Elongation factor 2	TRUE	872.812	134.619	b	5	noloss	1	525.282	15.1125	8
_WLPAGDALLQM[Ox]ITIHLPSPVTAQK_	WLPAGDALLQMITIHLPSPVTAQK	3	P13639	Elongation factor 2	TRUE	872.812	134.619	y	6	noloss	1	643.377	13.103	9
_WLPAGDALLQM[Ox]ITIHLPSPVTAQK_	WLPAGDALLQMITIHLPSPVTAQK	3	P13639	Elongation factor 2	TRUE	872.812	134.619	y	16	noloss	1	1793	11.8877	10
_WLPAGDALLQM[Ox]ITIHLPSPVTAQK_	WLPAGDALLQMITIHLPSPVTAQK	3	P13639	Elongation factor 2	TRUE	872.812	134.619	y	20	noloss	2	1075.09	11.1712	11
_WLPAGDALLQM[Ox]ITIHLPSPVTAQK_	WLPAGDALLQMITIHLPSPVTAQK	3	P13639	Elongation factor 2	TRUE	872.812	134.619	y	4	noloss	1	447.256	11.03	12
_WLPAGDALLQM[Ox]ITIHLPSPVTAQK_	WLPAGDALLQMITIHLPSPVTAQK	3	P13639	Elongation factor 2	TRUE	872.812	134.619	y	21	noloss	2	1110.61	10.2479	13
_GILGYTEHQVVSSDFNSDTHSSTFDAGAGIALNDHFVK_	GILGYTEHQVVSSDFNSDTHSSTFDAGAGIALNDHFVK	5	P04406	Glyceraldehyde-3-phosphate dehydrogenase	TRUE	808.185	77.8263	y	8	noloss	1	943.5	86.8712	2
_GILGYTEHQVVSSDFNSDTHSSTFDAGAGIALNDHFVK_	GILGYTEHQVVSSDFNSDTHSSTFDAGAGIALNDHFVK	5	P04406	Glyceraldehyde-3-phosphate dehydrogenase	TRUE	808.185	77.8263	y	7	noloss	1	872.462	36.1971	3
_GILGYTEHQVVSSDFNSDTHSSTFDAGAGIALNDHFVK_	GILGYTEHQVVSSDFNSDTHSSTFDAGAGIALNDHFVK	5	P04406	Glyceraldehyde-3-phosphate dehydrogenase	TRUE	808.185	77.8263	y	10	noloss	1	1113.61	32.5392	5
_GILGYTEHQVVSSDFNSDTHSSTFDAGAGIALNDHFVK_	GILGYTEHQVVSSDFNSDTHSSTFDAGAGIALNDHFVK	5	P04406	Glyceraldehyde-3-phosphate dehydrogenase	TRUE	808.185	77.8263	y	6	noloss	1	759.378	25.5959	6
_GILGYTEHQVVSSDFNSDTHSSTFDAGAGIALNDHFVK_	GILGYTEHQVVSSDFNSDTHSSTFDAGAGIALNDHFVK	5	P04406	Glyceraldehyde-3-phosphate dehydrogenase	TRUE	808.185	77.8263	y	4	noloss	1	530.309	13.1102	10
_GILGYTEHQVVSSDFNSDTHSSTFDAGAGIALNDHFVK_	GILGYTEHQVVSSDFNSDTHSSTFDAGAGIALNDHFVK	5	P04406	Glyceraldehyde-3-phosphate dehydrogenase	TRUE	808.185	77.8263	y	18	noloss	2	925.458	9.4489	13
_GILGYTEHQVVSSDFNSDTHSSTFDAGAGIALNDHFVK_	GILGYTEHQVVSSDFNSDTHSSTFDAGAGIALNDHFVK	5	P04406	Glyceraldehyde-3-phosphate dehydrogenase	TRUE	808.185	77.8263	y	8	H2O	1	925.489	8.8387	14
_GILGYTEHQVVSSDFNSDTHSSTFDAGAGIALNDHFVK_	GILGYTEHQVVSSDFNSDTHSSTFDAGAGIALNDHFVK	5	P04406	Glyceraldehyde-3-phosphate dehydrogenase	TRUE	808.185	77.8263	y	10	noloss	2	557.306	8.6421	15
_GILGYTEHQVVSSDFNSDTHSSTFDAGAGIALNDHFVK_	GILGYTEHQVVSSDFNSDTHSSTFDAGAGIALNDHFVK	5	P04406	Glyceraldehyde-3-phosphate dehydrogenase	TRUE	808.185	77.8263	y	9	noloss	1	1056.58	5.7291	19
_EDLRLPEGDLGKEIEQK_	EDLRLPEGDLGKEIEQK	3	P63241	Eukaryotic translation initiation factor 5A-1	TRUE	657.013	43.327	b	9	noloss	1	1025.49	100	1
_EDLRLPEGDLGKEIEQK_	EDLRLPEGDLGKEIEQK	3	P63241	Eukaryotic translation initiation factor 5A-1	TRUE	657.013	43.327	y	7	noloss	1	831.457	61.5438	2
_EDLRLPEGDLGKEIEQK_	EDLRLPEGDLGKEIEQK	3	P63241	Eukaryotic translation initiation factor 5A-1	TRUE	657.013	43.327	y	15	noloss	1	1724.95	49.6859	4
_EDLRLPEGDLGKEIEQK_	EDLRLPEGDLGKEIEQK	3	P63241	Eukaryotic translation initiation factor 5A-1	TRUE	657.013	43.327	y	8	noloss	1	944.541	34.8032	6
_EDLRLPEGDLGKEIEQK_	EDLRLPEGDLGKEIEQK	3	P63241	Eukaryotic translation initiation factor 5A-1	TRUE	657.013	43.327	y	5	noloss	1	646.341	34.6776	7
_EDLRLPEGDLGKEIEQK_	EDLRLPEGDLGKEIEQK	3	P63241	Eukaryotic translation initiation factor 5A-1	TRUE	657.013	43.327	b	5	H2O	1	609.335	31.3552	9
_EDLRLPEGDLGKEIEQK_	EDLRLPEGDLGKEIEQK	3	P63241	Eukaryotic translation initiation factor 5A-1	TRUE	657.013	43.327	b	5	noloss	1	627.346	25.2835	10
_EDLRLPEGDLGKEIEQK_	EDLRLPEGDLGKEIEQK	3	P63241	Eukaryotic translation initiation factor 5A-1	TRUE	657.013	43.327	y	7	noloss	2	416.232	23.3648	12
_EDLRLPEGDLGKEIEQK_	EDLRLPEGDLGKEIEQK	3	P63241	Eukaryotic translation initiation factor 5A-1	TRUE	657.013	43.327	b	4	H2O	1	496.251	19.9473	13
_GPPDFSSDEEREPTPVLGSGAAAAGR_	GPPDFSSDEEREPTPVLGSGAAAAGR	3	P42166;P42167	Lamina-associated polypeptide 2, isoform alpha;Lamina-associated polypeptide 2, isoforms beta/gamma	FALSE	857.409	36.6325	y	24	noloss	2	1208.57	81.4065	2
_GPPDFSSDEEREPTPVLGSGAAAAGR_	GPPDFSSDEEREPTPVLGSGAAAAGR	3	P42166;P42167	Lamina-associated polypeptide 2, isoform alpha;Lamina-associated polypeptide 2, isoforms beta/gamma	FALSE	857.409	36.6325	y	9	noloss	1	717.364	53.533	4
_GPPDFSSDEEREPTPVLGSGAAAAGR_	GPPDFSSDEEREPTPVLGSGAAAAGR	3	P42166;P42167	Lamina-associated polypeptide 2, isoform alpha;Lamina-associated polypeptide 2, isoforms beta/gamma	FALSE	857.409	36.6325	y	10	noloss	1	830.448	34.0959	6
_GPPDFSSDEEREPTPVLGSGAAAAGR_	GPPDFSSDEEREPTPVLGSGAAAAGR	3	P42166;P42167	Lamina-associated polypeptide 2, isoform alpha;Lamina-associated polypeptide 2, isoforms beta/gamma	FALSE	857.409	36.6325	y	21	noloss	2	1029	26.961	8
_GPPDFSSDEEREPTPVLGSGAAAAGR_	GPPDFSSDEEREPTPVLGSGAAAAGR	3	P42166;P42167	Lamina-associated polypeptide 2, isoform alpha;Lamina-associated polypeptide 2, isoforms beta/gamma	FALSE	857.409	36.6325	y	22	noloss	2	1102.53	25.0757	9
_GPPDFSSDEEREPTPVLGSGAAAAGR_	GPPDFSSDEEREPTPVLGSGAAAAGR	3	P42166;P42167	Lamina-associated polypeptide 2, isoform alpha;Lamina-associated polypeptide 2, isoforms beta/gamma	FALSE	857.409	36.6325	y	12	noloss	1	1026.57	16.304	11
_GPPDFSSDEEREPTPVLGSGAAAAGR_	GPPDFSSDEEREPTPVLGSGAAAAGR	3	P42166;P42167	Lamina-associated polypeptide 2, isoform alpha;Lamina-associated polypeptide 2, isoforms beta/gamma	FALSE	857.409	36.6325	b	16	noloss	1	1740.77	11.1288	13
_GPPDFSSDEEREPTPVLGSGAAAAGR_	GPPDFSSDEEREPTPVLGSGAAAAGR	3	P42166;P42167	Lamina-associated polypeptide 2, isoform alpha;Lamina-associated polypeptide 2, isoforms beta/gamma	FALSE	857.409	36.6325	y	20	noloss	2	985.482	9.39617	16
_GPPDFSSDEEREPTPVLGSGAAAAGR_	GPPDFSSDEEREPTPVLGSGAAAAGR	3	P42166;P42167	Lamina-associated polypeptide 2, isoform alpha;Lamina-associated polypeptide 2, isoforms beta/gamma	FALSE	857.409	36.6325	y	12	noloss	2	513.788	9.21964	17
_NMGGPYGGGNYGPGGSGGSGGYGGR_	NMGGPYGGGNYGPGGSGGSGGYGGR	3	P22626	Heterogeneous nuclear ribonucleoproteins A2/B1	TRUE	730.64	13.3838	y	9	noloss	1	767.343	100	1
_NMGGPYGGGNYGPGGSGGSGGYGGR_	NMGGPYGGGNYGPGGSGGSGGYGGR	3	P22626	Heterogeneous nuclear ribonucleoproteins A2/B1	TRUE	730.64	13.3838	y	13	noloss	1	1065.47	68.0327	2
_NMGGPYGGGNYGPGGSGGSGGYGGR_	NMGGPYGGGNYGPGGSGGSGGYGGR	3	P22626	Heterogeneous nuclear ribonucleoproteins A2/B1	TRUE	730.64	13.3838	y	10	noloss	1	854.375	48.9257	3
_NMGGPYGGGNYGPGGSGGSGGYGGR_	NMGGPYGGGNYGPGGSGGSGGYGGR	3	P22626	Heterogeneous nuclear ribonucleoproteins A2/B1	TRUE	730.64	13.3838	y	6	noloss	1	566.268	47.8533	4
_NMGGPYGGGNYGPGGSGGSGGYGGR_	NMGGPYGGGNYGPGGSGGSGGYGGR	3	P22626	Heterogeneous nuclear ribonucleoproteins A2/B1	TRUE	730.64	13.3838	y	13	noloss	2	533.239	44.245	5
_NMGGPYGGGNYGPGGSGGSGGYGGR_	NMGGPYGGGNYGPGGSGGSGGYGGR	3	P22626	Heterogeneous nuclear ribonucleoproteins A2/B1	TRUE	730.64	13.3838	y	8	noloss	1	710.322	40.3282	6
_NMGGPYGGGNYGPGGSGGSGGYGGR_	NMGGPYGGGNYGPGGSGGSGGYGGR	3	P22626	Heterogeneous nuclear ribonucleoproteins A2/B1	TRUE	730.64	13.3838	y	12	noloss	1	968.418	38.8703	9
_NMGGPYGGGNYGPGGSGGSGGYGGR_	NMGGPYGGGNYGPGGSGGSGGYGGR	3	P22626	Heterogeneous nuclear ribonucleoproteins A2/B1	TRUE	730.64	13.3838	y	11	noloss	1	911.397	38.6407	10
_NMGGPYGGGNYGPGGSGGSGGYGGR_	NMGGPYGGGNYGPGGSGGSGGYGGR	3	P22626	Heterogeneous nuclear ribonucleoproteins A2/B1	TRUE	730.64	13.3838	y	13	H2O	1	1047.46	27.0862	11
_ATENDIYNFFSPLNPVR_	ATENDIYNFFSPLNPVR	3	P31943;P52597	Heterogeneous nuclear ribonucleoprotein H;Heterogeneous nuclear ribonucleoprotein F	FALSE	666.33	109.472	y	6	noloss	1	695.42	100	1
_ATENDIYNFFSPLNPVR_	ATENDIYNFFSPLNPVR	3	P31943;P52597	Heterogeneous nuclear ribonucleoprotein H;Heterogeneous nuclear ribonucleoprotein F	FALSE	666.33	109.472	y	7	noloss	1	782.452	77.2945	2
_ATENDIYNFFSPLNPVR_	ATENDIYNFFSPLNPVR	3	P31943;P52597	Heterogeneous nuclear ribonucleoprotein H;Heterogeneous nuclear ribonucleoprotein F	FALSE	666.33	109.472	y	8	noloss	1	929.52	27.8533	3
_ATENDIYNFFSPLNPVR_	ATENDIYNFFSPLNPVR	3	P31943;P52597	Heterogeneous nuclear ribonucleoprotein H;Heterogeneous nuclear ribonucleoprotein F	FALSE	666.33	109.472	y	4	noloss	1	485.283	24.3629	4
_ATENDIYNFFSPLNPVR_	ATENDIYNFFSPLNPVR	3	P31943;P52597	Heterogeneous nuclear ribonucleoprotein H;Heterogeneous nuclear ribonucleoprotein F	FALSE	666.33	109.472	y	3	noloss	1	371.24	19.2925	5
_ATENDIYNFFSPLNPVR_	ATENDIYNFFSPLNPVR	3	P31943;P52597	Heterogeneous nuclear ribonucleoprotein H;Heterogeneous nuclear ribonucleoprotein F	FALSE	666.33	109.472	y	8	H2O	1	911.51	17.8993	6
_ATENDIYNFFSPLNPVR_	ATENDIYNFFSPLNPVR	3	P31943;P52597	Heterogeneous nuclear ribonucleoprotein H;Heterogeneous nuclear ribonucleoprotein F	FALSE	666.33	109.472	y	6	noloss	2	348.214	16.3446	7
_ATENDIYNFFSPLNPVR_	ATENDIYNFFSPLNPVR	3	P31943;P52597	Heterogeneous nuclear ribonucleoprotein H;Heterogeneous nuclear ribonucleoprotein F	FALSE	666.33	109.472	y	5	noloss	1	598.367	13.507	9
_ATENDIYNFFSPLNPVR_	ATENDIYNFFSPLNPVR	3	P31943;P52597	Heterogeneous nuclear ribonucleoprotein H;Heterogeneous nuclear ribonucleoprotein F	FALSE	666.33	109.472	y	3	NH3	1	354.214	6.24508	10
_NVIIWGNHSSTQYPDVNHAK_	NVIIWGNHSSTQYPDVNHAK	3	P40925	Malate dehydrogenase, cytoplasmic	TRUE	760.71	31.7239	y	7	noloss	1	780.4	62.9383	3
_NVIIWGNHSSTQYPDVNHAK_	NVIIWGNHSSTQYPDVNHAK	3	P40925	Malate dehydrogenase, cytoplasmic	TRUE	760.71	31.7239	b	3	noloss	1	327.203	49.6343	4
_NVIIWGNHSSTQYPDVNHAK_	NVIIWGNHSSTQYPDVNHAK	3	P40925	Malate dehydrogenase, cytoplasmic	TRUE	760.71	31.7239	y	5	noloss	1	568.32	13.7021	8
_NVIIWGNHSSTQYPDVNHAK_	NVIIWGNHSSTQYPDVNHAK	3	P40925	Malate dehydrogenase, cytoplasmic	TRUE	760.71	31.7239	y	8	noloss	1	943.463	13.4893	9
_NVIIWGNHSSTQYPDVNHAK_	NVIIWGNHSSTQYPDVNHAK	3	P40925	Malate dehydrogenase, cytoplasmic	TRUE	760.71	31.7239	y	7	noloss	2	390.704	11.6399	10
_NVIIWGNHSSTQYPDVNHAK_	NVIIWGNHSSTQYPDVNHAK	3	P40925	Malate dehydrogenase, cytoplasmic	TRUE	760.71	31.7239	y	15	noloss	2	827.882	8.17799	11
_NVIIWGNHSSTQYPDVNHAK_	NVIIWGNHSSTQYPDVNHAK	3	P40925	Malate dehydrogenase, cytoplasmic	TRUE	760.71	31.7239	y	3	noloss	1	355.209	7.68195	12
_NVIIWGNHSSTQYPDVNHAK_	NVIIWGNHSSTQYPDVNHAK	3	P40925	Malate dehydrogenase, cytoplasmic	TRUE	760.71	31.7239	y	15	noloss	1	1654.76	7.23557	13
_NVIIWGNHSSTQYPDVNHAK_	NVIIWGNHSSTQYPDVNHAK	3	P40925	Malate dehydrogenase, cytoplasmic	TRUE	760.71	31.7239	y	4	noloss	1	469.252	6.75091	14
_SADTLWGIQK_	SADTLWGIQK	2	P00338	L-lactate dehydrogenase A chain	TRUE	559.796	36.9569	y	5	noloss	1	631.356	85.7665	2
_SADTLWGIQK_	SADTLWGIQK	2	P00338	L-lactate dehydrogenase A chain	TRUE	559.796	36.9569	y	4	noloss	1	445.277	51.6728	4
_SADTLWGIQK_	SADTLWGIQK	2	P00338	L-lactate dehydrogenase A chain	TRUE	559.796	36.9569	y	8	noloss	1	960.515	44.1153	5
_SADTLWGIQK_	SADTLWGIQK	2	P00338	L-lactate dehydrogenase A chain	TRUE	559.796	36.9569	y	6	noloss	1	744.44	29.264	7
_SADTLWGIQK_	SADTLWGIQK	2	P00338	L-lactate dehydrogenase A chain	TRUE	559.796	36.9569	y	7	noloss	1	845.488	22.9902	8
_SADTLWGIQK_	SADTLWGIQK	2	P00338	L-lactate dehydrogenase A chain	TRUE	559.796	36.9569	b	4	H2O	1	357.14	16.3164	11
_SADTLWGIQK_	SADTLWGIQK	2	P00338	L-lactate dehydrogenase A chain	TRUE	559.796	36.9569	b	4	noloss	1	375.151	14.799	12
_SADTLWGIQK_	SADTLWGIQK	2	P00338	L-lactate dehydrogenase A chain	TRUE	559.796	36.9569	y	8	H2O	1	942.504	10.5526	14
_SADTLWGIQK_	SADTLWGIQK	2	P00338	L-lactate dehydrogenase A chain	TRUE	559.796	36.9569	y	3	noloss	1	388.255	8.79744	15
_GYIWNYGAIPQTWEDPGHNDK_	GYIWNYGAIPQTWEDPGHNDK	3	Q15181	Inorganic pyrophosphatase	TRUE	821.045	79.1499	y	6	noloss	1	667.316	100	1
_GYIWNYGAIPQTWEDPGHNDK_	GYIWNYGAIPQTWEDPGHNDK	3	Q15181	Inorganic pyrophosphatase	TRUE	821.045	79.1499	y	12	noloss	1	1423.62	83.4915	2
_GYIWNYGAIPQTWEDPGHNDK_	GYIWNYGAIPQTWEDPGHNDK	3	Q15181	Inorganic pyrophosphatase	TRUE	821.045	79.1499	b	3	noloss	1	334.176	18.8937	5
_GYIWNYGAIPQTWEDPGHNDK_	GYIWNYGAIPQTWEDPGHNDK	3	Q15181	Inorganic pyrophosphatase	TRUE	821.045	79.1499	y	10	noloss	1	1198.51	10.6168	6
_GYIWNYGAIPQTWEDPGHNDK_	GYIWNYGAIPQTWEDPGHNDK	3	Q15181	Inorganic pyrophosphatase	TRUE	821.045	79.1499	b	4	noloss	1	520.255	8.11506	7
_GYIWNYGAIPQTWEDPGHNDK_	GYIWNYGAIPQTWEDPGHNDK	3	Q15181	Inorganic pyrophosphatase	TRUE	821.045	79.1499	y	7	noloss	1	782.343	7.9669	8
_GYIWNYGAIPQTWEDPGHNDK_	GYIWNYGAIPQTWEDPGHNDK	3	Q15181	Inorganic pyrophosphatase	TRUE	821.045	79.1499	y	8	noloss	1	911.385	7.76782	9
_GYIWNYGAIPQTWEDPGHNDK_	GYIWNYGAIPQTWEDPGHNDK	3	Q15181	Inorganic pyrophosphatase	TRUE	821.045	79.1499	y	12	H2O	1	1405.61	7.52679	10
_GYIWNYGAIPQTWEDPGHNDK_	GYIWNYGAIPQTWEDPGHNDK	3	Q15181	Inorganic pyrophosphatase	TRUE	821.045	79.1499	y	3	noloss	1	376.183	6.76227	11
_FQSSHHPTDITSLDQYVER_	FQSSHHPTDITSLDQYVER	4	P14625	Endoplasmin	TRUE	565.771	40.8579	y	4	noloss	1	566.293	100	1
_FQSSHHPTDITSLDQYVER_	FQSSHHPTDITSLDQYVER	4	P14625	Endoplasmin	TRUE	565.771	40.8579	y	3	noloss	1	403.23	91.1508	2
_FQSSHHPTDITSLDQYVER_	FQSSHHPTDITSLDQYVER	4	P14625	Endoplasmin	TRUE	565.771	40.8579	b	9	noloss	2	519.225	55.511	3
_FQSSHHPTDITSLDQYVER_	FQSSHHPTDITSLDQYVER	4	P14625	Endoplasmin	TRUE	565.771	40.8579	b	9	noloss	1	1037.44	47.7069	5
_FQSSHHPTDITSLDQYVER_	FQSSHHPTDITSLDQYVER	4	P14625	Endoplasmin	TRUE	565.771	40.8579	y	5	noloss	1	694.352	36.4481	7
_FQSSHHPTDITSLDQYVER_	FQSSHHPTDITSLDQYVER	4	P14625	Endoplasmin	TRUE	565.771	40.8579	y	5	NH3	1	677.325	36.2159	8
_FQSSHHPTDITSLDQYVER_	FQSSHHPTDITSLDQYVER	4	P14625	Endoplasmin	TRUE	565.771	40.8579	y	6	noloss	1	809.379	35.4244	9
_FQSSHHPTDITSLDQYVER_	FQSSHHPTDITSLDQYVER	4	P14625	Endoplasmin	TRUE	565.771	40.8579	b	12	H2O	1	1320.6	34.1829	10
_FQSSHHPTDITSLDQYVER_	FQSSHHPTDITSLDQYVER	4	P14625	Endoplasmin	TRUE	565.771	40.8579	b	10	noloss	2	575.767	28.548	11
_DKDDFFTR_	DKDDFFTR	2	P02672	Fibrinogen alpha chain	TRUE	522.243	8.88883	y	6	noloss	1	800.357	100	1
_DKDDFFTR_	DKDDFFTR	2	P02672	Fibrinogen alpha chain	TRUE	522.243	8.88883	y	4	noloss	1	570.303	53.5825	2
_DKDDFFTR_	DKDDFFTR	2	P02672	Fibrinogen alpha chain	TRUE	522.243	8.88883	y	5	noloss	1	685.33	43.774	3
_DKDDFFTR_	DKDDFFTR	2	P02672	Fibrinogen alpha chain	TRUE	522.243	8.88883	y	3	noloss	1	423.235	14.1375	6
_DKDDFFTR_	DKDDFFTR	2	P02672	Fibrinogen alpha chain	TRUE	522.243	8.88883	y	7	noloss	1	928.452	8.77662	8
_DKDDFFTR_	DKDDFFTR	2	P02672	Fibrinogen alpha chain	TRUE	522.243	8.88883	b	3	noloss	1	359.156	8.66697	9
_DKDDFFTR_	DKDDFFTR	2	P02672	Fibrinogen alpha chain	TRUE	522.243	8.88883	b	3	H2O	1	341.146	5.51863	12
_LASDLLEWIR_	LASDLLEWIR	2	P12814;O43707	Alpha-actinin-1;Alpha-actinin-4	FALSE	608.34	103.099	y	8	noloss	1	1031.55	100	1
_LASDLLEWIR_	LASDLLEWIR	2	P12814;O43707	Alpha-actinin-1;Alpha-actinin-4	FALSE	608.34	103.099	y	5	noloss	1	716.409	67.7449	2
_LASDLLEWIR_	LASDLLEWIR	2	P12814;O43707	Alpha-actinin-1;Alpha-actinin-4	FALSE	608.34	103.099	y	4	noloss	1	603.325	53.9876	4
_LASDLLEWIR_	LASDLLEWIR	2	P12814;O43707	Alpha-actinin-1;Alpha-actinin-4	FALSE	608.34	103.099	y	6	noloss	1	829.493	43.1545	5
_LASDLLEWIR_	LASDLLEWIR	2	P12814;O43707	Alpha-actinin-1;Alpha-actinin-4	FALSE	608.34	103.099	y	3	noloss	1	474.282	30.8531	7
_LASDLLEWIR_	LASDLLEWIR	2	P12814;O43707	Alpha-actinin-1;Alpha-actinin-4	FALSE	608.34	103.099	y	9	noloss	1	1102.59	23.2066	9
_LASDLLEWIR_	LASDLLEWIR	2	P12814;O43707	Alpha-actinin-1;Alpha-actinin-4	FALSE	608.34	103.099	y	7	noloss	1	944.52	17.1574	10
_LASDLLEWIR_	LASDLLEWIR	2	P12814;O43707	Alpha-actinin-1;Alpha-actinin-4	FALSE	608.34	103.099	b	4	noloss	1	387.187	8.14307	11
_ISDSVLVDIKDTEPLIQTAK_	ISDSVLVDIKDTEPLIQTAK	3	P48643	T-complex protein 1 subunit epsilon	TRUE	729.07	81.4179	y	7	noloss	1	770.477	100	1
_ISDSVLVDIKDTEPLIQTAK_	ISDSVLVDIKDTEPLIQTAK	3	P48643	T-complex protein 1 subunit epsilon	TRUE	729.07	81.4179	y	19	noloss	2	1036.56	65.7373	2
_ISDSVLVDIKDTEPLIQTAK_	ISDSVLVDIKDTEPLIQTAK	3	P48643	T-complex protein 1 subunit epsilon	TRUE	729.07	81.4179	y	10	noloss	1	1115.59	49.6464	4
_ISDSVLVDIKDTEPLIQTAK_	ISDSVLVDIKDTEPLIQTAK	3	P48643	T-complex protein 1 subunit epsilon	TRUE	729.07	81.4179	y	11	noloss	1	1243.69	41.2138	5
_ISDSVLVDIKDTEPLIQTAK_	ISDSVLVDIKDTEPLIQTAK	3	P48643	T-complex protein 1 subunit epsilon	TRUE	729.07	81.4179	y	15	noloss	1	1683.95	38.2261	7
_ISDSVLVDIKDTEPLIQTAK_	ISDSVLVDIKDTEPLIQTAK	3	P48643	T-complex protein 1 subunit epsilon	TRUE	729.07	81.4179	y	13	noloss	1	1471.8	26.8535	11
_ISDSVLVDIKDTEPLIQTAK_	ISDSVLVDIKDTEPLIQTAK	3	P48643	T-complex protein 1 subunit epsilon	TRUE	729.07	81.4179	y	4	noloss	1	447.256	23.0979	12
_ISDSVLVDIKDTEPLIQTAK_	ISDSVLVDIKDTEPLIQTAK	3	P48643	T-complex protein 1 subunit epsilon	TRUE	729.07	81.4179	y	14	noloss	2	785.938	22.5122	13
_ISDSVLVDIKDTEPLIQTAK_	ISDSVLVDIKDTEPLIQTAK	3	P48643	T-complex protein 1 subunit epsilon	TRUE	729.07	81.4179	b	5	noloss	1	502.251	19.7365	14
_EQQIVIQSSGGLSKDDIENMVK_	EQQIVIQSSGGLSKDDIENMVK	3	P38646	Stress-70 protein, mitochondrial	TRUE	806.744	58.4062	b	3	H2O	1	368.156	100	1
_EQQIVIQSSGGLSKDDIENMVK_	EQQIVIQSSGGLSKDDIENMVK	3	P38646	Stress-70 protein, mitochondrial	TRUE	806.744	58.4062	b	4	H2O	1	481.241	33.914	5
_EQQIVIQSSGGLSKDDIENMVK_	EQQIVIQSSGGLSKDDIENMVK	3	P38646	Stress-70 protein, mitochondrial	TRUE	806.744	58.4062	y	16	NH3	1	1690.8	22.1505	6
_EQQIVIQSSGGLSKDDIENMVK_	EQQIVIQSSGGLSKDDIENMVK	3	P38646	Stress-70 protein, mitochondrial	TRUE	806.744	58.4062	y	15	noloss	1	1579.76	20.0883	7
_EQQIVIQSSGGLSKDDIENMVK_	EQQIVIQSSGGLSKDDIENMVK	3	P38646	Stress-70 protein, mitochondrial	TRUE	806.744	58.4062	y	16	noloss	1	1707.82	17.0917	8
_EQQIVIQSSGGLSKDDIENMVK_	EQQIVIQSSGGLSKDDIENMVK	3	P38646	Stress-70 protein, mitochondrial	TRUE	806.744	58.4062	b	3	noloss	1	386.167	14.2262	10
_EQQIVIQSSGGLSKDDIENMVK_	EQQIVIQSSGGLSKDDIENMVK	3	P38646	Stress-70 protein, mitochondrial	TRUE	806.744	58.4062	y	19	noloss	2	1017.03	12.4749	12
_EQQIVIQSSGGLSKDDIENMVK_	EQQIVIQSSGGLSKDDIENMVK	3	P38646	Stress-70 protein, mitochondrial	TRUE	806.744	58.4062	b	5	H2O	1	580.309	10.6729	14
_EQQIVIQSSGGLSKDDIENMVK_	EQQIVIQSSGGLSKDDIENMVK	3	P38646	Stress-70 protein, mitochondrial	TRUE	806.744	58.4062	y	10	noloss	1	1178.57	9.50484	16
_GFAFVYFENVDDAK_	GFAFVYFENVDDAK	2	P62995	Transformer-2 protein homolog beta	TRUE	811.38	90.1521	y	9	noloss	1	1100.49	90.2589	2
_GFAFVYFENVDDAK_	GFAFVYFENVDDAK	2	P62995	Transformer-2 protein homolog beta	TRUE	811.38	90.1521	y	8	noloss	1	937.426	46.6773	5
_GFAFVYFENVDDAK_	GFAFVYFENVDDAK	2	P62995	Transformer-2 protein homolog beta	TRUE	811.38	90.1521	y	10	noloss	1	1199.56	24.4871	6
_GFAFVYFENVDDAK_	GFAFVYFENVDDAK	2	P62995	Transformer-2 protein homolog beta	TRUE	811.38	90.1521	y	7	noloss	1	790.358	20.3939	7
_GFAFVYFENVDDAK_	GFAFVYFENVDDAK	2	P62995	Transformer-2 protein homolog beta	TRUE	811.38	90.1521	b	4	noloss	1	423.203	18.7572	8
_GFAFVYFENVDDAK_	GFAFVYFENVDDAK	2	P62995	Transformer-2 protein homolog beta	TRUE	811.38	90.1521	y	6	noloss	1	661.315	18.0683	9
_GFAFVYFENVDDAK_	GFAFVYFENVDDAK	2	P62995	Transformer-2 protein homolog beta	TRUE	811.38	90.1521	y	4	noloss	1	448.204	17.2602	10
_GFAFVYFENVDDAK_	GFAFVYFENVDDAK	2	P62995	Transformer-2 protein homolog beta	TRUE	811.38	90.1521	y	3	noloss	1	333.177	9.5056	12
_GFAFVYFENVDDAK_	GFAFVYFENVDDAK	2	P62995	Transformer-2 protein homolog beta	TRUE	811.38	90.1521	y	5	noloss	1	547.272	6.49681	14
_GALPLDTVTFYK_	GALPLDTVTFYK	2	P30040	Endoplasmic reticulum resident protein 29	TRUE	662.861	69.1991	y	9	noloss	1	1083.57	100	1
_GALPLDTVTFYK_	GALPLDTVTFYK	2	P30040	Endoplasmic reticulum resident protein 29	TRUE	662.861	69.1991	y	7	noloss	1	873.435	54.7878	2
_GALPLDTVTFYK_	GALPLDTVTFYK	2	P30040	Endoplasmic reticulum resident protein 29	TRUE	662.861	69.1991	y	8	noloss	1	986.519	27.9449	3
_GALPLDTVTFYK_	GALPLDTVTFYK	2	P30040	Endoplasmic reticulum resident protein 29	TRUE	662.861	69.1991	y	4	noloss	1	558.292	16.4745	4
_GALPLDTVTFYK_	GALPLDTVTFYK	2	P30040	Endoplasmic reticulum resident protein 29	TRUE	662.861	69.1991	y	6	noloss	1	758.408	14.6435	5
_GALPLDTVTFYK_	GALPLDTVTFYK	2	P30040	Endoplasmic reticulum resident protein 29	TRUE	662.861	69.1991	y	3	noloss	1	457.245	7.67202	8
_GALPLDTVTFYK_	GALPLDTVTFYK	2	P30040	Endoplasmic reticulum resident protein 29	TRUE	662.861	69.1991	y	5	noloss	1	657.361	5.39766	10
_GFGFVYFQNHDAADK_	GFGFVYFQNHDAADK	3	Q13151	Heterogeneous nuclear ribonucleoprotein A0	TRUE	572.599	58.6403	y	9	noloss	1	1045.47	24.6825	3
_GFGFVYFQNHDAADK_	GFGFVYFQNHDAADK	3	Q13151	Heterogeneous nuclear ribonucleoprotein A0	TRUE	572.599	58.6403	y	10	noloss	1	1208.53	18.698	4
_GFGFVYFQNHDAADK_	GFGFVYFQNHDAADK	3	Q13151	Heterogeneous nuclear ribonucleoprotein A0	TRUE	572.599	58.6403	y	7	noloss	1	770.343	10.8496	7
_GFGFVYFQNHDAADK_	GFGFVYFQNHDAADK	3	Q13151	Heterogeneous nuclear ribonucleoprotein A0	TRUE	572.599	58.6403	y	11	noloss	2	654.304	10.3488	8
_GFGFVYFQNHDAADK_	GFGFVYFQNHDAADK	3	Q13151	Heterogeneous nuclear ribonucleoprotein A0	TRUE	572.599	58.6403	y	9	noloss	2	523.239	9.5954	10
_GFGFVYFQNHDAADK_	GFGFVYFQNHDAADK	3	Q13151	Heterogeneous nuclear ribonucleoprotein A0	TRUE	572.599	58.6403	y	4	noloss	1	404.214	7.96582	11
_GFGFVYFQNHDAADK_	GFGFVYFQNHDAADK	3	Q13151	Heterogeneous nuclear ribonucleoprotein A0	TRUE	572.599	58.6403	y	8	NH3	1	881.375	7.2412	12
_GFGFVYFQNHDAADK_	GFGFVYFQNHDAADK	3	Q13151	Heterogeneous nuclear ribonucleoprotein A0	TRUE	572.599	58.6403	y	11	noloss	1	1307.6	7.20267	13
_GFGFVYFQNHDAADK_	GFGFVYFQNHDAADK	3	Q13151	Heterogeneous nuclear ribonucleoprotein A0	TRUE	572.599	58.6403	y	13	noloss	1	1511.69	6.8676	14
_VTEGLVDVILYHQPDDK_	VTEGLVDVILYHQPDDK	3	O43390	Heterogeneous nuclear ribonucleoprotein R	TRUE	647.67	79.4433	y	4	noloss	1	474.219	84.6588	3
_VTEGLVDVILYHQPDDK_	VTEGLVDVILYHQPDDK	3	O43390	Heterogeneous nuclear ribonucleoprotein R	TRUE	647.67	79.4433	y	7	noloss	1	902.4	57.204	5
_VTEGLVDVILYHQPDDK_	VTEGLVDVILYHQPDDK	3	O43390	Heterogeneous nuclear ribonucleoprotein R	TRUE	647.67	79.4433	y	8	noloss	1	1015.48	53.4931	7
_VTEGLVDVILYHQPDDK_	VTEGLVDVILYHQPDDK	3	O43390	Heterogeneous nuclear ribonucleoprotein R	TRUE	647.67	79.4433	y	9	noloss	1	1128.57	39.6231	8
_VTEGLVDVILYHQPDDK_	VTEGLVDVILYHQPDDK	3	O43390	Heterogeneous nuclear ribonucleoprotein R	TRUE	647.67	79.4433	y	6	noloss	1	739.337	38.3687	9
_VTEGLVDVILYHQPDDK_	VTEGLVDVILYHQPDDK	3	O43390	Heterogeneous nuclear ribonucleoprotein R	TRUE	647.67	79.4433	y	14	noloss	2	806.422	35.8411	10
_VTEGLVDVILYHQPDDK_	VTEGLVDVILYHQPDDK	3	O43390	Heterogeneous nuclear ribonucleoprotein R	TRUE	647.67	79.4433	y	14	noloss	1	1611.84	22.6355	12
_VTEGLVDVILYHQPDDK_	VTEGLVDVILYHQPDDK	3	O43390	Heterogeneous nuclear ribonucleoprotein R	TRUE	647.67	79.4433	y	5	NH3	1	585.251	22.4103	13
_VTEGLVDVILYHQPDDK_	VTEGLVDVILYHQPDDK	3	O43390	Heterogeneous nuclear ribonucleoprotein R	TRUE	647.67	79.4433	y	12	noloss	2	721.37	21.4891	14
_SVYAHFPINVVIQENGSLVEIR_	SVYAHFPINVVIQENGSLVEIR	3	P32969	60S ribosomal protein L9	TRUE	828.78	103.62	b	10	noloss	1	1128.58	100	1
_SVYAHFPINVVIQENGSLVEIR_	SVYAHFPINVVIQENGSLVEIR	3	P32969	60S ribosomal protein L9	TRUE	828.78	103.62	b	9	noloss	1	1029.52	94.5661	2
_SVYAHFPINVVIQENGSLVEIR_	SVYAHFPINVVIQENGSLVEIR	3	P32969	60S ribosomal protein L9	TRUE	828.78	103.62	y	8	noloss	1	887.495	82.1228	3
_SVYAHFPINVVIQENGSLVEIR_	SVYAHFPINVVIQENGSLVEIR	3	P32969	60S ribosomal protein L9	TRUE	828.78	103.62	y	9	noloss	1	1016.54	80.2343	4
_SVYAHFPINVVIQENGSLVEIR_	SVYAHFPINVVIQENGSLVEIR	3	P32969	60S ribosomal protein L9	TRUE	828.78	103.62	b	10	noloss	2	564.795	66.3417	5
_SVYAHFPINVVIQENGSLVEIR_	SVYAHFPINVVIQENGSLVEIR	3	P32969	60S ribosomal protein L9	TRUE	828.78	103.62	y	10	noloss	1	1144.6	60.9931	6
_SVYAHFPINVVIQENGSLVEIR_	SVYAHFPINVVIQENGSLVEIR	3	P32969	60S ribosomal protein L9	TRUE	828.78	103.62	b	6	noloss	1	705.335	53.7407	7
_SVYAHFPINVVIQENGSLVEIR_	SVYAHFPINVVIQENGSLVEIR	3	P32969	60S ribosomal protein L9	TRUE	828.78	103.62	b	9	noloss	2	515.261	46.1711	10
_SVYAHFPINVVIQENGSLVEIR_	SVYAHFPINVVIQENGSLVEIR	3	P32969	60S ribosomal protein L9	TRUE	828.78	103.62	y	7	noloss	1	773.452	45.9242	11
_VFSATLGLVDIVK_	VFSATLGLVDIVK	2	P09874	Poly [ADP-ribose] polymerase 1	TRUE	681.406	98.2664	y	7	noloss	1	743.466	84.2061	2
_VFSATLGLVDIVK_	VFSATLGLVDIVK	2	P09874	Poly [ADP-ribose] polymerase 1	TRUE	681.406	98.2664	y	11	noloss	1	1115.67	64.2569	3
_VFSATLGLVDIVK_	VFSATLGLVDIVK	2	P09874	Poly [ADP-ribose] polymerase 1	TRUE	681.406	98.2664	y	8	noloss	1	856.55	34.359	5
_VFSATLGLVDIVK_	VFSATLGLVDIVK	2	P09874	Poly [ADP-ribose] polymerase 1	TRUE	681.406	98.2664	y	9	noloss	1	957.598	34.0962	6
_VFSATLGLVDIVK_	VFSATLGLVDIVK	2	P09874	Poly [ADP-ribose] polymerase 1	TRUE	681.406	98.2664	b	3	H2O	1	316.166	19.1967	7
_VFSATLGLVDIVK_	VFSATLGLVDIVK	2	P09874	Poly [ADP-ribose] polymerase 1	TRUE	681.406	98.2664	y	4	noloss	1	474.292	18.8923	8
_VFSATLGLVDIVK_	VFSATLGLVDIVK	2	P09874	Poly [ADP-ribose] polymerase 1	TRUE	681.406	98.2664	y	5	noloss	1	573.361	14.3547	9
_VFSATLGLVDIVK_	VFSATLGLVDIVK	2	P09874	Poly [ADP-ribose] polymerase 1	TRUE	681.406	98.2664	y	10	noloss	1	1028.64	11.9112	11
_VFSATLGLVDIVK_	VFSATLGLVDIVK	2	P09874	Poly [ADP-ribose] polymerase 1	TRUE	681.406	98.2664	b	3	noloss	1	334.176	11.3712	13
_AWEEYYK_	AWEEYYK	2	Q96AE4;Q92945	Far upstream element-binding protein 1;Far upstream element-binding protein 2	FALSE	494.724	15.1762	y	5	noloss	1	731.325	100	1
_AWEEYYK_	AWEEYYK	2	Q96AE4;Q92945	Far upstream element-binding protein 1;Far upstream element-binding protein 2	FALSE	494.724	15.1762	y	3	noloss	1	473.239	31.299	6
_AWEEYYK_	AWEEYYK	2	Q96AE4;Q92945	Far upstream element-binding protein 1;Far upstream element-binding protein 2	FALSE	494.724	15.1762	y	5	H2O	1	713.314	29.7348	7
_AWEEYYK_	AWEEYYK	2	Q96AE4;Q92945	Far upstream element-binding protein 1;Far upstream element-binding protein 2	FALSE	494.724	15.1762	y	4	noloss	1	602.282	21.99	9
_AWEEYYK_	AWEEYYK	2	Q96AE4;Q92945	Far upstream element-binding protein 1;Far upstream element-binding protein 2	FALSE	494.724	15.1762	y	6	noloss	1	917.404	11.4062	10
_AWEEYYK_	AWEEYYK	2	Q96AE4;Q92945	Far upstream element-binding protein 1;Far upstream element-binding protein 2	FALSE	494.724	15.1762	y	6	NH3	1	900.377	8.94019	11
_AWEEYYK_	AWEEYYK	2	Q96AE4;Q92945	Far upstream element-binding protein 1;Far upstream element-binding protein 2	FALSE	494.724	15.1762	y	4	H2O	1	584.271	8.81006	12
_TYSYLTPDLWK_	TYSYLTPDLWK	2	P15880	40S ribosomal protein S2	TRUE	693.851	71.0479	y	5	noloss	1	658.356	33.3737	2
_TYSYLTPDLWK_	TYSYLTPDLWK	2	P15880	40S ribosomal protein S2	TRUE	693.851	71.0479	y	9	noloss	1	1122.58	31.4703	3
_TYSYLTPDLWK_	TYSYLTPDLWK	2	P15880	40S ribosomal protein S2	TRUE	693.851	71.0479	y	6	noloss	1	759.404	24.5431	4
_TYSYLTPDLWK_	TYSYLTPDLWK	2	P15880	40S ribosomal protein S2	TRUE	693.851	71.0479	y	7	noloss	1	872.488	15.958	6
_TYSYLTPDLWK_	TYSYLTPDLWK	2	P15880	40S ribosomal protein S2	TRUE	693.851	71.0479	b	3	H2O	1	334.14	13.5904	7
_TYSYLTPDLWK_	TYSYLTPDLWK	2	P15880	40S ribosomal protein S2	TRUE	693.851	71.0479	y	3	noloss	1	446.276	7.59507	10
_TYSYLTPDLWK_	TYSYLTPDLWK	2	P15880	40S ribosomal protein S2	TRUE	693.851	71.0479	y	8	noloss	1	1035.55	7.32361	11
_TYSYLTPDLWK_	TYSYLTPDLWK	2	P15880	40S ribosomal protein S2	TRUE	693.851	71.0479	b	3	noloss	1	352.15	7.28415	12
_LAAVDATVNQVLASR_	LAAVDATVNQVLASR	2	Q15084	Protein disulfide-isomerase A6	TRUE	764.428	64.5508	y	11	noloss	1	1173.62	100	1
_LAAVDATVNQVLASR_	LAAVDATVNQVLASR	2	Q15084	Protein disulfide-isomerase A6	TRUE	764.428	64.5508	y	7	noloss	1	787.442	73.4117	4
_LAAVDATVNQVLASR_	LAAVDATVNQVLASR	2	Q15084	Protein disulfide-isomerase A6	TRUE	764.428	64.5508	y	9	noloss	1	987.558	66.2432	5
_LAAVDATVNQVLASR_	LAAVDATVNQVLASR	2	Q15084	Protein disulfide-isomerase A6	TRUE	764.428	64.5508	y	8	noloss	1	886.51	47.7461	6
_LAAVDATVNQVLASR_	LAAVDATVNQVLASR	2	Q15084	Protein disulfide-isomerase A6	TRUE	764.428	64.5508	y	10	noloss	1	1058.6	46.8758	7
_LAAVDATVNQVLASR_	LAAVDATVNQVLASR	2	Q15084	Protein disulfide-isomerase A6	TRUE	764.428	64.5508	y	3	noloss	1	333.188	26.4602	9
_LAAVDATVNQVLASR_	LAAVDATVNQVLASR	2	Q15084	Protein disulfide-isomerase A6	TRUE	764.428	64.5508	y	4	noloss	1	446.272	24.4323	10
_LAAVDATVNQVLASR_	LAAVDATVNQVLASR	2	Q15084	Protein disulfide-isomerase A6	TRUE	764.428	64.5508	y	5	noloss	1	545.341	13.628	13
_LAAVDATVNQVLASR_	LAAVDATVNQVLASR	2	Q15084	Protein disulfide-isomerase A6	TRUE	764.428	64.5508	y	12	noloss	1	1272.69	11.6761	14
_LGGSLADSYLDEGFLLDKK_	LGGSLADSYLDEGFLLDKK	3	P78371	T-complex protein 1 subunit beta	TRUE	681.021	85.2381	y	9	noloss	1	1064.56	98.3757	2
_LGGSLADSYLDEGFLLDKK_	LGGSLADSYLDEGFLLDKK	3	P78371	T-complex protein 1 subunit beta	TRUE	681.021	85.2381	y	18	noloss	2	964.486	60.2049	5
_LGGSLADSYLDEGFLLDKK_	LGGSLADSYLDEGFLLDKK	3	P78371	T-complex protein 1 subunit beta	TRUE	681.021	85.2381	y	14	noloss	2	807.407	59.6999	6
_LGGSLADSYLDEGFLLDKK_	LGGSLADSYLDEGFLLDKK	3	P78371	T-complex protein 1 subunit beta	TRUE	681.021	85.2381	y	14	noloss	1	1613.81	59.1629	7
_LGGSLADSYLDEGFLLDKK_	LGGSLADSYLDEGFLLDKK	3	P78371	T-complex protein 1 subunit beta	TRUE	681.021	85.2381	y	7	noloss	1	820.493	54.4214	8
_LGGSLADSYLDEGFLLDKK_	LGGSLADSYLDEGFLLDKK	3	P78371	T-complex protein 1 subunit beta	TRUE	681.021	85.2381	y	10	noloss	1	1177.65	52.5212	9
_LGGSLADSYLDEGFLLDKK_	LGGSLADSYLDEGFLLDKK	3	P78371	T-complex protein 1 subunit beta	TRUE	681.021	85.2381	y	8	noloss	1	949.535	45.3446	12
_LGGSLADSYLDEGFLLDKK_	LGGSLADSYLDEGFLLDKK	3	P78371	T-complex protein 1 subunit beta	TRUE	681.021	85.2381	y	3	noloss	1	390.235	42.9459	13
_LGGSLADSYLDEGFLLDKK_	LGGSLADSYLDEGFLLDKK	3	P78371	T-complex protein 1 subunit beta	TRUE	681.021	85.2381	y	17	noloss	2	935.975	39.1652	14
_KDQLTPSPR_	KDQLTPSPR	2	P02789	Ovotransferrin	TRUE	521.288	-20.9231	y	8	noloss	1	913.474	100	1
_KDQLTPSPR_	KDQLTPSPR	2	P02789	Ovotransferrin	TRUE	521.288	-20.9231	y	4	noloss	1	456.257	81.4635	2
_KDQLTPSPR_	KDQLTPSPR	2	P02789	Ovotransferrin	TRUE	521.288	-20.9231	y	7	noloss	1	798.447	62.2836	3
_KDQLTPSPR_	KDQLTPSPR	2	P02789	Ovotransferrin	TRUE	521.288	-20.9231	y	5	noloss	1	557.304	60.9048	4
_KDQLTPSPR_	KDQLTPSPR	2	P02789	Ovotransferrin	TRUE	521.288	-20.9231	y	6	noloss	1	670.388	44.8493	5
_KDQLTPSPR_	KDQLTPSPR	2	P02789	Ovotransferrin	TRUE	521.288	-20.9231	y	4	NH3	1	439.23	15.5962	9
_KDQLTPSPR_	KDQLTPSPR	2	P02789	Ovotransferrin	TRUE	521.288	-20.9231	y	7	NH3	1	781.42	13.41	10
_KDQLTPSPR_	KDQLTPSPR	2	P02789	Ovotransferrin	TRUE	521.288	-20.9231	b	3	NH3	1	355.161	12.0864	11
_KDQLTPSPR_	KDQLTPSPR	2	P02789	Ovotransferrin	TRUE	521.288	-20.9231	b	3	H2O	1	354.177	7.63744	15
_KAAAPAPEEEMDEC[CAM]EQALAAEPK_	KAAAPAPEEEMDECEQALAAEPK	3	P26641	Elongation factor 1-gamma	TRUE	829.046	38.9918	y	5	noloss	1	515.282	50.0913	2
_KAAAPAPEEEMDEC[CAM]EQALAAEPK_	KAAAPAPEEEMDECEQALAAEPK	3	P26641	Elongation factor 1-gamma	TRUE	829.046	38.9918	b	6	noloss	1	510.303	48.115	3
_KAAAPAPEEEMDEC[CAM]EQALAAEPK_	KAAAPAPEEEMDECEQALAAEPK	3	P26641	Elongation factor 1-gamma	TRUE	829.046	38.9918	y	3	H2O	1	355.198	44.3992	4
_KAAAPAPEEEMDEC[CAM]EQALAAEPK_	KAAAPAPEEEMDECEQALAAEPK	3	P26641	Elongation factor 1-gamma	TRUE	829.046	38.9918	y	7	noloss	1	699.404	39.2236	5
_KAAAPAPEEEMDEC[CAM]EQALAAEPK_	KAAAPAPEEEMDECEQALAAEPK	3	P26641	Elongation factor 1-gamma	TRUE	829.046	38.9918	b	4	noloss	1	342.214	36.0944	6
_KAAAPAPEEEMDEC[CAM]EQALAAEPK_	KAAAPAPEEEMDECEQALAAEPK	3	P26641	Elongation factor 1-gamma	TRUE	829.046	38.9918	y	6	noloss	1	628.366	31.679	7
_KAAAPAPEEEMDEC[CAM]EQALAAEPK_	KAAAPAPEEEMDECEQALAAEPK	3	P26641	Elongation factor 1-gamma	TRUE	829.046	38.9918	b	10	noloss	1	994.484	25.1161	8
_KAAAPAPEEEMDEC[CAM]EQALAAEPK_	KAAAPAPEEEMDECEQALAAEPK	3	P26641	Elongation factor 1-gamma	TRUE	829.046	38.9918	y	4	noloss	1	444.245	23.3096	9
_KAAAPAPEEEMDEC[CAM]EQALAAEPK_	KAAAPAPEEEMDECEQALAAEPK	3	P26641	Elongation factor 1-gamma	TRUE	829.046	38.9918	y	8	noloss	1	827.462	17.5059	10
_TINEVENQILTR_	TINEVENQILTR	2	P12814;O43707	Alpha-actinin-1;Alpha-actinin-4	FALSE	715.386	41.4925	y	7	noloss	1	873.479	78.5509	2
_TINEVENQILTR_	TINEVENQILTR	2	P12814;O43707	Alpha-actinin-1;Alpha-actinin-4	FALSE	715.386	41.4925	y	8	noloss	1	972.547	49.2948	3
_TINEVENQILTR_	TINEVENQILTR	2	P12814;O43707	Alpha-actinin-1;Alpha-actinin-4	FALSE	715.386	41.4925	y	10	noloss	1	1215.63	46.576	4
_TINEVENQILTR_	TINEVENQILTR	2	P12814;O43707	Alpha-actinin-1;Alpha-actinin-4	FALSE	715.386	41.4925	y	6	noloss	1	744.436	29.2243	5
_TINEVENQILTR_	TINEVENQILTR	2	P12814;O43707	Alpha-actinin-1;Alpha-actinin-4	FALSE	715.386	41.4925	y	3	noloss	1	389.251	19.4265	7
_TINEVENQILTR_	TINEVENQILTR	2	P12814;O43707	Alpha-actinin-1;Alpha-actinin-4	FALSE	715.386	41.4925	y	9	noloss	1	1101.59	13.5738	10
_TINEVENQILTR_	TINEVENQILTR	2	P12814;O43707	Alpha-actinin-1;Alpha-actinin-4	FALSE	715.386	41.4925	y	4	noloss	1	502.335	11.1505	11
_TINEVENQILTR_	TINEVENQILTR	2	P12814;O43707	Alpha-actinin-1;Alpha-actinin-4	FALSE	715.386	41.4925	b	4	noloss	1	458.225	10.9466	12
_TINEVENQILTR_	TINEVENQILTR	2	P12814;O43707	Alpha-actinin-1;Alpha-actinin-4	FALSE	715.386	41.4925	b	3	noloss	1	329.182	10.5296	13
_ATAPVPTVGEGYGYGHESELSQASAAAR_	ATAPVPTVGEGYGYGHESELSQASAAAR	3	Q9BWF3	RNA-binding protein 4	TRUE	926.111	39.318	y	20	noloss	2	1020.46	17.2688	4
_ATAPVPTVGEGYGYGHESELSQASAAAR_	ATAPVPTVGEGYGYGHESELSQASAAAR	3	Q9BWF3	RNA-binding protein 4	TRUE	926.111	39.318	y	18	noloss	2	927.424	13.8528	5
_ATAPVPTVGEGYGYGHESELSQASAAAR_	ATAPVPTVGEGYGYGHESELSQASAAAR	3	Q9BWF3	RNA-binding protein 4	TRUE	926.111	39.318	y	8	noloss	1	761.39	11.0964	6
_ATAPVPTVGEGYGYGHESELSQASAAAR_	ATAPVPTVGEGYGYGHESELSQASAAAR	3	Q9BWF3	RNA-binding protein 4	TRUE	926.111	39.318	y	11	noloss	1	1090.55	8.63689	7
_ATAPVPTVGEGYGYGHESELSQASAAAR_	ATAPVPTVGEGYGYGHESELSQASAAAR	3	Q9BWF3	RNA-binding protein 4	TRUE	926.111	39.318	b	4	noloss	1	341.182	7.77779	8
_ATAPVPTVGEGYGYGHESELSQASAAAR_	ATAPVPTVGEGYGYGHESELSQASAAAR	3	Q9BWF3	RNA-binding protein 4	TRUE	926.111	39.318	y	21	noloss	2	1069.99	6.76383	11
_ATAPVPTVGEGYGYGHESELSQASAAAR_	ATAPVPTVGEGYGYGHESELSQASAAAR	3	Q9BWF3	RNA-binding protein 4	TRUE	926.111	39.318	y	25	noloss	2	1267.1	6.13709	13
_ATAPVPTVGEGYGYGHESELSQASAAAR_	ATAPVPTVGEGYGYGHESELSQASAAAR	3	Q9BWF3	RNA-binding protein 4	TRUE	926.111	39.318	y	12	noloss	1	1219.59	5.19036	15
_HSVGVVIGR_	HSVGVVIGR	2	Q92945	Far upstream element-binding protein 2	TRUE	462.275	-2.37035	y	8	noloss	1	786.483	100	1
_HSVGVVIGR_	HSVGVVIGR	2	Q92945	Far upstream element-binding protein 2	TRUE	462.275	-2.37035	y	7	noloss	1	699.451	71.8943	2
_HSVGVVIGR_	HSVGVVIGR	2	Q92945	Far upstream element-binding protein 2	TRUE	462.275	-2.37035	y	6	noloss	1	600.383	49.5238	4
_HSVGVVIGR_	HSVGVVIGR	2	Q92945	Far upstream element-binding protein 2	TRUE	462.275	-2.37035	y	4	noloss	1	444.293	7.76142	7
_HSVGVVIGR_	HSVGVVIGR	2	Q92945	Far upstream element-binding protein 2	TRUE	462.275	-2.37035	y	3	NH3	1	328.198	6.50722	9
_HSVGVVIGR_	HSVGVVIGR	2	Q92945	Far upstream element-binding protein 2	TRUE	462.275	-2.37035	y	3	noloss	1	345.224	5.81974	11
_LKPGYLEATVDWFR_	LKPGYLEATVDWFR	3	Q15181	Inorganic pyrophosphatase	TRUE	565.635	87.2969	y	4	noloss	1	623.294	100	1
_LKPGYLEATVDWFR_	LKPGYLEATVDWFR	3	Q15181	Inorganic pyrophosphatase	TRUE	565.635	87.2969	y	3	noloss	1	508.267	81.273	2
_LKPGYLEATVDWFR_	LKPGYLEATVDWFR	3	Q15181	Inorganic pyrophosphatase	TRUE	565.635	87.2969	y	5	noloss	1	722.362	39.8292	3
_LKPGYLEATVDWFR_	LKPGYLEATVDWFR	3	Q15181	Inorganic pyrophosphatase	TRUE	565.635	87.2969	y	6	noloss	1	823.41	31.7997	4
_LKPGYLEATVDWFR_	LKPGYLEATVDWFR	3	Q15181	Inorganic pyrophosphatase	TRUE	565.635	87.2969	y	7	noloss	1	894.447	25.9822	6
_LKPGYLEATVDWFR_	LKPGYLEATVDWFR	3	Q15181	Inorganic pyrophosphatase	TRUE	565.635	87.2969	y	8	noloss	1	1023.49	9.04192	10
_LKPGYLEATVDWFR_	LKPGYLEATVDWFR	3	Q15181	Inorganic pyrophosphatase	TRUE	565.635	87.2969	y	8	H2O	1	1005.48	7.82064	11
_LKPGYLEATVDWFR_	LKPGYLEATVDWFR	3	Q15181	Inorganic pyrophosphatase	TRUE	565.635	87.2969	y	7	H2O	1	876.436	6.7953	12
_GVTIASGGVLPNIHPELLAK_	GVTIASGGVLPNIHPELLAK	3	O75367	Core histone macro-H2A.1	TRUE	662.718	82.3673	y	10	noloss	1	1131.65	100	1
_GVTIASGGVLPNIHPELLAK_	GVTIASGGVLPNIHPELLAK	3	O75367	Core histone macro-H2A.1	TRUE	662.718	82.3673	y	6	noloss	1	670.413	33.616	3
_GVTIASGGVLPNIHPELLAK_	GVTIASGGVLPNIHPELLAK	3	O75367	Core histone macro-H2A.1	TRUE	662.718	82.3673	y	11	noloss	2	622.872	13.2737	8
_GVTIASGGVLPNIHPELLAK_	GVTIASGGVLPNIHPELLAK	3	O75367	Core histone macro-H2A.1	TRUE	662.718	82.3673	y	11	noloss	1	1244.74	10.4345	9
_GVTIASGGVLPNIHPELLAK_	GVTIASGGVLPNIHPELLAK	3	O75367	Core histone macro-H2A.1	TRUE	662.718	82.3673	b	4	H2O	1	353.218	10.4315	10
_GVTIASGGVLPNIHPELLAK_	GVTIASGGVLPNIHPELLAK	3	O75367	Core histone macro-H2A.1	TRUE	662.718	82.3673	y	7	noloss	1	807.472	9.36827	11
_GVTIASGGVLPNIHPELLAK_	GVTIASGGVLPNIHPELLAK	3	O75367	Core histone macro-H2A.1	TRUE	662.718	82.3673	y	16	noloss	1	1615.92	9.31455	12
_GVTIASGGVLPNIHPELLAK_	GVTIASGGVLPNIHPELLAK	3	O75367	Core histone macro-H2A.1	TRUE	662.718	82.3673	y	16	noloss	2	808.462	9.26955	13
_GVTIASGGVLPNIHPELLAK_	GVTIASGGVLPNIHPELLAK	3	O75367	Core histone macro-H2A.1	TRUE	662.718	82.3673	y	15	noloss	1	1544.88	6.43757	16
_LISQIVSSITASLR_	LISQIVSSITASLR	3	P68363;Q9BQE3;P68366;Q9H853;Q9NY65;ENSEMBL:ENSBTAP00000016242	Tubulin alpha-1B chain;Tubulin alpha-1C chain;Tubulin alpha-4A chain;Putative tubulin-like protein alpha-4B;Tubulin alpha-8 chain;(Bos taurus) similar to alpha-tubulin I isoform 1	FALSE	496.631	118.373	y	5	noloss	1	547.32	100	1
_LISQIVSSITASLR_	LISQIVSSITASLR	3	P68363;Q9BQE3;P68366;Q9H853;Q9NY65;ENSEMBL:ENSBTAP00000016242	Tubulin alpha-1B chain;Tubulin alpha-1C chain;Tubulin alpha-4A chain;Putative tubulin-like protein alpha-4B;Tubulin alpha-8 chain;(Bos taurus) similar to alpha-tubulin I isoform 1	FALSE	496.631	118.373	y	4	noloss	1	446.272	38.0231	2
_LISQIVSSITASLR_	LISQIVSSITASLR	3	P68363;Q9BQE3;P68366;Q9H853;Q9NY65;ENSEMBL:ENSBTAP00000016242	Tubulin alpha-1B chain;Tubulin alpha-1C chain;Tubulin alpha-4A chain;Putative tubulin-like protein alpha-4B;Tubulin alpha-8 chain;(Bos taurus) similar to alpha-tubulin I isoform 1	FALSE	496.631	118.373	y	8	noloss	1	834.468	32.3183	4
_LISQIVSSITASLR_	LISQIVSSITASLR	3	P68363;Q9BQE3;P68366;Q9H853;Q9NY65;ENSEMBL:ENSBTAP00000016242	Tubulin alpha-1B chain;Tubulin alpha-1C chain;Tubulin alpha-4A chain;Putative tubulin-like protein alpha-4B;Tubulin alpha-8 chain;(Bos taurus) similar to alpha-tubulin I isoform 1	FALSE	496.631	118.373	y	3	noloss	1	375.235	21.2661	5
_LISQIVSSITASLR_	LISQIVSSITASLR	3	P68363;Q9BQE3;P68366;Q9H853;Q9NY65;ENSEMBL:ENSBTAP00000016242	Tubulin alpha-1B chain;Tubulin alpha-1C chain;Tubulin alpha-4A chain;Putative tubulin-like protein alpha-4B;Tubulin alpha-8 chain;(Bos taurus) similar to alpha-tubulin I isoform 1	FALSE	496.631	118.373	b	4	noloss	1	442.266	18.0252	7
_LISQIVSSITASLR_	LISQIVSSITASLR	3	P68363;Q9BQE3;P68366;Q9H853;Q9NY65;ENSEMBL:ENSBTAP00000016242	Tubulin alpha-1B chain;Tubulin alpha-1C chain;Tubulin alpha-4A chain;Putative tubulin-like protein alpha-4B;Tubulin alpha-8 chain;(Bos taurus) similar to alpha-tubulin I isoform 1	FALSE	496.631	118.373	b	5	noloss	1	555.35	11.4674	9
_LISQIVSSITASLR_	LISQIVSSITASLR	3	P68363;Q9BQE3;P68366;Q9H853;Q9NY65;ENSEMBL:ENSBTAP00000016242	Tubulin alpha-1B chain;Tubulin alpha-1C chain;Tubulin alpha-4A chain;Putative tubulin-like protein alpha-4B;Tubulin alpha-8 chain;(Bos taurus) similar to alpha-tubulin I isoform 1	FALSE	496.631	118.373	y	6	noloss	1	660.404	9.18154	10
_LISQIVSSITASLR_	LISQIVSSITASLR	3	P68363;Q9BQE3;P68366;Q9H853;Q9NY65;ENSEMBL:ENSBTAP00000016242	Tubulin alpha-1B chain;Tubulin alpha-1C chain;Tubulin alpha-4A chain;Putative tubulin-like protein alpha-4B;Tubulin alpha-8 chain;(Bos taurus) similar to alpha-tubulin I isoform 1	FALSE	496.631	118.373	y	7	noloss	1	747.436	7.4984	11
_LISQIVSSITASLR_	LISQIVSSITASLR	3	P68363;Q9BQE3;P68366;Q9H853;Q9NY65;ENSEMBL:ENSBTAP00000016242	Tubulin alpha-1B chain;Tubulin alpha-1C chain;Tubulin alpha-4A chain;Putative tubulin-like protein alpha-4B;Tubulin alpha-8 chain;(Bos taurus) similar to alpha-tubulin I isoform 1	FALSE	496.631	118.373	y	4	H2O	1	428.262	5.47775	12
_RPTPQDSPIFLPVDDTSFR_	RPTPQDSPIFLPVDDTSFR	3	P49327	Fatty acid synthase	TRUE	730.039	76.4045	y	8	noloss	1	936.442	100	1
_RPTPQDSPIFLPVDDTSFR_	RPTPQDSPIFLPVDDTSFR	3	P49327	Fatty acid synthase	TRUE	730.039	76.4045	b	9	noloss	1	992.516	29.7881	2
_RPTPQDSPIFLPVDDTSFR_	RPTPQDSPIFLPVDDTSFR	3	P49327	Fatty acid synthase	TRUE	730.039	76.4045	b	10	noloss	1	1139.58	22.9311	3
_RPTPQDSPIFLPVDDTSFR_	RPTPQDSPIFLPVDDTSFR	3	P49327	Fatty acid synthase	TRUE	730.039	76.4045	y	6	noloss	1	740.321	18.478	4
_RPTPQDSPIFLPVDDTSFR_	RPTPQDSPIFLPVDDTSFR	3	P49327	Fatty acid synthase	TRUE	730.039	76.4045	b	7	noloss	1	782.379	15.4895	5
_RPTPQDSPIFLPVDDTSFR_	RPTPQDSPIFLPVDDTSFR	3	P49327	Fatty acid synthase	TRUE	730.039	76.4045	y	4	noloss	1	510.267	12.5383	6
_RPTPQDSPIFLPVDDTSFR_	RPTPQDSPIFLPVDDTSFR	3	P49327	Fatty acid synthase	TRUE	730.039	76.4045	b	7	H2O	1	764.369	12.2752	7
_RPTPQDSPIFLPVDDTSFR_	RPTPQDSPIFLPVDDTSFR	3	P49327	Fatty acid synthase	TRUE	730.039	76.4045	y	7	noloss	1	839.389	9.41458	8
_RPTPQDSPIFLPVDDTSFR_	RPTPQDSPIFLPVDDTSFR	3	P49327	Fatty acid synthase	TRUE	730.039	76.4045	y	8	noloss	2	468.725	9.32655	9
_INFAVFPSLQGGPHNHAIAAVAVALK_	INFAVFPSLQGGPHNHAIAAVAVALK	4	P34897	Serine hydroxymethyltransferase, mitochondrial	TRUE	661.37	98.5178	b	3	noloss	1	375.203	26.8616	3
_INFAVFPSLQGGPHNHAIAAVAVALK_	INFAVFPSLQGGPHNHAIAAVAVALK	4	P34897	Serine hydroxymethyltransferase, mitochondrial	TRUE	661.37	98.5178	y	16	noloss	2	763.434	26.6592	4
_INFAVFPSLQGGPHNHAIAAVAVALK_	INFAVFPSLQGGPHNHAIAAVAVALK	4	P34897	Serine hydroxymethyltransferase, mitochondrial	TRUE	661.37	98.5178	y	16	noloss	1	1525.86	23.9439	6
_INFAVFPSLQGGPHNHAIAAVAVALK_	INFAVFPSLQGGPHNHAIAAVAVALK	4	P34897	Serine hydroxymethyltransferase, mitochondrial	TRUE	661.37	98.5178	y	8	noloss	1	742.482	21.1161	7
_INFAVFPSLQGGPHNHAIAAVAVALK_	INFAVFPSLQGGPHNHAIAAVAVALK	4	P34897	Serine hydroxymethyltransferase, mitochondrial	TRUE	661.37	98.5178	y	3	noloss	1	331.234	18.1143	11
_INFAVFPSLQGGPHNHAIAAVAVALK_	INFAVFPSLQGGPHNHAIAAVAVALK	4	P34897	Serine hydroxymethyltransferase, mitochondrial	TRUE	661.37	98.5178	y	17	NH3	1	1636.89	17.7983	12
_INFAVFPSLQGGPHNHAIAAVAVALK_	INFAVFPSLQGGPHNHAIAAVAVALK	4	P34897	Serine hydroxymethyltransferase, mitochondrial	TRUE	661.37	98.5178	y	19	noloss	2	927.521	16.5887	13
_INFAVFPSLQGGPHNHAIAAVAVALK_	INFAVFPSLQGGPHNHAIAAVAVALK	4	P34897	Serine hydroxymethyltransferase, mitochondrial	TRUE	661.37	98.5178	y	9	noloss	1	855.566	13.3796	15
_INFAVFPSLQGGPHNHAIAAVAVALK_	INFAVFPSLQGGPHNHAIAAVAVALK	4	P34897	Serine hydroxymethyltransferase, mitochondrial	TRUE	661.37	98.5178	y	18	noloss	1	1767	11.4124	16
_QEDKDDLDVTELTNEDLLDQLVK_	QEDKDDLDVTELTNEDLLDQLVK	3	P42166;P42167	Lamina-associated polypeptide 2, isoform alpha;Lamina-associated polypeptide 2, isoforms beta/gamma	FALSE	896.775	106.684	y	5	noloss	1	602.351	100	1
_QEDKDDLDVTELTNEDLLDQLVK_	QEDKDDLDVTELTNEDLLDQLVK	3	P42166;P42167	Lamina-associated polypeptide 2, isoform alpha;Lamina-associated polypeptide 2, isoforms beta/gamma	FALSE	896.775	106.684	y	8	noloss	1	943.546	81.7463	3
_QEDKDDLDVTELTNEDLLDQLVK_	QEDKDDLDVTELTNEDLLDQLVK	3	P42166;P42167	Lamina-associated polypeptide 2, isoform alpha;Lamina-associated polypeptide 2, isoforms beta/gamma	FALSE	896.775	106.684	y	6	noloss	1	715.435	78.0826	4
_QEDKDDLDVTELTNEDLLDQLVK_	QEDKDDLDVTELTNEDLLDQLVK	3	P42166;P42167	Lamina-associated polypeptide 2, isoform alpha;Lamina-associated polypeptide 2, isoforms beta/gamma	FALSE	896.775	106.684	y	10	noloss	1	1186.63	53.6854	6
_QEDKDDLDVTELTNEDLLDQLVK_	QEDKDDLDVTELTNEDLLDQLVK	3	P42166;P42167	Lamina-associated polypeptide 2, isoform alpha;Lamina-associated polypeptide 2, isoforms beta/gamma	FALSE	896.775	106.684	b	8	NH3	1	942.369	47.9996	7
_QEDKDDLDVTELTNEDLLDQLVK_	QEDKDDLDVTELTNEDLLDQLVK	3	P42166;P42167	Lamina-associated polypeptide 2, isoform alpha;Lamina-associated polypeptide 2, isoforms beta/gamma	FALSE	896.775	106.684	y	11	noloss	1	1287.68	47.2506	8
_QEDKDDLDVTELTNEDLLDQLVK_	QEDKDDLDVTELTNEDLLDQLVK	3	P42166;P42167	Lamina-associated polypeptide 2, isoform alpha;Lamina-associated polypeptide 2, isoforms beta/gamma	FALSE	896.775	106.684	y	9	noloss	1	1072.59	37.7838	9
_QEDKDDLDVTELTNEDLLDQLVK_	QEDKDDLDVTELTNEDLLDQLVK	3	P42166;P42167	Lamina-associated polypeptide 2, isoform alpha;Lamina-associated polypeptide 2, isoforms beta/gamma	FALSE	896.775	106.684	y	4	noloss	1	487.324	35.3614	10
_QEDKDDLDVTELTNEDLLDQLVK_	QEDKDDLDVTELTNEDLLDQLVK	3	P42166;P42167	Lamina-associated polypeptide 2, isoform alpha;Lamina-associated polypeptide 2, isoforms beta/gamma	FALSE	896.775	106.684	b	9	NH3	1	1041.44	34.5643	12
_DSNVNWNNLK_	DSNVNWNNLK	2	P02789	Ovotransferrin	TRUE	602.291	20.1552	y	6	noloss	1	788.405	100	1
_DSNVNWNNLK_	DSNVNWNNLK	2	P02789	Ovotransferrin	TRUE	602.291	20.1552	y	5	noloss	1	674.362	47.4397	2
_DSNVNWNNLK_	DSNVNWNNLK	2	P02789	Ovotransferrin	TRUE	602.291	20.1552	b	3	noloss	1	317.109	30.0903	3
_DSNVNWNNLK_	DSNVNWNNLK	2	P02789	Ovotransferrin	TRUE	602.291	20.1552	y	4	noloss	1	488.283	29.2539	4
_DSNVNWNNLK_	DSNVNWNNLK	2	P02789	Ovotransferrin	TRUE	602.291	20.1552	y	7	noloss	1	887.473	20.9965	6
_DSNVNWNNLK_	DSNVNWNNLK	2	P02789	Ovotransferrin	TRUE	602.291	20.1552	y	6	NH3	1	771.378	16.4258	10
_DSNVNWNNLK_	DSNVNWNNLK	2	P02789	Ovotransferrin	TRUE	602.291	20.1552	y	3	noloss	1	374.24	15.3228	12
_DSNVNWNNLK_	DSNVNWNNLK	2	P02789	Ovotransferrin	TRUE	602.291	20.1552	b	4	noloss	1	416.178	11.0303	14
_DSNVNWNNLK_	DSNVNWNNLK	2	P02789	Ovotransferrin	TRUE	602.291	20.1552	y	4	NH3	1	471.256	8.57988	16
_FGSYC[CAM]PTTC[CAM]GIADFLNNYQTSVDK_	FGSYCPTTCGIADFLNNYQTSVDK	3	P12799	Fibrinogen gamma-B chain	TRUE	920.076	98.6997	y	9	noloss	1	1068.5	100	1
_FGSYC[CAM]PTTC[CAM]GIADFLNNYQTSVDK_	FGSYCPTTCGIADFLNNYQTSVDK	3	P12799	Fibrinogen gamma-B chain	TRUE	920.076	98.6997	y	5	noloss	1	549.288	53.0284	3
_FGSYC[CAM]PTTC[CAM]GIADFLNNYQTSVDK_	FGSYCPTTCGIADFLNNYQTSVDK	3	P12799	Fibrinogen gamma-B chain	TRUE	920.076	98.6997	y	7	noloss	1	840.41	39.9978	4
_FGSYC[CAM]PTTC[CAM]GIADFLNNYQTSVDK_	FGSYCPTTCGIADFLNNYQTSVDK	3	P12799	Fibrinogen gamma-B chain	TRUE	920.076	98.6997	y	4	noloss	1	448.24	37.1051	5
_FGSYC[CAM]PTTC[CAM]GIADFLNNYQTSVDK_	FGSYCPTTCGIADFLNNYQTSVDK	3	P12799	Fibrinogen gamma-B chain	TRUE	920.076	98.6997	y	10	noloss	1	1181.58	30.0591	6
_FGSYC[CAM]PTTC[CAM]GIADFLNNYQTSVDK_	FGSYCPTTCGIADFLNNYQTSVDK	3	P12799	Fibrinogen gamma-B chain	TRUE	920.076	98.6997	y	8	noloss	1	954.453	29.5781	7
_FGSYC[CAM]PTTC[CAM]GIADFLNNYQTSVDK_	FGSYCPTTCGIADFLNNYQTSVDK	3	P12799	Fibrinogen gamma-B chain	TRUE	920.076	98.6997	b	5	noloss	1	615.223	25.1091	8
_FGSYC[CAM]PTTC[CAM]GIADFLNNYQTSVDK_	FGSYCPTTCGIADFLNNYQTSVDK	3	P12799	Fibrinogen gamma-B chain	TRUE	920.076	98.6997	y	6	noloss	1	677.346	21.144	10
_FGSYC[CAM]PTTC[CAM]GIADFLNNYQTSVDK_	FGSYCPTTCGIADFLNNYQTSVDK	3	P12799	Fibrinogen gamma-B chain	TRUE	920.076	98.6997	b	10	noloss	1	1131.42	19.0136	11
_HALIIYDDLSK_	HALIIYDDLSK	2	P25705	ATP synthase subunit alpha, mitochondrial	TRUE	644.351	41.372	y	9	noloss	1	1079.6	42.2184	2
_HALIIYDDLSK_	HALIIYDDLSK	2	P25705	ATP synthase subunit alpha, mitochondrial	TRUE	644.351	41.372	b	3	noloss	1	322.187	32.7301	4
_HALIIYDDLSK_	HALIIYDDLSK	2	P25705	ATP synthase subunit alpha, mitochondrial	TRUE	644.351	41.372	b	4	noloss	1	435.271	25.4443	6
_HALIIYDDLSK_	HALIIYDDLSK	2	P25705	ATP synthase subunit alpha, mitochondrial	TRUE	644.351	41.372	y	7	noloss	1	853.43	25.0487	7
_HALIIYDDLSK_	HALIIYDDLSK	2	P25705	ATP synthase subunit alpha, mitochondrial	TRUE	644.351	41.372	y	8	noloss	1	966.514	21.705	8
_HALIIYDDLSK_	HALIIYDDLSK	2	P25705	ATP synthase subunit alpha, mitochondrial	TRUE	644.351	41.372	y	6	noloss	1	740.346	19.0654	9
_HALIIYDDLSK_	HALIIYDDLSK	2	P25705	ATP synthase subunit alpha, mitochondrial	TRUE	644.351	41.372	y	10	noloss	1	1150.64	17.3659	10
_HALIIYDDLSK_	HALIIYDDLSK	2	P25705	ATP synthase subunit alpha, mitochondrial	TRUE	644.351	41.372	y	4	noloss	1	462.256	14.6812	12
_HALIIYDDLSK_	HALIIYDDLSK	2	P25705	ATP synthase subunit alpha, mitochondrial	TRUE	644.351	41.372	b	8	noloss	1	941.473	14.4536	13
_DSEDNPQTLLFSATC[CAM]PHWVFNVAK_	DSEDNPQTLLFSATCPHWVFNVAK	3	Q9NR30	Nucleolar RNA helicase 2	TRUE	926.106	112.667	y	14	noloss	2	832.406	76.4538	2
_DSEDNPQTLLFSATC[CAM]PHWVFNVAK_	DSEDNPQTLLFSATCPHWVFNVAK	3	Q9NR30	Nucleolar RNA helicase 2	TRUE	926.106	112.667	y	9	noloss	1	1097.59	68.8376	3
_DSEDNPQTLLFSATC[CAM]PHWVFNVAK_	DSEDNPQTLLFSATCPHWVFNVAK	3	Q9NR30	Nucleolar RNA helicase 2	TRUE	926.106	112.667	y	14	noloss	1	1663.8	67.7135	4
_DSEDNPQTLLFSATC[CAM]PHWVFNVAK_	DSEDNPQTLLFSATCPHWVFNVAK	3	Q9NR30	Nucleolar RNA helicase 2	TRUE	926.106	112.667	y	15	noloss	1	1776.89	64.6184	5
_DSEDNPQTLLFSATC[CAM]PHWVFNVAK_	DSEDNPQTLLFSATCPHWVFNVAK	3	Q9NR30	Nucleolar RNA helicase 2	TRUE	926.106	112.667	b	3	H2O	1	314.098	54.9264	6
_DSEDNPQTLLFSATC[CAM]PHWVFNVAK_	DSEDNPQTLLFSATCPHWVFNVAK	3	Q9NR30	Nucleolar RNA helicase 2	TRUE	926.106	112.667	y	19	noloss	2	1108.57	54.0204	7
_DSEDNPQTLLFSATC[CAM]PHWVFNVAK_	DSEDNPQTLLFSATCPHWVFNVAK	3	Q9NR30	Nucleolar RNA helicase 2	TRUE	926.106	112.667	y	15	noloss	2	888.948	53.509	8
_DSEDNPQTLLFSATC[CAM]PHWVFNVAK_	DSEDNPQTLLFSATCPHWVFNVAK	3	Q9NR30	Nucleolar RNA helicase 2	TRUE	926.106	112.667	y	13	noloss	1	1516.74	39.223	10
_DSEDNPQTLLFSATC[CAM]PHWVFNVAK_	DSEDNPQTLLFSATCPHWVFNVAK	3	Q9NR30	Nucleolar RNA helicase 2	TRUE	926.106	112.667	y	17	noloss	2	996.014	33.0782	13
_KTFSHELSDFGLESTAGEIPVVAIR_	KTFSHELSDFGLESTAGEIPVVAIR	4	P30101	Protein disulfide-isomerase A3	TRUE	676.605	88.4709	y	6	noloss	1	654.43	100	1
_KTFSHELSDFGLESTAGEIPVVAIR_	KTFSHELSDFGLESTAGEIPVVAIR	4	P30101	Protein disulfide-isomerase A3	TRUE	676.605	88.4709	y	4	noloss	1	458.309	13.7132	2
_KTFSHELSDFGLESTAGEIPVVAIR_	KTFSHELSDFGLESTAGEIPVVAIR	4	P30101	Protein disulfide-isomerase A3	TRUE	676.605	88.4709	y	9	noloss	1	953.578	10.6754	3
_KTFSHELSDFGLESTAGEIPVVAIR_	KTFSHELSDFGLESTAGEIPVVAIR	4	P30101	Protein disulfide-isomerase A3	TRUE	676.605	88.4709	b	11	noloss	1	1249.58	9.61717	4
_KTFSHELSDFGLESTAGEIPVVAIR_	KTFSHELSDFGLESTAGEIPVVAIR	4	P30101	Protein disulfide-isomerase A3	TRUE	676.605	88.4709	b	12	noloss	1	1362.67	8.20356	5
_KTFSHELSDFGLESTAGEIPVVAIR_	KTFSHELSDFGLESTAGEIPVVAIR	4	P30101	Protein disulfide-isomerase A3	TRUE	676.605	88.4709	b	12	noloss	2	681.838	7.35973	6
_KTFSHELSDFGLESTAGEIPVVAIR_	KTFSHELSDFGLESTAGEIPVVAIR	4	P30101	Protein disulfide-isomerase A3	TRUE	676.605	88.4709	y	5	noloss	1	557.377	6.25936	7
_KTFSHELSDFGLESTAGEIPVVAIR_	KTFSHELSDFGLESTAGEIPVVAIR	4	P30101	Protein disulfide-isomerase A3	TRUE	676.605	88.4709	b	13	noloss	1	1491.71	5.81326	9
_KTFSHELSDFGLESTAGEIPVVAIR_	KTFSHELSDFGLESTAGEIPVVAIR	4	P30101	Protein disulfide-isomerase A3	TRUE	676.605	88.4709	y	7	noloss	1	767.514	5.64924	10
_INEKPQVIADYESGR_	INEKPQVIADYESGR	3	O60869	Endothelial differentiation-related factor 1	TRUE	573.628	17.4791	y	7	noloss	1	797.342	100	1
_INEKPQVIADYESGR_	INEKPQVIADYESGR	3	O60869	Endothelial differentiation-related factor 1	TRUE	573.628	17.4791	y	5	noloss	1	611.278	69.2859	2
_INEKPQVIADYESGR_	INEKPQVIADYESGR	3	O60869	Endothelial differentiation-related factor 1	TRUE	573.628	17.4791	y	6	noloss	1	726.305	54.532	3
_INEKPQVIADYESGR_	INEKPQVIADYESGR	3	O60869	Endothelial differentiation-related factor 1	TRUE	573.628	17.4791	b	7	noloss	1	809.452	41.5794	4
_INEKPQVIADYESGR_	INEKPQVIADYESGR	3	O60869	Endothelial differentiation-related factor 1	TRUE	573.628	17.4791	y	11	noloss	1	1234.61	36.8173	5
_INEKPQVIADYESGR_	INEKPQVIADYESGR	3	O60869	Endothelial differentiation-related factor 1	TRUE	573.628	17.4791	y	8	noloss	1	910.426	28.0786	6
_INEKPQVIADYESGR_	INEKPQVIADYESGR	3	O60869	Endothelial differentiation-related factor 1	TRUE	573.628	17.4791	y	3	noloss	1	319.172	27.6383	7
_INEKPQVIADYESGR_	INEKPQVIADYESGR	3	O60869	Endothelial differentiation-related factor 1	TRUE	573.628	17.4791	y	4	noloss	1	448.215	21.3971	8
_INEKPQVIADYESGR_	INEKPQVIADYESGR	3	O60869	Endothelial differentiation-related factor 1	TRUE	573.628	17.4791	b	6	noloss	1	710.383	13.4581	11
_VEVERDNLAEDIMR_	VEVERDNLAEDIMR	3	P08670	Vimentin	TRUE	563.614	43.1302	y	12	noloss	1	1460.72	100	1
_VEVERDNLAEDIMR_	VEVERDNLAEDIMR	3	P08670	Vimentin	TRUE	563.614	43.1302	y	3	noloss	1	419.244	51.6281	3
_VEVERDNLAEDIMR_	VEVERDNLAEDIMR	3	P08670	Vimentin	TRUE	563.614	43.1302	y	5	noloss	1	663.313	46.5334	4
_VEVERDNLAEDIMR_	VEVERDNLAEDIMR	3	P08670	Vimentin	TRUE	563.614	43.1302	y	13	noloss	1	1589.76	44.8264	5
_VEVERDNLAEDIMR_	VEVERDNLAEDIMR	3	P08670	Vimentin	TRUE	563.614	43.1302	y	6	noloss	1	734.35	43.3519	6
_VEVERDNLAEDIMR_	VEVERDNLAEDIMR	3	P08670	Vimentin	TRUE	563.614	43.1302	b	7	noloss	1	842.4	34.9843	8
_VEVERDNLAEDIMR_	VEVERDNLAEDIMR	3	P08670	Vimentin	TRUE	563.614	43.1302	y	4	noloss	1	534.27	28.382	10
_VEVERDNLAEDIMR_	VEVERDNLAEDIMR	3	P08670	Vimentin	TRUE	563.614	43.1302	y	11	noloss	1	1361.65	14.7997	11
_VEVERDNLAEDIMR_	VEVERDNLAEDIMR	3	P08670	Vimentin	TRUE	563.614	43.1302	y	13	H2O	1	1571.75	14.2015	12
_IDSYQEPFTHSAPESIPDTFEDAVNILKPSTIIGVAGAGR_	IDSYQEPFTHSAPESIPDTFEDAVNILKPSTIIGVAGAGR	4	P23368	NAD-dependent malic enzyme, mitochondrial	TRUE	1061.54	127.387	y	12	noloss	1	1098.63	52.9762	2
_IDSYQEPFTHSAPESIPDTFEDAVNILKPSTIIGVAGAGR_	IDSYQEPFTHSAPESIPDTFEDAVNILKPSTIIGVAGAGR	4	P23368	NAD-dependent malic enzyme, mitochondrial	TRUE	1061.54	127.387	y	7	noloss	1	587.326	9.03415	4
_IDSYQEPFTHSAPESIPDTFEDAVNILKPSTIIGVAGAGR_	IDSYQEPFTHSAPESIPDTFEDAVNILKPSTIIGVAGAGR	4	P23368	NAD-dependent malic enzyme, mitochondrial	TRUE	1061.54	127.387	b	12	noloss	1	1376.61	8.53283	5
_IDSYQEPFTHSAPESIPDTFEDAVNILKPSTIIGVAGAGR_	IDSYQEPFTHSAPESIPDTFEDAVNILKPSTIIGVAGAGR	4	P23368	NAD-dependent malic enzyme, mitochondrial	TRUE	1061.54	127.387	y	13	noloss	1	1226.72	7.39413	6
_IDSYQEPFTHSAPESIPDTFEDAVNILKPSTIIGVAGAGR_	IDSYQEPFTHSAPESIPDTFEDAVNILKPSTIIGVAGAGR	4	P23368	NAD-dependent malic enzyme, mitochondrial	TRUE	1061.54	127.387	b	15	H2O	1	1671.73	7.26889	7
_IDSYQEPFTHSAPESIPDTFEDAVNILKPSTIIGVAGAGR_	IDSYQEPFTHSAPESIPDTFEDAVNILKPSTIIGVAGAGR	4	P23368	NAD-dependent malic enzyme, mitochondrial	TRUE	1061.54	127.387	b	15	noloss	1	1689.74	5.31317	8
_HSGNITFDEIVNIAR_	HSGNITFDEIVNIAR	3	P30050	60S ribosomal protein L12	TRUE	562.625	71.9321	y	5	noloss	1	572.351	100	1
_HSGNITFDEIVNIAR_	HSGNITFDEIVNIAR	3	P30050	60S ribosomal protein L12	TRUE	562.625	71.9321	y	4	noloss	1	473.283	50.2441	2
_HSGNITFDEIVNIAR_	HSGNITFDEIVNIAR	3	P30050	60S ribosomal protein L12	TRUE	562.625	71.9321	b	6	H2O	1	592.284	40.4748	3
_HSGNITFDEIVNIAR_	HSGNITFDEIVNIAR	3	P30050	60S ribosomal protein L12	TRUE	562.625	71.9321	b	5	noloss	1	509.247	40.192	4
_HSGNITFDEIVNIAR_	HSGNITFDEIVNIAR	3	P30050	60S ribosomal protein L12	TRUE	562.625	71.9321	y	6	noloss	1	685.436	35.0951	5
_HSGNITFDEIVNIAR_	HSGNITFDEIVNIAR	3	P30050	60S ribosomal protein L12	TRUE	562.625	71.9321	b	4	noloss	1	396.163	31.8301	7
_HSGNITFDEIVNIAR_	HSGNITFDEIVNIAR	3	P30050	60S ribosomal protein L12	TRUE	562.625	71.9321	b	9	noloss	1	1001.43	30.5638	8
_HSGNITFDEIVNIAR_	HSGNITFDEIVNIAR	3	P30050	60S ribosomal protein L12	TRUE	562.625	71.9321	y	8	noloss	1	929.505	26.0971	9
_HSGNITFDEIVNIAR_	HSGNITFDEIVNIAR	3	P30050	60S ribosomal protein L12	TRUE	562.625	71.9321	y	7	noloss	1	814.478	21.0688	10
_C[CAM]LELFTELAEDKENYKK_	CLELFTELAEDKENYKK	3	P07900	Heat shock protein HSP 90-alpha	TRUE	710.686	65.2586	b	3	noloss	1	403.165	29.0384	3
_C[CAM]LELFTELAEDKENYKK_	CLELFTELAEDKENYKK	3	P07900	Heat shock protein HSP 90-alpha	TRUE	710.686	65.2586	y	13	noloss	2	807.904	20.467	5
_C[CAM]LELFTELAEDKENYKK_	CLELFTELAEDKENYKK	3	P07900	Heat shock protein HSP 90-alpha	TRUE	710.686	65.2586	y	15	noloss	2	928.967	16.4321	6
_C[CAM]LELFTELAEDKENYKK_	CLELFTELAEDKENYKK	3	P07900	Heat shock protein HSP 90-alpha	TRUE	710.686	65.2586	y	13	noloss	1	1614.8	16.2339	7
_C[CAM]LELFTELAEDKENYKK_	CLELFTELAEDKENYKK	3	P07900	Heat shock protein HSP 90-alpha	TRUE	710.686	65.2586	y	14	noloss	1	1727.89	13.3973	8
_C[CAM]LELFTELAEDKENYKK_	CLELFTELAEDKENYKK	3	P07900	Heat shock protein HSP 90-alpha	TRUE	710.686	65.2586	y	14	noloss	2	864.446	11.815	9
_C[CAM]LELFTELAEDKENYKK_	CLELFTELAEDKENYKK	3	P07900	Heat shock protein HSP 90-alpha	TRUE	710.686	65.2586	y	9	noloss	1	1124.56	11.1623	10
_C[CAM]LELFTELAEDKENYKK_	CLELFTELAEDKENYKK	3	P07900	Heat shock protein HSP 90-alpha	TRUE	710.686	65.2586	b	12	noloss	2	725.35	9.3165	11
_C[CAM]LELFTELAEDKENYKK_	CLELFTELAEDKENYKK	3	P07900	Heat shock protein HSP 90-alpha	TRUE	710.686	65.2586	y	12	noloss	2	734.37	8.91778	12
_SHC[CAM]IAEVEKDAIPENLPPLTADFAEDKDVC[CAM]K_	SHCIAEVEKDAIPENLPPLTADFAEDKDVCK	5	P02769	Serum albumin	TRUE	703.14	68.882	y	15	noloss	1	1705.81	100	1
_SHC[CAM]IAEVEKDAIPENLPPLTADFAEDKDVC[CAM]K_	SHCIAEVEKDAIPENLPPLTADFAEDKDVCK	5	P02769	Serum albumin	TRUE	703.14	68.882	b	12	noloss	1	1353.65	26.9409	2
_SHC[CAM]IAEVEKDAIPENLPPLTADFAEDKDVC[CAM]K_	SHCIAEVEKDAIPENLPPLTADFAEDKDVCK	5	P02769	Serum albumin	TRUE	703.14	68.882	y	14	noloss	1	1608.76	25.3949	3
_SHC[CAM]IAEVEKDAIPENLPPLTADFAEDKDVC[CAM]K_	SHCIAEVEKDAIPENLPPLTADFAEDKDVCK	5	P02769	Serum albumin	TRUE	703.14	68.882	b	12	noloss	2	677.327	11.0011	5
_SHC[CAM]IAEVEKDAIPENLPPLTADFAEDKDVC[CAM]K_	SHCIAEVEKDAIPENLPPLTADFAEDKDVCK	5	P02769	Serum albumin	TRUE	703.14	68.882	b	11	noloss	2	620.785	9.75109	7
_SHC[CAM]IAEVEKDAIPENLPPLTADFAEDKDVC[CAM]K_	SHCIAEVEKDAIPENLPPLTADFAEDKDVCK	5	P02769	Serum albumin	TRUE	703.14	68.882	b	11	noloss	1	1240.56	9.67277	8
_SHC[CAM]IAEVEKDAIPENLPPLTADFAEDKDVC[CAM]K_	SHCIAEVEKDAIPENLPPLTADFAEDKDVCK	5	P02769	Serum albumin	TRUE	703.14	68.882	b	7	noloss	1	797.361	9.45473	9
_SHC[CAM]IAEVEKDAIPENLPPLTADFAEDKDVC[CAM]K_	SHCIAEVEKDAIPENLPPLTADFAEDKDVCK	5	P02769	Serum albumin	TRUE	703.14	68.882	b	15	noloss	1	1693.79	8.92183	10
_SHC[CAM]IAEVEKDAIPENLPPLTADFAEDKDVC[CAM]K_	SHCIAEVEKDAIPENLPPLTADFAEDKDVCK	5	P02769	Serum albumin	TRUE	703.14	68.882	b	6	noloss	1	698.293	8.63445	11
_DPVQEAWAEDVDLR_	DPVQEAWAEDVDLR	2	P14618	Pyruvate kinase isozymes M1/M2	TRUE	821.889	64.2061	y	7	noloss	1	817.405	66.614	2
_DPVQEAWAEDVDLR_	DPVQEAWAEDVDLR	2	P14618	Pyruvate kinase isozymes M1/M2	TRUE	821.889	64.2061	y	8	noloss	1	1003.48	66.1098	3
_DPVQEAWAEDVDLR_	DPVQEAWAEDVDLR	2	P14618	Pyruvate kinase isozymes M1/M2	TRUE	821.889	64.2061	y	9	noloss	1	1074.52	56.4963	4
_DPVQEAWAEDVDLR_	DPVQEAWAEDVDLR	2	P14618	Pyruvate kinase isozymes M1/M2	TRUE	821.889	64.2061	y	10	noloss	1	1203.56	39.9155	5
_DPVQEAWAEDVDLR_	DPVQEAWAEDVDLR	2	P14618	Pyruvate kinase isozymes M1/M2	TRUE	821.889	64.2061	b	3	noloss	1	312.155	38.3706	6
_DPVQEAWAEDVDLR_	DPVQEAWAEDVDLR	2	P14618	Pyruvate kinase isozymes M1/M2	TRUE	821.889	64.2061	b	6	noloss	1	640.294	22.4039	8
_DPVQEAWAEDVDLR_	DPVQEAWAEDVDLR	2	P14618	Pyruvate kinase isozymes M1/M2	TRUE	821.889	64.2061	b	5	noloss	1	569.257	21.5864	10
_DPVQEAWAEDVDLR_	DPVQEAWAEDVDLR	2	P14618	Pyruvate kinase isozymes M1/M2	TRUE	821.889	64.2061	b	4	noloss	1	440.214	20.3736	11
_DPVQEAWAEDVDLR_	DPVQEAWAEDVDLR	2	P14618	Pyruvate kinase isozymes M1/M2	TRUE	821.889	64.2061	y	11	noloss	1	1331.62	20.1448	12
_YVELFLNSTAGASGGAYEHR_	YVELFLNSTAGASGGAYEHR	3	P31943	Heterogeneous nuclear ribonucleoprotein H	TRUE	714.68	55.4713	y	10	noloss	1	1004.45	44.303	2
_YVELFLNSTAGASGGAYEHR_	YVELFLNSTAGASGGAYEHR	3	P31943	Heterogeneous nuclear ribonucleoprotein H	TRUE	714.68	55.4713	y	8	noloss	1	876.396	41.2238	3
_YVELFLNSTAGASGGAYEHR_	YVELFLNSTAGASGGAYEHR	3	P31943	Heterogeneous nuclear ribonucleoprotein H	TRUE	714.68	55.4713	y	6	H2O	1	714.332	29.9565	5
_YVELFLNSTAGASGGAYEHR_	YVELFLNSTAGASGGAYEHR	3	P31943	Heterogeneous nuclear ribonucleoprotein H	TRUE	714.68	55.4713	b	5	H2O	1	634.324	25.4988	6
_YVELFLNSTAGASGGAYEHR_	YVELFLNSTAGASGGAYEHR	3	P31943	Heterogeneous nuclear ribonucleoprotein H	TRUE	714.68	55.4713	y	7	noloss	1	789.364	25.0243	7
_YVELFLNSTAGASGGAYEHR_	YVELFLNSTAGASGGAYEHR	3	P31943	Heterogeneous nuclear ribonucleoprotein H	TRUE	714.68	55.4713	y	11	noloss	1	1075.49	24.281	8
_YVELFLNSTAGASGGAYEHR_	YVELFLNSTAGASGGAYEHR	3	P31943	Heterogeneous nuclear ribonucleoprotein H	TRUE	714.68	55.4713	b	3	noloss	1	392.182	23.9253	9
_YVELFLNSTAGASGGAYEHR_	YVELFLNSTAGASGGAYEHR	3	P31943	Heterogeneous nuclear ribonucleoprotein H	TRUE	714.68	55.4713	y	16	noloss	2	819.387	10.5901	12
_YVELFLNSTAGASGGAYEHR_	YVELFLNSTAGASGGAYEHR	3	P31943	Heterogeneous nuclear ribonucleoprotein H	TRUE	714.68	55.4713	y	9	noloss	1	947.433	9.35072	13
_GLLPEELTPLILATQK_	GLLPEELTPLILATQK	2	P13804	Electron transfer flavoprotein subunit alpha, mitochondrial	TRUE	868.514	120.794	y	8	noloss	1	883.561	100	1
_GLLPEELTPLILATQK_	GLLPEELTPLILATQK	2	P13804	Electron transfer flavoprotein subunit alpha, mitochondrial	TRUE	868.514	120.794	y	13	noloss	1	1452.83	50.7161	2
_GLLPEELTPLILATQK_	GLLPEELTPLILATQK	2	P13804	Electron transfer flavoprotein subunit alpha, mitochondrial	TRUE	868.514	120.794	y	9	noloss	1	984.609	45.3014	3
_GLLPEELTPLILATQK_	GLLPEELTPLILATQK	2	P13804	Electron transfer flavoprotein subunit alpha, mitochondrial	TRUE	868.514	120.794	y	11	noloss	1	1226.74	17.8998	4
_GLLPEELTPLILATQK_	GLLPEELTPLILATQK	2	P13804	Electron transfer flavoprotein subunit alpha, mitochondrial	TRUE	868.514	120.794	y	5	noloss	1	560.34	16.6892	5
_GLLPEELTPLILATQK_	GLLPEELTPLILATQK	2	P13804	Electron transfer flavoprotein subunit alpha, mitochondrial	TRUE	868.514	120.794	y	10	noloss	1	1097.69	14.8094	7
_GLLPEELTPLILATQK_	GLLPEELTPLILATQK	2	P13804	Electron transfer flavoprotein subunit alpha, mitochondrial	TRUE	868.514	120.794	y	4	noloss	1	447.256	12.1861	9
_GLLPEELTPLILATQK_	GLLPEELTPLILATQK	2	P13804	Electron transfer flavoprotein subunit alpha, mitochondrial	TRUE	868.514	120.794	y	3	noloss	1	376.219	11.4033	10
_GLLPEELTPLILATQK_	GLLPEELTPLILATQK	2	P13804	Electron transfer flavoprotein subunit alpha, mitochondrial	TRUE	868.514	120.794	y	13	H2O	1	1434.82	8.82513	11
_IAAAILNTPDLR_	IAAAILNTPDLR	2	P00505	Aspartate aminotransferase, mitochondrial	TRUE	634.372	54.0461	y	7	noloss	1	828.457	100	1
_IAAAILNTPDLR_	IAAAILNTPDLR	2	P00505	Aspartate aminotransferase, mitochondrial	TRUE	634.372	54.0461	y	6	noloss	1	715.373	64.0325	4
_IAAAILNTPDLR_	IAAAILNTPDLR	2	P00505	Aspartate aminotransferase, mitochondrial	TRUE	634.372	54.0461	b	4	noloss	1	327.203	56.87	5
_IAAAILNTPDLR_	IAAAILNTPDLR	2	P00505	Aspartate aminotransferase, mitochondrial	TRUE	634.372	54.0461	y	8	noloss	1	941.541	42.3134	7
_IAAAILNTPDLR_	IAAAILNTPDLR	2	P00505	Aspartate aminotransferase, mitochondrial	TRUE	634.372	54.0461	y	10	noloss	1	1083.62	22.7268	9
_IAAAILNTPDLR_	IAAAILNTPDLR	2	P00505	Aspartate aminotransferase, mitochondrial	TRUE	634.372	54.0461	y	9	noloss	1	1012.58	20.1479	10
_IAAAILNTPDLR_	IAAAILNTPDLR	2	P00505	Aspartate aminotransferase, mitochondrial	TRUE	634.372	54.0461	b	5	noloss	1	440.287	18.1494	12
_IAAAILNTPDLR_	IAAAILNTPDLR	2	P00505	Aspartate aminotransferase, mitochondrial	TRUE	634.372	54.0461	y	4	noloss	1	500.283	15.9752	13
_IAAAILNTPDLR_	IAAAILNTPDLR	2	P00505	Aspartate aminotransferase, mitochondrial	TRUE	634.372	54.0461	y	5	noloss	1	601.33	15.0953	14
_TSRPENAIIYNNNEDFQVGQAK_	TSRPENAIIYNNNEDFQVGQAK	3	P29401	Transketolase	TRUE	836.742	34.849	b	8	noloss	1	869.448	100	1
_TSRPENAIIYNNNEDFQVGQAK_	TSRPENAIIYNNNEDFQVGQAK	3	P29401	Transketolase	TRUE	836.742	34.849	b	9	noloss	1	982.532	69.1691	2
_TSRPENAIIYNNNEDFQVGQAK_	TSRPENAIIYNNNEDFQVGQAK	3	P29401	Transketolase	TRUE	836.742	34.849	b	7	noloss	1	756.363	67.7225	3
_TSRPENAIIYNNNEDFQVGQAK_	TSRPENAIIYNNNEDFQVGQAK	3	P29401	Transketolase	TRUE	836.742	34.849	y	4	noloss	1	403.23	57.1786	4
_TSRPENAIIYNNNEDFQVGQAK_	TSRPENAIIYNNNEDFQVGQAK	3	P29401	Transketolase	TRUE	836.742	34.849	y	5	noloss	1	502.298	27.2439	5
_TSRPENAIIYNNNEDFQVGQAK_	TSRPENAIIYNNNEDFQVGQAK	3	P29401	Transketolase	TRUE	836.742	34.849	y	8	noloss	1	892.452	26.227	6
_TSRPENAIIYNNNEDFQVGQAK_	TSRPENAIIYNNNEDFQVGQAK	3	P29401	Transketolase	TRUE	836.742	34.849	b	7	noloss	2	378.685	16.6663	8
_TSRPENAIIYNNNEDFQVGQAK_	TSRPENAIIYNNNEDFQVGQAK	3	P29401	Transketolase	TRUE	836.742	34.849	y	7	noloss	1	777.425	14.9605	9
_TSRPENAIIYNNNEDFQVGQAK_	TSRPENAIIYNNNEDFQVGQAK	3	P29401	Transketolase	TRUE	836.742	34.849	b	8	noloss	2	435.227	12.5895	10
_[NtermAc]ASLSLAPVNIFK_	ASLSLAPVNIFK	2	P78371	T-complex protein 1 subunit beta	TRUE	651.377	115.389	y	6	noloss	1	717.429	100	1
_[NtermAc]ASLSLAPVNIFK_	ASLSLAPVNIFK	2	P78371	T-complex protein 1 subunit beta	TRUE	651.377	115.389	b	4	H2O	1	383.193	96.1219	2
_[NtermAc]ASLSLAPVNIFK_	ASLSLAPVNIFK	2	P78371	T-complex protein 1 subunit beta	TRUE	651.377	115.389	y	7	noloss	1	788.467	80.7574	3
_[NtermAc]ASLSLAPVNIFK_	ASLSLAPVNIFK	2	P78371	T-complex protein 1 subunit beta	TRUE	651.377	115.389	y	9	noloss	1	988.583	57.0632	4
_[NtermAc]ASLSLAPVNIFK_	ASLSLAPVNIFK	2	P78371	T-complex protein 1 subunit beta	TRUE	651.377	115.389	y	8	noloss	1	901.551	34.168	6
_[NtermAc]ASLSLAPVNIFK_	ASLSLAPVNIFK	2	P78371	T-complex protein 1 subunit beta	TRUE	651.377	115.389	b	5	H2O	1	496.277	33.3075	7
_[NtermAc]ASLSLAPVNIFK_	ASLSLAPVNIFK	2	P78371	T-complex protein 1 subunit beta	TRUE	651.377	115.389	b	3	noloss	1	314.171	29.2407	8
_[NtermAc]ASLSLAPVNIFK_	ASLSLAPVNIFK	2	P78371	T-complex protein 1 subunit beta	TRUE	651.377	115.389	b	4	noloss	1	401.203	23.3347	9
_[NtermAc]ASLSLAPVNIFK_	ASLSLAPVNIFK	2	P78371	T-complex protein 1 subunit beta	TRUE	651.377	115.389	y	4	noloss	1	521.308	14.1347	12
_NREPVQLETLSIR_	NREPVQLETLSIR	3	P62314	Small nuclear ribonucleoprotein Sm D1	TRUE	518.958	43.142	y	5	noloss	1	589.367	100	1
_NREPVQLETLSIR_	NREPVQLETLSIR	3	P62314	Small nuclear ribonucleoprotein Sm D1	TRUE	518.958	43.142	b	5	noloss	1	596.315	98.3408	2
_NREPVQLETLSIR_	NREPVQLETLSIR	3	P62314	Small nuclear ribonucleoprotein Sm D1	TRUE	518.958	43.142	b	6	noloss	1	724.374	87.5048	3
_NREPVQLETLSIR_	NREPVQLETLSIR	3	P62314	Small nuclear ribonucleoprotein Sm D1	TRUE	518.958	43.142	y	6	noloss	1	718.409	73.7711	4
_NREPVQLETLSIR_	NREPVQLETLSIR	3	P62314	Small nuclear ribonucleoprotein Sm D1	TRUE	518.958	43.142	y	7	noloss	1	831.493	65.104	5
_NREPVQLETLSIR_	NREPVQLETLSIR	3	P62314	Small nuclear ribonucleoprotein Sm D1	TRUE	518.958	43.142	b	4	noloss	1	497.247	58.2706	6
_NREPVQLETLSIR_	NREPVQLETLSIR	3	P62314	Small nuclear ribonucleoprotein Sm D1	TRUE	518.958	43.142	b	3	noloss	1	400.194	50.9606	7
_NREPVQLETLSIR_	NREPVQLETLSIR	3	P62314	Small nuclear ribonucleoprotein Sm D1	TRUE	518.958	43.142	y	3	noloss	1	375.235	41.9075	8
_NREPVQLETLSIR_	NREPVQLETLSIR	3	P62314	Small nuclear ribonucleoprotein Sm D1	TRUE	518.958	43.142	y	4	noloss	1	488.319	32.5571	9
_QLEQVIAINLLPSR_	QLEQVIAINLLPSR	2	P02672	Fibrinogen alpha chain	TRUE	797.47	93.9314	y	9	noloss	1	996.62	100	1
_QLEQVIAINLLPSR_	QLEQVIAINLLPSR	2	P02672	Fibrinogen alpha chain	TRUE	797.47	93.9314	y	8	noloss	1	883.536	77.467	2
_QLEQVIAINLLPSR_	QLEQVIAINLLPSR	2	P02672	Fibrinogen alpha chain	TRUE	797.47	93.9314	y	3	noloss	1	359.204	59.8612	3
_QLEQVIAINLLPSR_	QLEQVIAINLLPSR	2	P02672	Fibrinogen alpha chain	TRUE	797.47	93.9314	y	6	noloss	1	699.415	37.4313	4
_QLEQVIAINLLPSR_	QLEQVIAINLLPSR	2	P02672	Fibrinogen alpha chain	TRUE	797.47	93.9314	y	7	noloss	1	812.499	26.7444	5
_QLEQVIAINLLPSR_	QLEQVIAINLLPSR	2	P02672	Fibrinogen alpha chain	TRUE	797.47	93.9314	b	5	NH3	1	581.293	24.345	7
_QLEQVIAINLLPSR_	QLEQVIAINLLPSR	2	P02672	Fibrinogen alpha chain	TRUE	797.47	93.9314	b	3	noloss	1	371.193	23.2358	8
_QLEQVIAINLLPSR_	QLEQVIAINLLPSR	2	P02672	Fibrinogen alpha chain	TRUE	797.47	93.9314	b	4	NH3	1	482.225	22.2741	9
_QLEQVIAINLLPSR_	QLEQVIAINLLPSR	2	P02672	Fibrinogen alpha chain	TRUE	797.47	93.9314	y	10	noloss	1	1095.69	21.5645	10
_VGAVDADKHHSLGGQYGVQGFPTIK_	VGAVDADKHHSLGGQYGVQGFPTIK	4	Q15084	Protein disulfide-isomerase A6	TRUE	646.084	40.6322	y	6	noloss	1	662.387	100	1
_VGAVDADKHHSLGGQYGVQGFPTIK_	VGAVDADKHHSLGGQYGVQGFPTIK	4	Q15084	Protein disulfide-isomerase A6	TRUE	646.084	40.6322	b	17	noloss	1	1692.81	93.8962	2
_VGAVDADKHHSLGGQYGVQGFPTIK_	VGAVDADKHHSLGGQYGVQGFPTIK	4	Q15084	Protein disulfide-isomerase A6	TRUE	646.084	40.6322	y	4	noloss	1	458.297	85.0376	3
_VGAVDADKHHSLGGQYGVQGFPTIK_	VGAVDADKHHSLGGQYGVQGFPTIK	4	Q15084	Protein disulfide-isomerase A6	TRUE	646.084	40.6322	b	15	noloss	1	1472.72	84.2658	4
_VGAVDADKHHSLGGQYGVQGFPTIK_	VGAVDADKHHSLGGQYGVQGFPTIK	4	Q15084	Protein disulfide-isomerase A6	TRUE	646.084	40.6322	y	7	NH3	1	773.419	70.2905	5
_VGAVDADKHHSLGGQYGVQGFPTIK_	VGAVDADKHHSLGGQYGVQGFPTIK	4	Q15084	Protein disulfide-isomerase A6	TRUE	646.084	40.6322	y	7	noloss	1	790.446	65.6775	6
_VGAVDADKHHSLGGQYGVQGFPTIK_	VGAVDADKHHSLGGQYGVQGFPTIK	4	Q15084	Protein disulfide-isomerase A6	TRUE	646.084	40.6322	y	7	H2O	1	772.435	29.0945	9
_VGAVDADKHHSLGGQYGVQGFPTIK_	VGAVDADKHHSLGGQYGVQGFPTIK	4	Q15084	Protein disulfide-isomerase A6	TRUE	646.084	40.6322	b	18	noloss	1	1791.88	15.1279	12
_VGAVDADKHHSLGGQYGVQGFPTIK_	VGAVDADKHHSLGGQYGVQGFPTIK	4	Q15084	Protein disulfide-isomerase A6	TRUE	646.084	40.6322	b	17	H2O	1	1674.8	13.4991	14
_GGDISVC[CAM]EWYQR_	GGDISVCEWYQR	2	P14854	Cytochrome c oxidase subunit 6B1	TRUE	735.328	42.1586	y	6	noloss	1	941.393	100	1
_GGDISVC[CAM]EWYQR_	GGDISVCEWYQR	2	P14854	Cytochrome c oxidase subunit 6B1	TRUE	735.328	42.1586	y	8	noloss	1	1127.49	95.5682	2
_GGDISVC[CAM]EWYQR_	GGDISVCEWYQR	2	P14854	Cytochrome c oxidase subunit 6B1	TRUE	735.328	42.1586	y	7	noloss	1	1040.46	39.6041	4
_GGDISVC[CAM]EWYQR_	GGDISVCEWYQR	2	P14854	Cytochrome c oxidase subunit 6B1	TRUE	735.328	42.1586	y	4	noloss	1	652.32	31.9999	5
_GGDISVC[CAM]EWYQR_	GGDISVCEWYQR	2	P14854	Cytochrome c oxidase subunit 6B1	TRUE	735.328	42.1586	y	3	noloss	1	466.241	25.7767	6
_GGDISVC[CAM]EWYQR_	GGDISVCEWYQR	2	P14854	Cytochrome c oxidase subunit 6B1	TRUE	735.328	42.1586	y	5	noloss	1	781.363	21.272	8
_GGDISVC[CAM]EWYQR_	GGDISVCEWYQR	2	P14854	Cytochrome c oxidase subunit 6B1	TRUE	735.328	42.1586	b	5	noloss	1	430.193	5.62848	12
_TVQGPPTSDDIFER_	TVQGPPTSDDIFER	2	P04181	Ornithine aminotransferase, mitochondrial	TRUE	781.378	36.7139	y	10	noloss	1	1176.55	100	1
_TVQGPPTSDDIFER_	TVQGPPTSDDIFER	2	P04181	Ornithine aminotransferase, mitochondrial	TRUE	781.378	36.7139	y	11	noloss	1	1233.57	50.2088	3
_TVQGPPTSDDIFER_	TVQGPPTSDDIFER	2	P04181	Ornithine aminotransferase, mitochondrial	TRUE	781.378	36.7139	y	9	noloss	1	1079.5	43.3813	4
_TVQGPPTSDDIFER_	TVQGPPTSDDIFER	2	P04181	Ornithine aminotransferase, mitochondrial	TRUE	781.378	36.7139	y	12	H2O	1	1343.62	24.2071	5
_TVQGPPTSDDIFER_	TVQGPPTSDDIFER	2	P04181	Ornithine aminotransferase, mitochondrial	TRUE	781.378	36.7139	y	7	noloss	1	881.4	20.9993	6
_TVQGPPTSDDIFER_	TVQGPPTSDDIFER	2	P04181	Ornithine aminotransferase, mitochondrial	TRUE	781.378	36.7139	y	4	noloss	1	564.314	14.8385	9
_TVQGPPTSDDIFER_	TVQGPPTSDDIFER	2	P04181	Ornithine aminotransferase, mitochondrial	TRUE	781.378	36.7139	y	5	noloss	1	679.341	13.3072	10
_TVQGPPTSDDIFER_	TVQGPPTSDDIFER	2	P04181	Ornithine aminotransferase, mitochondrial	TRUE	781.378	36.7139	y	8	H2O	1	964.437	12.709	11
_TVQGPPTSDDIFER_	TVQGPPTSDDIFER	2	P04181	Ornithine aminotransferase, mitochondrial	TRUE	781.378	36.7139	y	8	noloss	1	982.448	12.1124	12
_AAELIANSLATAGDGLIELR_	AAELIANSLATAGDGLIELR	2	P35232	Prohibitin	TRUE	999.547	107.183	b	4	noloss	1	385.208	100	1
_AAELIANSLATAGDGLIELR_	AAELIANSLATAGDGLIELR	2	P35232	Prohibitin	TRUE	999.547	107.183	y	11	noloss	1	1115.61	94.7431	3
_AAELIANSLATAGDGLIELR_	AAELIANSLATAGDGLIELR	2	P35232	Prohibitin	TRUE	999.547	107.183	y	10	noloss	1	1044.57	74.8835	4
_AAELIANSLATAGDGLIELR_	AAELIANSLATAGDGLIELR	2	P35232	Prohibitin	TRUE	999.547	107.183	y	8	noloss	1	872.484	69.5769	5
_AAELIANSLATAGDGLIELR_	AAELIANSLATAGDGLIELR	2	P35232	Prohibitin	TRUE	999.547	107.183	y	6	noloss	1	700.435	68.5474	6
_AAELIANSLATAGDGLIELR_	AAELIANSLATAGDGLIELR	2	P35232	Prohibitin	TRUE	999.547	107.183	y	9	noloss	1	943.521	46.7946	7
_AAELIANSLATAGDGLIELR_	AAELIANSLATAGDGLIELR	2	P35232	Prohibitin	TRUE	999.547	107.183	y	15	noloss	1	1500.8	30.3867	10
_AAELIANSLATAGDGLIELR_	AAELIANSLATAGDGLIELR	2	P35232	Prohibitin	TRUE	999.547	107.183	y	3	noloss	1	417.246	28.1392	11
_AAELIANSLATAGDGLIELR_	AAELIANSLATAGDGLIELR	2	P35232	Prohibitin	TRUE	999.547	107.183	y	12	noloss	1	1228.69	23.5442	12
_VDSLLENLEK_	VDSLLENLEK	2	O60812;P07910	Heterogeneous nuclear ribonucleoprotein C-like 1;Heterogeneous nuclear ribonucleoproteins C1/C2	FALSE	580.314	53.1588	y	6	noloss	1	745.409	100	1
_VDSLLENLEK_	VDSLLENLEK	2	O60812;P07910	Heterogeneous nuclear ribonucleoprotein C-like 1;Heterogeneous nuclear ribonucleoproteins C1/C2	FALSE	580.314	53.1588	y	8	noloss	1	945.525	67.7283	2
_VDSLLENLEK_	VDSLLENLEK	2	O60812;P07910	Heterogeneous nuclear ribonucleoprotein C-like 1;Heterogeneous nuclear ribonucleoproteins C1/C2	FALSE	580.314	53.1588	y	5	noloss	1	632.325	53.696	4
_VDSLLENLEK_	VDSLLENLEK	2	O60812;P07910	Heterogeneous nuclear ribonucleoprotein C-like 1;Heterogeneous nuclear ribonucleoproteins C1/C2	FALSE	580.314	53.1588	y	9	noloss	1	1060.55	33.5851	6
_VDSLLENLEK_	VDSLLENLEK	2	O60812;P07910	Heterogeneous nuclear ribonucleoprotein C-like 1;Heterogeneous nuclear ribonucleoproteins C1/C2	FALSE	580.314	53.1588	b	3	noloss	1	302.135	28.8793	8
_VDSLLENLEK_	VDSLLENLEK	2	O60812;P07910	Heterogeneous nuclear ribonucleoprotein C-like 1;Heterogeneous nuclear ribonucleoproteins C1/C2	FALSE	580.314	53.1588	y	4	noloss	1	503.282	28.5679	9
_VDSLLENLEK_	VDSLLENLEK	2	O60812;P07910	Heterogeneous nuclear ribonucleoprotein C-like 1;Heterogeneous nuclear ribonucleoproteins C1/C2	FALSE	580.314	53.1588	y	7	noloss	1	858.493	19.9532	10
_VDSLLENLEK_	VDSLLENLEK	2	O60812;P07910	Heterogeneous nuclear ribonucleoprotein C-like 1;Heterogeneous nuclear ribonucleoproteins C1/C2	FALSE	580.314	53.1588	y	5	H2O	1	614.314	10.5462	15
_VDSLLENLEK_	VDSLLENLEK	2	O60812;P07910	Heterogeneous nuclear ribonucleoprotein C-like 1;Heterogeneous nuclear ribonucleoproteins C1/C2	FALSE	580.314	53.1588	y	3	noloss	1	389.239	10.0939	16
_SLHTLFGDELC[CAM]K_	SLHTLFGDELCK	3	P02769	Serum albumin	TRUE	473.903	48.9092	y	6	noloss	1	721.319	86.8071	2
_SLHTLFGDELC[CAM]K_	SLHTLFGDELCK	3	P02769	Serum albumin	TRUE	473.903	48.9092	b	4	H2O	1	421.219	59.1381	3
_SLHTLFGDELC[CAM]K_	SLHTLFGDELCK	3	P02769	Serum albumin	TRUE	473.903	48.9092	b	5	H2O	1	534.303	49.3918	4
_SLHTLFGDELC[CAM]K_	SLHTLFGDELCK	3	P02769	Serum albumin	TRUE	473.903	48.9092	b	4	noloss	1	439.23	48.9711	5
_SLHTLFGDELC[CAM]K_	SLHTLFGDELCK	3	P02769	Serum albumin	TRUE	473.903	48.9092	y	3	noloss	1	420.228	44.2333	6
_SLHTLFGDELC[CAM]K_	SLHTLFGDELCK	3	P02769	Serum albumin	TRUE	473.903	48.9092	y	4	noloss	1	549.27	42.5181	7
_SLHTLFGDELC[CAM]K_	SLHTLFGDELCK	3	P02769	Serum albumin	TRUE	473.903	48.9092	y	5	noloss	1	664.297	28.1115	8
_SLHTLFGDELC[CAM]K_	SLHTLFGDELCK	3	P02769	Serum albumin	TRUE	473.903	48.9092	b	3	noloss	1	338.182	27.8456	9
_SLHTLFGDELC[CAM]K_	SLHTLFGDELCK	3	P02769	Serum albumin	TRUE	473.903	48.9092	b	5	noloss	1	552.314	23.651	11
_AAIDWFDGKEFSGNPIK_	AAIDWFDGKEFSGNPIK	3	P35637	RNA-binding protein FUS	TRUE	632.316	74.7589	y	14	noloss	2	820.391	100	1
_AAIDWFDGKEFSGNPIK_	AAIDWFDGKEFSGNPIK	3	P35637	RNA-binding protein FUS	TRUE	632.316	74.7589	y	14	noloss	1	1639.78	50.9552	2
_AAIDWFDGKEFSGNPIK_	AAIDWFDGKEFSGNPIK	3	P35637	RNA-binding protein FUS	TRUE	632.316	74.7589	y	13	noloss	1	1524.75	34.4146	4
_AAIDWFDGKEFSGNPIK_	AAIDWFDGKEFSGNPIK	3	P35637	RNA-binding protein FUS	TRUE	632.316	74.7589	y	3	noloss	1	357.25	34.1149	5
_AAIDWFDGKEFSGNPIK_	AAIDWFDGKEFSGNPIK	3	P35637	RNA-binding protein FUS	TRUE	632.316	74.7589	y	8	noloss	1	891.457	33.457	6
_AAIDWFDGKEFSGNPIK_	AAIDWFDGKEFSGNPIK	3	P35637	RNA-binding protein FUS	TRUE	632.316	74.7589	y	12	noloss	1	1338.67	26.9942	8
_AAIDWFDGKEFSGNPIK_	AAIDWFDGKEFSGNPIK	3	P35637	RNA-binding protein FUS	TRUE	632.316	74.7589	y	11	noloss	1	1191.6	24.6736	9
_AAIDWFDGKEFSGNPIK_	AAIDWFDGKEFSGNPIK	3	P35637	RNA-binding protein FUS	TRUE	632.316	74.7589	y	10	noloss	1	1076.57	24.447	10
_AAIDWFDGKEFSGNPIK_	AAIDWFDGKEFSGNPIK	3	P35637	RNA-binding protein FUS	TRUE	632.316	74.7589	y	13	noloss	2	762.878	22.8551	11
_YQLSVSK_	YQLSVSK	2	P02676;A6QPX7;P02676	Fibrinogen beta chain;FGB protein (Fragment);SWISS-PROT:P02676 (Bos taurus) similar to Fibrinogen beta chain precursor	FALSE	412.729	0.618847	y	5	noloss	1	533.329	100	1
_YQLSVSK_	YQLSVSK	2	P02676;A6QPX7;P02676	Fibrinogen beta chain;FGB protein (Fragment);SWISS-PROT:P02676 (Bos taurus) similar to Fibrinogen beta chain precursor	FALSE	412.729	0.618847	y	6	NH3	1	644.361	68.4002	3
_YQLSVSK_	YQLSVSK	2	P02676;A6QPX7;P02676	Fibrinogen beta chain;FGB protein (Fragment);SWISS-PROT:P02676 (Bos taurus) similar to Fibrinogen beta chain precursor	FALSE	412.729	0.618847	y	4	noloss	1	420.245	42.7694	5
_YQLSVSK_	YQLSVSK	2	P02676;A6QPX7;P02676	Fibrinogen beta chain;FGB protein (Fragment);SWISS-PROT:P02676 (Bos taurus) similar to Fibrinogen beta chain precursor	FALSE	412.729	0.618847	y	3	noloss	1	333.213	22.8631	9
_YQLSVSK_	YQLSVSK	2	P02676;A6QPX7;P02676	Fibrinogen beta chain;FGB protein (Fragment);SWISS-PROT:P02676 (Bos taurus) similar to Fibrinogen beta chain precursor	FALSE	412.729	0.618847	y	6	noloss	1	661.388	20.9171	11
_YQLSVSK_	YQLSVSK	2	P02676;A6QPX7;P02676	Fibrinogen beta chain;FGB protein (Fragment);SWISS-PROT:P02676 (Bos taurus) similar to Fibrinogen beta chain precursor	FALSE	412.729	0.618847	y	6	H2O	1	643.377	10.5945	12
_YQLSVSK_	YQLSVSK	2	P02676;A6QPX7;P02676	Fibrinogen beta chain;FGB protein (Fragment);SWISS-PROT:P02676 (Bos taurus) similar to Fibrinogen beta chain precursor	FALSE	412.729	0.618847	b	5	noloss	1	591.314	8.75428	13
_YQLSVSK_	YQLSVSK	2	P02676;A6QPX7;P02676	Fibrinogen beta chain;FGB protein (Fragment);SWISS-PROT:P02676 (Bos taurus) similar to Fibrinogen beta chain precursor	FALSE	412.729	0.618847	y	5	H2O	1	515.319	7.81648	14
_TLNDELEIIEGM[Ox]K_	TLNDELEIIEGMK	2	P10809	60 kDa heat shock protein, mitochondrial	TRUE	760.879	64.5346	y	7	noloss	1	835.423	23.0128	3
_TLNDELEIIEGM[Ox]K_	TLNDELEIIEGMK	2	P10809	60 kDa heat shock protein, mitochondrial	TRUE	760.879	64.5346	y	4	noloss	1	480.212	18.7277	4
_TLNDELEIIEGM[Ox]K_	TLNDELEIIEGMK	2	P10809	60 kDa heat shock protein, mitochondrial	TRUE	760.879	64.5346	y	5	noloss	1	593.296	18.0924	5
_TLNDELEIIEGM[Ox]K_	TLNDELEIIEGMK	2	P10809	60 kDa heat shock protein, mitochondrial	TRUE	760.879	64.5346	y	3	noloss	1	351.17	17.1574	6
_TLNDELEIIEGM[Ox]K_	TLNDELEIIEGMK	2	P10809	60 kDa heat shock protein, mitochondrial	TRUE	760.879	64.5346	y	6	noloss	1	706.38	16.4179	7
_TLNDELEIIEGM[Ox]K_	TLNDELEIIEGMK	2	P10809	60 kDa heat shock protein, mitochondrial	TRUE	760.879	64.5346	y	8	noloss	1	948.507	15.0283	8
_TLNDELEIIEGM[Ox]K_	TLNDELEIIEGMK	2	P10809	60 kDa heat shock protein, mitochondrial	TRUE	760.879	64.5346	y	11	noloss	1	1306.62	12.9597	9
_TLNDELEIIEGM[Ox]K_	TLNDELEIIEGMK	2	P10809	60 kDa heat shock protein, mitochondrial	TRUE	760.879	64.5346	y	10	noloss	1	1192.58	6.77961	11
_TLNDELEIIEGM[Ox]K_	TLNDELEIIEGMK	2	P10809	60 kDa heat shock protein, mitochondrial	TRUE	760.879	64.5346	y	9	noloss	1	1077.55	6.64624	12
_LDGSLDFK_	LDGSLDFK	2	P12799	Fibrinogen gamma-B chain	TRUE	447.732	21.1002	y	6	noloss	1	666.346	93.037	2
_LDGSLDFK_	LDGSLDFK	2	P12799	Fibrinogen gamma-B chain	TRUE	447.732	21.1002	y	7	noloss	1	781.373	86.8475	3
_LDGSLDFK_	LDGSLDFK	2	P12799	Fibrinogen gamma-B chain	TRUE	447.732	21.1002	y	3	noloss	1	409.208	23.6217	7
_LDGSLDFK_	LDGSLDFK	2	P12799	Fibrinogen gamma-B chain	TRUE	447.732	21.1002	y	7	H2O	1	763.362	18.9793	8
_LDGSLDFK_	LDGSLDFK	2	P12799	Fibrinogen gamma-B chain	TRUE	447.732	21.1002	b	4	noloss	1	373.172	16.0117	10
_LDGSLDFK_	LDGSLDFK	2	P12799	Fibrinogen gamma-B chain	TRUE	447.732	21.1002	y	4	noloss	1	522.292	9.95029	11
_LDGSLDFK_	LDGSLDFK	2	P12799	Fibrinogen gamma-B chain	TRUE	447.732	21.1002	b	4	H2O	1	355.161	9.85155	12
_LDGSLDFK_	LDGSLDFK	2	P12799	Fibrinogen gamma-B chain	TRUE	447.732	21.1002	y	5	noloss	1	609.324	6.63252	13
_LDGSLDFK_	LDGSLDFK	2	P12799	Fibrinogen gamma-B chain	TRUE	447.732	21.1002	y	4	H2O	1	504.282	5.29981	14
_GNLDDFFHR_	GNLDDFFHR	2	P02672	Fibrinogen alpha chain	TRUE	560.762	42.396	y	6	noloss	1	836.369	100	1
_GNLDDFFHR_	GNLDDFFHR	2	P02672	Fibrinogen alpha chain	TRUE	560.762	42.396	y	5	noloss	1	721.342	72.5219	3
_GNLDDFFHR_	GNLDDFFHR	2	P02672	Fibrinogen alpha chain	TRUE	560.762	42.396	y	4	noloss	1	606.315	63.8322	4
_GNLDDFFHR_	GNLDDFFHR	2	P02672	Fibrinogen alpha chain	TRUE	560.762	42.396	y	7	noloss	1	949.453	41.5627	6
_GNLDDFFHR_	GNLDDFFHR	2	P02672	Fibrinogen alpha chain	TRUE	560.762	42.396	y	3	noloss	1	459.246	39.9714	7
_GNLDDFFHR_	GNLDDFFHR	2	P02672	Fibrinogen alpha chain	TRUE	560.762	42.396	b	5	noloss	1	515.21	7.23511	10
_IC[CAM]HQIEYYFGDFNLPR_	ICHQIEYYFGDFNLPR	3	P05455	Lupus La protein	TRUE	691.328	86.6167	y	7	noloss	1	818.416	100	1
_IC[CAM]HQIEYYFGDFNLPR_	ICHQIEYYFGDFNLPR	3	P05455	Lupus La protein	TRUE	691.328	86.6167	y	8	noloss	1	965.484	52.6964	2
_IC[CAM]HQIEYYFGDFNLPR_	ICHQIEYYFGDFNLPR	3	P05455	Lupus La protein	TRUE	691.328	86.6167	y	5	noloss	1	646.367	50.4404	3
_IC[CAM]HQIEYYFGDFNLPR_	ICHQIEYYFGDFNLPR	3	P05455	Lupus La protein	TRUE	691.328	86.6167	b	7	noloss	1	944.429	22.8306	5
_IC[CAM]HQIEYYFGDFNLPR_	ICHQIEYYFGDFNLPR	3	P05455	Lupus La protein	TRUE	691.328	86.6167	y	6	noloss	1	761.394	19.5924	6
_IC[CAM]HQIEYYFGDFNLPR_	ICHQIEYYFGDFNLPR	3	P05455	Lupus La protein	TRUE	691.328	86.6167	b	6	noloss	1	781.366	19.3013	7
_IC[CAM]HQIEYYFGDFNLPR_	ICHQIEYYFGDFNLPR	3	P05455	Lupus La protein	TRUE	691.328	86.6167	b	4	noloss	1	539.239	18.1796	8
_IC[CAM]HQIEYYFGDFNLPR_	ICHQIEYYFGDFNLPR	3	P05455	Lupus La protein	TRUE	691.328	86.6167	y	4	noloss	1	499.299	16.6991	9
_IC[CAM]HQIEYYFGDFNLPR_	ICHQIEYYFGDFNLPR	3	P05455	Lupus La protein	TRUE	691.328	86.6167	b	5	noloss	1	652.324	8.36105	12
_MREDYDSVEQDGDEPGPQR_	MREDYDSVEQDGDEPGPQR	3	Q9Y5S9	RNA-binding protein 8A	TRUE	741.647	2.34873	y	5	noloss	1	554.305	100	1
_MREDYDSVEQDGDEPGPQR_	MREDYDSVEQDGDEPGPQR	3	Q9Y5S9	RNA-binding protein 8A	TRUE	741.647	2.34873	b	7	noloss	1	897.341	23.7838	2
_MREDYDSVEQDGDEPGPQR_	MREDYDSVEQDGDEPGPQR	3	Q9Y5S9	RNA-binding protein 8A	TRUE	741.647	2.34873	b	8	noloss	1	996.409	20.5071	3
_MREDYDSVEQDGDEPGPQR_	MREDYDSVEQDGDEPGPQR	3	Q9Y5S9	RNA-binding protein 8A	TRUE	741.647	2.34873	y	9	noloss	1	970.422	19.1246	4
_MREDYDSVEQDGDEPGPQR_	MREDYDSVEQDGDEPGPQR	3	Q9Y5S9	RNA-binding protein 8A	TRUE	741.647	2.34873	y	8	noloss	1	855.396	18.9492	5
_MREDYDSVEQDGDEPGPQR_	MREDYDSVEQDGDEPGPQR	3	Q9Y5S9	RNA-binding protein 8A	TRUE	741.647	2.34873	y	6	noloss	1	683.347	16.9486	6
_MREDYDSVEQDGDEPGPQR_	MREDYDSVEQDGDEPGPQR	3	Q9Y5S9	RNA-binding protein 8A	TRUE	741.647	2.34873	b	6	noloss	1	810.309	15.6918	7
_MREDYDSVEQDGDEPGPQR_	MREDYDSVEQDGDEPGPQR	3	Q9Y5S9	RNA-binding protein 8A	TRUE	741.647	2.34873	y	4	noloss	1	457.252	12.4962	8
_MREDYDSVEQDGDEPGPQR_	MREDYDSVEQDGDEPGPQR	3	Q9Y5S9	RNA-binding protein 8A	TRUE	741.647	2.34873	b	7	H2O	1	879.33	11.127	9
_GLC[CAM]AIAQAESLR_	GLCAIAQAESLR	2	P23396	40S ribosomal protein S3	TRUE	644.838	42.6518	y	7	noloss	1	774.41	100	1
_GLC[CAM]AIAQAESLR_	GLCAIAQAESLR	2	P23396	40S ribosomal protein S3	TRUE	644.838	42.6518	y	8	noloss	1	887.495	44.8196	2
_GLC[CAM]AIAQAESLR_	GLCAIAQAESLR	2	P23396	40S ribosomal protein S3	TRUE	644.838	42.6518	y	9	noloss	1	958.532	33.3646	3
_GLC[CAM]AIAQAESLR_	GLCAIAQAESLR	2	P23396	40S ribosomal protein S3	TRUE	644.838	42.6518	y	6	noloss	1	703.373	26.1187	4
_GLC[CAM]AIAQAESLR_	GLCAIAQAESLR	2	P23396	40S ribosomal protein S3	TRUE	644.838	42.6518	b	3	noloss	1	331.143	22.2207	5
_GLC[CAM]AIAQAESLR_	GLCAIAQAESLR	2	P23396	40S ribosomal protein S3	TRUE	644.838	42.6518	y	5	noloss	1	575.315	18.7122	6
_GLC[CAM]AIAQAESLR_	GLCAIAQAESLR	2	P23396	40S ribosomal protein S3	TRUE	644.838	42.6518	b	4	noloss	1	402.181	17.7623	7
_GLC[CAM]AIAQAESLR_	GLCAIAQAESLR	2	P23396	40S ribosomal protein S3	TRUE	644.838	42.6518	y	3	noloss	1	375.235	12.1741	9
_GLC[CAM]AIAQAESLR_	GLCAIAQAESLR	2	P23396	40S ribosomal protein S3	TRUE	644.838	42.6518	y	4	noloss	1	504.278	7.25534	12
_HHGPQTLYLPVTLSSIPVFQR_	HHGPQTLYLPVTLSSIPVFQR	3	Q14697	Neutral alpha-glucosidase AB	TRUE	797.437	107.329	y	5	noloss	1	646.367	100	1
_HHGPQTLYLPVTLSSIPVFQR_	HHGPQTLYLPVTLSSIPVFQR	3	Q14697	Neutral alpha-glucosidase AB	TRUE	797.437	107.329	b	9	noloss	1	1047.54	71.7384	2
_HHGPQTLYLPVTLSSIPVFQR_	HHGPQTLYLPVTLSSIPVFQR	3	Q14697	Neutral alpha-glucosidase AB	TRUE	797.437	107.329	y	8	noloss	1	933.515	30.8206	3
_HHGPQTLYLPVTLSSIPVFQR_	HHGPQTLYLPVTLSSIPVFQR	3	Q14697	Neutral alpha-glucosidase AB	TRUE	797.437	107.329	y	7	noloss	1	846.483	25.619	4
_HHGPQTLYLPVTLSSIPVFQR_	HHGPQTLYLPVTLSSIPVFQR	3	Q14697	Neutral alpha-glucosidase AB	TRUE	797.437	107.329	b	7	noloss	1	771.39	18.1786	5
_HHGPQTLYLPVTLSSIPVFQR_	HHGPQTLYLPVTLSSIPVFQR	3	Q14697	Neutral alpha-glucosidase AB	TRUE	797.437	107.329	y	10	noloss	1	1147.65	16.6325	6
_HHGPQTLYLPVTLSSIPVFQR_	HHGPQTLYLPVTLSSIPVFQR	3	Q14697	Neutral alpha-glucosidase AB	TRUE	797.437	107.329	y	6	noloss	1	759.451	13.5767	7
_HHGPQTLYLPVTLSSIPVFQR_	HHGPQTLYLPVTLSSIPVFQR	3	Q14697	Neutral alpha-glucosidase AB	TRUE	797.437	107.329	b	8	noloss	1	934.453	12.8472	8
_HHGPQTLYLPVTLSSIPVFQR_	HHGPQTLYLPVTLSSIPVFQR	3	Q14697	Neutral alpha-glucosidase AB	TRUE	797.437	107.329	y	12	noloss	1	1343.77	10.5468	9
_LLIEMEDWK_	LLIEMEDWK	2	P02676;A6QPX7;P02676	Fibrinogen beta chain;FGB protein (Fragment);SWISS-PROT:P02676 (Bos taurus) similar to Fibrinogen beta chain precursor	FALSE	588.802	68.0061	y	7	noloss	1	950.429	71.7605	2
_LLIEMEDWK_	LLIEMEDWK	2	P02676;A6QPX7;P02676	Fibrinogen beta chain;FGB protein (Fragment);SWISS-PROT:P02676 (Bos taurus) similar to Fibrinogen beta chain precursor	FALSE	588.802	68.0061	y	6	noloss	1	837.345	42.6871	5
_LLIEMEDWK_	LLIEMEDWK	2	P02676;A6QPX7;P02676	Fibrinogen beta chain;FGB protein (Fragment);SWISS-PROT:P02676 (Bos taurus) similar to Fibrinogen beta chain precursor	FALSE	588.802	68.0061	y	5	noloss	1	708.302	33.048	6
_LLIEMEDWK_	LLIEMEDWK	2	P02676;A6QPX7;P02676	Fibrinogen beta chain;FGB protein (Fragment);SWISS-PROT:P02676 (Bos taurus) similar to Fibrinogen beta chain precursor	FALSE	588.802	68.0061	y	3	noloss	1	448.219	11.5531	7
_LLIEMEDWK_	LLIEMEDWK	2	P02676;A6QPX7;P02676	Fibrinogen beta chain;FGB protein (Fragment);SWISS-PROT:P02676 (Bos taurus) similar to Fibrinogen beta chain precursor	FALSE	588.802	68.0061	y	6	H2O	1	819.334	8.85169	9
_LLIEMEDWK_	LLIEMEDWK	2	P02676;A6QPX7;P02676	Fibrinogen beta chain;FGB protein (Fragment);SWISS-PROT:P02676 (Bos taurus) similar to Fibrinogen beta chain precursor	FALSE	588.802	68.0061	y	4	noloss	1	577.262	7.96784	10
_LLIEMEDWK_	LLIEMEDWK	2	P02676;A6QPX7;P02676	Fibrinogen beta chain;FGB protein (Fragment);SWISS-PROT:P02676 (Bos taurus) similar to Fibrinogen beta chain precursor	FALSE	588.802	68.0061	y	8	noloss	1	1063.51	6.45172	11
_KIIPTLEEGLQLPSPTATSQLPLESDAVEC[CAM]LNYQHYK_	KIIPTLEEGLQLPSPTATSQLPLESDAVECLNYQHYK	4	P61978	Heterogeneous nuclear ribonucleoprotein K	TRUE	1046.54	104.574	y	11	noloss	1	1424.66	100	1
_KIIPTLEEGLQLPSPTATSQLPLESDAVEC[CAM]LNYQHYK_	KIIPTLEEGLQLPSPTATSQLPLESDAVECLNYQHYK	4	P61978	Heterogeneous nuclear ribonucleoprotein K	TRUE	1046.54	104.574	b	11	noloss	1	1222.7	74.1831	2
_KIIPTLEEGLQLPSPTATSQLPLESDAVEC[CAM]LNYQHYK_	KIIPTLEEGLQLPSPTATSQLPLESDAVECLNYQHYK	4	P61978	Heterogeneous nuclear ribonucleoprotein K	TRUE	1046.54	104.574	b	12	noloss	1	1335.79	64.2673	4
_KIIPTLEEGLQLPSPTATSQLPLESDAVEC[CAM]LNYQHYK_	KIIPTLEEGLQLPSPTATSQLPLESDAVECLNYQHYK	4	P61978	Heterogeneous nuclear ribonucleoprotein K	TRUE	1046.54	104.574	b	3	noloss	1	355.27	59.9861	5
_KIIPTLEEGLQLPSPTATSQLPLESDAVEC[CAM]LNYQHYK_	KIIPTLEEGLQLPSPTATSQLPLESDAVECLNYQHYK	4	P61978	Heterogeneous nuclear ribonucleoprotein K	TRUE	1046.54	104.574	b	9	noloss	1	981.562	44.6849	7
_KIIPTLEEGLQLPSPTATSQLPLESDAVEC[CAM]LNYQHYK_	KIIPTLEEGLQLPSPTATSQLPLESDAVECLNYQHYK	4	P61978	Heterogeneous nuclear ribonucleoprotein K	TRUE	1046.54	104.574	y	25	noloss	2	1424.68	39.2345	8
_KIIPTLEEGLQLPSPTATSQLPLESDAVEC[CAM]LNYQHYK_	KIIPTLEEGLQLPSPTATSQLPLESDAVECLNYQHYK	4	P61978	Heterogeneous nuclear ribonucleoprotein K	TRUE	1046.54	104.574	b	11	noloss	2	611.856	21.3433	10
_KIIPTLEEGLQLPSPTATSQLPLESDAVEC[CAM]LNYQHYK_	KIIPTLEEGLQLPSPTATSQLPLESDAVECLNYQHYK	4	P61978	Heterogeneous nuclear ribonucleoprotein K	TRUE	1046.54	104.574	y	9	noloss	1	1254.56	20.8686	11
_KIIPTLEEGLQLPSPTATSQLPLESDAVEC[CAM]LNYQHYK_	KIIPTLEEGLQLPSPTATSQLPLESDAVECLNYQHYK	4	P61978	Heterogeneous nuclear ribonucleoprotein K	TRUE	1046.54	104.574	y	23	noloss	2	1332.63	19.9046	12
_FAC[CAM]NGTVIEHPEYGEVIQLQGDQR_	FACNGTVIEHPEYGEVIQLQGDQR	3	O60739;P41567	Eukaryotic translation initiation factor 1b;Eukaryotic translation initiation factor 1	FALSE	920.773	54.785	y	7	noloss	1	844.427	58.7571	2
_FAC[CAM]NGTVIEHPEYGEVIQLQGDQR_	FACNGTVIEHPEYGEVIQLQGDQR	3	O60739;P41567	Eukaryotic translation initiation factor 1b;Eukaryotic translation initiation factor 1	FALSE	920.773	54.785	y	6	noloss	1	716.369	57.5477	3
_FAC[CAM]NGTVIEHPEYGEVIQLQGDQR_	FACNGTVIEHPEYGEVIQLQGDQR	3	O60739;P41567	Eukaryotic translation initiation factor 1b;Eukaryotic translation initiation factor 1	FALSE	920.773	54.785	y	14	noloss	1	1631.8	45.1523	5
_FAC[CAM]NGTVIEHPEYGEVIQLQGDQR_	FACNGTVIEHPEYGEVIQLQGDQR	3	O60739;P41567	Eukaryotic translation initiation factor 1b;Eukaryotic translation initiation factor 1	FALSE	920.773	54.785	y	5	noloss	1	603.285	43.8973	6
_FAC[CAM]NGTVIEHPEYGEVIQLQGDQR_	FACNGTVIEHPEYGEVIQLQGDQR	3	O60739;P41567	Eukaryotic translation initiation factor 1b;Eukaryotic translation initiation factor 1	FALSE	920.773	54.785	y	8	noloss	1	957.511	43.7834	7
_FAC[CAM]NGTVIEHPEYGEVIQLQGDQR_	FACNGTVIEHPEYGEVIQLQGDQR	3	O60739;P41567	Eukaryotic translation initiation factor 1b;Eukaryotic translation initiation factor 1	FALSE	920.773	54.785	y	4	noloss	1	475.226	31.9559	8
_FAC[CAM]NGTVIEHPEYGEVIQLQGDQR_	FACNGTVIEHPEYGEVIQLQGDQR	3	O60739;P41567	Eukaryotic translation initiation factor 1b;Eukaryotic translation initiation factor 1	FALSE	920.773	54.785	b	3	noloss	1	379.143	27.121	10
_FAC[CAM]NGTVIEHPEYGEVIQLQGDQR_	FACNGTVIEHPEYGEVIQLQGDQR	3	O60739;P41567	Eukaryotic translation initiation factor 1b;Eukaryotic translation initiation factor 1	FALSE	920.773	54.785	y	21	noloss	2	1191.59	21.3686	13
_FAC[CAM]NGTVIEHPEYGEVIQLQGDQR_	FACNGTVIEHPEYGEVIQLQGDQR	3	O60739;P41567	Eukaryotic translation initiation factor 1b;Eukaryotic translation initiation factor 1	FALSE	920.773	54.785	y	20	noloss	2	1134.57	17.3911	14
_GRPAPGFHHGDGPGNAVQEIMIPASK_	GRPAPGFHHGDGPGNAVQEIMIPASK	4	Q96AE4	Far upstream element-binding protein 1	TRUE	660.833	37.8194	y	4	noloss	1	402.235	100	1
_GRPAPGFHHGDGPGNAVQEIMIPASK_	GRPAPGFHHGDGPGNAVQEIMIPASK	4	Q96AE4	Far upstream element-binding protein 1	TRUE	660.833	37.8194	b	16	noloss	1	1525.7	86.3973	2
_GRPAPGFHHGDGPGNAVQEIMIPASK_	GRPAPGFHHGDGPGNAVQEIMIPASK	4	Q96AE4	Far upstream element-binding protein 1	TRUE	660.833	37.8194	b	15	noloss	1	1454.67	62.7383	3
_GRPAPGFHHGDGPGNAVQEIMIPASK_	GRPAPGFHHGDGPGNAVQEIMIPASK	4	Q96AE4	Far upstream element-binding protein 1	TRUE	660.833	37.8194	b	17	noloss	2	812.89	35.6564	4
_GRPAPGFHHGDGPGNAVQEIMIPASK_	GRPAPGFHHGDGPGNAVQEIMIPASK	4	Q96AE4	Far upstream element-binding protein 1	TRUE	660.833	37.8194	b	17	noloss	1	1624.77	22.0479	5
_GRPAPGFHHGDGPGNAVQEIMIPASK_	GRPAPGFHHGDGPGNAVQEIMIPASK	4	Q96AE4	Far upstream element-binding protein 1	TRUE	660.833	37.8194	y	6	noloss	1	646.359	21.3428	6
_GRPAPGFHHGDGPGNAVQEIMIPASK_	GRPAPGFHHGDGPGNAVQEIMIPASK	4	Q96AE4	Far upstream element-binding protein 1	TRUE	660.833	37.8194	b	14	noloss	2	670.816	17.1442	7
_GRPAPGFHHGDGPGNAVQEIMIPASK_	GRPAPGFHHGDGPGNAVQEIMIPASK	4	Q96AE4	Far upstream element-binding protein 1	TRUE	660.833	37.8194	b	12	H2O	1	1168.54	15.3832	9
_GRPAPGFHHGDGPGNAVQEIMIPASK_	GRPAPGFHHGDGPGNAVQEIMIPASK	4	Q96AE4	Far upstream element-binding protein 1	TRUE	660.833	37.8194	b	14	noloss	1	1340.62	14.2763	10
_EEASDYLELDTIK_	EEASDYLELDTIK	2	P14625	Endoplasmin	TRUE	763.367	55.9265	y	7	noloss	1	831.482	100	1
_EEASDYLELDTIK_	EEASDYLELDTIK	2	P14625	Endoplasmin	TRUE	763.367	55.9265	y	6	noloss	1	718.398	96.0539	2
_EEASDYLELDTIK_	EEASDYLELDTIK	2	P14625	Endoplasmin	TRUE	763.367	55.9265	b	3	H2O	1	312.119	79.7482	3
_EEASDYLELDTIK_	EEASDYLELDTIK	2	P14625	Endoplasmin	TRUE	763.367	55.9265	y	8	noloss	1	994.546	60.5309	6
_EEASDYLELDTIK_	EEASDYLELDTIK	2	P14625	Endoplasmin	TRUE	763.367	55.9265	y	5	noloss	1	589.356	50.7172	8
_EEASDYLELDTIK_	EEASDYLELDTIK	2	P14625	Endoplasmin	TRUE	763.367	55.9265	y	4	noloss	1	476.271	38.4078	9
_EEASDYLELDTIK_	EEASDYLELDTIK	2	P14625	Endoplasmin	TRUE	763.367	55.9265	y	10	noloss	1	1196.6	33.0951	10
_EEASDYLELDTIK_	EEASDYLELDTIK	2	P14625	Endoplasmin	TRUE	763.367	55.9265	y	11	noloss	1	1267.64	32.6947	12
_EEASDYLELDTIK_	EEASDYLELDTIK	2	P14625	Endoplasmin	TRUE	763.367	55.9265	y	9	noloss	1	1109.57	28.0708	13
_IEEVPELPLVVEDKVEGYKK_	IEEVPELPLVVEDKVEGYKK	4	P36578	60S ribosomal protein L4	TRUE	579.07	74.7624	y	13	noloss	1	1503.84	100	1
_IEEVPELPLVVEDKVEGYKK_	IEEVPELPLVVEDKVEGYKK	4	P36578	60S ribosomal protein L4	TRUE	579.07	74.7624	b	3	noloss	1	372.177	59.2864	2
_IEEVPELPLVVEDKVEGYKK_	IEEVPELPLVVEDKVEGYKK	4	P36578	60S ribosomal protein L4	TRUE	579.07	74.7624	y	11	noloss	2	647.356	55.2828	3
_IEEVPELPLVVEDKVEGYKK_	IEEVPELPLVVEDKVEGYKK	4	P36578	60S ribosomal protein L4	TRUE	579.07	74.7624	b	4	noloss	1	471.245	51.9977	4
_IEEVPELPLVVEDKVEGYKK_	IEEVPELPLVVEDKVEGYKK	4	P36578	60S ribosomal protein L4	TRUE	579.07	74.7624	y	11	noloss	1	1293.7	45.4378	6
_IEEVPELPLVVEDKVEGYKK_	IEEVPELPLVVEDKVEGYKK	4	P36578	60S ribosomal protein L4	TRUE	579.07	74.7624	y	10	noloss	2	597.822	32.9107	7
_IEEVPELPLVVEDKVEGYKK_	IEEVPELPLVVEDKVEGYKK	4	P36578	60S ribosomal protein L4	TRUE	579.07	74.7624	y	12	noloss	2	703.898	29.6042	9
_IEEVPELPLVVEDKVEGYKK_	IEEVPELPLVVEDKVEGYKK	4	P36578	60S ribosomal protein L4	TRUE	579.07	74.7624	b	6	noloss	1	697.34	28.3469	10
_IEEVPELPLVVEDKVEGYKK_	IEEVPELPLVVEDKVEGYKK	4	P36578	60S ribosomal protein L4	TRUE	579.07	74.7624	y	10	noloss	1	1194.64	23.6919	11
_LSNIFVIGK_	LSNIFVIGK	2	P62701	40S ribosomal protein S4, X isoform	TRUE	495.803	60.4423	y	3	noloss	1	317.218	100	1
_LSNIFVIGK_	LSNIFVIGK	2	P62701	40S ribosomal protein S4, X isoform	TRUE	495.803	60.4423	y	5	noloss	1	563.355	97.2592	2
_LSNIFVIGK_	LSNIFVIGK	2	P62701	40S ribosomal protein S4, X isoform	TRUE	495.803	60.4423	y	8	noloss	1	877.514	84.0002	4
_LSNIFVIGK_	LSNIFVIGK	2	P62701	40S ribosomal protein S4, X isoform	TRUE	495.803	60.4423	y	7	noloss	1	790.482	69.5559	6
_LSNIFVIGK_	LSNIFVIGK	2	P62701	40S ribosomal protein S4, X isoform	TRUE	495.803	60.4423	b	3	noloss	1	315.166	49.4222	7
_LSNIFVIGK_	LSNIFVIGK	2	P62701	40S ribosomal protein S4, X isoform	TRUE	495.803	60.4423	y	4	noloss	1	416.287	42.5882	9
_LSNIFVIGK_	LSNIFVIGK	2	P62701	40S ribosomal protein S4, X isoform	TRUE	495.803	60.4423	y	6	noloss	1	676.439	27.9057	11
_LSNIFVIGK_	LSNIFVIGK	2	P62701	40S ribosomal protein S4, X isoform	TRUE	495.803	60.4423	y	8	NH3	1	860.488	9.76139	15
_LSNIFVIGK_	LSNIFVIGK	2	P62701	40S ribosomal protein S4, X isoform	TRUE	495.803	60.4423	y	7	NH3	1	773.456	5.57445	16
_IITHPNFNGNTLDNDIM[Ox]LIK_	IITHPNFNGNTLDNDIMLIK	3	P00761	SWISS-PROT:P00761|TRYP_PIG Trypsin - Sus scrofa (Pig).	TRUE	767.063	68.4669	b	9	NH3	1	977.484	100	1
_IITHPNFNGNTLDNDIM[Ox]LIK_	IITHPNFNGNTLDNDIMLIK	3	P00761	SWISS-PROT:P00761|TRYP_PIG Trypsin - Sus scrofa (Pig).	TRUE	767.063	68.4669	y	8	noloss	1	977.497	97.0257	2
_IITHPNFNGNTLDNDIM[Ox]LIK_	IITHPNFNGNTLDNDIMLIK	3	P00761	SWISS-PROT:P00761|TRYP_PIG Trypsin - Sus scrofa (Pig).	TRUE	767.063	68.4669	y	7	noloss	1	862.47	28.8963	5
_IITHPNFNGNTLDNDIM[Ox]LIK_	IITHPNFNGNTLDNDIMLIK	3	P00761	SWISS-PROT:P00761|TRYP_PIG Trypsin - Sus scrofa (Pig).	TRUE	767.063	68.4669	b	11	H2O	1	1191.59	27.886	6
_IITHPNFNGNTLDNDIM[Ox]LIK_	IITHPNFNGNTLDNDIMLIK	3	P00761	SWISS-PROT:P00761|TRYP_PIG Trypsin - Sus scrofa (Pig).	TRUE	767.063	68.4669	b	10	noloss	1	1108.55	23.3878	8
_IITHPNFNGNTLDNDIM[Ox]LIK_	IITHPNFNGNTLDNDIMLIK	3	P00761	SWISS-PROT:P00761|TRYP_PIG Trypsin - Sus scrofa (Pig).	TRUE	767.063	68.4669	b	11	noloss	2	605.304	20.6297	9
_IITHPNFNGNTLDNDIM[Ox]LIK_	IITHPNFNGNTLDNDIMLIK	3	P00761	SWISS-PROT:P00761|TRYP_PIG Trypsin - Sus scrofa (Pig).	TRUE	767.063	68.4669	b	11	noloss	1	1209.6	17.5629	11
_IITHPNFNGNTLDNDIM[Ox]LIK_	IITHPNFNGNTLDNDIMLIK	3	P00761	SWISS-PROT:P00761|TRYP_PIG Trypsin - Sus scrofa (Pig).	TRUE	767.063	68.4669	b	9	noloss	1	994.51	17.1537	12
_IITHPNFNGNTLDNDIM[Ox]LIK_	IITHPNFNGNTLDNDIMLIK	3	P00761	SWISS-PROT:P00761|TRYP_PIG Trypsin - Sus scrofa (Pig).	TRUE	767.063	68.4669	b	4	noloss	1	465.282	16.371	13
_LQLNGNLQLELAQVLAQERPK_	LQLNGNLQLELAQVLAQERPK	3	P49327	Fatty acid synthase	TRUE	792.452	110.15	y	7	noloss	1	841.489	37.2306	3
_LQLNGNLQLELAQVLAQERPK_	LQLNGNLQLELAQVLAQERPK	3	P49327	Fatty acid synthase	TRUE	792.452	110.15	y	6	noloss	1	728.405	32.202	4
_LQLNGNLQLELAQVLAQERPK_	LQLNGNLQLELAQVLAQERPK	3	P49327	Fatty acid synthase	TRUE	792.452	110.15	y	18	noloss	2	1011.06	26.3817	7
_LQLNGNLQLELAQVLAQERPK_	LQLNGNLQLELAQVLAQERPK	3	P49327	Fatty acid synthase	TRUE	792.452	110.15	y	10	noloss	1	1139.65	23.0887	8
_LQLNGNLQLELAQVLAQERPK_	LQLNGNLQLELAQVLAQERPK	3	P49327	Fatty acid synthase	TRUE	792.452	110.15	y	8	noloss	1	940.557	15.0837	10
_LQLNGNLQLELAQVLAQERPK_	LQLNGNLQLELAQVLAQERPK	3	P49327	Fatty acid synthase	TRUE	792.452	110.15	y	17	noloss	2	954.039	14.5288	11
_LQLNGNLQLELAQVLAQERPK_	LQLNGNLQLELAQVLAQERPK	3	P49327	Fatty acid synthase	TRUE	792.452	110.15	y	5	noloss	1	657.368	12.5952	12
_LQLNGNLQLELAQVLAQERPK_	LQLNGNLQLELAQVLAQERPK	3	P49327	Fatty acid synthase	TRUE	792.452	110.15	y	12	noloss	1	1381.78	12.2073	13
_LQLNGNLQLELAQVLAQERPK_	LQLNGNLQLELAQVLAQERPK	3	P49327	Fatty acid synthase	TRUE	792.452	110.15	y	11	noloss	1	1252.74	10.8694	14
_C[CAM]IALAQLLVEQNFPAIAIHR_	CIALAQLLVEQNFPAIAIHR	3	Q13838	Spliceosome RNA helicase DDX39B	TRUE	759.756	124.262	y	7	noloss	1	777.473	100	1
_C[CAM]IALAQLLVEQNFPAIAIHR_	CIALAQLLVEQNFPAIAIHR	3	Q13838	Spliceosome RNA helicase DDX39B	TRUE	759.756	124.262	b	3	noloss	1	345.159	45.8359	3
_C[CAM]IALAQLLVEQNFPAIAIHR_	CIALAQLLVEQNFPAIAIHR	3	Q13838	Spliceosome RNA helicase DDX39B	TRUE	759.756	124.262	y	4	noloss	1	496.299	25.7862	5
_C[CAM]IALAQLLVEQNFPAIAIHR_	CIALAQLLVEQNFPAIAIHR	3	Q13838	Spliceosome RNA helicase DDX39B	TRUE	759.756	124.262	y	8	noloss	1	924.541	16.6545	6
_C[CAM]IALAQLLVEQNFPAIAIHR_	CIALAQLLVEQNFPAIAIHR	3	Q13838	Spliceosome RNA helicase DDX39B	TRUE	759.756	124.262	y	9	noloss	1	1038.58	16.6102	7
_C[CAM]IALAQLLVEQNFPAIAIHR_	CIALAQLLVEQNFPAIAIHR	3	Q13838	Spliceosome RNA helicase DDX39B	TRUE	759.756	124.262	y	11	noloss	1	1295.69	13.6116	8
_C[CAM]IALAQLLVEQNFPAIAIHR_	CIALAQLLVEQNFPAIAIHR	3	Q13838	Spliceosome RNA helicase DDX39B	TRUE	759.756	124.262	y	3	noloss	1	425.262	12.702	10
_C[CAM]IALAQLLVEQNFPAIAIHR_	CIALAQLLVEQNFPAIAIHR	3	Q13838	Spliceosome RNA helicase DDX39B	TRUE	759.756	124.262	b	7	noloss	1	770.423	10.6993	12
_C[CAM]IALAQLLVEQNFPAIAIHR_	CIALAQLLVEQNFPAIAIHR	3	Q13838	Spliceosome RNA helicase DDX39B	TRUE	759.756	124.262	y	7	noloss	2	389.24	10.2122	13
_LTSFIGAIAIGDLVK_	LTSFIGAIAIGDLVK	2	P78371	T-complex protein 1 subunit beta	TRUE	759.451	121.193	y	10	noloss	1	956.578	100	1
_LTSFIGAIAIGDLVK_	LTSFIGAIAIGDLVK	2	P78371	T-complex protein 1 subunit beta	TRUE	759.451	121.193	y	7	noloss	1	715.435	36.5418	2
_LTSFIGAIAIGDLVK_	LTSFIGAIAIGDLVK	2	P78371	T-complex protein 1 subunit beta	TRUE	759.451	121.193	y	11	noloss	1	1069.66	21.6981	4
_LTSFIGAIAIGDLVK_	LTSFIGAIAIGDLVK	2	P78371	T-complex protein 1 subunit beta	TRUE	759.451	121.193	y	8	noloss	1	828.519	21.002	5
_LTSFIGAIAIGDLVK_	LTSFIGAIAIGDLVK	2	P78371	T-complex protein 1 subunit beta	TRUE	759.451	121.193	y	5	noloss	1	531.314	20.246	6
_LTSFIGAIAIGDLVK_	LTSFIGAIAIGDLVK	2	P78371	T-complex protein 1 subunit beta	TRUE	759.451	121.193	b	4	H2O	1	431.229	16.4503	8
_LTSFIGAIAIGDLVK_	LTSFIGAIAIGDLVK	2	P78371	T-complex protein 1 subunit beta	TRUE	759.451	121.193	y	6	noloss	1	644.398	15.1909	9
_LTSFIGAIAIGDLVK_	LTSFIGAIAIGDLVK	2	P78371	T-complex protein 1 subunit beta	TRUE	759.451	121.193	y	9	noloss	1	899.556	9.48331	12
_LTSFIGAIAIGDLVK_	LTSFIGAIAIGDLVK	2	P78371	T-complex protein 1 subunit beta	TRUE	759.451	121.193	b	4	noloss	1	449.239	9.46143	13
_HNQLPLVIEFTEQTAPK_	HNQLPLVIEFTEQTAPK	3	P07237	Protein disulfide-isomerase	TRUE	655.686	83.2505	b	7	noloss	1	802.457	100	1
_HNQLPLVIEFTEQTAPK_	HNQLPLVIEFTEQTAPK	3	P07237	Protein disulfide-isomerase	TRUE	655.686	83.2505	b	6	noloss	1	703.389	79.6171	2
_HNQLPLVIEFTEQTAPK_	HNQLPLVIEFTEQTAPK	3	P07237	Protein disulfide-isomerase	TRUE	655.686	83.2505	b	4	noloss	1	493.252	67.4235	3
_HNQLPLVIEFTEQTAPK_	HNQLPLVIEFTEQTAPK	3	P07237	Protein disulfide-isomerase	TRUE	655.686	83.2505	y	8	noloss	1	921.468	46.4443	5
_HNQLPLVIEFTEQTAPK_	HNQLPLVIEFTEQTAPK	3	P07237	Protein disulfide-isomerase	TRUE	655.686	83.2505	y	7	noloss	1	774.399	29.3485	6
_HNQLPLVIEFTEQTAPK_	HNQLPLVIEFTEQTAPK	3	P07237	Protein disulfide-isomerase	TRUE	655.686	83.2505	y	9	noloss	1	1050.51	26.4016	7
_HNQLPLVIEFTEQTAPK_	HNQLPLVIEFTEQTAPK	3	P07237	Protein disulfide-isomerase	TRUE	655.686	83.2505	y	6	noloss	1	673.352	19.7678	8
_HNQLPLVIEFTEQTAPK_	HNQLPLVIEFTEQTAPK	3	P07237	Protein disulfide-isomerase	TRUE	655.686	83.2505	b	3	noloss	1	380.168	17.6329	10
_HNQLPLVIEFTEQTAPK_	HNQLPLVIEFTEQTAPK	3	P07237	Protein disulfide-isomerase	TRUE	655.686	83.2505	y	3	noloss	1	315.203	14.8258	11
_LKEIVTNFLAGFEA_	LKEIVTNFLAGFEA	2	P25705	ATP synthase subunit alpha, mitochondrial	TRUE	776.424	111.237	y	4	H2O	1	405.177	15.2803	3
_LKEIVTNFLAGFEA_	LKEIVTNFLAGFEA	2	P25705	ATP synthase subunit alpha, mitochondrial	TRUE	776.424	111.237	b	3	noloss	1	371.229	13.2184	4
_LKEIVTNFLAGFEA_	LKEIVTNFLAGFEA	2	P25705	ATP synthase subunit alpha, mitochondrial	TRUE	776.424	111.237	b	11	noloss	1	1186.68	12.955	5
_LKEIVTNFLAGFEA_	LKEIVTNFLAGFEA	2	P25705	ATP synthase subunit alpha, mitochondrial	TRUE	776.424	111.237	b	5	noloss	1	583.381	12.494	6
_LKEIVTNFLAGFEA_	LKEIVTNFLAGFEA	2	P25705	ATP synthase subunit alpha, mitochondrial	TRUE	776.424	111.237	b	8	noloss	1	945.54	11.0349	8
_LKEIVTNFLAGFEA_	LKEIVTNFLAGFEA	2	P25705	ATP synthase subunit alpha, mitochondrial	TRUE	776.424	111.237	b	4	noloss	1	484.313	8.4794	9
_LKEIVTNFLAGFEA_	LKEIVTNFLAGFEA	2	P25705	ATP synthase subunit alpha, mitochondrial	TRUE	776.424	111.237	b	10	noloss	1	1129.66	8.34164	10
_LKEIVTNFLAGFEA_	LKEIVTNFLAGFEA	2	P25705	ATP synthase subunit alpha, mitochondrial	TRUE	776.424	111.237	b	9	noloss	1	1058.62	7.12618	11
_LKEIVTNFLAGFEA_	LKEIVTNFLAGFEA	2	P25705	ATP synthase subunit alpha, mitochondrial	TRUE	776.424	111.237	y	5	noloss	1	494.225	5.51468	12
_TFEINPR_	TFEINPR	2	Q58FF3;P14625	Putative endoplasmin-like protein;Endoplasmin	FALSE	438.732	13.0398	y	5	noloss	1	628.341	100	1
_TFEINPR_	TFEINPR	2	Q58FF3;P14625	Putative endoplasmin-like protein;Endoplasmin	FALSE	438.732	13.0398	y	4	noloss	1	499.299	40.6579	3
_TFEINPR_	TFEINPR	2	Q58FF3;P14625	Putative endoplasmin-like protein;Endoplasmin	FALSE	438.732	13.0398	y	3	noloss	1	386.215	10.161	7
_TFEINPR_	TFEINPR	2	Q58FF3;P14625	Putative endoplasmin-like protein;Endoplasmin	FALSE	438.732	13.0398	y	5	H2O	1	610.331	9.79389	8
_TFEINPR_	TFEINPR	2	Q58FF3;P14625	Putative endoplasmin-like protein;Endoplasmin	FALSE	438.732	13.0398	y	6	noloss	1	775.41	8.79042	9
_TFEINPR_	TFEINPR	2	Q58FF3;P14625	Putative endoplasmin-like protein;Endoplasmin	FALSE	438.732	13.0398	y	3	NH3	1	369.188	6.85439	12
_KQGGLGPMNIPLVSDPK_	KQGGLGPMNIPLVSDPK	3	Q06830	Peroxiredoxin-1	TRUE	584.322	64.2461	y	7	noloss	1	755.43	100	1
_KQGGLGPMNIPLVSDPK_	KQGGLGPMNIPLVSDPK	3	Q06830	Peroxiredoxin-1	TRUE	584.322	64.2461	b	9	noloss	1	883.445	59.0301	3
_KQGGLGPMNIPLVSDPK_	KQGGLGPMNIPLVSDPK	3	Q06830	Peroxiredoxin-1	TRUE	584.322	64.2461	b	6	noloss	1	541.309	26.7631	4
_KQGGLGPMNIPLVSDPK_	KQGGLGPMNIPLVSDPK	3	Q06830	Peroxiredoxin-1	TRUE	584.322	64.2461	b	8	noloss	1	769.403	14.4799	5
_KQGGLGPMNIPLVSDPK_	KQGGLGPMNIPLVSDPK	3	Q06830	Peroxiredoxin-1	TRUE	584.322	64.2461	b	10	noloss	1	996.53	9.78269	7
_KQGGLGPMNIPLVSDPK_	KQGGLGPMNIPLVSDPK	3	Q06830	Peroxiredoxin-1	TRUE	584.322	64.2461	b	9	NH3	1	866.419	7.65474	8
_KQGGLGPMNIPLVSDPK_	KQGGLGPMNIPLVSDPK	3	Q06830	Peroxiredoxin-1	TRUE	584.322	64.2461	y	5	noloss	1	545.293	7.0119	9
_KQGGLGPMNIPLVSDPK_	KQGGLGPMNIPLVSDPK	3	Q06830	Peroxiredoxin-1	TRUE	584.322	64.2461	y	6	noloss	1	658.377	6.32929	10
_KQGGLGPMNIPLVSDPK_	KQGGLGPMNIPLVSDPK	3	Q06830	Peroxiredoxin-1	TRUE	584.322	64.2461	b	5	noloss	1	484.288	6.07343	11
_EGNDLYHEMIESGVINLK_	EGNDLYHEMIESGVINLK	3	P06576	ATP synthase subunit beta, mitochondrial	TRUE	687.67	85.6187	b	8	H2O	1	940.38	100	1
_EGNDLYHEMIESGVINLK_	EGNDLYHEMIESGVINLK	3	P06576	ATP synthase subunit beta, mitochondrial	TRUE	687.67	85.6187	y	7	noloss	1	730.446	86.7548	2
_EGNDLYHEMIESGVINLK_	EGNDLYHEMIESGVINLK	3	P06576	ATP synthase subunit beta, mitochondrial	TRUE	687.67	85.6187	b	9	H2O	1	1071.42	70.0078	3
_EGNDLYHEMIESGVINLK_	EGNDLYHEMIESGVINLK	3	P06576	ATP synthase subunit beta, mitochondrial	TRUE	687.67	85.6187	y	8	noloss	1	859.488	61.4971	4
_EGNDLYHEMIESGVINLK_	EGNDLYHEMIESGVINLK	3	P06576	ATP synthase subunit beta, mitochondrial	TRUE	687.67	85.6187	y	4	noloss	1	487.324	55.4267	5
_EGNDLYHEMIESGVINLK_	EGNDLYHEMIESGVINLK	3	P06576	ATP synthase subunit beta, mitochondrial	TRUE	687.67	85.6187	y	6	noloss	1	643.414	44.7683	6
[truncated: 241,889+ more rows]

## Sheet: microtissue
ModifiedSequence	ModifiedSequence	PrecursorCharge	ProteinId	ProteinDescription	IsProteotypic	PrecursorMz	iRT	StrippedSequence	FragmentType	FragmentNumber	FragmentCharge	FragmentMz	RelativeFragmentIntensity
_TVTSFYNQSAIDAAAEKPSVR_	_TVTSFYNQSAIDAAAEKPSVR_	3	O14874	[3-methyl-2-oxobutanoate dehydrogenase [lipoamide]] kinase, mitochondrial	TRUE	752.382	42.6495	TVTSFYNQSAIDAAAEKPSVR	y	4	1	458.272	33.2112
_TVTSFYNQSAIDAAAEKPSVR_	_TVTSFYNQSAIDAAAEKPSVR_	3	O14874	[3-methyl-2-oxobutanoate dehydrogenase [lipoamide]] kinase, mitochondrial	TRUE	752.382	42.6495	TVTSFYNQSAIDAAAEKPSVR	y	16	2	860.437	24.9255
_TVTSFYNQSAIDAAAEKPSVR_	_TVTSFYNQSAIDAAAEKPSVR_	3	O14874	[3-methyl-2-oxobutanoate dehydrogenase [lipoamide]] kinase, mitochondrial	TRUE	752.382	42.6495	TVTSFYNQSAIDAAAEKPSVR	y	10	1	1043.55	19.147
_TVTSFYNQSAIDAAAEKPSVR_	_TVTSFYNQSAIDAAAEKPSVR_	3	O14874	[3-methyl-2-oxobutanoate dehydrogenase [lipoamide]] kinase, mitochondrial	TRUE	752.382	42.6495	TVTSFYNQSAIDAAAEKPSVR	y	13	2	657.854	17.5049
_TVTSFYNQSAIDAAAEKPSVR_	_TVTSFYNQSAIDAAAEKPSVR_	3	O14874	[3-methyl-2-oxobutanoate dehydrogenase [lipoamide]] kinase, mitochondrial	TRUE	752.382	42.6495	TVTSFYNQSAIDAAAEKPSVR	y	5	1	586.367	17.0699
_TVTSFYNQSAIDAAAEKPSVR_	_TVTSFYNQSAIDAAAEKPSVR_	3	O14874	[3-methyl-2-oxobutanoate dehydrogenase [lipoamide]] kinase, mitochondrial	TRUE	752.382	42.6495	TVTSFYNQSAIDAAAEKPSVR	y	19	2	1028.01	17.0385
_TVTSFYNQSAIDAAAEKPSVR_	_TVTSFYNQSAIDAAAEKPSVR_	3	O14874	[3-methyl-2-oxobutanoate dehydrogenase [lipoamide]] kinase, mitochondrial	TRUE	752.382	42.6495	TVTSFYNQSAIDAAAEKPSVR	y	15	2	778.905	14.9558
_TVTSFYNQSAIDAAAEKPSVR_	_TVTSFYNQSAIDAAAEKPSVR_	3	O14874	[3-methyl-2-oxobutanoate dehydrogenase [lipoamide]] kinase, mitochondrial	TRUE	752.382	42.6495	TVTSFYNQSAIDAAAEKPSVR	y	18	2	977.487	11.3611
_TVTSFYNQSAIDAAAEKPSVR_	_TVTSFYNQSAIDAAAEKPSVR_	3	O14874	[3-methyl-2-oxobutanoate dehydrogenase [lipoamide]] kinase, mitochondrial	TRUE	752.382	42.6495	TVTSFYNQSAIDAAAEKPSVR	y	7	1	786.447	10.7351
_YLQQELPVR_	_YLQQELPVR_	2	O14874	[3-methyl-2-oxobutanoate dehydrogenase [lipoamide]] kinase, mitochondrial	TRUE	573.319	23.9431	YLQQELPVR	y	3	1	371.24	74.0442
_YLQQELPVR_	_YLQQELPVR_	2	O14874	[3-methyl-2-oxobutanoate dehydrogenase [lipoamide]] kinase, mitochondrial	TRUE	573.319	23.9431	YLQQELPVR	y	7	1	869.484	72.0328
_YLQQELPVR_	_YLQQELPVR_	2	O14874	[3-methyl-2-oxobutanoate dehydrogenase [lipoamide]] kinase, mitochondrial	TRUE	573.319	23.9431	YLQQELPVR	y	6	1	741.425	68.2588
_YLQQELPVR_	_YLQQELPVR_	2	O14874	[3-methyl-2-oxobutanoate dehydrogenase [lipoamide]] kinase, mitochondrial	TRUE	573.319	23.9431	YLQQELPVR	y	4	1	484.324	42.6488
_YLQQELPVR_	_YLQQELPVR_	2	O14874	[3-methyl-2-oxobutanoate dehydrogenase [lipoamide]] kinase, mitochondrial	TRUE	573.319	23.9431	YLQQELPVR	y	5	1	613.367	40.4315
_YLQQELPVR_	_YLQQELPVR_	2	O14874	[3-methyl-2-oxobutanoate dehydrogenase [lipoamide]] kinase, mitochondrial	TRUE	573.319	23.9431	YLQQELPVR	y	7	1	852.457	26.2077
_YLQQELPVR_	_YLQQELPVR_	2	O14874	[3-methyl-2-oxobutanoate dehydrogenase [lipoamide]] kinase, mitochondrial	TRUE	573.319	23.9431	YLQQELPVR	y	3	1	354.214	16.2664
_YLQQELPVR_	_YLQQELPVR_	2	O14874	[3-methyl-2-oxobutanoate dehydrogenase [lipoamide]] kinase, mitochondrial	TRUE	573.319	23.9431	YLQQELPVR	y	7	1	851.473	11.739
_YLQQELPVR_	_YLQQELPVR_	2	O14874	[3-methyl-2-oxobutanoate dehydrogenase [lipoamide]] kinase, mitochondrial	TRUE	573.319	23.9431	YLQQELPVR	b	3	1	405.213	10.4459
_SQDGSHLLK_	_SQDGSHLLK_	2	O14874	[3-methyl-2-oxobutanoate dehydrogenase [lipoamide]] kinase, mitochondrial	TRUE	492.759	-17.9905	SQDGSHLLK	y	7	1	769.42	100
_SQDGSHLLK_	_SQDGSHLLK_	2	O14874	[3-methyl-2-oxobutanoate dehydrogenase [lipoamide]] kinase, mitochondrial	TRUE	492.759	-17.9905	SQDGSHLLK	y	6	1	654.393	41.4887
_SQDGSHLLK_	_SQDGSHLLK_	2	O14874	[3-methyl-2-oxobutanoate dehydrogenase [lipoamide]] kinase, mitochondrial	TRUE	492.759	-17.9905	SQDGSHLLK	y	3	1	373.281	12.9785
_SQDGSHLLK_	_SQDGSHLLK_	2	O14874	[3-methyl-2-oxobutanoate dehydrogenase [lipoamide]] kinase, mitochondrial	TRUE	492.759	-17.9905	SQDGSHLLK	y	4	1	510.34	12.7171
_SQDGSHLLK_	_SQDGSHLLK_	2	O14874	[3-methyl-2-oxobutanoate dehydrogenase [lipoamide]] kinase, mitochondrial	TRUE	492.759	-17.9905	SQDGSHLLK	b	3	1	314.098	9.70876
_SQDGSHLLK_	_SQDGSHLLK_	2	O14874	[3-methyl-2-oxobutanoate dehydrogenase [lipoamide]] kinase, mitochondrial	TRUE	492.759	-17.9905	SQDGSHLLK	y	7	1	751.41	9.31481
_SQDGSHLLK_	_SQDGSHLLK_	2	O14874	[3-methyl-2-oxobutanoate dehydrogenase [lipoamide]] kinase, mitochondrial	TRUE	492.759	-17.9905	SQDGSHLLK	b	3	1	331.125	9.11263
_SQDGSHLLK_	_SQDGSHLLK_	2	O14874	[3-methyl-2-oxobutanoate dehydrogenase [lipoamide]] kinase, mitochondrial	TRUE	492.759	-17.9905	SQDGSHLLK	b	7	1	725.321	6.15714
_LTPTMMLYAGR_	_LTPTMMLYAGR_	2	O14874	[3-methyl-2-oxobutanoate dehydrogenase [lipoamide]] kinase, mitochondrial	TRUE	627.323	57.2394	LTPTMMLYAGR	y	7	1	841.406	100
_LTPTMMLYAGR_	_LTPTMMLYAGR_	2	O14874	[3-methyl-2-oxobutanoate dehydrogenase [lipoamide]] kinase, mitochondrial	TRUE	627.323	57.2394	LTPTMMLYAGR	y	6	1	710.365	87.0565
_LTPTMMLYAGR_	_LTPTMMLYAGR_	2	O14874	[3-methyl-2-oxobutanoate dehydrogenase [lipoamide]] kinase, mitochondrial	TRUE	627.323	57.2394	LTPTMMLYAGR	y	9	1	1039.51	80.8266
_LTPTMMLYAGR_	_LTPTMMLYAGR_	2	O14874	[3-methyl-2-oxobutanoate dehydrogenase [lipoamide]] kinase, mitochondrial	TRUE	627.323	57.2394	LTPTMMLYAGR	y	8	1	942.454	78.5394
_LTPTMMLYAGR_	_LTPTMMLYAGR_	2	O14874	[3-methyl-2-oxobutanoate dehydrogenase [lipoamide]] kinase, mitochondrial	TRUE	627.323	57.2394	LTPTMMLYAGR	y	5	1	579.325	67.7143
_LTPTMMLYAGR_	_LTPTMMLYAGR_	2	O14874	[3-methyl-2-oxobutanoate dehydrogenase [lipoamide]] kinase, mitochondrial	TRUE	627.323	57.2394	LTPTMMLYAGR	y	4	1	466.241	65.1461
_LTPTMMLYAGR_	_LTPTMMLYAGR_	2	O14874	[3-methyl-2-oxobutanoate dehydrogenase [lipoamide]] kinase, mitochondrial	TRUE	627.323	57.2394	LTPTMMLYAGR	y	9	2	520.257	65.1413
_LTPTMMLYAGR_	_LTPTMMLYAGR_	2	O14874	[3-methyl-2-oxobutanoate dehydrogenase [lipoamide]] kinase, mitochondrial	TRUE	627.323	57.2394	LTPTMMLYAGR	y	3	1	303.178	11.8901
_LDADKYENDPELEK_	_LDADKYENDPELEK_	3	Q9BV57	1,2-dihydroxy-3-keto-5-methylthiopentene dioxygenase	TRUE	560.265	6.41016	LDADKYENDPELEK	y	5	1	615.335	100
_LDADKYENDPELEK_	_LDADKYENDPELEK_	3	Q9BV57	1,2-dihydroxy-3-keto-5-methylthiopentene dioxygenase	TRUE	560.265	6.41016	LDADKYENDPELEK	y	13	2	783.352	39.6536
_LDADKYENDPELEK_	_LDADKYENDPELEK_	3	Q9BV57	1,2-dihydroxy-3-keto-5-methylthiopentene dioxygenase	TRUE	560.265	6.41016	LDADKYENDPELEK	y	12	2	725.838	29.5029
_LDADKYENDPELEK_	_LDADKYENDPELEK_	3	Q9BV57	1,2-dihydroxy-3-keto-5-methylthiopentene dioxygenase	TRUE	560.265	6.41016	LDADKYENDPELEK	y	3	1	389.239	24.2675
_LDADKYENDPELEK_	_LDADKYENDPELEK_	3	Q9BV57	1,2-dihydroxy-3-keto-5-methylthiopentene dioxygenase	TRUE	560.265	6.41016	LDADKYENDPELEK	y	9	1	1136.51	23.5792
_LDADKYENDPELEK_	_LDADKYENDPELEK_	3	Q9BV57	1,2-dihydroxy-3-keto-5-methylthiopentene dioxygenase	TRUE	560.265	6.41016	LDADKYENDPELEK	y	8	1	973.447	19.3782
_LDADKYENDPELEK_	_LDADKYENDPELEK_	3	Q9BV57	1,2-dihydroxy-3-keto-5-methylthiopentene dioxygenase	TRUE	560.265	6.41016	LDADKYENDPELEK	y	7	1	844.405	14.1634
_LDADKYENDPELEK_	_LDADKYENDPELEK_	3	Q9BV57	1,2-dihydroxy-3-keto-5-methylthiopentene dioxygenase	TRUE	560.265	6.41016	LDADKYENDPELEK	y	10	2	632.806	13.0097
_LDADKYENDPELEK_	_LDADKYENDPELEK_	3	Q9BV57	1,2-dihydroxy-3-keto-5-methylthiopentene dioxygenase	TRUE	560.265	6.41016	LDADKYENDPELEK	y	11	2	690.32	9.54008
_QPHRPDPGRPVGLEQLR_	_QPHRPDPGRPVGLEQLR_	4	Q9BV57	1,2-dihydroxy-3-keto-5-methylthiopentene dioxygenase	TRUE	488.77	9.29581	QPHRPDPGRPVGLEQLR	y	11	2	611.357	100
_QPHRPDPGRPVGLEQLR_	_QPHRPDPGRPVGLEQLR_	4	Q9BV57	1,2-dihydroxy-3-keto-5-methylthiopentene dioxygenase	TRUE	488.77	9.29581	QPHRPDPGRPVGLEQLR	y	8	1	911.531	12.1312
_QPHRPDPGRPVGLEQLR_	_QPHRPDPGRPVGLEQLR_	4	Q9BV57	1,2-dihydroxy-3-keto-5-methylthiopentene dioxygenase	TRUE	488.77	9.29581	QPHRPDPGRPVGLEQLR	y	14	3	530.634	9.66856
_QPHRPDPGRPVGLEQLR_	_QPHRPDPGRPVGLEQLR_	4	Q9BV57	1,2-dihydroxy-3-keto-5-methylthiopentene dioxygenase	TRUE	488.77	9.29581	QPHRPDPGRPVGLEQLR	y	15	3	576.32	8.16721
_QPHRPDPGRPVGLEQLR_	_QPHRPDPGRPVGLEQLR_	4	Q9BV57	1,2-dihydroxy-3-keto-5-methylthiopentene dioxygenase	TRUE	488.77	9.29581	QPHRPDPGRPVGLEQLR	y	4	1	545.304	6.67922
_QPHRPDPGRPVGLEQLR_	_QPHRPDPGRPVGLEQLR_	4	Q9BV57	1,2-dihydroxy-3-keto-5-methylthiopentene dioxygenase	TRUE	488.77	9.29581	QPHRPDPGRPVGLEQLR	y	3	1	416.262	6.04392
_QPHRPDPGRPVGLEQLR_	_QPHRPDPGRPVGLEQLR_	4	Q9BV57	1,2-dihydroxy-3-keto-5-methylthiopentene dioxygenase	TRUE	488.77	9.29581	QPHRPDPGRPVGLEQLR	y	6	1	715.41	6.02681
_RLGVLYWK_	_RLGVLYWK_	2	Q9BV57	1,2-dihydroxy-3-keto-5-methylthiopentene dioxygenase	TRUE	517.811	44.5044	RLGVLYWK	b	6	1	702.43	100
_RLGVLYWK_	_RLGVLYWK_	2	Q9BV57	1,2-dihydroxy-3-keto-5-methylthiopentene dioxygenase	TRUE	517.811	44.5044	RLGVLYWK	b	5	1	539.366	54.9273
_RLGVLYWK_	_RLGVLYWK_	2	Q9BV57	1,2-dihydroxy-3-keto-5-methylthiopentene dioxygenase	TRUE	517.811	44.5044	RLGVLYWK	b	7	1	888.509	28.0611
_RLGVLYWK_	_RLGVLYWK_	2	Q9BV57	1,2-dihydroxy-3-keto-5-methylthiopentene dioxygenase	TRUE	517.811	44.5044	RLGVLYWK	b	4	1	426.282	16.7009
_RLGVLYWK_	_RLGVLYWK_	2	Q9BV57	1,2-dihydroxy-3-keto-5-methylthiopentene dioxygenase	TRUE	517.811	44.5044	RLGVLYWK	b	5	1	522.34	5.98228
_LFVGEPVWTAYNRPADHFEAR_	_LFVGEPVWTAYNRPADHFEAR_	4	Q9BV57	1,2-dihydroxy-3-keto-5-methylthiopentene dioxygenase	TRUE	619.561	66.82	LFVGEPVWTAYNRPADHFEAR	y	14	2	867.411	97.2532
_LFVGEPVWTAYNRPADHFEAR_	_LFVGEPVWTAYNRPADHFEAR_	4	Q9BV57	1,2-dihydroxy-3-keto-5-methylthiopentene dioxygenase	TRUE	619.561	66.82	LFVGEPVWTAYNRPADHFEAR	y	13	2	774.371	52.7771
_LFVGEPVWTAYNRPADHFEAR_	_LFVGEPVWTAYNRPADHFEAR_	4	Q9BV57	1,2-dihydroxy-3-keto-5-methylthiopentene dioxygenase	TRUE	619.561	66.82	LFVGEPVWTAYNRPADHFEAR	y	5	1	659.326	44.5628
_LFVGEPVWTAYNRPADHFEAR_	_LFVGEPVWTAYNRPADHFEAR_	4	Q9BV57	1,2-dihydroxy-3-keto-5-methylthiopentene dioxygenase	TRUE	619.561	66.82	LFVGEPVWTAYNRPADHFEAR	y	16	2	965.471	35.7062
_LFVGEPVWTAYNRPADHFEAR_	_LFVGEPVWTAYNRPADHFEAR_	4	Q9BV57	1,2-dihydroxy-3-keto-5-methylthiopentene dioxygenase	TRUE	619.561	66.82	LFVGEPVWTAYNRPADHFEAR	y	12	2	723.847	30.8693
_LFVGEPVWTAYNRPADHFEAR_	_LFVGEPVWTAYNRPADHFEAR_	4	Q9BV57	1,2-dihydroxy-3-keto-5-methylthiopentene dioxygenase	TRUE	619.561	66.82	LFVGEPVWTAYNRPADHFEAR	y	11	2	688.329	20.9287
_LFVGEPVWTAYNRPADHFEAR_	_LFVGEPVWTAYNRPADHFEAR_	4	Q9BV57	1,2-dihydroxy-3-keto-5-methylthiopentene dioxygenase	TRUE	619.561	66.82	LFVGEPVWTAYNRPADHFEAR	y	15	2	916.945	18.2942
_LFVGEPVWTAYNRPADHFEAR_	_LFVGEPVWTAYNRPADHFEAR_	4	Q9BV57	1,2-dihydroxy-3-keto-5-methylthiopentene dioxygenase	TRUE	619.561	66.82	LFVGEPVWTAYNRPADHFEAR	y	18	2	1058.5	15.0201
_LFVGEPVWTAYNRPADHFEAR_	_LFVGEPVWTAYNRPADHFEAR_	4	Q9BV57	1,2-dihydroxy-3-keto-5-methylthiopentene dioxygenase	TRUE	619.561	66.82	LFVGEPVWTAYNRPADHFEAR	y	14	2	858.898	6.32662
_LFVGEPVWTAYNRPADHFEAR_	_LFVGEPVWTAYNRPADHFEAR_	3	Q9BV57	1,2-dihydroxy-3-keto-5-methylthiopentene dioxygenase	TRUE	825.745	66.82	LFVGEPVWTAYNRPADHFEAR	y	16	2	965.471	100
_LFVGEPVWTAYNRPADHFEAR_	_LFVGEPVWTAYNRPADHFEAR_	3	Q9BV57	1,2-dihydroxy-3-keto-5-methylthiopentene dioxygenase	TRUE	825.745	66.82	LFVGEPVWTAYNRPADHFEAR	y	5	1	659.326	59.3545
_LFVGEPVWTAYNRPADHFEAR_	_LFVGEPVWTAYNRPADHFEAR_	3	Q9BV57	1,2-dihydroxy-3-keto-5-methylthiopentene dioxygenase	TRUE	825.745	66.82	LFVGEPVWTAYNRPADHFEAR	y	18	2	1058.5	53.0058
_LFVGEPVWTAYNRPADHFEAR_	_LFVGEPVWTAYNRPADHFEAR_	3	Q9BV57	1,2-dihydroxy-3-keto-5-methylthiopentene dioxygenase	TRUE	825.745	66.82	LFVGEPVWTAYNRPADHFEAR	y	19	2	1108.04	36.9166
_LFVGEPVWTAYNRPADHFEAR_	_LFVGEPVWTAYNRPADHFEAR_	3	Q9BV57	1,2-dihydroxy-3-keto-5-methylthiopentene dioxygenase	TRUE	825.745	66.82	LFVGEPVWTAYNRPADHFEAR	y	14	2	867.411	30.1712
_LFVGEPVWTAYNRPADHFEAR_	_LFVGEPVWTAYNRPADHFEAR_	3	Q9BV57	1,2-dihydroxy-3-keto-5-methylthiopentene dioxygenase	TRUE	825.745	66.82	LFVGEPVWTAYNRPADHFEAR	y	13	2	774.371	15.663
_LFVGEPVWTAYNRPADHFEAR_	_LFVGEPVWTAYNRPADHFEAR_	3	Q9BV57	1,2-dihydroxy-3-keto-5-methylthiopentene dioxygenase	TRUE	825.745	66.82	LFVGEPVWTAYNRPADHFEAR	y	16	2	956.466	15.3002
_GDMVTLPAGIYHR_	_GDMVTLPAGIYHR_	2	Q9BV57	1,2-dihydroxy-3-keto-5-methylthiopentene dioxygenase	TRUE	715.366	47.7838	GDMVTLPAGIYHR	y	7	1	813.437	100
_GDMVTLPAGIYHR_	_GDMVTLPAGIYHR_	2	Q9BV57	1,2-dihydroxy-3-keto-5-methylthiopentene dioxygenase	TRUE	715.366	47.7838	GDMVTLPAGIYHR	y	9	1	1027.57	24.1751
_GDMVTLPAGIYHR_	_GDMVTLPAGIYHR_	2	Q9BV57	1,2-dihydroxy-3-keto-5-methylthiopentene dioxygenase	TRUE	715.366	47.7838	GDMVTLPAGIYHR	b	3	1	304.096	18.4829
_GDMVTLPAGIYHR_	_GDMVTLPAGIYHR_	2	Q9BV57	1,2-dihydroxy-3-keto-5-methylthiopentene dioxygenase	TRUE	715.366	47.7838	GDMVTLPAGIYHR	y	8	1	926.521	13.2114
_GDMVTLPAGIYHR_	_GDMVTLPAGIYHR_	2	Q9BV57	1,2-dihydroxy-3-keto-5-methylthiopentene dioxygenase	TRUE	715.366	47.7838	GDMVTLPAGIYHR	y	7	2	407.222	10.4103
_GDMVTLPAGIYHR_	_GDMVTLPAGIYHR_	2	Q9BV57	1,2-dihydroxy-3-keto-5-methylthiopentene dioxygenase	TRUE	715.366	47.7838	GDMVTLPAGIYHR	y	6	1	716.384	8.33355
_GDMVTLPAGIYHR_	_GDMVTLPAGIYHR_	2	Q9BV57	1,2-dihydroxy-3-keto-5-methylthiopentene dioxygenase	TRUE	715.366	47.7838	GDMVTLPAGIYHR	b	6	1	599.286	7.63073
_GDMVTLPAGIYHR_	_GDMVTLPAGIYHR_	2	Q9BV57	1,2-dihydroxy-3-keto-5-methylthiopentene dioxygenase	TRUE	715.366	47.7838	GDMVTLPAGIYHR	b	5	1	504.212	6.84034
_GDMVTLPAGIYHR_	_GDMVTLPAGIYHR_	2	Q9BV57	1,2-dihydroxy-3-keto-5-methylthiopentene dioxygenase	TRUE	715.366	47.7838	GDMVTLPAGIYHR	b	11	2	559.781	5.46871
_DKEDQWIR_	_DKEDQWIR_	2	Q9BV57	1,2-dihydroxy-3-keto-5-methylthiopentene dioxygenase	TRUE	545.27	1.97931	DKEDQWIR	y	6	1	846.41	100
_DKEDQWIR_	_DKEDQWIR_	2	Q9BV57	1,2-dihydroxy-3-keto-5-methylthiopentene dioxygenase	TRUE	545.27	1.97931	DKEDQWIR	y	5	1	717.368	59.1652
_DKEDQWIR_	_DKEDQWIR_	2	Q9BV57	1,2-dihydroxy-3-keto-5-methylthiopentene dioxygenase	TRUE	545.27	1.97931	DKEDQWIR	y	4	1	602.341	49.6274
_DKEDQWIR_	_DKEDQWIR_	2	Q9BV57	1,2-dihydroxy-3-keto-5-methylthiopentene dioxygenase	TRUE	545.27	1.97931	DKEDQWIR	y	7	2	487.756	24.7048
_DKEDQWIR_	_DKEDQWIR_	2	Q9BV57	1,2-dihydroxy-3-keto-5-methylthiopentene dioxygenase	TRUE	545.27	1.97931	DKEDQWIR	y	3	1	474.282	17.0589
_DKEDQWIR_	_DKEDQWIR_	2	Q9BV57	1,2-dihydroxy-3-keto-5-methylthiopentene dioxygenase	TRUE	545.27	1.97931	DKEDQWIR	b	3	1	373.172	13.7173
_DKEDQWIR_	_DKEDQWIR_	2	Q9BV57	1,2-dihydroxy-3-keto-5-methylthiopentene dioxygenase	TRUE	545.27	1.97931	DKEDQWIR	y	3	1	457.256	9.55766
_DKEDQWIR_	_DKEDQWIR_	2	Q9BV57	1,2-dihydroxy-3-keto-5-methylthiopentene dioxygenase	TRUE	545.27	1.97931	DKEDQWIR	b	3	1	355.161	8.94301
_DKEDQWIR_	_DKEDQWIR_	2	Q9BV57	1,2-dihydroxy-3-keto-5-methylthiopentene dioxygenase	TRUE	545.27	1.97931	DKEDQWIR	y	6	1	828.4	7.43522
_ERNYSWMDIITIC[CAM]K_	_ERNYSWMDIITICK_	3	Q9BV57	1,2-dihydroxy-3-keto-5-methylthiopentene dioxygenase	TRUE	610.296	89.2543	ERNYSWMDIITICK	y	5	1	634.359	73.5392
_ERNYSWMDIITIC[CAM]K_	_ERNYSWMDIITICK_	3	Q9BV57	1,2-dihydroxy-3-keto-5-methylthiopentene dioxygenase	TRUE	610.296	89.2543	ERNYSWMDIITICK	y	4	1	521.275	69.5987
_ERNYSWMDIITIC[CAM]K_	_ERNYSWMDIITICK_	3	Q9BV57	1,2-dihydroxy-3-keto-5-methylthiopentene dioxygenase	TRUE	610.296	89.2543	ERNYSWMDIITICK	b	6	1	836.369	69.3574
_ERNYSWMDIITIC[CAM]K_	_ERNYSWMDIITICK_	3	Q9BV57	1,2-dihydroxy-3-keto-5-methylthiopentene dioxygenase	TRUE	610.296	89.2543	ERNYSWMDIITICK	b	8	1	1082.44	46.7647
_ERNYSWMDIITIC[CAM]K_	_ERNYSWMDIITICK_	3	Q9BV57	1,2-dihydroxy-3-keto-5-methylthiopentene dioxygenase	TRUE	610.296	89.2543	ERNYSWMDIITICK	b	5	1	650.289	44.319
_ERNYSWMDIITIC[CAM]K_	_ERNYSWMDIITICK_	3	Q9BV57	1,2-dihydroxy-3-keto-5-methylthiopentene dioxygenase	TRUE	610.296	89.2543	ERNYSWMDIITICK	y	7	1	862.47	37.5931
_ERNYSWMDIITIC[CAM]K_	_ERNYSWMDIITICK_	3	Q9BV57	1,2-dihydroxy-3-keto-5-methylthiopentene dioxygenase	TRUE	610.296	89.2543	ERNYSWMDIITICK	y	6	1	747.443	17.9728
_ERNYSWMDIITIC[CAM]K_	_ERNYSWMDIITICK_	3	Q9BV57	1,2-dihydroxy-3-keto-5-methylthiopentene dioxygenase	TRUE	610.296	89.2543	ERNYSWMDIITICK	b	4	1	563.257	16.7005
_ERNYSWMDIITIC[CAM]K_	_ERNYSWMDIITICK_	3	Q9BV57	1,2-dihydroxy-3-keto-5-methylthiopentene dioxygenase	TRUE	610.296	89.2543	ERNYSWMDIITICK	b	9	1	1195.52	7.32804
_MFYEEHLHLDDEIR_	_MFYEEHLHLDDEIR_	3	Q9BV57	1,2-dihydroxy-3-keto-5-methylthiopentene dioxygenase	TRUE	616.286	50.0258	MFYEEHLHLDDEIR	y	7	1	897.442	62.6171
_MFYEEHLHLDDEIR_	_MFYEEHLHLDDEIR_	3	Q9BV57	1,2-dihydroxy-3-keto-5-methylthiopentene dioxygenase	TRUE	616.286	50.0258	MFYEEHLHLDDEIR	y	12	2	784.871	57.7721
_MFYEEHLHLDDEIR_	_MFYEEHLHLDDEIR_	3	Q9BV57	1,2-dihydroxy-3-keto-5-methylthiopentene dioxygenase	TRUE	616.286	50.0258	MFYEEHLHLDDEIR	y	6	1	760.384	27.1563
_MFYEEHLHLDDEIR_	_MFYEEHLHLDDEIR_	3	Q9BV57	1,2-dihydroxy-3-keto-5-methylthiopentene dioxygenase	TRUE	616.286	50.0258	MFYEEHLHLDDEIR	y	3	1	417.246	18.2384
_MFYEEHLHLDDEIR_	_MFYEEHLHLDDEIR_	3	Q9BV57	1,2-dihydroxy-3-keto-5-methylthiopentene dioxygenase	TRUE	616.286	50.0258	MFYEEHLHLDDEIR	y	5	1	647.299	18.0646
_MFYEEHLHLDDEIR_	_MFYEEHLHLDDEIR_	3	Q9BV57	1,2-dihydroxy-3-keto-5-methylthiopentene dioxygenase	TRUE	616.286	50.0258	MFYEEHLHLDDEIR	y	4	1	532.273	16.686
_MFYEEHLHLDDEIR_	_MFYEEHLHLDDEIR_	3	Q9BV57	1,2-dihydroxy-3-keto-5-methylthiopentene dioxygenase	TRUE	616.286	50.0258	MFYEEHLHLDDEIR	y	8	1	1010.53	16.3782
_MFYEEHLHLDDEIR_	_MFYEEHLHLDDEIR_	3	Q9BV57	1,2-dihydroxy-3-keto-5-methylthiopentene dioxygenase	TRUE	616.286	50.0258	MFYEEHLHLDDEIR	y	10	2	638.818	13.4599
_MFYEEHLHLDDEIR_	_MFYEEHLHLDDEIR_	3	Q9BV57	1,2-dihydroxy-3-keto-5-methylthiopentene dioxygenase	TRUE	616.286	50.0258	MFYEEHLHLDDEIR	y	9	2	574.296	12.8869
_DKLPNYEEK_	_DKLPNYEEK_	2	Q9BV57	1,2-dihydroxy-3-keto-5-methylthiopentene dioxygenase	TRUE	568.285	-10.1329	DKLPNYEEK	y	6	1	779.357	100
_DKLPNYEEK_	_DKLPNYEEK_	2	Q9BV57	1,2-dihydroxy-3-keto-5-methylthiopentene dioxygenase	TRUE	568.285	-10.1329	DKLPNYEEK	b	3	1	357.213	33.2495
_DKLPNYEEK_	_DKLPNYEEK_	2	Q9BV57	1,2-dihydroxy-3-keto-5-methylthiopentene dioxygenase	TRUE	568.285	-10.1329	DKLPNYEEK	b	5	1	568.309	30.5294
_DKLPNYEEK_	_DKLPNYEEK_	2	Q9BV57	1,2-dihydroxy-3-keto-5-methylthiopentene dioxygenase	TRUE	568.285	-10.1329	DKLPNYEEK	b	3	1	339.203	29.6832
_DKLPNYEEK_	_DKLPNYEEK_	2	Q9BV57	1,2-dihydroxy-3-keto-5-methylthiopentene dioxygenase	TRUE	568.285	-10.1329	DKLPNYEEK	y	7	1	892.441	23.2408
_DKLPNYEEK_	_DKLPNYEEK_	2	Q9BV57	1,2-dihydroxy-3-keto-5-methylthiopentene dioxygenase	TRUE	568.285	-10.1329	DKLPNYEEK	y	3	1	387.187	7.02449
_DKLPNYEEK_	_DKLPNYEEK_	2	Q9BV57	1,2-dihydroxy-3-keto-5-methylthiopentene dioxygenase	TRUE	568.285	-10.1329	DKLPNYEEK	y	5	1	682.304	5.74247
_GDMVTLPAGIYHR_	_GDMVTLPAGIYHR_	3	Q9BV57	1,2-dihydroxy-3-keto-5-methylthiopentene dioxygenase	TRUE	477.247	47.7838	GDMVTLPAGIYHR	y	7	1	813.437	100
_GDMVTLPAGIYHR_	_GDMVTLPAGIYHR_	3	Q9BV57	1,2-dihydroxy-3-keto-5-methylthiopentene dioxygenase	TRUE	477.247	47.7838	GDMVTLPAGIYHR	y	5	1	645.347	53.9991
_GDMVTLPAGIYHR_	_GDMVTLPAGIYHR_	3	Q9BV57	1,2-dihydroxy-3-keto-5-methylthiopentene dioxygenase	TRUE	477.247	47.7838	GDMVTLPAGIYHR	y	6	1	716.384	48.4108
_GDMVTLPAGIYHR_	_GDMVTLPAGIYHR_	3	Q9BV57	1,2-dihydroxy-3-keto-5-methylthiopentene dioxygenase	TRUE	477.247	47.7838	GDMVTLPAGIYHR	y	3	1	475.241	31.7919
_GDMVTLPAGIYHR_	_GDMVTLPAGIYHR_	3	Q9BV57	1,2-dihydroxy-3-keto-5-methylthiopentene dioxygenase	TRUE	477.247	47.7838	GDMVTLPAGIYHR	b	3	1	304.096	24.4639
_GDMVTLPAGIYHR_	_GDMVTLPAGIYHR_	3	Q9BV57	1,2-dihydroxy-3-keto-5-methylthiopentene dioxygenase	TRUE	477.247	47.7838	GDMVTLPAGIYHR	y	8	2	463.764	6.8297
_GDMVTLPAGIYHR_	_GDMVTLPAGIYHR_	3	Q9BV57	1,2-dihydroxy-3-keto-5-methylthiopentene dioxygenase	TRUE	477.247	47.7838	GDMVTLPAGIYHR	y	6	2	358.696	6.27428
_LDADKYENDPELEK_	_LDADKYENDPELEK_	2	Q9BV57	1,2-dihydroxy-3-keto-5-methylthiopentene dioxygenase	TRUE	839.894	6.41016	LDADKYENDPELEK	y	5	1	615.335	100
_LDADKYENDPELEK_	_LDADKYENDPELEK_	2	Q9BV57	1,2-dihydroxy-3-keto-5-methylthiopentene dioxygenase	TRUE	839.894	6.41016	LDADKYENDPELEK	y	9	1	1136.51	30.8123
_LDADKYENDPELEK_	_LDADKYENDPELEK_	2	Q9BV57	1,2-dihydroxy-3-keto-5-methylthiopentene dioxygenase	TRUE	839.894	6.41016	LDADKYENDPELEK	b	9	1	1064.45	30.0753
_LDADKYENDPELEK_	_LDADKYENDPELEK_	2	Q9BV57	1,2-dihydroxy-3-keto-5-methylthiopentene dioxygenase	TRUE	839.894	6.41016	LDADKYENDPELEK	y	3	1	389.239	25.8492
_LDADKYENDPELEK_	_LDADKYENDPELEK_	2	Q9BV57	1,2-dihydroxy-3-keto-5-methylthiopentene dioxygenase	TRUE	839.894	6.41016	LDADKYENDPELEK	b	4	1	415.182	18.4183
_LDADKYENDPELEK_	_LDADKYENDPELEK_	2	Q9BV57	1,2-dihydroxy-3-keto-5-methylthiopentene dioxygenase	TRUE	839.894	6.41016	LDADKYENDPELEK	y	8	1	973.447	15.325
_LDADKYENDPELEK_	_LDADKYENDPELEK_	2	Q9BV57	1,2-dihydroxy-3-keto-5-methylthiopentene dioxygenase	TRUE	839.894	6.41016	LDADKYENDPELEK	b	6	1	706.341	14.6171
_LDADKYENDPELEK_	_LDADKYENDPELEK_	2	Q9BV57	1,2-dihydroxy-3-keto-5-methylthiopentene dioxygenase	TRUE	839.894	6.41016	LDADKYENDPELEK	y	12	2	725.838	12.3813
_LDADKYENDPELEK_	_LDADKYENDPELEK_	2	Q9BV57	1,2-dihydroxy-3-keto-5-methylthiopentene dioxygenase	TRUE	839.894	6.41016	LDADKYENDPELEK	y	7	1	844.405	11.5638
_RQFHLTDDDLLR_	_RQFHLTDDDLLR_	3	Q04446	1,4-alpha-glucan-branching enzyme	TRUE	510.267	35.7821	RQFHLTDDDLLR	b	4	1	569.294	100
_RQFHLTDDDLLR_	_RQFHLTDDDLLR_	3	Q04446	1,4-alpha-glucan-branching enzyme	TRUE	510.267	35.7821	RQFHLTDDDLLR	y	7	1	847.416	65.9165
_RQFHLTDDDLLR_	_RQFHLTDDDLLR_	3	Q04446	1,4-alpha-glucan-branching enzyme	TRUE	510.267	35.7821	RQFHLTDDDLLR	b	3	1	432.235	43.7271
_RQFHLTDDDLLR_	_RQFHLTDDDLLR_	3	Q04446	1,4-alpha-glucan-branching enzyme	TRUE	510.267	35.7821	RQFHLTDDDLLR	y	6	1	746.368	34.4552
_RQFHLTDDDLLR_	_RQFHLTDDDLLR_	3	Q04446	1,4-alpha-glucan-branching enzyme	TRUE	510.267	35.7821	RQFHLTDDDLLR	y	3	1	401.287	30.66
_RQFHLTDDDLLR_	_RQFHLTDDDLLR_	3	Q04446	1,4-alpha-glucan-branching enzyme	TRUE	510.267	35.7821	RQFHLTDDDLLR	y	5	1	631.341	28.3361
_RQFHLTDDDLLR_	_RQFHLTDDDLLR_	3	Q04446	1,4-alpha-glucan-branching enzyme	TRUE	510.267	35.7821	RQFHLTDDDLLR	y	4	1	516.314	24.1383
_RQFHLTDDDLLR_	_RQFHLTDDDLLR_	3	Q04446	1,4-alpha-glucan-branching enzyme	TRUE	510.267	35.7821	RQFHLTDDDLLR	b	9	2	564.757	13.6789
_RQFHLTDDDLLR_	_RQFHLTDDDLLR_	3	Q04446	1,4-alpha-glucan-branching enzyme	TRUE	510.267	35.7821	RQFHLTDDDLLR	y	8	1	960.5	13.3816
_YKQFSQILK_	_YKQFSQILK_	2	Q04446	1,4-alpha-glucan-branching enzyme	TRUE	577.832	20.9884	YKQFSQILK	y	7	1	863.499	100
_YKQFSQILK_	_YKQFSQILK_	2	Q04446	1,4-alpha-glucan-branching enzyme	TRUE	577.832	20.9884	YKQFSQILK	y	6	1	735.44	68.685
_YKQFSQILK_	_YKQFSQILK_	2	Q04446	1,4-alpha-glucan-branching enzyme	TRUE	577.832	20.9884	YKQFSQILK	y	7	1	846.472	62.0531
_YKQFSQILK_	_YKQFSQILK_	2	Q04446	1,4-alpha-glucan-branching enzyme	TRUE	577.832	20.9884	YKQFSQILK	y	8	2	496.3	39.0633
_YKQFSQILK_	_YKQFSQILK_	2	Q04446	1,4-alpha-glucan-branching enzyme	TRUE	577.832	20.9884	YKQFSQILK	b	3	1	420.224	35.513
_YKQFSQILK_	_YKQFSQILK_	2	Q04446	1,4-alpha-glucan-branching enzyme	TRUE	577.832	20.9884	YKQFSQILK	y	5	1	588.372	27.122
_YKQFSQILK_	_YKQFSQILK_	2	Q04446	1,4-alpha-glucan-branching enzyme	TRUE	577.832	20.9884	YKQFSQILK	y	7	1	845.488	21.8064
_YKQFSQILK_	_YKQFSQILK_	2	Q04446	1,4-alpha-glucan-branching enzyme	TRUE	577.832	20.9884	YKQFSQILK	y	3	1	373.281	12.9829
_YKQFSQILK_	_YKQFSQILK_	2	Q04446	1,4-alpha-glucan-branching enzyme	TRUE	577.832	20.9884	YKQFSQILK	b	7	1	878.441	10.5893
_EGDNVNYDWIHWDPEHSYEFK_	_EGDNVNYDWIHWDPEHSYEFK_	3	Q04446	1,4-alpha-glucan-branching enzyme	TRUE	894.051	81.9129	EGDNVNYDWIHWDPEHSYEFK	y	8	1	1036.47	100
_EGDNVNYDWIHWDPEHSYEFK_	_EGDNVNYDWIHWDPEHSYEFK_	3	Q04446	1,4-alpha-glucan-branching enzyme	TRUE	894.051	81.9129	EGDNVNYDWIHWDPEHSYEFK	y	16	2	1083.47	85.2564
_EGDNVNYDWIHWDPEHSYEFK_	_EGDNVNYDWIHWDPEHSYEFK_	3	Q04446	1,4-alpha-glucan-branching enzyme	TRUE	894.051	81.9129	EGDNVNYDWIHWDPEHSYEFK	b	4	1	398.131	64.9077
_EGDNVNYDWIHWDPEHSYEFK_	_EGDNVNYDWIHWDPEHSYEFK_	3	Q04446	1,4-alpha-glucan-branching enzyme	TRUE	894.051	81.9129	EGDNVNYDWIHWDPEHSYEFK	b	4	1	399.115	48.5018
_EGDNVNYDWIHWDPEHSYEFK_	_EGDNVNYDWIHWDPEHSYEFK_	3	Q04446	1,4-alpha-glucan-branching enzyme	TRUE	894.051	81.9129	EGDNVNYDWIHWDPEHSYEFK	y	15	2	1026.45	48.0485
_EGDNVNYDWIHWDPEHSYEFK_	_EGDNVNYDWIHWDPEHSYEFK_	3	Q04446	1,4-alpha-glucan-branching enzyme	TRUE	894.051	81.9129	EGDNVNYDWIHWDPEHSYEFK	y	11	2	737.823	45.5837
_EGDNVNYDWIHWDPEHSYEFK_	_EGDNVNYDWIHWDPEHSYEFK_	3	Q04446	1,4-alpha-glucan-branching enzyme	TRUE	894.051	81.9129	EGDNVNYDWIHWDPEHSYEFK	y	8	2	518.74	33.8014
_EGDNVNYDWIHWDPEHSYEFK_	_EGDNVNYDWIHWDPEHSYEFK_	3	Q04446	1,4-alpha-glucan-branching enzyme	TRUE	894.051	81.9129	EGDNVNYDWIHWDPEHSYEFK	y	6	1	810.378	27.7932
_EGDNVNYDWIHWDPEHSYEFK_	_EGDNVNYDWIHWDPEHSYEFK_	3	Q04446	1,4-alpha-glucan-branching enzyme	TRUE	894.051	81.9129	EGDNVNYDWIHWDPEHSYEFK	y	13	2	887.405	25.8652
_YGWLAAPQAYVSEKHEGNK_	_YGWLAAPQAYVSEKHEGNK_	3	Q04446	1,4-alpha-glucan-branching enzyme	TRUE	716.688	44.4587	YGWLAAPQAYVSEKHEGNK	y	13	2	743.868	100
_YGWLAAPQAYVSEKHEGNK_	_YGWLAAPQAYVSEKHEGNK_	3	Q04446	1,4-alpha-glucan-branching enzyme	TRUE	716.688	44.4587	YGWLAAPQAYVSEKHEGNK	b	3	1	407.171	52.6594
_YGWLAAPQAYVSEKHEGNK_	_YGWLAAPQAYVSEKHEGNK_	3	Q04446	1,4-alpha-glucan-branching enzyme	TRUE	716.688	44.4587	YGWLAAPQAYVSEKHEGNK	y	15	2	814.905	38.1065
_YGWLAAPQAYVSEKHEGNK_	_YGWLAAPQAYVSEKHEGNK_	3	Q04446	1,4-alpha-glucan-branching enzyme	TRUE	716.688	44.4587	YGWLAAPQAYVSEKHEGNK	y	14	2	779.386	37.4281
_YGWLAAPQAYVSEKHEGNK_	_YGWLAAPQAYVSEKHEGNK_	3	Q04446	1,4-alpha-glucan-branching enzyme	TRUE	716.688	44.4587	YGWLAAPQAYVSEKHEGNK	y	16	2	871.447	26.8011
_YGWLAAPQAYVSEKHEGNK_	_YGWLAAPQAYVSEKHEGNK_	3	Q04446	1,4-alpha-glucan-branching enzyme	TRUE	716.688	44.4587	YGWLAAPQAYVSEKHEGNK	y	8	1	928.448	24.4899
_YGWLAAPQAYVSEKHEGNK_	_YGWLAAPQAYVSEKHEGNK_	3	Q04446	1,4-alpha-glucan-branching enzyme	TRUE	716.688	44.4587	YGWLAAPQAYVSEKHEGNK	y	10	1	1190.58	17.5514
_YGWLAAPQAYVSEKHEGNK_	_YGWLAAPQAYVSEKHEGNK_	3	Q04446	1,4-alpha-glucan-branching enzyme	TRUE	716.688	44.4587	YGWLAAPQAYVSEKHEGNK	b	4	1	520.255	16.9927
_YGWLAAPQAYVSEKHEGNK_	_YGWLAAPQAYVSEKHEGNK_	3	Q04446	1,4-alpha-glucan-branching enzyme	TRUE	716.688	44.4587	YGWLAAPQAYVSEKHEGNK	y	9	1	1027.52	15.168
_AGLLFIFNFHPSK_	_AGLLFIFNFHPSK_	2	Q04446	1,4-alpha-glucan-branching enzyme	TRUE	745.911	113.023	AGLLFIFNFHPSK	y	7	1	876.436	57.6904
_AGLLFIFNFHPSK_	_AGLLFIFNFHPSK_	2	Q04446	1,4-alpha-glucan-branching enzyme	TRUE	745.911	113.023	AGLLFIFNFHPSK	y	9	1	1136.59	47.403
_AGLLFIFNFHPSK_	_AGLLFIFNFHPSK_	2	Q04446	1,4-alpha-glucan-branching enzyme	TRUE	745.911	113.023	AGLLFIFNFHPSK	y	3	1	331.198	43.0585
_AGLLFIFNFHPSK_	_AGLLFIFNFHPSK_	2	Q04446	1,4-alpha-glucan-branching enzyme	TRUE	745.911	113.023	AGLLFIFNFHPSK	y	8	1	989.52	42.0632
_AGLLFIFNFHPSK_	_AGLLFIFNFHPSK_	2	Q04446	1,4-alpha-glucan-branching enzyme	TRUE	745.911	113.023	AGLLFIFNFHPSK	b	5	1	502.302	17.9528
_AGLLFIFNFHPSK_	_AGLLFIFNFHPSK_	2	Q04446	1,4-alpha-glucan-branching enzyme	TRUE	745.911	113.023	AGLLFIFNFHPSK	b	4	1	355.234	13.2822
_AGLLFIFNFHPSK_	_AGLLFIFNFHPSK_	2	Q04446	1,4-alpha-glucan-branching enzyme	TRUE	745.911	113.023	AGLLFIFNFHPSK	y	6	1	729.368	12.3366
_AGLLFIFNFHPSK_	_AGLLFIFNFHPSK_	2	Q04446	1,4-alpha-glucan-branching enzyme	TRUE	745.911	113.023	AGLLFIFNFHPSK	y	4	1	468.257	12.1988
_AGLLFIFNFHPSK_	_AGLLFIFNFHPSK_	2	Q04446	1,4-alpha-glucan-branching enzyme	TRUE	745.911	113.023	AGLLFIFNFHPSK	y	10	1	1249.67	5.76677
_FLNNFDR_	_FLNNFDR_	2	Q04446	1,4-alpha-glucan-branching enzyme	TRUE	463.23	19.5072	FLNNFDR	y	5	1	665.3	100
_FLNNFDR_	_FLNNFDR_	2	Q04446	1,4-alpha-glucan-branching enzyme	TRUE	463.23	19.5072	FLNNFDR	y	4	1	551.257	20.6031
_FLNNFDR_	_FLNNFDR_	2	Q04446	1,4-alpha-glucan-branching enzyme	TRUE	463.23	19.5072	FLNNFDR	y	6	1	778.384	20.4708
_FLNNFDR_	_FLNNFDR_	2	Q04446	1,4-alpha-glucan-branching enzyme	TRUE	463.23	19.5072	FLNNFDR	y	5	1	648.274	19.9163
_FLNNFDR_	_FLNNFDR_	2	Q04446	1,4-alpha-glucan-branching enzyme	TRUE	463.23	19.5072	FLNNFDR	y	3	1	437.214	9.43698
_FLNNFDR_	_FLNNFDR_	2	Q04446	1,4-alpha-glucan-branching enzyme	TRUE	463.23	19.5072	FLNNFDR	y	3	1	420.188	6.27969
_C[CAM]IAYAESHDQALVGDK_	_CIAYAESHDQALVGDK_	3	Q04446	1,4-alpha-glucan-branching enzyme	TRUE	592.946	12.6176	CIAYAESHDQALVGDK	y	14	2	752.357	29.7756
_C[CAM]IAYAESHDQALVGDK_	_CIAYAESHDQALVGDK_	3	Q04446	1,4-alpha-glucan-branching enzyme	TRUE	592.946	12.6176	CIAYAESHDQALVGDK	y	3	1	319.161	21.2801
_C[CAM]IAYAESHDQALVGDK_	_CIAYAESHDQALVGDK_	3	Q04446	1,4-alpha-glucan-branching enzyme	TRUE	592.946	12.6176	CIAYAESHDQALVGDK	y	12	2	635.307	13.9848
_C[CAM]IAYAESHDQALVGDK_	_CIAYAESHDQALVGDK_	3	Q04446	1,4-alpha-glucan-branching enzyme	TRUE	592.946	12.6176	CIAYAESHDQALVGDK	y	4	1	418.23	12.0464
_C[CAM]IAYAESHDQALVGDK_	_CIAYAESHDQALVGDK_	3	Q04446	1,4-alpha-glucan-branching enzyme	TRUE	592.946	12.6176	CIAYAESHDQALVGDK	y	13	2	716.839	11.4589
_C[CAM]IAYAESHDQALVGDK_	_CIAYAESHDQALVGDK_	3	Q04446	1,4-alpha-glucan-branching enzyme	TRUE	592.946	12.6176	CIAYAESHDQALVGDK	y	8	1	845.436	10.4712
_C[CAM]IAYAESHDQALVGDK_	_CIAYAESHDQALVGDK_	3	Q04446	1,4-alpha-glucan-branching enzyme	TRUE	592.946	12.6176	CIAYAESHDQALVGDK	b	3	1	345.159	10.0936
_C[CAM]IAYAESHDQALVGDK_	_CIAYAESHDQALVGDK_	3	Q04446	1,4-alpha-glucan-branching enzyme	TRUE	592.946	12.6176	CIAYAESHDQALVGDK	y	10	2	535.267	7.8438
_C[CAM]IAYAESHDQALVGDK_	_CIAYAESHDQALVGDK_	3	Q04446	1,4-alpha-glucan-branching enzyme	TRUE	592.946	12.6176	CIAYAESHDQALVGDK	y	9	1	982.495	7.78582
_IVLDSDAAEYGGHQR_	_IVLDSDAAEYGGHQR_	3	Q04446	1,4-alpha-glucan-branching enzyme	TRUE	544.266	11.2155	IVLDSDAAEYGGHQR	y	6	1	717.343	41.8638
_IVLDSDAAEYGGHQR_	_IVLDSDAAEYGGHQR_	3	Q04446	1,4-alpha-glucan-branching enzyme	TRUE	544.266	11.2155	IVLDSDAAEYGGHQR	y	5	1	554.279	38.0882
_IVLDSDAAEYGGHQR_	_IVLDSDAAEYGGHQR_	3	Q04446	1,4-alpha-glucan-branching enzyme	TRUE	544.266	11.2155	IVLDSDAAEYGGHQR	y	7	1	846.385	29.5637
_IVLDSDAAEYGGHQR_	_IVLDSDAAEYGGHQR_	3	Q04446	1,4-alpha-glucan-branching enzyme	TRUE	544.266	11.2155	IVLDSDAAEYGGHQR	y	8	1	917.422	25.7903
_IVLDSDAAEYGGHQR_	_IVLDSDAAEYGGHQR_	3	Q04446	1,4-alpha-glucan-branching enzyme	TRUE	544.266	11.2155	IVLDSDAAEYGGHQR	y	13	2	709.818	19.3445
_IVLDSDAAEYGGHQR_	_IVLDSDAAEYGGHQR_	3	Q04446	1,4-alpha-glucan-branching enzyme	TRUE	544.266	11.2155	IVLDSDAAEYGGHQR	y	11	2	595.763	11.6546
_IVLDSDAAEYGGHQR_	_IVLDSDAAEYGGHQR_	3	Q04446	1,4-alpha-glucan-branching enzyme	TRUE	544.266	11.2155	IVLDSDAAEYGGHQR	y	9	1	988.46	10.4781
_IVLDSDAAEYGGHQR_	_IVLDSDAAEYGGHQR_	3	Q04446	1,4-alpha-glucan-branching enzyme	TRUE	544.266	11.2155	IVLDSDAAEYGGHQR	y	4	1	497.258	8.26247
_IVLDSDAAEYGGHQR_	_IVLDSDAAEYGGHQR_	3	Q04446	1,4-alpha-glucan-branching enzyme	TRUE	544.266	11.2155	IVLDSDAAEYGGHQR	y	9	2	494.733	6.37422
_YGTPEELQELVDTAHSMGIIVLLDVVHSHASK_	_YGTPEELQELVDTAHSMGIIVLLDVVHSHASK_	5	Q04446	1,4-alpha-glucan-branching enzyme	TRUE	698.56	143.648	YGTPEELQELVDTAHSMGIIVLLDVVHSHASK	b	6	1	677.278	100
_YGTPEELQELVDTAHSMGIIVLLDVVHSHASK_	_YGTPEELQELVDTAHSMGIIVLLDVVHSHASK_	5	Q04446	1,4-alpha-glucan-branching enzyme	TRUE	698.56	143.648	YGTPEELQELVDTAHSMGIIVLLDVVHSHASK	y	22	3	777.083	95.1636
_YGTPEELQELVDTAHSMGIIVLLDVVHSHASK_	_YGTPEELQELVDTAHSMGIIVLLDVVHSHASK_	5	Q04446	1,4-alpha-glucan-branching enzyme	TRUE	698.56	143.648	YGTPEELQELVDTAHSMGIIVLLDVVHSHASK	y	9	1	979.496	86.4322
_YGTPEELQELVDTAHSMGIIVLLDVVHSHASK_	_YGTPEELQELVDTAHSMGIIVLLDVVHSHASK_	5	Q04446	1,4-alpha-glucan-branching enzyme	TRUE	698.56	143.648	YGTPEELQELVDTAHSMGIIVLLDVVHSHASK	b	6	1	659.267	86.2935
_YGTPEELQELVDTAHSMGIIVLLDVVHSHASK_	_YGTPEELQELVDTAHSMGIIVLLDVVHSHASK_	5	Q04446	1,4-alpha-glucan-branching enzyme	TRUE	698.56	143.648	YGTPEELQELVDTAHSMGIIVLLDVVHSHASK	y	6	1	666.332	81.3938
_YGTPEELQELVDTAHSMGIIVLLDVVHSHASK_	_YGTPEELQELVDTAHSMGIIVLLDVVHSHASK_	5	Q04446	1,4-alpha-glucan-branching enzyme	TRUE	698.56	143.648	YGTPEELQELVDTAHSMGIIVLLDVVHSHASK	y	7	1	765.4	67.8126
_YGTPEELQELVDTAHSMGIIVLLDVVHSHASK_	_YGTPEELQELVDTAHSMGIIVLLDVVHSHASK_	5	Q04446	1,4-alpha-glucan-branching enzyme	TRUE	698.56	143.648	YGTPEELQELVDTAHSMGIIVLLDVVHSHASK	y	10	1	1092.58	62.9402
_YGTPEELQELVDTAHSMGIIVLLDVVHSHASK_	_YGTPEELQELVDTAHSMGIIVLLDVVHSHASK_	5	Q04446	1,4-alpha-glucan-branching enzyme	TRUE	698.56	143.648	YGTPEELQELVDTAHSMGIIVLLDVVHSHASK	y	24	3	857.791	61.8795
_YGTPEELQELVDTAHSMGIIVLLDVVHSHASK_	_YGTPEELQELVDTAHSMGIIVLLDVVHSHASK_	5	Q04446	1,4-alpha-glucan-branching enzyme	TRUE	698.56	143.648	YGTPEELQELVDTAHSMGIIVLLDVVHSHASK	y	21	3	744.06	61.4994
_NSADGLNMFDGTDSC[CAM]YFHSGPR_	_NSADGLNMFDGTDSCYFHSGPR_	3	Q04446	1,4-alpha-glucan-branching enzyme	TRUE	816.671	62.4428	NSADGLNMFDGTDSCYFHSGPR	y	4	1	416.225	78.4806
_NSADGLNMFDGTDSC[CAM]YFHSGPR_	_NSADGLNMFDGTDSCYFHSGPR_	3	Q04446	1,4-alpha-glucan-branching enzyme	TRUE	816.671	62.4428	NSADGLNMFDGTDSCYFHSGPR	y	5	1	553.284	72.28
_NSADGLNMFDGTDSC[CAM]YFHSGPR_	_NSADGLNMFDGTDSCYFHSGPR_	3	Q04446	1,4-alpha-glucan-branching enzyme	TRUE	816.671	62.4428	NSADGLNMFDGTDSCYFHSGPR	y	14	2	823.339	58.6817
_NSADGLNMFDGTDSC[CAM]YFHSGPR_	_NSADGLNMFDGTDSCYFHSGPR_	3	Q04446	1,4-alpha-glucan-branching enzyme	TRUE	816.671	62.4428	NSADGLNMFDGTDSCYFHSGPR	y	6	1	700.353	55.9326
_NSADGLNMFDGTDSC[CAM]YFHSGPR_	_NSADGLNMFDGTDSCYFHSGPR_	3	Q04446	1,4-alpha-glucan-branching enzyme	TRUE	816.671	62.4428	NSADGLNMFDGTDSCYFHSGPR	y	3	1	329.193	41.0815
_NSADGLNMFDGTDSC[CAM]YFHSGPR_	_NSADGLNMFDGTDSCYFHSGPR_	3	Q04446	1,4-alpha-glucan-branching enzyme	TRUE	816.671	62.4428	NSADGLNMFDGTDSCYFHSGPR	y	7	1	863.416	34.8004
_NSADGLNMFDGTDSC[CAM]YFHSGPR_	_NSADGLNMFDGTDSCYFHSGPR_	3	Q04446	1,4-alpha-glucan-branching enzyme	TRUE	816.671	62.4428	NSADGLNMFDGTDSCYFHSGPR	y	9	1	1110.48	31.6734
_NSADGLNMFDGTDSC[CAM]YFHSGPR_	_NSADGLNMFDGTDSCYFHSGPR_	3	Q04446	1,4-alpha-glucan-branching enzyme	TRUE	816.671	62.4428	NSADGLNMFDGTDSCYFHSGPR	y	16	2	945.88	30.0482
_NSADGLNMFDGTDSC[CAM]YFHSGPR_	_NSADGLNMFDGTDSCYFHSGPR_	3	Q04446	1,4-alpha-glucan-branching enzyme	TRUE	816.671	62.4428	NSADGLNMFDGTDSCYFHSGPR	y	13	2	749.804	28.9313
_YGTPEELQELVDTAHSMGIIVLLDVVHSHASK_	_YGTPEELQELVDTAHSMGIIVLLDVVHSHASK_	4	Q04446	1,4-alpha-glucan-branching enzyme	TRUE	872.949	143.648	YGTPEELQELVDTAHSMGIIVLLDVVHSHASK	y	9	1	979.496	63.7079
_YGTPEELQELVDTAHSMGIIVLLDVVHSHASK_	_YGTPEELQELVDTAHSMGIIVLLDVVHSHASK_	4	Q04446	1,4-alpha-glucan-branching enzyme	TRUE	872.949	143.648	YGTPEELQELVDTAHSMGIIVLLDVVHSHASK	y	6	1	666.332	60.6317
_YGTPEELQELVDTAHSMGIIVLLDVVHSHASK_	_YGTPEELQELVDTAHSMGIIVLLDVVHSHASK_	4	Q04446	1,4-alpha-glucan-branching enzyme	TRUE	872.949	143.648	YGTPEELQELVDTAHSMGIIVLLDVVHSHASK	b	3	1	322.14	55.8784
_YGTPEELQELVDTAHSMGIIVLLDVVHSHASK_	_YGTPEELQELVDTAHSMGIIVLLDVVHSHASK_	4	Q04446	1,4-alpha-glucan-branching enzyme	TRUE	872.949	143.648	YGTPEELQELVDTAHSMGIIVLLDVVHSHASK	y	10	1	1092.58	50.8171
_YGTPEELQELVDTAHSMGIIVLLDVVHSHASK_	_YGTPEELQELVDTAHSMGIIVLLDVVHSHASK_	4	Q04446	1,4-alpha-glucan-branching enzyme	TRUE	872.949	143.648	YGTPEELQELVDTAHSMGIIVLLDVVHSHASK	y	5	1	529.273	50.2519
_YGTPEELQELVDTAHSMGIIVLLDVVHSHASK_	_YGTPEELQELVDTAHSMGIIVLLDVVHSHASK_	4	Q04446	1,4-alpha-glucan-branching enzyme	TRUE	872.949	143.648	YGTPEELQELVDTAHSMGIIVLLDVVHSHASK	y	29	3	1056.55	45.5397
_YGTPEELQELVDTAHSMGIIVLLDVVHSHASK_	_YGTPEELQELVDTAHSMGIIVLLDVVHSHASK_	4	Q04446	1,4-alpha-glucan-branching enzyme	TRUE	872.949	143.648	YGTPEELQELVDTAHSMGIIVLLDVVHSHASK	y	7	1	765.4	44.2326
_YGTPEELQELVDTAHSMGIIVLLDVVHSHASK_	_YGTPEELQELVDTAHSMGIIVLLDVVHSHASK_	4	Q04446	1,4-alpha-glucan-branching enzyme	TRUE	872.949	143.648	YGTPEELQELVDTAHSMGIIVLLDVVHSHASK	y	8	1	864.469	34.3671
_YGTPEELQELVDTAHSMGIIVLLDVVHSHASK_	_YGTPEELQELVDTAHSMGIIVLLDVVHSHASK_	4	Q04446	1,4-alpha-glucan-branching enzyme	TRUE	872.949	143.648	YGTPEELQELVDTAHSMGIIVLLDVVHSHASK	y	11	1	1205.66	30.1241
_SVLVPHGSK_	_SVLVPHGSK_	2	Q04446	1,4-alpha-glucan-branching enzyme	TRUE	462.269	-14.2153	SVLVPHGSK	y	5	1	525.278	69.1638
_SVLVPHGSK_	_SVLVPHGSK_	2	Q04446	1,4-alpha-glucan-branching enzyme	TRUE	462.269	-14.2153	SVLVPHGSK	y	7	1	737.43	29.1482
_SVLVPHGSK_	_SVLVPHGSK_	2	Q04446	1,4-alpha-glucan-branching enzyme	TRUE	462.269	-14.2153	SVLVPHGSK	b	3	1	300.192	20.4207
_SVLVPHGSK_	_SVLVPHGSK_	2	Q04446	1,4-alpha-glucan-branching enzyme	TRUE	462.269	-14.2153	SVLVPHGSK	y	5	1	507.267	14.8084
_SVLVPHGSK_	_SVLVPHGSK_	2	Q04446	1,4-alpha-glucan-branching enzyme	TRUE	462.269	-14.2153	SVLVPHGSK	y	6	1	624.346	13.5663
_SVLVPHGSK_	_SVLVPHGSK_	2	Q04446	1,4-alpha-glucan-branching enzyme	TRUE	462.269	-14.2153	SVLVPHGSK	y	4	1	428.225	11.2888
_LLEIDPYLKPYAVDFQR_	_LLEIDPYLKPYAVDFQR_	2	Q04446	1,4-alpha-glucan-branching enzyme	TRUE	1040.56	92.2473	LLEIDPYLKPYAVDFQR	y	8	1	995.495	100
_LLEIDPYLKPYAVDFQR_	_LLEIDPYLKPYAVDFQR_	2	Q04446	1,4-alpha-glucan-branching enzyme	TRUE	1040.56	92.2473	LLEIDPYLKPYAVDFQR	y	3	1	450.246	39.4346
_LLEIDPYLKPYAVDFQR_	_LLEIDPYLKPYAVDFQR_	2	Q04446	1,4-alpha-glucan-branching enzyme	TRUE	1040.56	92.2473	LLEIDPYLKPYAVDFQR	b	3	1	356.218	34.5649
_LLEIDPYLKPYAVDFQR_	_LLEIDPYLKPYAVDFQR_	2	Q04446	1,4-alpha-glucan-branching enzyme	TRUE	1040.56	92.2473	LLEIDPYLKPYAVDFQR	y	12	1	1496.79	28.8367
_LLEIDPYLKPYAVDFQR_	_LLEIDPYLKPYAVDFQR_	2	Q04446	1,4-alpha-glucan-branching enzyme	TRUE	1040.56	92.2473	LLEIDPYLKPYAVDFQR	y	9	1	1123.59	24.2025
_LLEIDPYLKPYAVDFQR_	_LLEIDPYLKPYAVDFQR_	2	Q04446	1,4-alpha-glucan-branching enzyme	TRUE	1040.56	92.2473	LLEIDPYLKPYAVDFQR	b	5	1	584.329	13.0663
_LLEIDPYLKPYAVDFQR_	_LLEIDPYLKPYAVDFQR_	2	Q04446	1,4-alpha-glucan-branching enzyme	TRUE	1040.56	92.2473	LLEIDPYLKPYAVDFQR	y	13	1	1611.82	10.1116
_LLEIDPYLKPYAVDFQR_	_LLEIDPYLKPYAVDFQR_	2	Q04446	1,4-alpha-glucan-branching enzyme	TRUE	1040.56	92.2473	LLEIDPYLKPYAVDFQR	b	7	1	844.445	9.26979
_LLEIDPYLKPYAVDFQR_	_LLEIDPYLKPYAVDFQR_	2	Q04446	1,4-alpha-glucan-branching enzyme	TRUE	1040.56	92.2473	LLEIDPYLKPYAVDFQR	y	10	1	1236.67	8.63341
_AGLLFIFNFHPSK_	_AGLLFIFNFHPSK_	3	Q04446	1,4-alpha-glucan-branching enzyme	TRUE	497.61	113.023	AGLLFIFNFHPSK	y	7	1	876.436	100
_AGLLFIFNFHPSK_	_AGLLFIFNFHPSK_	3	Q04446	1,4-alpha-glucan-branching enzyme	TRUE	497.61	113.023	AGLLFIFNFHPSK	y	3	1	331.198	79.2157
_AGLLFIFNFHPSK_	_AGLLFIFNFHPSK_	3	Q04446	1,4-alpha-glucan-branching enzyme	TRUE	497.61	113.023	AGLLFIFNFHPSK	y	6	1	729.368	39.5965
_AGLLFIFNFHPSK_	_AGLLFIFNFHPSK_	3	Q04446	1,4-alpha-glucan-branching enzyme	TRUE	497.61	113.023	AGLLFIFNFHPSK	y	8	1	989.52	30.3201
_AGLLFIFNFHPSK_	_AGLLFIFNFHPSK_	3	Q04446	1,4-alpha-glucan-branching enzyme	TRUE	497.61	113.023	AGLLFIFNFHPSK	y	7	2	438.722	20.6689
_AGLLFIFNFHPSK_	_AGLLFIFNFHPSK_	3	Q04446	1,4-alpha-glucan-branching enzyme	TRUE	497.61	113.023	AGLLFIFNFHPSK	y	5	1	615.325	20.497
_AGLLFIFNFHPSK_	_AGLLFIFNFHPSK_	3	Q04446	1,4-alpha-glucan-branching enzyme	TRUE	497.61	113.023	AGLLFIFNFHPSK	y	4	1	450.246	15.5288
_AGLLFIFNFHPSK_	_AGLLFIFNFHPSK_	3	Q04446	1,4-alpha-glucan-branching enzyme	TRUE	497.61	113.023	AGLLFIFNFHPSK	y	4	1	468.257	15.3451
_AGLLFIFNFHPSK_	_AGLLFIFNFHPSK_	3	Q04446	1,4-alpha-glucan-branching enzyme	TRUE	497.61	113.023	AGLLFIFNFHPSK	y	9	2	568.798	12.8609
_IVLDSDAAEYGGHQR_	_IVLDSDAAEYGGHQR_	2	Q04446	1,4-alpha-glucan-branching enzyme	TRUE	815.895	11.2155	IVLDSDAAEYGGHQR	y	6	1	717.343	52.0631
_IVLDSDAAEYGGHQR_	_IVLDSDAAEYGGHQR_	2	Q04446	1,4-alpha-glucan-branching enzyme	TRUE	815.895	11.2155	IVLDSDAAEYGGHQR	y	5	1	554.279	44.8099
_IVLDSDAAEYGGHQR_	_IVLDSDAAEYGGHQR_	2	Q04446	1,4-alpha-glucan-branching enzyme	TRUE	815.895	11.2155	IVLDSDAAEYGGHQR	y	8	1	917.422	39.8553
_IVLDSDAAEYGGHQR_	_IVLDSDAAEYGGHQR_	2	Q04446	1,4-alpha-glucan-branching enzyme	TRUE	815.895	11.2155	IVLDSDAAEYGGHQR	y	7	1	846.385	35.9755
_IVLDSDAAEYGGHQR_	_IVLDSDAAEYGGHQR_	2	Q04446	1,4-alpha-glucan-branching enzyme	TRUE	815.895	11.2155	IVLDSDAAEYGGHQR	y	9	1	988.46	33.0065
_IVLDSDAAEYGGHQR_	_IVLDSDAAEYGGHQR_	2	Q04446	1,4-alpha-glucan-branching enzyme	TRUE	815.895	11.2155	IVLDSDAAEYGGHQR	y	12	1	1305.55	27.4489
_IVLDSDAAEYGGHQR_	_IVLDSDAAEYGGHQR_	2	Q04446	1,4-alpha-glucan-branching enzyme	TRUE	815.895	11.2155	IVLDSDAAEYGGHQR	y	13	2	709.818	26.1007
_IVLDSDAAEYGGHQR_	_IVLDSDAAEYGGHQR_	2	Q04446	1,4-alpha-glucan-branching enzyme	TRUE	815.895	11.2155	IVLDSDAAEYGGHQR	y	11	1	1190.52	22.1128
_IVLDSDAAEYGGHQR_	_IVLDSDAAEYGGHQR_	2	Q04446	1,4-alpha-glucan-branching enzyme	TRUE	815.895	11.2155	IVLDSDAAEYGGHQR	y	13	1	1418.63	16.3774
_YGWLAAPQAYVSEK_	_YGWLAAPQAYVSEK_	2	Q04446	1,4-alpha-glucan-branching enzyme	TRUE	791.899	64.9178	YGWLAAPQAYVSEK	y	8	1	921.468	100
_YGWLAAPQAYVSEK_	_YGWLAAPQAYVSEK_	2	Q04446	1,4-alpha-glucan-branching enzyme	TRUE	791.899	64.9178	YGWLAAPQAYVSEK	b	3	1	407.171	71.7088
_YGWLAAPQAYVSEK_	_YGWLAAPQAYVSEK_	2	Q04446	1,4-alpha-glucan-branching enzyme	TRUE	791.899	64.9178	YGWLAAPQAYVSEK	y	10	1	1063.54	54.8006
_YGWLAAPQAYVSEK_	_YGWLAAPQAYVSEK_	2	Q04446	1,4-alpha-glucan-branching enzyme	TRUE	791.899	64.9178	YGWLAAPQAYVSEK	y	9	1	992.505	42.2471
_YGWLAAPQAYVSEK_	_YGWLAAPQAYVSEK_	2	Q04446	1,4-alpha-glucan-branching enzyme	TRUE	791.899	64.9178	YGWLAAPQAYVSEK	y	4	1	462.256	19.2877
_YGWLAAPQAYVSEK_	_YGWLAAPQAYVSEK_	2	Q04446	1,4-alpha-glucan-branching enzyme	TRUE	791.899	64.9178	YGWLAAPQAYVSEK	y	3	1	363.187	18.9239
_YGWLAAPQAYVSEK_	_YGWLAAPQAYVSEK_	2	Q04446	1,4-alpha-glucan-branching enzyme	TRUE	791.899	64.9178	YGWLAAPQAYVSEK	y	11	1	1176.63	18.1855
_YGWLAAPQAYVSEK_	_YGWLAAPQAYVSEK_	2	Q04446	1,4-alpha-glucan-branching enzyme	TRUE	791.899	64.9178	YGWLAAPQAYVSEK	y	5	1	625.319	16.7666
_YGWLAAPQAYVSEK_	_YGWLAAPQAYVSEK_	2	Q04446	1,4-alpha-glucan-branching enzyme	TRUE	791.899	64.9178	YGWLAAPQAYVSEK	b	4	1	520.255	14.753
_IYESHVGISSHEGK_	_IYESHVGISSHEGK_	2	Q04446	1,4-alpha-glucan-branching enzyme	TRUE	771.881	-11.0686	IYESHVGISSHEGK	y	8	1	814.405	100
_IYESHVGISSHEGK_	_IYESHVGISSHEGK_	2	Q04446	1,4-alpha-glucan-branching enzyme	TRUE	771.881	-11.0686	IYESHVGISSHEGK	b	6	1	729.357	41.0622
_IYESHVGISSHEGK_	_IYESHVGISSHEGK_	2	Q04446	1,4-alpha-glucan-branching enzyme	TRUE	771.881	-11.0686	IYESHVGISSHEGK	y	9	1	913.474	40.9925
_IYESHVGISSHEGK_	_IYESHVGISSHEGK_	2	Q04446	1,4-alpha-glucan-branching enzyme	TRUE	771.881	-11.0686	IYESHVGISSHEGK	y	6	1	644.3	37.1594
_IYESHVGISSHEGK_	_IYESHVGISSHEGK_	2	Q04446	1,4-alpha-glucan-branching enzyme	TRUE	771.881	-11.0686	IYESHVGISSHEGK	b	5	1	630.288	31.9396
_IYESHVGISSHEGK_	_IYESHVGISSHEGK_	2	Q04446	1,4-alpha-glucan-branching enzyme	TRUE	771.881	-11.0686	IYESHVGISSHEGK	y	3	1	315.166	27.9359
_IYESHVGISSHEGK_	_IYESHVGISSHEGK_	2	Q04446	1,4-alpha-glucan-branching enzyme	TRUE	771.881	-11.0686	IYESHVGISSHEGK	y	13	2	715.339	26.3335
_IYESHVGISSHEGK_	_IYESHVGISSHEGK_	2	Q04446	1,4-alpha-glucan-branching enzyme	TRUE	771.881	-11.0686	IYESHVGISSHEGK	y	3	1	333.177	21.9768
_IYESHVGISSHEGK_	_IYESHVGISSHEGK_	2	Q04446	1,4-alpha-glucan-branching enzyme	TRUE	771.881	-11.0686	IYESHVGISSHEGK	y	11	2	569.286	21.4608
_LITHGLGGEGYLNFM[Ox]GNEFGHPEWLDFPR_	_LITHGLGGEGYLNFMGNEFGHPEWLDFPR_	4	Q04446	1,4-alpha-glucan-branching enzyme	TRUE	830.646	105.112	LITHGLGGEGYLNFMGNEFGHPEWLDFPR	y	8	1	1059.53	100
_LITHGLGGEGYLNFM[Ox]GNEFGHPEWLDFPR_	_LITHGLGGEGYLNFMGNEFGHPEWLDFPR_	4	Q04446	1,4-alpha-glucan-branching enzyme	TRUE	830.646	105.112	LITHGLGGEGYLNFMGNEFGHPEWLDFPR	y	3	1	419.24	84.3148
_LITHGLGGEGYLNFM[Ox]GNEFGHPEWLDFPR_	_LITHGLGGEGYLNFMGNEFGHPEWLDFPR_	4	Q04446	1,4-alpha-glucan-branching enzyme	TRUE	830.646	105.112	LITHGLGGEGYLNFMGNEFGHPEWLDFPR	y	14	2	850.894	72.2913
_LITHGLGGEGYLNFM[Ox]GNEFGHPEWLDFPR_	_LITHGLGGEGYLNFMGNEFGHPEWLDFPR_	4	Q04446	1,4-alpha-glucan-branching enzyme	TRUE	830.646	105.112	LITHGLGGEGYLNFMGNEFGHPEWLDFPR	b	11	1	1098.56	65.6142
_LITHGLGGEGYLNFM[Ox]GNEFGHPEWLDFPR_	_LITHGLGGEGYLNFMGNEFGHPEWLDFPR_	4	Q04446	1,4-alpha-glucan-branching enzyme	TRUE	830.646	105.112	LITHGLGGEGYLNFMGNEFGHPEWLDFPR	b	10	1	935.495	65.3517
_LITHGLGGEGYLNFM[Ox]GNEFGHPEWLDFPR_	_LITHGLGGEGYLNFMGNEFGHPEWLDFPR_	4	Q04446	1,4-alpha-glucan-branching enzyme	TRUE	830.646	105.112	LITHGLGGEGYLNFMGNEFGHPEWLDFPR	y	15	2	924.412	46.988
_LITHGLGGEGYLNFM[Ox]GNEFGHPEWLDFPR_	_LITHGLGGEGYLNFMGNEFGHPEWLDFPR_	4	Q04446	1,4-alpha-glucan-branching enzyme	TRUE	830.646	105.112	LITHGLGGEGYLNFMGNEFGHPEWLDFPR	y	17	2	1054.97	31.7574
_LITHGLGGEGYLNFM[Ox]GNEFGHPEWLDFPR_	_LITHGLGGEGYLNFMGNEFGHPEWLDFPR_	4	Q04446	1,4-alpha-glucan-branching enzyme	TRUE	830.646	105.112	LITHGLGGEGYLNFMGNEFGHPEWLDFPR	y	4	1	534.267	23.8024
_LITHGLGGEGYLNFM[Ox]GNEFGHPEWLDFPR_	_LITHGLGGEGYLNFMGNEFGHPEWLDFPR_	4	Q04446	1,4-alpha-glucan-branching enzyme	TRUE	830.646	105.112	LITHGLGGEGYLNFMGNEFGHPEWLDFPR	y	16	2	997.946	22.7236
_LDHSTDFFSEAFEHNGRPYSLLVYIPSR_	_LDHSTDFFSEAFEHNGRPYSLLVYIPSR_	4	Q04446	1,4-alpha-glucan-branching enzyme	TRUE	825.155	106.851	LDHSTDFFSEAFEHNGRPYSLLVYIPSR	y	5	1	635.351	100
_LDHSTDFFSEAFEHNGRPYSLLVYIPSR_	_LDHSTDFFSEAFEHNGRPYSLLVYIPSR_	4	Q04446	1,4-alpha-glucan-branching enzyme	TRUE	825.155	106.851	LDHSTDFFSEAFEHNGRPYSLLVYIPSR	y	6	1	734.42	81.4265
_LDHSTDFFSEAFEHNGRPYSLLVYIPSR_	_LDHSTDFFSEAFEHNGRPYSLLVYIPSR_	4	Q04446	1,4-alpha-glucan-branching enzyme	TRUE	825.155	106.851	LDHSTDFFSEAFEHNGRPYSLLVYIPSR	y	15	2	886.484	78.0481
_LDHSTDFFSEAFEHNGRPYSLLVYIPSR_	_LDHSTDFFSEAFEHNGRPYSLLVYIPSR_	4	Q04446	1,4-alpha-glucan-branching enzyme	TRUE	825.155	106.851	LDHSTDFFSEAFEHNGRPYSLLVYIPSR	y	3	1	359.204	72.228
_LDHSTDFFSEAFEHNGRPYSLLVYIPSR_	_LDHSTDFFSEAFEHNGRPYSLLVYIPSR_	4	Q04446	1,4-alpha-glucan-branching enzyme	TRUE	825.155	106.851	LDHSTDFFSEAFEHNGRPYSLLVYIPSR	y	14	2	817.954	59.6701
_LDHSTDFFSEAFEHNGRPYSLLVYIPSR_	_LDHSTDFFSEAFEHNGRPYSLLVYIPSR_	4	Q04446	1,4-alpha-glucan-branching enzyme	TRUE	825.155	106.851	LDHSTDFFSEAFEHNGRPYSLLVYIPSR	y	17	2	1024.54	58.0798
_LDHSTDFFSEAFEHNGRPYSLLVYIPSR_	_LDHSTDFFSEAFEHNGRPYSLLVYIPSR_	4	Q04446	1,4-alpha-glucan-branching enzyme	TRUE	825.155	106.851	LDHSTDFFSEAFEHNGRPYSLLVYIPSR	y	16	2	951.005	51.0832
_LDHSTDFFSEAFEHNGRPYSLLVYIPSR_	_LDHSTDFFSEAFEHNGRPYSLLVYIPSR_	4	Q04446	1,4-alpha-glucan-branching enzyme	TRUE	825.155	106.851	LDHSTDFFSEAFEHNGRPYSLLVYIPSR	y	18	2	1060.06	49.4744
_LDHSTDFFSEAFEHNGRPYSLLVYIPSR_	_LDHSTDFFSEAFEHNGRPYSLLVYIPSR_	4	Q04446	1,4-alpha-glucan-branching enzyme	TRUE	825.155	106.851	LDHSTDFFSEAFEHNGRPYSLLVYIPSR	y	26	4	768.127	49.064
_GTHDLWDSR_	_GTHDLWDSR_	2	Q04446	1,4-alpha-glucan-branching enzyme	TRUE	543.752	4.60592	GTHDLWDSR	y	6	1	791.368	34.5292
_GTHDLWDSR_	_GTHDLWDSR_	2	Q04446	1,4-alpha-glucan-branching enzyme	TRUE	543.752	4.60592	GTHDLWDSR	y	7	2	464.717	23.2491
_GTHDLWDSR_	_GTHDLWDSR_	2	Q04446	1,4-alpha-glucan-branching enzyme	TRUE	543.752	4.60592	GTHDLWDSR	y	5	1	676.341	22.9517
_GTHDLWDSR_	_GTHDLWDSR_	2	Q04446	1,4-alpha-glucan-branching enzyme	TRUE	543.752	4.60592	GTHDLWDSR	b	4	1	411.162	14.1624
_GTHDLWDSR_	_GTHDLWDSR_	2	Q04446	1,4-alpha-glucan-branching enzyme	TRUE	543.752	4.60592	GTHDLWDSR	y	4	1	563.257	12.1473
_GTHDLWDSR_	_GTHDLWDSR_	2	Q04446	1,4-alpha-glucan-branching enzyme	TRUE	543.752	4.60592	GTHDLWDSR	y	5	1	658.331	10.2325
_GTHDLWDSR_	_GTHDLWDSR_	2	Q04446	1,4-alpha-glucan-branching enzyme	TRUE	543.752	4.60592	GTHDLWDSR	b	5	1	524.246	6.67407
_GTHDLWDSR_	_GTHDLWDSR_	2	Q04446	1,4-alpha-glucan-branching enzyme	TRUE	543.752	4.60592	GTHDLWDSR	y	3	1	377.178	5.70001
_GTHDLWDSR_	_GTHDLWDSR_	2	Q04446	1,4-alpha-glucan-branching enzyme	TRUE	543.752	4.60592	GTHDLWDSR	b	7	1	825.353	5.51527
_LDHSTDFFSEAFEHNGRPYSLLVYIPSR_	_LDHSTDFFSEAFEHNGRPYSLLVYIPSR_	5	Q04446	1,4-alpha-glucan-branching enzyme	TRUE	660.325	106.851	LDHSTDFFSEAFEHNGRPYSLLVYIPSR	y	3	1	359.204	100
_LDHSTDFFSEAFEHNGRPYSLLVYIPSR_	_LDHSTDFFSEAFEHNGRPYSLLVYIPSR_	5	Q04446	1,4-alpha-glucan-branching enzyme	TRUE	660.325	106.851	LDHSTDFFSEAFEHNGRPYSLLVYIPSR	y	5	1	635.351	66.5208
_LDHSTDFFSEAFEHNGRPYSLLVYIPSR_	_LDHSTDFFSEAFEHNGRPYSLLVYIPSR_	5	Q04446	1,4-alpha-glucan-branching enzyme	TRUE	660.325	106.851	LDHSTDFFSEAFEHNGRPYSLLVYIPSR	y	20	3	779.066	55.4718
_LDHSTDFFSEAFEHNGRPYSLLVYIPSR_	_LDHSTDFFSEAFEHNGRPYSLLVYIPSR_	5	Q04446	1,4-alpha-glucan-branching enzyme	TRUE	660.325	106.851	LDHSTDFFSEAFEHNGRPYSLLVYIPSR	b	7	1	816.352	40.6113
_LDHSTDFFSEAFEHNGRPYSLLVYIPSR_	_LDHSTDFFSEAFEHNGRPYSLLVYIPSR_	5	Q04446	1,4-alpha-glucan-branching enzyme	TRUE	660.325	106.851	LDHSTDFFSEAFEHNGRPYSLLVYIPSR	b	6	1	669.284	31.8494
_LDHSTDFFSEAFEHNGRPYSLLVYIPSR_	_LDHSTDFFSEAFEHNGRPYSLLVYIPSR_	5	Q04446	1,4-alpha-glucan-branching enzyme	TRUE	660.325	106.851	LDHSTDFFSEAFEHNGRPYSLLVYIPSR	y	15	2	886.484	26.0446
_LDHSTDFFSEAFEHNGRPYSLLVYIPSR_	_LDHSTDFFSEAFEHNGRPYSLLVYIPSR_	5	Q04446	1,4-alpha-glucan-branching enzyme	TRUE	660.325	106.851	LDHSTDFFSEAFEHNGRPYSLLVYIPSR	y	4	1	472.288	25.3627
_LDHSTDFFSEAFEHNGRPYSLLVYIPSR_	_LDHSTDFFSEAFEHNGRPYSLLVYIPSR_	5	Q04446	1,4-alpha-glucan-branching enzyme	TRUE	660.325	106.851	LDHSTDFFSEAFEHNGRPYSLLVYIPSR	y	6	1	734.42	24.7198
_LDHSTDFFSEAFEHNGRPYSLLVYIPSR_	_LDHSTDFFSEAFEHNGRPYSLLVYIPSR_	5	Q04446	1,4-alpha-glucan-branching enzyme	TRUE	660.325	106.851	LDHSTDFFSEAFEHNGRPYSLLVYIPSR	y	17	2	1024.54	14.7247
_KGNNESYHYAR_	_KGNNESYHYAR_	2	Q04446	1,4-alpha-glucan-branching enzyme	TRUE	669.813	-31.1668	KGNNESYHYAR	y	6	1	796.374	85.2012
_KGNNESYHYAR_	_KGNNESYHYAR_	2	Q04446	1,4-alpha-glucan-branching enzyme	TRUE	669.813	-31.1668	KGNNESYHYAR	y	10	1	1210.52	85.1809
_KGNNESYHYAR_	_KGNNESYHYAR_	2	Q04446	1,4-alpha-glucan-branching enzyme	TRUE	669.813	-31.1668	KGNNESYHYAR	y	3	1	409.219	66.3348
_KGNNESYHYAR_	_KGNNESYHYAR_	2	Q04446	1,4-alpha-glucan-branching enzyme	TRUE	669.813	-31.1668	KGNNESYHYAR	y	4	1	546.278	58.3261
_KGNNESYHYAR_	_KGNNESYHYAR_	2	Q04446	1,4-alpha-glucan-branching enzyme	TRUE	669.813	-31.1668	KGNNESYHYAR	y	7	1	925.416	43.5715
_KGNNESYHYAR_	_KGNNESYHYAR_	2	Q04446	1,4-alpha-glucan-branching enzyme	TRUE	669.813	-31.1668	KGNNESYHYAR	y	10	2	605.765	31.1047
_KGNNESYHYAR_	_KGNNESYHYAR_	2	Q04446	1,4-alpha-glucan-branching enzyme	TRUE	669.813	-31.1668	KGNNESYHYAR	y	9	1	1153.5	25.4522
_KGNNESYHYAR_	_KGNNESYHYAR_	2	Q04446	1,4-alpha-glucan-branching enzyme	TRUE	669.813	-31.1668	KGNNESYHYAR	b	3	1	300.167	12.9481
_RQFHLTDDDLLR_	_RQFHLTDDDLLR_	2	Q04446	1,4-alpha-glucan-branching enzyme	TRUE	764.897	35.7821	RQFHLTDDDLLR	y	3	1	401.287	100
_RQFHLTDDDLLR_	_RQFHLTDDDLLR_	2	Q04446	1,4-alpha-glucan-branching enzyme	TRUE	764.897	35.7821	RQFHLTDDDLLR	y	4	1	516.314	60.3865
_RQFHLTDDDLLR_	_RQFHLTDDDLLR_	2	Q04446	1,4-alpha-glucan-branching enzyme	TRUE	764.897	35.7821	RQFHLTDDDLLR	y	5	1	631.341	46.4944
_RQFHLTDDDLLR_	_RQFHLTDDDLLR_	2	Q04446	1,4-alpha-glucan-branching enzyme	TRUE	764.897	35.7821	RQFHLTDDDLLR	b	9	1	1128.51	42.4097
_RQFHLTDDDLLR_	_RQFHLTDDDLLR_	2	Q04446	1,4-alpha-glucan-branching enzyme	TRUE	764.897	35.7821	RQFHLTDDDLLR	b	9	2	564.757	40.1106
_RQFHLTDDDLLR_	_RQFHLTDDDLLR_	2	Q04446	1,4-alpha-glucan-branching enzyme	TRUE	764.897	35.7821	RQFHLTDDDLLR	b	8	1	1013.48	32.2463
_RQFHLTDDDLLR_	_RQFHLTDDDLLR_	2	Q04446	1,4-alpha-glucan-branching enzyme	TRUE	764.897	35.7821	RQFHLTDDDLLR	b	7	1	898.453	31.8841
_RQFHLTDDDLLR_	_RQFHLTDDDLLR_	2	Q04446	1,4-alpha-glucan-branching enzyme	TRUE	764.897	35.7821	RQFHLTDDDLLR	b	3	1	432.235	15.0675
_RQFHLTDDDLLR_	_RQFHLTDDDLLR_	2	Q04446	1,4-alpha-glucan-branching enzyme	TRUE	764.897	35.7821	RQFHLTDDDLLR	b	10	1	1241.59	8.8585
_HFTC[CAM]NVLPR_	_HFTCNVLPR_	2	Q04446	1,4-alpha-glucan-branching enzyme	TRUE	572.29	10.9854	HFTCNVLPR	y	7	1	859.445	100
_HFTC[CAM]NVLPR_	_HFTCNVLPR_	2	Q04446	1,4-alpha-glucan-branching enzyme	TRUE	572.29	10.9854	HFTCNVLPR	y	8	1	1006.51	62.3925
_HFTC[CAM]NVLPR_	_HFTCNVLPR_	2	Q04446	1,4-alpha-glucan-branching enzyme	TRUE	572.29	10.9854	HFTCNVLPR	y	6	1	758.398	23.3427
_HFTC[CAM]NVLPR_	_HFTCNVLPR_	2	Q04446	1,4-alpha-glucan-branching enzyme	TRUE	572.29	10.9854	HFTCNVLPR	y	3	1	385.256	9.40737
_HFTC[CAM]NVLPR_	_HFTCNVLPR_	2	Q04446	1,4-alpha-glucan-branching enzyme	TRUE	572.29	10.9854	HFTCNVLPR	y	7	1	841.435	9.27667
_HFTC[CAM]NVLPR_	_HFTCNVLPR_	2	Q04446	1,4-alpha-glucan-branching enzyme	TRUE	572.29	10.9854	HFTCNVLPR	y	5	1	598.367	8.09087
_HFTC[CAM]NVLPR_	_HFTCNVLPR_	2	Q04446	1,4-alpha-glucan-branching enzyme	TRUE	572.29	10.9854	HFTCNVLPR	y	4	1	484.324	5.94978
_LKVVITSK_	_LKVVITSK_	2	Q04446	1,4-alpha-glucan-branching enzyme	TRUE	444.3	2.02766	LKVVITSK	y	6	1	646.413	100
_LKVVITSK_	_LKVVITSK_	2	Q04446	1,4-alpha-glucan-branching enzyme	TRUE	444.3	2.02766	LKVVITSK	y	3	1	335.193	44.369
_LKVVITSK_	_LKVVITSK_	2	Q04446	1,4-alpha-glucan-branching enzyme	TRUE	444.3	2.02766	LKVVITSK	y	5	1	547.345	35.0389
_LKVVITSK_	_LKVVITSK_	2	Q04446	1,4-alpha-glucan-branching enzyme	TRUE	444.3	2.02766	LKVVITSK	y	7	2	387.758	22.9263
_LKVVITSK_	_LKVVITSK_	2	Q04446	1,4-alpha-glucan-branching enzyme	TRUE	444.3	2.02766	LKVVITSK	y	4	1	448.277	19.1698
_LKVVITSK_	_LKVVITSK_	2	Q04446	1,4-alpha-glucan-branching enzyme	TRUE	444.3	2.02766	LKVVITSK	y	7	1	774.508	13.8978
_LKVVITSK_	_LKVVITSK_	2	Q04446	1,4-alpha-glucan-branching enzyme	TRUE	444.3	2.02766	LKVVITSK	b	3	1	341.255	11.5877
_LKVVITSK_	_LKVVITSK_	2	Q04446	1,4-alpha-glucan-branching enzyme	TRUE	444.3	2.02766	LKVVITSK	y	7	2	379.245	11.3029
_LKVVITSK_	_LKVVITSK_	2	Q04446	1,4-alpha-glucan-branching enzyme	TRUE	444.3	2.02766	LKVVITSK	y	6	1	628.403	5.20797
_LLEIDPYLKPYAVDFQR_	_LLEIDPYLKPYAVDFQR_	3	Q04446	1,4-alpha-glucan-branching enzyme	TRUE	694.042	92.2473	LLEIDPYLKPYAVDFQR	y	8	1	995.495	99.0054
_LLEIDPYLKPYAVDFQR_	_LLEIDPYLKPYAVDFQR_	3	Q04446	1,4-alpha-glucan-branching enzyme	TRUE	694.042	92.2473	LLEIDPYLKPYAVDFQR	y	12	2	748.898	50.5472
_LLEIDPYLKPYAVDFQR_	_LLEIDPYLKPYAVDFQR_	3	Q04446	1,4-alpha-glucan-branching enzyme	TRUE	694.042	92.2473	LLEIDPYLKPYAVDFQR	y	15	2	927.475	31.2153
_LLEIDPYLKPYAVDFQR_	_LLEIDPYLKPYAVDFQR_	3	Q04446	1,4-alpha-glucan-branching enzyme	TRUE	694.042	92.2473	LLEIDPYLKPYAVDFQR	y	3	1	450.246	24.5605
_LLEIDPYLKPYAVDFQR_	_LLEIDPYLKPYAVDFQR_	3	Q04446	1,4-alpha-glucan-branching enzyme	TRUE	694.042	92.2473	LLEIDPYLKPYAVDFQR	b	3	1	356.218	22.495
_LLEIDPYLKPYAVDFQR_	_LLEIDPYLKPYAVDFQR_	3	Q04446	1,4-alpha-glucan-branching enzyme	TRUE	694.042	92.2473	LLEIDPYLKPYAVDFQR	y	9	1	1123.59	17.2198
_LLEIDPYLKPYAVDFQR_	_LLEIDPYLKPYAVDFQR_	3	Q04446	1,4-alpha-glucan-branching enzyme	TRUE	694.042	92.2473	LLEIDPYLKPYAVDFQR	y	13	2	806.412	10.1357
_LLEIDPYLKPYAVDFQR_	_LLEIDPYLKPYAVDFQR_	3	Q04446	1,4-alpha-glucan-branching enzyme	TRUE	694.042	92.2473	LLEIDPYLKPYAVDFQR	y	14	2	862.954	9.60493
_LLEIDPYLKPYAVDFQR_	_LLEIDPYLKPYAVDFQR_	3	Q04446	1,4-alpha-glucan-branching enzyme	TRUE	694.042	92.2473	LLEIDPYLKPYAVDFQR	y	9	2	562.298	8.64601
_KGNNESYHYAR_	_KGNNESYHYAR_	3	Q04446	1,4-alpha-glucan-branching enzyme	TRUE	446.878	-31.1668	KGNNESYHYAR	y	3	1	409.219	100
_KGNNESYHYAR_	_KGNNESYHYAR_	3	Q04446	1,4-alpha-glucan-branching enzyme	TRUE	446.878	-31.1668	KGNNESYHYAR	y	4	1	546.278	71.0989
_KGNNESYHYAR_	_KGNNESYHYAR_	3	Q04446	1,4-alpha-glucan-branching enzyme	TRUE	446.878	-31.1668	KGNNESYHYAR	y	6	1	796.374	34.9918
_KGNNESYHYAR_	_KGNNESYHYAR_	3	Q04446	1,4-alpha-glucan-branching enzyme	TRUE	446.878	-31.1668	KGNNESYHYAR	y	5	1	709.342	26.2229
_KGNNESYHYAR_	_KGNNESYHYAR_	3	Q04446	1,4-alpha-glucan-branching enzyme	TRUE	446.878	-31.1668	KGNNESYHYAR	y	10	2	605.765	23.7942
_KGNNESYHYAR_	_KGNNESYHYAR_	3	Q04446	1,4-alpha-glucan-branching enzyme	TRUE	446.878	-31.1668	KGNNESYHYAR	y	10	2	597.252	14.6255
_KGNNESYHYAR_	_KGNNESYHYAR_	3	Q04446	1,4-alpha-glucan-branching enzyme	TRUE	446.878	-31.1668	KGNNESYHYAR	b	7	2	397.177	11.7161
_KGNNESYHYAR_	_KGNNESYHYAR_	3	Q04446	1,4-alpha-glucan-branching enzyme	TRUE	446.878	-31.1668	KGNNESYHYAR	b	4	1	397.183	11.6652
_KGNNESYHYAR_	_KGNNESYHYAR_	3	Q04446	1,4-alpha-glucan-branching enzyme	TRUE	446.878	-31.1668	KGNNESYHYAR	y	7	1	925.416	11.6471
_IYESHVGISSHEGK_	_IYESHVGISSHEGK_	3	Q04446	1,4-alpha-glucan-branching enzyme	TRUE	514.923	-11.0686	IYESHVGISSHEGK	y	8	1	814.405	100
_IYESHVGISSHEGK_	_IYESHVGISSHEGK_	3	Q04446	1,4-alpha-glucan-branching enzyme	TRUE	514.923	-11.0686	IYESHVGISSHEGK	y	13	2	715.339	79.4157
_IYESHVGISSHEGK_	_IYESHVGISSHEGK_	3	Q04446	1,4-alpha-glucan-branching enzyme	TRUE	514.923	-11.0686	IYESHVGISSHEGK	y	6	1	644.3	39.1005
_IYESHVGISSHEGK_	_IYESHVGISSHEGK_	3	Q04446	1,4-alpha-glucan-branching enzyme	TRUE	514.923	-11.0686	IYESHVGISSHEGK	y	9	1	913.474	38.0447
_IYESHVGISSHEGK_	_IYESHVGISSHEGK_	3	Q04446	1,4-alpha-glucan-branching enzyme	TRUE	514.923	-11.0686	IYESHVGISSHEGK	y	12	2	633.807	35.6318
_IYESHVGISSHEGK_	_IYESHVGISSHEGK_	3	Q04446	1,4-alpha-glucan-branching enzyme	TRUE	514.923	-11.0686	IYESHVGISSHEGK	y	10	2	525.77	28.35
_IYESHVGISSHEGK_	_IYESHVGISSHEGK_	3	Q04446	1,4-alpha-glucan-branching enzyme	TRUE	514.923	-11.0686	IYESHVGISSHEGK	y	12	2	624.802	27.1557
_IYESHVGISSHEGK_	_IYESHVGISSHEGK_	3	Q04446	1,4-alpha-glucan-branching enzyme	TRUE	514.923	-11.0686	IYESHVGISSHEGK	y	3	1	315.166	21.2826
_IYESHVGISSHEGK_	_IYESHVGISSHEGK_	3	Q04446	1,4-alpha-glucan-branching enzyme	TRUE	514.923	-11.0686	IYESHVGISSHEGK	y	3	1	333.177	18.4299
_YGTPEELQELVDTAHSM[Ox]GIIVLLDVVHSHASK_	_YGTPEELQELVDTAHSMGIIVLLDVVHSHASK_	5	Q04446	1,4-alpha-glucan-branching enzyme	TRUE	701.759	135.453	YGTPEELQELVDTAHSMGIIVLLDVVHSHASK	y	22	3	782.414	100
_YGTPEELQELVDTAHSM[Ox]GIIVLLDVVHSHASK_	_YGTPEELQELVDTAHSMGIIVLLDVVHSHASK_	5	Q04446	1,4-alpha-glucan-branching enzyme	TRUE	701.759	135.453	YGTPEELQELVDTAHSMGIIVLLDVVHSHASK	y	21	3	749.391	88.5862
_YGTPEELQELVDTAHSM[Ox]GIIVLLDVVHSHASK_	_YGTPEELQELVDTAHSMGIIVLLDVVHSHASK_	5	Q04446	1,4-alpha-glucan-branching enzyme	TRUE	701.759	135.453	YGTPEELQELVDTAHSMGIIVLLDVVHSHASK	y	9	1	979.496	70.7357
_YGTPEELQELVDTAHSM[Ox]GIIVLLDVVHSHASK_	_YGTPEELQELVDTAHSMGIIVLLDVVHSHASK_	5	Q04446	1,4-alpha-glucan-branching enzyme	TRUE	701.759	135.453	YGTPEELQELVDTAHSMGIIVLLDVVHSHASK	b	6	1	659.267	68.2521
_YGTPEELQELVDTAHSM[Ox]GIIVLLDVVHSHASK_	_YGTPEELQELVDTAHSMGIIVLLDVVHSHASK_	5	Q04446	1,4-alpha-glucan-branching enzyme	TRUE	701.759	135.453	YGTPEELQELVDTAHSMGIIVLLDVVHSHASK	y	6	1	666.332	64.1184
_YGTPEELQELVDTAHSM[Ox]GIIVLLDVVHSHASK_	_YGTPEELQELVDTAHSMGIIVLLDVVHSHASK_	5	Q04446	1,4-alpha-glucan-branching enzyme	TRUE	701.759	135.453	YGTPEELQELVDTAHSMGIIVLLDVVHSHASK	b	6	1	677.278	62.9125
_YGTPEELQELVDTAHSM[Ox]GIIVLLDVVHSHASK_	_YGTPEELQELVDTAHSMGIIVLLDVVHSHASK_	5	Q04446	1,4-alpha-glucan-branching enzyme	TRUE	701.759	135.453	YGTPEELQELVDTAHSMGIIVLLDVVHSHASK	y	7	1	765.4	54.634
_YGTPEELQELVDTAHSM[Ox]GIIVLLDVVHSHASK_	_YGTPEELQELVDTAHSMGIIVLLDVVHSHASK_	5	Q04446	1,4-alpha-glucan-branching enzyme	TRUE	701.759	135.453	YGTPEELQELVDTAHSMGIIVLLDVVHSHASK	y	23	3	820.109	51.1168
_YGTPEELQELVDTAHSM[Ox]GIIVLLDVVHSHASK_	_YGTPEELQELVDTAHSMGIIVLLDVVHSHASK_	5	Q04446	1,4-alpha-glucan-branching enzyme	TRUE	701.759	135.453	YGTPEELQELVDTAHSMGIIVLLDVVHSHASK	y	24	3	863.123	48.5879
_SGEILYR_	_SGEILYR_	2	Q04446	1,4-alpha-glucan-branching enzyme	TRUE	419.227	1.48884	SGEILYR	y	3	1	451.266	85.0318
_SGEILYR_	_SGEILYR_	2	Q04446	1,4-alpha-glucan-branching enzyme	TRUE	419.227	1.48884	SGEILYR	y	4	1	564.35	80.1883
_SGEILYR_	_SGEILYR_	2	Q04446	1,4-alpha-glucan-branching enzyme	TRUE	419.227	1.48884	SGEILYR	y	5	1	693.393	28.2642
_SGEILYR_	_SGEILYR_	2	Q04446	1,4-alpha-glucan-branching enzyme	TRUE	419.227	1.48884	SGEILYR	y	6	1	750.414	22.2456
_SGEILYR_	_SGEILYR_	2	Q04446	1,4-alpha-glucan-branching enzyme	TRUE	419.227	1.48884	SGEILYR	y	5	1	675.382	9.01955
_SGEILYR_	_SGEILYR_	2	Q04446	1,4-alpha-glucan-branching enzyme	TRUE	419.227	1.48884	SGEILYR	y	3	1	434.24	6.64686
_NIGENEGGIDKFSR_	_NIGENEGGIDKFSR_	3	Q04446	1,4-alpha-glucan-branching enzyme	TRUE	512.586	9.6353	NIGENEGGIDKFSR	y	8	1	879.468	34.123
_NIGENEGGIDKFSR_	_NIGENEGGIDKFSR_	3	Q04446	1,4-alpha-glucan-branching enzyme	TRUE	512.586	9.6353	NIGENEGGIDKFSR	y	12	2	654.813	29.1769
_NIGENEGGIDKFSR_	_NIGENEGGIDKFSR_	3	Q04446	1,4-alpha-glucan-branching enzyme	TRUE	512.586	9.6353	NIGENEGGIDKFSR	y	4	1	537.314	23.6791
_NIGENEGGIDKFSR_	_NIGENEGGIDKFSR_	3	Q04446	1,4-alpha-glucan-branching enzyme	TRUE	512.586	9.6353	NIGENEGGIDKFSR	y	5	1	652.341	22.847
_NIGENEGGIDKFSR_	_NIGENEGGIDKFSR_	3	Q04446	1,4-alpha-glucan-branching enzyme	TRUE	512.586	9.6353	NIGENEGGIDKFSR	y	3	1	409.219	17.5417
_NIGENEGGIDKFSR_	_NIGENEGGIDKFSR_	3	Q04446	1,4-alpha-glucan-branching enzyme	TRUE	512.586	9.6353	NIGENEGGIDKFSR	y	10	2	561.781	11.683
_NIGENEGGIDKFSR_	_NIGENEGGIDKFSR_	3	Q04446	1,4-alpha-glucan-branching enzyme	TRUE	512.586	9.6353	NIGENEGGIDKFSR	y	7	1	822.447	11.2555
_NIGENEGGIDKFSR_	_NIGENEGGIDKFSR_	3	Q04446	1,4-alpha-glucan-branching enzyme	TRUE	512.586	9.6353	NIGENEGGIDKFSR	y	9	2	504.759	6.91662
_NIGENEGGIDKFSR_	_NIGENEGGIDKFSR_	3	Q04446	1,4-alpha-glucan-branching enzyme	TRUE	512.586	9.6353	NIGENEGGIDKFSR	y	9	1	1008.51	6.72428
_DMNRLEER_	_DMNRLEER_	2	Q04446	1,4-alpha-glucan-branching enzyme	TRUE	531.753	-15.5662	DMNRLEER	y	7	2	474.24	92.8332
_DMNRLEER_	_DMNRLEER_	2	Q04446	1,4-alpha-glucan-branching enzyme	TRUE	531.753	-15.5662	DMNRLEER	b	6	1	759.345	36.44
_DMNRLEER_	_DMNRLEER_	2	Q04446	1,4-alpha-glucan-branching enzyme	TRUE	531.753	-15.5662	DMNRLEER	y	4	1	546.288	25.8672
_DMNRLEER_	_DMNRLEER_	2	Q04446	1,4-alpha-glucan-branching enzyme	TRUE	531.753	-15.5662	DMNRLEER	b	7	1	888.388	16.7323
_DMNRLEER_	_DMNRLEER_	2	Q04446	1,4-alpha-glucan-branching enzyme	TRUE	531.753	-15.5662	DMNRLEER	b	4	1	517.219	10.6861
_DMNRLEER_	_DMNRLEER_	2	Q04446	1,4-alpha-glucan-branching enzyme	TRUE	531.753	-15.5662	DMNRLEER	y	3	1	433.204	10.6364
_DMNRLEER_	_DMNRLEER_	2	Q04446	1,4-alpha-glucan-branching enzyme	TRUE	531.753	-15.5662	DMNRLEER	b	5	1	630.303	5.04147
_YGWLAAPQAYVSEKHEGNK_	_YGWLAAPQAYVSEKHEGNK_	4	Q04446	1,4-alpha-glucan-branching enzyme	TRUE	537.768	44.4587	YGWLAAPQAYVSEKHEGNK	y	11	2	631.312	100
_YGWLAAPQAYVSEKHEGNK_	_YGWLAAPQAYVSEKHEGNK_	4	Q04446	1,4-alpha-glucan-branching enzyme	TRUE	537.768	44.4587	YGWLAAPQAYVSEKHEGNK	y	3	1	318.177	47.9811
_YGWLAAPQAYVSEKHEGNK_	_YGWLAAPQAYVSEKHEGNK_	4	Q04446	1,4-alpha-glucan-branching enzyme	TRUE	537.768	44.4587	YGWLAAPQAYVSEKHEGNK	y	13	2	743.868	47.4194
_YGWLAAPQAYVSEKHEGNK_	_YGWLAAPQAYVSEKHEGNK_	4	Q04446	1,4-alpha-glucan-branching enzyme	TRUE	537.768	44.4587	YGWLAAPQAYVSEKHEGNK	y	9	2	514.262	40.7082
_YGWLAAPQAYVSEKHEGNK_	_YGWLAAPQAYVSEKHEGNK_	4	Q04446	1,4-alpha-glucan-branching enzyme	TRUE	537.768	44.4587	YGWLAAPQAYVSEKHEGNK	y	8	1	928.448	37.2007
_YGWLAAPQAYVSEKHEGNK_	_YGWLAAPQAYVSEKHEGNK_	4	Q04446	1,4-alpha-glucan-branching enzyme	TRUE	537.768	44.4587	YGWLAAPQAYVSEKHEGNK	b	3	1	407.171	35.8865
_YGWLAAPQAYVSEKHEGNK_	_YGWLAAPQAYVSEKHEGNK_	4	Q04446	1,4-alpha-glucan-branching enzyme	TRUE	537.768	44.4587	YGWLAAPQAYVSEKHEGNK	y	4	1	447.22	32.3992
_YGWLAAPQAYVSEKHEGNK_	_YGWLAAPQAYVSEKHEGNK_	4	Q04446	1,4-alpha-glucan-branching enzyme	TRUE	537.768	44.4587	YGWLAAPQAYVSEKHEGNK	y	10	2	595.794	27.1288
_YGWLAAPQAYVSEKHEGNK_	_YGWLAAPQAYVSEKHEGNK_	4	Q04446	1,4-alpha-glucan-branching enzyme	TRUE	537.768	44.4587	YGWLAAPQAYVSEKHEGNK	y	5	1	584.279	26.6428
_QFHLTDDDLLR_	_QFHLTDDDLLR_	3	Q04446	1,4-alpha-glucan-branching enzyme	TRUE	458.233	50.825	QFHLTDDDLLR	b	3	1	396.167	77.7192
_QFHLTDDDLLR_	_QFHLTDDDLLR_	3	Q04446	1,4-alpha-glucan-branching enzyme	TRUE	458.233	50.825	QFHLTDDDLLR	y	3	1	401.287	71.5649
_QFHLTDDDLLR_	_QFHLTDDDLLR_	3	Q04446	1,4-alpha-glucan-branching enzyme	TRUE	458.233	50.825	QFHLTDDDLLR	y	4	1	516.314	47.3458
_QFHLTDDDLLR_	_QFHLTDDDLLR_	3	Q04446	1,4-alpha-glucan-branching enzyme	TRUE	458.233	50.825	QFHLTDDDLLR	y	5	1	631.341	37.1106
_QFHLTDDDLLR_	_QFHLTDDDLLR_	3	Q04446	1,4-alpha-glucan-branching enzyme	TRUE	458.233	50.825	QFHLTDDDLLR	y	6	1	746.368	29.9552
_QFHLTDDDLLR_	_QFHLTDDDLLR_	3	Q04446	1,4-alpha-glucan-branching enzyme	TRUE	458.233	50.825	QFHLTDDDLLR	y	7	1	847.416	22.7985
_QFHLTDDDLLR_	_QFHLTDDDLLR_	3	Q04446	1,4-alpha-glucan-branching enzyme	TRUE	458.233	50.825	QFHLTDDDLLR	b	3	1	413.193	11.6163
_QFHLTDDDLLR_	_QFHLTDDDLLR_	3	Q04446	1,4-alpha-glucan-branching enzyme	TRUE	458.233	50.825	QFHLTDDDLLR	y	8	1	960.5	6.96842
_FKIVLDSDAAEYGGHQR_	_FKIVLDSDAAEYGGHQR_	3	Q04446	1,4-alpha-glucan-branching enzyme	TRUE	635.987	34.9864	FKIVLDSDAAEYGGHQR	y	5	1	554.279	100
_FKIVLDSDAAEYGGHQR_	_FKIVLDSDAAEYGGHQR_	3	Q04446	1,4-alpha-glucan-branching enzyme	TRUE	635.987	34.9864	FKIVLDSDAAEYGGHQR	y	6	1	717.343	78.906
_FKIVLDSDAAEYGGHQR_	_FKIVLDSDAAEYGGHQR_	3	Q04446	1,4-alpha-glucan-branching enzyme	TRUE	635.987	34.9864	FKIVLDSDAAEYGGHQR	b	9	1	989.53	49.8103
_FKIVLDSDAAEYGGHQR_	_FKIVLDSDAAEYGGHQR_	3	Q04446	1,4-alpha-glucan-branching enzyme	TRUE	635.987	34.9864	FKIVLDSDAAEYGGHQR	b	3	1	389.255	45.9751
_FKIVLDSDAAEYGGHQR_	_FKIVLDSDAAEYGGHQR_	3	Q04446	1,4-alpha-glucan-branching enzyme	TRUE	635.987	34.9864	FKIVLDSDAAEYGGHQR	y	7	1	846.385	45.0874
_FKIVLDSDAAEYGGHQR_	_FKIVLDSDAAEYGGHQR_	3	Q04446	1,4-alpha-glucan-branching enzyme	TRUE	635.987	34.9864	FKIVLDSDAAEYGGHQR	y	15	2	815.895	27.0268
_FKIVLDSDAAEYGGHQR_	_FKIVLDSDAAEYGGHQR_	3	Q04446	1,4-alpha-glucan-branching enzyme	TRUE	635.987	34.9864	FKIVLDSDAAEYGGHQR	y	14	2	759.353	26.993
_FKIVLDSDAAEYGGHQR_	_FKIVLDSDAAEYGGHQR_	3	Q04446	1,4-alpha-glucan-branching enzyme	TRUE	635.987	34.9864	FKIVLDSDAAEYGGHQR	y	13	2	709.818	21.0531
_FKIVLDSDAAEYGGHQR_	_FKIVLDSDAAEYGGHQR_	3	Q04446	1,4-alpha-glucan-branching enzyme	TRUE	635.987	34.9864	FKIVLDSDAAEYGGHQR	y	9	1	988.46	9.52721
_GYESFGVHR_	_GYESFGVHR_	2	Q04446	1,4-alpha-glucan-branching enzyme	TRUE	526.251	0.0361693	GYESFGVHR	y	6	1	702.368	48.6423
_GYESFGVHR_	_GYESFGVHR_	2	Q04446	1,4-alpha-glucan-branching enzyme	TRUE	526.251	0.0361693	GYESFGVHR	y	4	1	468.268	32.5491
_GYESFGVHR_	_GYESFGVHR_	2	Q04446	1,4-alpha-glucan-branching enzyme	TRUE	526.251	0.0361693	GYESFGVHR	y	7	1	831.411	31.5702
_GYESFGVHR_	_GYESFGVHR_	2	Q04446	1,4-alpha-glucan-branching enzyme	TRUE	526.251	0.0361693	GYESFGVHR	y	5	1	615.336	21.3275
_GYESFGVHR_	_GYESFGVHR_	2	Q04446	1,4-alpha-glucan-branching enzyme	TRUE	526.251	0.0361693	GYESFGVHR	y	7	1	813.4	7.78752
_EGDNVNYDWIHWDPEHSYEFK_	_EGDNVNYDWIHWDPEHSYEFK_	4	Q04446	1,4-alpha-glucan-branching enzyme	TRUE	670.79	81.9129	EGDNVNYDWIHWDPEHSYEFK	y	11	2	737.823	65.2282
_EGDNVNYDWIHWDPEHSYEFK_	_EGDNVNYDWIHWDPEHSYEFK_	4	Q04446	1,4-alpha-glucan-branching enzyme	TRUE	670.79	81.9129	EGDNVNYDWIHWDPEHSYEFK	y	8	1	1036.47	61.716
_EGDNVNYDWIHWDPEHSYEFK_	_EGDNVNYDWIHWDPEHSYEFK_	4	Q04446	1,4-alpha-glucan-branching enzyme	TRUE	670.79	81.9129	EGDNVNYDWIHWDPEHSYEFK	y	5	1	655.309	61.4044
_EGDNVNYDWIHWDPEHSYEFK_	_EGDNVNYDWIHWDPEHSYEFK_	4	Q04446	1,4-alpha-glucan-branching enzyme	TRUE	670.79	81.9129	EGDNVNYDWIHWDPEHSYEFK	y	5	1	673.319	42.9975
_EGDNVNYDWIHWDPEHSYEFK_	_EGDNVNYDWIHWDPEHSYEFK_	4	Q04446	1,4-alpha-glucan-branching enzyme	TRUE	670.79	81.9129	EGDNVNYDWIHWDPEHSYEFK	y	14	2	944.918	38.8101
_EGDNVNYDWIHWDPEHSYEFK_	_EGDNVNYDWIHWDPEHSYEFK_	4	Q04446	1,4-alpha-glucan-branching enzyme	TRUE	670.79	81.9129	EGDNVNYDWIHWDPEHSYEFK	y	6	1	810.378	37.0702
_EGDNVNYDWIHWDPEHSYEFK_	_EGDNVNYDWIHWDPEHSYEFK_	4	Q04446	1,4-alpha-glucan-branching enzyme	TRUE	670.79	81.9129	EGDNVNYDWIHWDPEHSYEFK	y	6	2	405.693	34.3287
_EGDNVNYDWIHWDPEHSYEFK_	_EGDNVNYDWIHWDPEHSYEFK_	4	Q04446	1,4-alpha-glucan-branching enzyme	TRUE	670.79	81.9129	EGDNVNYDWIHWDPEHSYEFK	y	9	1	1151.5	18.7502
_EGDNVNYDWIHWDPEHSYEFK_	_EGDNVNYDWIHWDPEHSYEFK_	4	Q04446	1,4-alpha-glucan-branching enzyme	TRUE	670.79	81.9129	EGDNVNYDWIHWDPEHSYEFK	y	15	2	1026.45	17.2915
_GKGGEIQPVSVK_	_GKGGEIQPVSVK_	2	P61604	10 kDa heat shock protein, mitochondrial	TRUE	599.843	-5.88764	GKGGEIQPVSVK	y	10	1	1013.56	100
_GKGGEIQPVSVK_	_GKGGEIQPVSVK_	2	P61604	10 kDa heat shock protein, mitochondrial	TRUE	599.843	-5.88764	GKGGEIQPVSVK	y	5	1	529.334	83.5666
_GKGGEIQPVSVK_	_GKGGEIQPVSVK_	2	P61604	10 kDa heat shock protein, mitochondrial	TRUE	599.843	-5.88764	GKGGEIQPVSVK	y	3	1	333.213	41.0053
_GKGGEIQPVSVK_	_GKGGEIQPVSVK_	2	P61604	10 kDa heat shock protein, mitochondrial	TRUE	599.843	-5.88764	GKGGEIQPVSVK	y	7	1	770.477	24.0906
_GKGGEIQPVSVK_	_GKGGEIQPVSVK_	2	P61604	10 kDa heat shock protein, mitochondrial	TRUE	599.843	-5.88764	GKGGEIQPVSVK	b	7	1	670.352	23.8337
_GKGGEIQPVSVK_	_GKGGEIQPVSVK_	2	P61604	10 kDa heat shock protein, mitochondrial	TRUE	599.843	-5.88764	GKGGEIQPVSVK	y	6	1	640.366	20.1434
_GKGGEIQPVSVK_	_GKGGEIQPVSVK_	2	P61604	10 kDa heat shock protein, mitochondrial	TRUE	599.843	-5.88764	GKGGEIQPVSVK	y	9	1	956.541	19.4112
_GKGGEIQPVSVK_	_GKGGEIQPVSVK_	2	P61604	10 kDa heat shock protein, mitochondrial	TRUE	599.843	-5.88764	GKGGEIQPVSVK	y	11	2	571.332	13.1457
_GKGGEIQPVSVK_	_GKGGEIQPVSVK_	2	P61604	10 kDa heat shock protein, mitochondrial	TRUE	599.843	-5.88764	GKGGEIQPVSVK	b	5	1	429.209	11.3963
_FLPLFDR_	_FLPLFDR_	2	P61604	10 kDa heat shock protein, mitochondrial	TRUE	454.255	67.5314	FLPLFDR	y	5	1	647.351	100
_FLPLFDR_	_FLPLFDR_	2	P61604	10 kDa heat shock protein, mitochondrial	TRUE	454.255	67.5314	FLPLFDR	y	3	1	437.214	48.377
_FLPLFDR_	_FLPLFDR_	2	P61604	10 kDa heat shock protein, mitochondrial	TRUE	454.255	67.5314	FLPLFDR	y	4	1	550.298	39.1024
_FLPLFDR_	_FLPLFDR_	2	P61604	10 kDa heat shock protein, mitochondrial	TRUE	454.255	67.5314	FLPLFDR	y	5	1	630.325	5.34218
_FLPLFDR_	_FLPLFDR_	2	P61604	10 kDa heat shock protein, mitochondrial	TRUE	454.255	67.5314	FLPLFDR	y	3	1	420.188	5.16002
_DGDILGK_	_DGDILGK_	1	P61604	10 kDa heat shock protein, mitochondrial	TRUE	717.378	-4.46546	DGDILGK	y	3	1	317.218	100
_DGDILGK_	_DGDILGK_	1	P61604	10 kDa heat shock protein, mitochondrial	TRUE	717.378	-4.46546	DGDILGK	b	4	1	401.167	82.1061
_DGDILGK_	_DGDILGK_	1	P61604	10 kDa heat shock protein, mitochondrial	TRUE	717.378	-4.46546	DGDILGK	y	4	1	430.302	37.9972
_DGDILGK_	_DGDILGK_	1	P61604	10 kDa heat shock protein, mitochondrial	TRUE	717.378	-4.46546	DGDILGK	y	6	1	602.351	34.552
_DGDILGK_	_DGDILGK_	1	P61604	10 kDa heat shock protein, mitochondrial	TRUE	717.378	-4.46546	DGDILGK	b	5	1	514.251	24.4763
_DGDILGK_	_DGDILGK_	1	P61604	10 kDa heat shock protein, mitochondrial	TRUE	717.378	-4.46546	DGDILGK	b	6	1	571.272	10.7238
_DGDILGK_	_DGDILGK_	1	P61604	10 kDa heat shock protein, mitochondrial	TRUE	717.378	-4.46546	DGDILGK	y	5	1	545.329	6.85689
_DGDILGK_	_DGDILGK_	1	P61604	10 kDa heat shock protein, mitochondrial	TRUE	717.378	-4.46546	DGDILGK	b	4	1	383.156	5.97222
_DGDILGK_	_DGDILGK_	1	P61604	10 kDa heat shock protein, mitochondrial	TRUE	717.378	-4.46546	DGDILGK	b	5	1	496.24	5.42879
_VVLDDKDYFLFR_	_VVLDDKDYFLFR_	2	P61604	10 kDa heat shock protein, mitochondrial	TRUE	765.404	71.1836	VVLDDKDYFLFR	y	5	1	745.403	50.318
_VVLDDKDYFLFR_	_VVLDDKDYFLFR_	2	P61604	10 kDa heat shock protein, mitochondrial	TRUE	765.404	71.1836	VVLDDKDYFLFR	y	6	1	860.43	48.2263
_VVLDDKDYFLFR_	_VVLDDKDYFLFR_	2	P61604	10 kDa heat shock protein, mitochondrial	TRUE	765.404	71.1836	VVLDDKDYFLFR	y	10	1	1331.66	34.7861
_VVLDDKDYFLFR_	_VVLDDKDYFLFR_	2	P61604	10 kDa heat shock protein, mitochondrial	TRUE	765.404	71.1836	VVLDDKDYFLFR	y	9	1	1218.58	32.5305
_VVLDDKDYFLFR_	_VVLDDKDYFLFR_	2	P61604	10 kDa heat shock protein, mitochondrial	TRUE	765.404	71.1836	VVLDDKDYFLFR	y	7	1	988.525	24.6417
_VVLDDKDYFLFR_	_VVLDDKDYFLFR_	2	P61604	10 kDa heat shock protein, mitochondrial	TRUE	765.404	71.1836	VVLDDKDYFLFR	y	9	2	609.793	24.1404
_VVLDDKDYFLFR_	_VVLDDKDYFLFR_	2	P61604	10 kDa heat shock protein, mitochondrial	TRUE	765.404	71.1836	VVLDDKDYFLFR	y	11	2	715.869	23.3121
_VVLDDKDYFLFR_	_VVLDDKDYFLFR_	2	P61604	10 kDa heat shock protein, mitochondrial	TRUE	765.404	71.1836	VVLDDKDYFLFR	y	8	1	1103.55	22.8945
_VVLDDKDYFLFR_	_VVLDDKDYFLFR_	2	P61604	10 kDa heat shock protein, mitochondrial	TRUE	765.404	71.1836	VVLDDKDYFLFR	y	4	1	582.34	17.0015
_KFLPLFDR_	_KFLPLFDR_	2	P61604	10 kDa heat shock protein, mitochondrial	TRUE	518.303	57.2666	KFLPLFDR	y	5	1	647.351	100
_KFLPLFDR_	_KFLPLFDR_	2	P61604	10 kDa heat shock protein, mitochondrial	TRUE	518.303	57.2666	KFLPLFDR	y	6	1	760.435	41.5826
_KFLPLFDR_	_KFLPLFDR_	2	P61604	10 kDa heat shock protein, mitochondrial	TRUE	518.303	57.2666	KFLPLFDR	y	7	1	907.504	37.3536
_KFLPLFDR_	_KFLPLFDR_	2	P61604	10 kDa heat shock protein, mitochondrial	TRUE	518.303	57.2666	KFLPLFDR	b	3	1	389.255	13.166
_KFLPLFDR_	_KFLPLFDR_	2	P61604	10 kDa heat shock protein, mitochondrial	TRUE	518.303	57.2666	KFLPLFDR	y	5	1	630.325	6.36669
_KFLPLFDR_	_KFLPLFDR_	2	P61604	10 kDa heat shock protein, mitochondrial	TRUE	518.303	57.2666	KFLPLFDR	y	4	1	550.298	5.66834
_GKGGEIQPVSVK_	_GKGGEIQPVSVK_	3	P61604	10 kDa heat shock protein, mitochondrial	TRUE	400.231	-5.88764	GKGGEIQPVSVK	y	5	1	529.334	100
_GKGGEIQPVSVK_	_GKGGEIQPVSVK_	3	P61604	10 kDa heat shock protein, mitochondrial	TRUE	400.231	-5.88764	GKGGEIQPVSVK	y	3	1	333.213	45.1128
_GKGGEIQPVSVK_	_GKGGEIQPVSVK_	3	P61604	10 kDa heat shock protein, mitochondrial	TRUE	400.231	-5.88764	GKGGEIQPVSVK	b	5	1	429.209	41.5014
_GKGGEIQPVSVK_	_GKGGEIQPVSVK_	3	P61604	10 kDa heat shock protein, mitochondrial	TRUE	400.231	-5.88764	GKGGEIQPVSVK	b	6	1	542.293	28.2536
_GKGGEIQPVSVK_	_GKGGEIQPVSVK_	3	P61604	10 kDa heat shock protein, mitochondrial	TRUE	400.231	-5.88764	GKGGEIQPVSVK	y	6	1	640.366	19.7669
_GKGGEIQPVSVK_	_GKGGEIQPVSVK_	3	P61604	10 kDa heat shock protein, mitochondrial	TRUE	400.231	-5.88764	GKGGEIQPVSVK	b	6	1	525.267	16.2891
_GKGGEIQPVSVK_	_GKGGEIQPVSVK_	3	P61604	10 kDa heat shock protein, mitochondrial	TRUE	400.231	-5.88764	GKGGEIQPVSVK	y	4	1	432.282	13.4787
_GKGGEIQPVSVK_	_GKGGEIQPVSVK_	3	P61604	10 kDa heat shock protein, mitochondrial	TRUE	400.231	-5.88764	GKGGEIQPVSVK	b	5	1	411.199	10.9346
_GKGGEIQPVSVK_	_GKGGEIQPVSVK_	3	P61604	10 kDa heat shock protein, mitochondrial	TRUE	400.231	-5.88764	GKGGEIQPVSVK	b	6	1	524.283	10.1163
_VGDKVLLPEYGGTK_	_VGDKVLLPEYGGTK_	3	P61604	10 kDa heat shock protein, mitochondrial	TRUE	492.608	26.2691	VGDKVLLPEYGGTK	y	7	1	751.362	100
_VGDKVLLPEYGGTK_	_VGDKVLLPEYGGTK_	3	P61604	10 kDa heat shock protein, mitochondrial	TRUE	492.608	26.2691	VGDKVLLPEYGGTK	y	5	1	525.267	65.2742
_VGDKVLLPEYGGTK_	_VGDKVLLPEYGGTK_	3	P61604	10 kDa heat shock protein, mitochondrial	TRUE	492.608	26.2691	VGDKVLLPEYGGTK	b	6	1	612.372	60.02
_VGDKVLLPEYGGTK_	_VGDKVLLPEYGGTK_	3	P61604	10 kDa heat shock protein, mitochondrial	TRUE	492.608	26.2691	VGDKVLLPEYGGTK	y	6	1	654.309	35.1315
_VGDKVLLPEYGGTK_	_VGDKVLLPEYGGTK_	3	P61604	10 kDa heat shock protein, mitochondrial	TRUE	492.608	26.2691	VGDKVLLPEYGGTK	y	4	1	362.203	31.5665
_VGDKVLLPEYGGTK_	_VGDKVLLPEYGGTK_	3	P61604	10 kDa heat shock protein, mitochondrial	TRUE	492.608	26.2691	VGDKVLLPEYGGTK	b	7	1	725.456	24.0538
_VGDKVLLPEYGGTK_	_VGDKVLLPEYGGTK_	3	P61604	10 kDa heat shock protein, mitochondrial	TRUE	492.608	26.2691	VGDKVLLPEYGGTK	b	4	1	400.219	23.0868
_VGDKVLLPEYGGTK_	_VGDKVLLPEYGGTK_	3	P61604	10 kDa heat shock protein, mitochondrial	TRUE	492.608	26.2691	VGDKVLLPEYGGTK	b	5	1	481.277	19.926
_VGDKVLLPEYGGTK_	_VGDKVLLPEYGGTK_	3	P61604	10 kDa heat shock protein, mitochondrial	TRUE	492.608	26.2691	VGDKVLLPEYGGTK	b	5	1	499.287	18.1263
_GGIM[Ox]LPEK_	_GGIMLPEK_	2	P61604	10 kDa heat shock protein, mitochondrial	TRUE	430.731	13.2174	GGIMLPEK	y	3	1	373.208	100
_GGIM[Ox]LPEK_	_GGIMLPEK_	2	P61604	10 kDa heat shock protein, mitochondrial	TRUE	430.731	13.2174	GGIMLPEK	y	5	1	633.328	70.6109
_GGIM[Ox]LPEK_	_GGIMLPEK_	2	P61604	10 kDa heat shock protein, mitochondrial	TRUE	430.731	13.2174	GGIMLPEK	y	4	1	486.292	34.6538
_GGIM[Ox]LPEK_	_GGIMLPEK_	2	P61604	10 kDa heat shock protein, mitochondrial	TRUE	430.731	13.2174	GGIMLPEK	b	4	1	375.17	13.7668
_GGIM[Ox]LPEK_	_GGIMLPEK_	2	P61604	10 kDa heat shock protein, mitochondrial	TRUE	430.731	13.2174	GGIMLPEK	y	6	1	746.412	10.8506
_GGIM[Ox]LPEK_	_GGIMLPEK_	2	P61604	10 kDa heat shock protein, mitochondrial	TRUE	430.731	13.2174	GGIMLPEK	y	6	2	373.709	9.51796
_GGIM[Ox]LPEK_	_GGIMLPEK_	2	P61604	10 kDa heat shock protein, mitochondrial	TRUE	430.731	13.2174	GGIMLPEK	y	3	1	355.198	8.75564
_VGDKVLLPEYGGTK_	_VGDKVLLPEYGGTK_	2	P61604	10 kDa heat shock protein, mitochondrial	TRUE	738.409	26.2691	VGDKVLLPEYGGTK	y	7	1	751.362	79.8334
_VGDKVLLPEYGGTK_	_VGDKVLLPEYGGTK_	2	P61604	10 kDa heat shock protein, mitochondrial	TRUE	738.409	26.2691	VGDKVLLPEYGGTK	y	9	1	977.53	49.6225
_VGDKVLLPEYGGTK_	_VGDKVLLPEYGGTK_	2	P61604	10 kDa heat shock protein, mitochondrial	TRUE	738.409	26.2691	VGDKVLLPEYGGTK	y	8	1	864.446	31.6022
_VGDKVLLPEYGGTK_	_VGDKVLLPEYGGTK_	2	P61604	10 kDa heat shock protein, mitochondrial	TRUE	738.409	26.2691	VGDKVLLPEYGGTK	b	4	1	400.219	28.4052
_VGDKVLLPEYGGTK_	_VGDKVLLPEYGGTK_	2	P61604	10 kDa heat shock protein, mitochondrial	TRUE	738.409	26.2691	VGDKVLLPEYGGTK	b	5	1	499.287	27.8921
_VGDKVLLPEYGGTK_	_VGDKVLLPEYGGTK_	2	P61604	10 kDa heat shock protein, mitochondrial	TRUE	738.409	26.2691	VGDKVLLPEYGGTK	y	10	1	1076.6	22.7983
_VGDKVLLPEYGGTK_	_VGDKVLLPEYGGTK_	2	P61604	10 kDa heat shock protein, mitochondrial	TRUE	738.409	26.2691	VGDKVLLPEYGGTK	y	5	1	525.267	21.4663
_VGDKVLLPEYGGTK_	_VGDKVLLPEYGGTK_	2	P61604	10 kDa heat shock protein, mitochondrial	TRUE	738.409	26.2691	VGDKVLLPEYGGTK	b	7	1	725.456	20.238
_VGDKVLLPEYGGTK_	_VGDKVLLPEYGGTK_	2	P61604	10 kDa heat shock protein, mitochondrial	TRUE	738.409	26.2691	VGDKVLLPEYGGTK	y	4	1	362.203	11.7503
_VLLPEYGGTK_	_VLLPEYGGTK_	2	P61604	10 kDa heat shock protein, mitochondrial	TRUE	538.803	27.3841	VLLPEYGGTK	y	7	1	751.362	93.5615
_VLLPEYGGTK_	_VLLPEYGGTK_	2	P61604	10 kDa heat shock protein, mitochondrial	TRUE	538.803	27.3841	VLLPEYGGTK	y	5	1	525.267	30.0248
_VLLPEYGGTK_	_VLLPEYGGTK_	2	P61604	10 kDa heat shock protein, mitochondrial	TRUE	538.803	27.3841	VLLPEYGGTK	y	8	1	864.446	28.4342
_VLLPEYGGTK_	_VLLPEYGGTK_	2	P61604	10 kDa heat shock protein, mitochondrial	TRUE	538.803	27.3841	VLLPEYGGTK	y	4	1	362.203	14.2445
_VLLPEYGGTK_	_VLLPEYGGTK_	2	P61604	10 kDa heat shock protein, mitochondrial	TRUE	538.803	27.3841	VLLPEYGGTK	y	6	1	654.309	11.2384
_VLLPEYGGTK_	_VLLPEYGGTK_	2	P61604	10 kDa heat shock protein, mitochondrial	TRUE	538.803	27.3841	VLLPEYGGTK	y	7	1	733.352	7.65936
_VVLDDKDYFLFR_	_VVLDDKDYFLFR_	3	P61604	10 kDa heat shock protein, mitochondrial	TRUE	510.605	71.1836	VVLDDKDYFLFR	y	6	1	860.43	45.6791
_VVLDDKDYFLFR_	_VVLDDKDYFLFR_	3	P61604	10 kDa heat shock protein, mitochondrial	TRUE	510.605	71.1836	VVLDDKDYFLFR	y	5	1	745.403	37.9656
_VVLDDKDYFLFR_	_VVLDDKDYFLFR_	3	P61604	10 kDa heat shock protein, mitochondrial	TRUE	510.605	71.1836	VVLDDKDYFLFR	y	10	2	666.335	35.0659
_VVLDDKDYFLFR_	_VVLDDKDYFLFR_	3	P61604	10 kDa heat shock protein, mitochondrial	TRUE	510.605	71.1836	VVLDDKDYFLFR	y	4	1	582.34	22.306
_VVLDDKDYFLFR_	_VVLDDKDYFLFR_	3	P61604	10 kDa heat shock protein, mitochondrial	TRUE	510.605	71.1836	VVLDDKDYFLFR	y	8	2	552.28	20.7554
_VVLDDKDYFLFR_	_VVLDDKDYFLFR_	3	P61604	10 kDa heat shock protein, mitochondrial	TRUE	510.605	71.1836	VVLDDKDYFLFR	y	3	1	435.271	16.6936
_VVLDDKDYFLFR_	_VVLDDKDYFLFR_	3	P61604	10 kDa heat shock protein, mitochondrial	TRUE	510.605	71.1836	VVLDDKDYFLFR	y	9	2	609.793	13.8077
_VVLDDKDYFLFR_	_VVLDDKDYFLFR_	3	P61604	10 kDa heat shock protein, mitochondrial	TRUE	510.605	71.1836	VVLDDKDYFLFR	y	7	2	494.766	9.5678
_VVLDDKDYFLFR_	_VVLDDKDYFLFR_	3	P61604	10 kDa heat shock protein, mitochondrial	TRUE	510.605	71.1836	VVLDDKDYFLFR	y	7	1	988.525	7.27587
_VLQATVVAVGSGSK_	_VLQATVVAVGSGSK_	2	P61604	10 kDa heat shock protein, mitochondrial	TRUE	658.383	21.33	VLQATVVAVGSGSK	y	8	1	704.394	100
_VLQATVVAVGSGSK_	_VLQATVVAVGSGSK_	2	P61604	10 kDa heat shock protein, mitochondrial	TRUE	658.383	21.33	VLQATVVAVGSGSK	y	7	1	605.325	88.3145
_VLQATVVAVGSGSK_	_VLQATVVAVGSGSK_	2	P61604	10 kDa heat shock protein, mitochondrial	TRUE	658.383	21.33	VLQATVVAVGSGSK	y	5	1	435.22	77.4595
_VLQATVVAVGSGSK_	_VLQATVVAVGSGSK_	2	P61604	10 kDa heat shock protein, mitochondrial	TRUE	658.383	21.33	VLQATVVAVGSGSK	y	11	1	975.547	76.4193
_VLQATVVAVGSGSK_	_VLQATVVAVGSGSK_	2	P61604	10 kDa heat shock protein, mitochondrial	TRUE	658.383	21.33	VLQATVVAVGSGSK	y	10	1	904.51	71.5252
_VLQATVVAVGSGSK_	_VLQATVVAVGSGSK_	2	P61604	10 kDa heat shock protein, mitochondrial	TRUE	658.383	21.33	VLQATVVAVGSGSK	y	6	1	534.288	63.2252
_VLQATVVAVGSGSK_	_VLQATVVAVGSGSK_	2	P61604	10 kDa heat shock protein, mitochondrial	TRUE	658.383	21.33	VLQATVVAVGSGSK	y	12	2	543.301	55.033
_VLQATVVAVGSGSK_	_VLQATVVAVGSGSK_	2	P61604	10 kDa heat shock protein, mitochondrial	TRUE	658.383	21.33	VLQATVVAVGSGSK	y	9	1	803.462	51.3863
_VLQATVVAVGSGSK_	_VLQATVVAVGSGSK_	2	P61604	10 kDa heat shock protein, mitochondrial	TRUE	658.383	21.33	VLQATVVAVGSGSK	b	3	1	341.218	47.559
_SAAETVTK_	_SAAETVTK_	2	P61604	10 kDa heat shock protein, mitochondrial	TRUE	403.716	-32.5846	SAAETVTK	y	6	1	648.356	52.6805
_SAAETVTK_	_SAAETVTK_	2	P61604	10 kDa heat shock protein, mitochondrial	TRUE	403.716	-32.5846	SAAETVTK	y	4	1	448.277	15.4541
_SAAETVTK_	_SAAETVTK_	2	P61604	10 kDa heat shock protein, mitochondrial	TRUE	403.716	-32.5846	SAAETVTK	y	5	1	577.319	14.3899
_SAAETVTK_	_SAAETVTK_	2	P61604	10 kDa heat shock protein, mitochondrial	TRUE	403.716	-32.5846	SAAETVTK	y	7	2	360.2	6.73407
_SAAETVTK_	_SAAETVTK_	2	P61604	10 kDa heat shock protein, mitochondrial	TRUE	403.716	-32.5846	SAAETVTK	y	3	1	347.229	6.30577
_SAAETVTK_	_SAAETVTK_	2	P61604	10 kDa heat shock protein, mitochondrial	TRUE	403.716	-32.5846	SAAETVTK	y	7	1	719.393	5.90985
_GGEIQPVSVK_	_GGEIQPVSVK_	2	P61604	10 kDa heat shock protein, mitochondrial	TRUE	507.285	3.28329	GGEIQPVSVK	y	5	1	529.334	100
_GGEIQPVSVK_	_GGEIQPVSVK_	2	P61604	10 kDa heat shock protein, mitochondrial	TRUE	507.285	3.28329	GGEIQPVSVK	y	6	1	640.366	48.9363
_GGEIQPVSVK_	_GGEIQPVSVK_	2	P61604	10 kDa heat shock protein, mitochondrial	TRUE	507.285	3.28329	GGEIQPVSVK	y	3	1	333.213	31.8725
_GGEIQPVSVK_	_GGEIQPVSVK_	2	P61604	10 kDa heat shock protein, mitochondrial	TRUE	507.285	3.28329	GGEIQPVSVK	y	6	1	639.382	21.0592
_GGEIQPVSVK_	_GGEIQPVSVK_	2	P61604	10 kDa heat shock protein, mitochondrial	TRUE	507.285	3.28329	GGEIQPVSVK	y	6	1	657.393	17.0624
_GGEIQPVSVK_	_GGEIQPVSVK_	2	P61604	10 kDa heat shock protein, mitochondrial	TRUE	507.285	3.28329	GGEIQPVSVK	y	7	1	770.477	16.6277
_GGEIQPVSVK_	_GGEIQPVSVK_	2	P61604	10 kDa heat shock protein, mitochondrial	TRUE	507.285	3.28329	GGEIQPVSVK	b	4	1	357.177	10.8078
_GGEIQPVSVK_	_GGEIQPVSVK_	2	P61604	10 kDa heat shock protein, mitochondrial	TRUE	507.285	3.28329	GGEIQPVSVK	y	4	1	432.282	6.1788
_[NtermAc]AGQAFRK_	_AGQAFRK_	2	P61604	10 kDa heat shock protein, mitochondrial	TRUE	410.227	-12.312	AGQAFRK	y	4	1	521.319	100
_[NtermAc]AGQAFRK_	_AGQAFRK_	2	P61604	10 kDa heat shock protein, mitochondrial	TRUE	410.227	-12.312	AGQAFRK	y	6	1	706.399	50.7794
_[NtermAc]AGQAFRK_	_AGQAFRK_	2	P61604	10 kDa heat shock protein, mitochondrial	TRUE	410.227	-12.312	AGQAFRK	y	3	1	450.282	31.9138
_[NtermAc]AGQAFRK_	_AGQAFRK_	2	P61604	10 kDa heat shock protein, mitochondrial	TRUE	410.227	-12.312	AGQAFRK	y	6	1	689.373	23.2674
_[NtermAc]AGQAFRK_	_AGQAFRK_	2	P61604	10 kDa heat shock protein, mitochondrial	TRUE	410.227	-12.312	AGQAFRK	y	5	1	649.378	16.1881
_[NtermAc]AGQAFRK_	_AGQAFRK_	2	P61604	10 kDa heat shock protein, mitochondrial	TRUE	410.227	-12.312	AGQAFRK	y	5	1	632.351	8.69809
_[NtermAc]AGQAFRK_	_AGQAFRK_	2	P61604	10 kDa heat shock protein, mitochondrial	TRUE	410.227	-12.312	AGQAFRK	b	4	1	370.172	6.8738
_[NtermAc]AGQAFRK_	_AGQAFRK_	2	P61604	10 kDa heat shock protein, mitochondrial	TRUE	410.227	-12.312	AGQAFRK	y	4	1	504.293	5.46478
_ILDAVVAQEPLHR_	_ILDAVVAQEPLHR_	3	Q15029	116 kDa U5 small nuclear ribonucleoprotein component	TRUE	487.612	37.4241	ILDAVVAQEPLHR	y	4	1	522.315	96.6268
_ILDAVVAQEPLHR_	_ILDAVVAQEPLHR_	3	Q15029	116 kDa U5 small nuclear ribonucleoprotein component	TRUE	487.612	37.4241	ILDAVVAQEPLHR	y	7	1	850.453	83.5263
_ILDAVVAQEPLHR_	_ILDAVVAQEPLHR_	3	Q15029	116 kDa U5 small nuclear ribonucleoprotein component	TRUE	487.612	37.4241	ILDAVVAQEPLHR	y	8	1	949.521	50.6097
_ILDAVVAQEPLHR_	_ILDAVVAQEPLHR_	3	Q15029	116 kDa U5 small nuclear ribonucleoprotein component	TRUE	487.612	37.4241	ILDAVVAQEPLHR	y	6	1	779.416	30.1306
_ILDAVVAQEPLHR_	_ILDAVVAQEPLHR_	3	Q15029	116 kDa U5 small nuclear ribonucleoprotein component	TRUE	487.612	37.4241	ILDAVVAQEPLHR	y	12	2	674.373	7.09762
_AFIPAIDSFGFETDLR_	_AFIPAIDSFGFETDLR_	2	Q15029	116 kDa U5 small nuclear ribonucleoprotein component	TRUE	899.954	115.108	AFIPAIDSFGFETDLR	y	13	2	734.359	59.9787
_AFIPAIDSFGFETDLR_	_AFIPAIDSFGFETDLR_	2	Q15029	116 kDa U5 small nuclear ribonucleoprotein component	TRUE	899.954	115.108	AFIPAIDSFGFETDLR	y	10	1	1186.54	33.7214
_AFIPAIDSFGFETDLR_	_AFIPAIDSFGFETDLR_	2	Q15029	116 kDa U5 small nuclear ribonucleoprotein component	TRUE	899.954	115.108	AFIPAIDSFGFETDLR	y	7	1	837.41	31.0843
_AFIPAIDSFGFETDLR_	_AFIPAIDSFGFETDLR_	2	Q15029	116 kDa U5 small nuclear ribonucleoprotein component	TRUE	899.954	115.108	AFIPAIDSFGFETDLR	y	13	1	1467.71	12.054
_AFIPAIDSFGFETDLR_	_AFIPAIDSFGFETDLR_	2	Q15029	116 kDa U5 small nuclear ribonucleoprotein component	TRUE	899.954	115.108	AFIPAIDSFGFETDLR	y	5	1	633.32	11.6336
_AFIPAIDSFGFETDLR_	_AFIPAIDSFGFETDLR_	2	Q15029	116 kDa U5 small nuclear ribonucleoprotein component	TRUE	899.954	115.108	AFIPAIDSFGFETDLR	b	3	1	332.197	9.37125
_IHVYGYSMAYGPAQHAISTEK_	_IHVYGYSMAYGPAQHAISTEK_	3	Q9NRX4	14 kDa phosphohistidine phosphatase	TRUE	775.044	41.1928	IHVYGYSMAYGPAQHAISTEK	b	3	1	350.219	52.2911
_IHVYGYSMAYGPAQHAISTEK_	_IHVYGYSMAYGPAQHAISTEK_	3	Q9NRX4	14 kDa phosphohistidine phosphatase	TRUE	775.044	41.1928	IHVYGYSMAYGPAQHAISTEK	y	11	1	1138.59	24.8709
_IHVYGYSMAYGPAQHAISTEK_	_IHVYGYSMAYGPAQHAISTEK_	3	Q9NRX4	14 kDa phosphohistidine phosphatase	TRUE	775.044	41.1928	IHVYGYSMAYGPAQHAISTEK	y	4	1	464.235	20.7567
_IHVYGYSMAYGPAQHAISTEK_	_IHVYGYSMAYGPAQHAISTEK_	3	Q9NRX4	14 kDa phosphohistidine phosphatase	TRUE	775.044	41.1928	IHVYGYSMAYGPAQHAISTEK	y	10	2	541.285	16.5358
_IHVYGYSMAYGPAQHAISTEK_	_IHVYGYSMAYGPAQHAISTEK_	3	Q9NRX4	14 kDa phosphohistidine phosphatase	TRUE	775.044	41.1928	IHVYGYSMAYGPAQHAISTEK	y	7	1	785.415	16.4448
_IHVYGYSMAYGPAQHAISTEK_	_IHVYGYSMAYGPAQHAISTEK_	3	Q9NRX4	14 kDa phosphohistidine phosphatase	TRUE	775.044	41.1928	IHVYGYSMAYGPAQHAISTEK	y	10	1	1081.56	16.2452
_IHVYGYSMAYGPAQHAISTEK_	_IHVYGYSMAYGPAQHAISTEK_	3	Q9NRX4	14 kDa phosphohistidine phosphatase	TRUE	775.044	41.1928	IHVYGYSMAYGPAQHAISTEK	y	19	2	1036.99	14.2074
_IHVYGYSMAYGPAQHAISTEK_	_IHVYGYSMAYGPAQHAISTEK_	3	Q9NRX4	14 kDa phosphohistidine phosphatase	TRUE	775.044	41.1928	IHVYGYSMAYGPAQHAISTEK	y	18	2	987.457	11.3212
_IHVYGYSMAYGPAQHAISTEK_	_IHVYGYSMAYGPAQHAISTEK_	3	Q9NRX4	14 kDa phosphohistidine phosphatase	TRUE	775.044	41.1928	IHVYGYSMAYGPAQHAISTEK	y	12	1	1301.65	9.01061
_QGC[CAM]DC[CAM]EC[CAM]LGGGR_	_QGCDCECLGGGR_	2	Q9NRX4	14 kDa phosphohistidine phosphatase	TRUE	684.758	-18.8361	QGCDCECLGGGR	y	4	1	346.183	100
_QGC[CAM]DC[CAM]EC[CAM]LGGGR_	_QGCDCECLGGGR_	2	Q9NRX4	14 kDa phosphohistidine phosphatase	TRUE	684.758	-18.8361	QGCDCECLGGGR	y	6	1	619.298	48.8629
_QGC[CAM]DC[CAM]EC[CAM]LGGGR_	_QGCDCECLGGGR_	2	Q9NRX4	14 kDa phosphohistidine phosphatase	TRUE	684.758	-18.8361	QGCDCECLGGGR	b	3	1	329.091	37.9437
_QGC[CAM]DC[CAM]EC[CAM]LGGGR_	_QGCDCECLGGGR_	2	Q9NRX4	14 kDa phosphohistidine phosphatase	TRUE	684.758	-18.8361	QGCDCECLGGGR	y	7	1	748.341	30.7836
_QGC[CAM]DC[CAM]EC[CAM]LGGGR_	_QGCDCECLGGGR_	2	Q9NRX4	14 kDa phosphohistidine phosphatase	TRUE	684.758	-18.8361	QGCDCECLGGGR	y	8	1	908.371	29.6841
_QGC[CAM]DC[CAM]EC[CAM]LGGGR_	_QGCDCECLGGGR_	2	Q9NRX4	14 kDa phosphohistidine phosphatase	TRUE	684.758	-18.8361	QGCDCECLGGGR	y	5	1	459.267	29.3294
_QGC[CAM]DC[CAM]EC[CAM]LGGGR_	_QGCDCECLGGGR_	2	Q9NRX4	14 kDa phosphohistidine phosphatase	TRUE	684.758	-18.8361	QGCDCECLGGGR	b	4	1	444.118	25.4915
_QGC[CAM]DC[CAM]EC[CAM]LGGGR_	_QGCDCECLGGGR_	2	Q9NRX4	14 kDa phosphohistidine phosphatase	TRUE	684.758	-18.8361	QGCDCECLGGGR	y	9	1	1023.4	24.0763
_QGC[CAM]DC[CAM]EC[CAM]LGGGR_	_QGCDCECLGGGR_	2	Q9NRX4	14 kDa phosphohistidine phosphatase	TRUE	684.758	-18.8361	QGCDCECLGGGR	b	4	1	443.134	19.2314
_[NtermAc]AVADLALIPDVDIDSDGVFK_	_AVADLALIPDVDIDSDGVFK_	2	Q9NRX4	14 kDa phosphohistidine phosphatase	TRUE	1058.05	140.865	AVADLALIPDVDIDSDGVFK	b	6	1	583.309	100
_[NtermAc]AVADLALIPDVDIDSDGVFK_	_AVADLALIPDVDIDSDGVFK_	2	Q9NRX4	14 kDa phosphohistidine phosphatase	TRUE	1058.05	140.865	AVADLALIPDVDIDSDGVFK	b	5	1	512.271	68.7864
_[NtermAc]AVADLALIPDVDIDSDGVFK_	_AVADLALIPDVDIDSDGVFK_	2	Q9NRX4	14 kDa phosphohistidine phosphatase	TRUE	1058.05	140.865	AVADLALIPDVDIDSDGVFK	b	4	1	399.187	40.2999
_[NtermAc]AVADLALIPDVDIDSDGVFK_	_AVADLALIPDVDIDSDGVFK_	2	Q9NRX4	14 kDa phosphohistidine phosphatase	TRUE	1058.05	140.865	AVADLALIPDVDIDSDGVFK	y	12	1	1306.62	34.8454
_[NtermAc]AVADLALIPDVDIDSDGVFK_	_AVADLALIPDVDIDSDGVFK_	2	Q9NRX4	14 kDa phosphohistidine phosphatase	TRUE	1058.05	140.865	AVADLALIPDVDIDSDGVFK	b	7	1	696.393	20.3784
_IHVYGYSMAYGPAQHAISTEK_	_IHVYGYSMAYGPAQHAISTEK_	4	Q9NRX4	14 kDa phosphohistidine phosphatase	TRUE	581.535	41.1928	IHVYGYSMAYGPAQHAISTEK	y	11	2	569.796	100
_IHVYGYSMAYGPAQHAISTEK_	_IHVYGYSMAYGPAQHAISTEK_	4	Q9NRX4	14 kDa phosphohistidine phosphatase	TRUE	581.535	41.1928	IHVYGYSMAYGPAQHAISTEK	b	5	1	570.303	64.779
_IHVYGYSMAYGPAQHAISTEK_	_IHVYGYSMAYGPAQHAISTEK_	4	Q9NRX4	14 kDa phosphohistidine phosphatase	TRUE	581.535	41.1928	IHVYGYSMAYGPAQHAISTEK	y	10	2	541.285	55.0651
_IHVYGYSMAYGPAQHAISTEK_	_IHVYGYSMAYGPAQHAISTEK_	4	Q9NRX4	14 kDa phosphohistidine phosphatase	TRUE	581.535	41.1928	IHVYGYSMAYGPAQHAISTEK	y	12	2	651.328	46.4138
_IHVYGYSMAYGPAQHAISTEK_	_IHVYGYSMAYGPAQHAISTEK_	4	Q9NRX4	14 kDa phosphohistidine phosphatase	TRUE	581.535	41.1928	IHVYGYSMAYGPAQHAISTEK	y	11	1	1138.59	41.4772
_IHVYGYSMAYGPAQHAISTEK_	_IHVYGYSMAYGPAQHAISTEK_	4	Q9NRX4	14 kDa phosphohistidine phosphatase	TRUE	581.535	41.1928	IHVYGYSMAYGPAQHAISTEK	b	3	1	350.219	39.939
_IHVYGYSMAYGPAQHAISTEK_	_IHVYGYSMAYGPAQHAISTEK_	4	Q9NRX4	14 kDa phosphohistidine phosphatase	TRUE	581.535	41.1928	IHVYGYSMAYGPAQHAISTEK	y	13	2	686.846	34.5722
_IHVYGYSMAYGPAQHAISTEK_	_IHVYGYSMAYGPAQHAISTEK_	4	Q9NRX4	14 kDa phosphohistidine phosphatase	TRUE	581.535	41.1928	IHVYGYSMAYGPAQHAISTEK	y	4	1	464.235	33.2687
_IHVYGYSMAYGPAQHAISTEK_	_IHVYGYSMAYGPAQHAISTEK_	4	Q9NRX4	14 kDa phosphohistidine phosphatase	TRUE	581.535	41.1928	IHVYGYSMAYGPAQHAISTEK	b	7	1	802.388	33.2154
_WAEYHADIYDK_	_WAEYHADIYDK_	3	Q9NRX4	14 kDa phosphohistidine phosphatase	TRUE	470.882	18.6742	WAEYHADIYDK	y	6	1	724.351	50.7896
_WAEYHADIYDK_	_WAEYHADIYDK_	3	Q9NRX4	14 kDa phosphohistidine phosphatase	TRUE	470.882	18.6742	WAEYHADIYDK	y	3	1	425.203	36.9795
_WAEYHADIYDK_	_WAEYHADIYDK_	3	Q9NRX4	14 kDa phosphohistidine phosphatase	TRUE	470.882	18.6742	WAEYHADIYDK	y	4	1	538.287	24.5995
_WAEYHADIYDK_	_WAEYHADIYDK_	3	Q9NRX4	14 kDa phosphohistidine phosphatase	TRUE	470.882	18.6742	WAEYHADIYDK	y	5	1	653.314	24.0323
_WAEYHADIYDK_	_WAEYHADIYDK_	3	Q9NRX4	14 kDa phosphohistidine phosphatase	TRUE	470.882	18.6742	WAEYHADIYDK	b	5	1	687.289	21.9546
_WAEYHADIYDK_	_WAEYHADIYDK_	3	Q9NRX4	14 kDa phosphohistidine phosphatase	TRUE	470.882	18.6742	WAEYHADIYDK	y	10	2	612.78	19.7025
_WAEYHADIYDK_	_WAEYHADIYDK_	3	Q9NRX4	14 kDa phosphohistidine phosphatase	TRUE	470.882	18.6742	WAEYHADIYDK	y	7	1	861.41	17.5751
_WAEYHADIYDK_	_WAEYHADIYDK_	3	Q9NRX4	14 kDa phosphohistidine phosphatase	TRUE	470.882	18.6742	WAEYHADIYDK	y	8	1	1024.47	6.03539
_EKIEAELQDIC[CAM]NDVLELLDK_	_EKIEAELQDICNDVLELLDK_	3	P31946	14-3-3 protein beta/alpha	TRUE	796.405	142.59	EKIEAELQDICNDVLELLDK	y	6	1	730.435	100
_EKIEAELQDIC[CAM]NDVLELLDK_	_EKIEAELQDICNDVLELLDK_	3	P31946	14-3-3 protein beta/alpha	TRUE	796.405	142.59	EKIEAELQDICNDVLELLDK	b	9	1	1056.52	73.0535
_EKIEAELQDIC[CAM]NDVLELLDK_	_EKIEAELQDICNDVLELLDK_	3	P31946	14-3-3 protein beta/alpha	TRUE	796.405	142.59	EKIEAELQDICNDVLELLDK	y	10	1	1218.6	64.0199
_EKIEAELQDIC[CAM]NDVLELLDK_	_EKIEAELQDICNDVLELLDK_	3	P31946	14-3-3 protein beta/alpha	TRUE	796.405	142.59	EKIEAELQDICNDVLELLDK	y	4	1	488.308	60.5872
_EKIEAELQDIC[CAM]NDVLELLDK_	_EKIEAELQDICNDVLELLDK_	3	P31946	14-3-3 protein beta/alpha	TRUE	796.405	142.59	EKIEAELQDICNDVLELLDK	y	9	1	1058.57	58.8645
_EKIEAELQDIC[CAM]NDVLELLDK_	_EKIEAELQDICNDVLELLDK_	3	P31946	14-3-3 protein beta/alpha	TRUE	796.405	142.59	EKIEAELQDICNDVLELLDK	y	3	1	375.224	46.6559
_EKIEAELQDIC[CAM]NDVLELLDK_	_EKIEAELQDICNDVLELLDK_	3	P31946	14-3-3 protein beta/alpha	TRUE	796.405	142.59	EKIEAELQDICNDVLELLDK	y	5	1	617.35	46.4401
_EKIEAELQDIC[CAM]NDVLELLDK_	_EKIEAELQDICNDVLELLDK_	3	P31946	14-3-3 protein beta/alpha	TRUE	796.405	142.59	EKIEAELQDICNDVLELLDK	b	6	1	682.341	43.1128
_EKIEAELQDIC[CAM]NDVLELLDK_	_EKIEAELQDICNDVLELLDK_	3	P31946	14-3-3 protein beta/alpha	TRUE	796.405	142.59	EKIEAELQDICNDVLELLDK	y	8	1	944.53	39.6282
_[NtermAc]TMDKSELVQK_	_TMDKSELVQK_	2	P31946	14-3-3 protein beta/alpha	TRUE	610.813	3.07462	TMDKSELVQK	y	6	1	703.398	69.0515
_[NtermAc]TMDKSELVQK_	_TMDKSELVQK_	2	P31946	14-3-3 protein beta/alpha	TRUE	610.813	3.07462	TMDKSELVQK	y	9	2	539.284	43.5167
_[NtermAc]TMDKSELVQK_	_TMDKSELVQK_	2	P31946	14-3-3 protein beta/alpha	TRUE	610.813	3.07462	TMDKSELVQK	y	7	2	416.25	24.0012
_[NtermAc]TMDKSELVQK_	_TMDKSELVQK_	2	P31946	14-3-3 protein beta/alpha	TRUE	610.813	3.07462	TMDKSELVQK	y	4	1	487.324	12.2116
_[NtermAc]TMDKSELVQK_	_TMDKSELVQK_	2	P31946	14-3-3 protein beta/alpha	TRUE	610.813	3.07462	TMDKSELVQK	y	3	1	374.24	11.8255
_IEAELQDIC[CAM]NDVLELLDK_	_IEAELQDICNDVLELLDK_	2	P31946	14-3-3 protein beta/alpha	TRUE	1065.54	140.908	IEAELQDICNDVLELLDK	b	3	1	314.171	86.8269
_IEAELQDIC[CAM]NDVLELLDK_	_IEAELQDICNDVLELLDK_	2	P31946	14-3-3 protein beta/alpha	TRUE	1065.54	140.908	IEAELQDICNDVLELLDK	b	4	1	443.214	71.0515
_IEAELQDIC[CAM]NDVLELLDK_	_IEAELQDICNDVLELLDK_	2	P31946	14-3-3 protein beta/alpha	TRUE	1065.54	140.908	IEAELQDICNDVLELLDK	y	10	1	1218.6	58.0195
_IEAELQDIC[CAM]NDVLELLDK_	_IEAELQDICNDVLELLDK_	2	P31946	14-3-3 protein beta/alpha	TRUE	1065.54	140.908	IEAELQDICNDVLELLDK	y	3	1	375.224	47.8335
_IEAELQDIC[CAM]NDVLELLDK_	_IEAELQDICNDVLELLDK_	2	P31946	14-3-3 protein beta/alpha	TRUE	1065.54	140.908	IEAELQDICNDVLELLDK	y	4	1	488.308	47.2973
_IEAELQDIC[CAM]NDVLELLDK_	_IEAELQDICNDVLELLDK_	2	P31946	14-3-3 protein beta/alpha	TRUE	1065.54	140.908	IEAELQDICNDVLELLDK	y	6	1	730.435	28.0299
_IEAELQDIC[CAM]NDVLELLDK_	_IEAELQDICNDVLELLDK_	2	P31946	14-3-3 protein beta/alpha	TRUE	1065.54	140.908	IEAELQDICNDVLELLDK	y	5	1	617.35	24.0853
_IEAELQDIC[CAM]NDVLELLDK_	_IEAELQDICNDVLELLDK_	2	P31946	14-3-3 protein beta/alpha	TRUE	1065.54	140.908	IEAELQDICNDVLELLDK	y	12	1	1446.71	21.4791
_IEAELQDIC[CAM]NDVLELLDK_	_IEAELQDICNDVLELLDK_	2	P31946	14-3-3 protein beta/alpha	TRUE	1065.54	140.908	IEAELQDICNDVLELLDK	b	7	1	799.383	21.0953
_TAFDEAIAELDTLNEESYK_	_TAFDEAIAELDTLNEESYK_	2	P31946	14-3-3 protein beta/alpha	TRUE	1080.01	107.42	TAFDEAIAELDTLNEESYK	b	6	1	617.257	100
_TAFDEAIAELDTLNEESYK_	_TAFDEAIAELDTLNEESYK_	2	P31946	14-3-3 protein beta/alpha	TRUE	1080.01	107.42	TAFDEAIAELDTLNEESYK	b	6	1	635.267	93.4653
_TAFDEAIAELDTLNEESYK_	_TAFDEAIAELDTLNEESYK_	2	P31946	14-3-3 protein beta/alpha	TRUE	1080.01	107.42	TAFDEAIAELDTLNEESYK	y	12	1	1411.66	88.9428
_TAFDEAIAELDTLNEESYK_	_TAFDEAIAELDTLNEESYK_	2	P31946	14-3-3 protein beta/alpha	TRUE	1080.01	107.42	TAFDEAIAELDTLNEESYK	y	9	1	1098.49	80.5607
_TAFDEAIAELDTLNEESYK_	_TAFDEAIAELDTLNEESYK_	2	P31946	14-3-3 protein beta/alpha	TRUE	1080.01	107.42	TAFDEAIAELDTLNEESYK	y	3	1	397.208	72.0336
_TAFDEAIAELDTLNEESYK_	_TAFDEAIAELDTLNEESYK_	2	P31946	14-3-3 protein beta/alpha	TRUE	1080.01	107.42	TAFDEAIAELDTLNEESYK	y	10	1	1211.58	71.3161
_TAFDEAIAELDTLNEESYK_	_TAFDEAIAELDTLNEESYK_	2	P31946	14-3-3 protein beta/alpha	TRUE	1080.01	107.42	TAFDEAIAELDTLNEESYK	y	4	1	526.251	65.7612
_TAFDEAIAELDTLNEESYK_	_TAFDEAIAELDTLNEESYK_	2	P31946	14-3-3 protein beta/alpha	TRUE	1080.01	107.42	TAFDEAIAELDTLNEESYK	y	11	1	1340.62	61.0664
_TAFDEAIAELDTLNEESYK_	_TAFDEAIAELDTLNEESYK_	2	P31946	14-3-3 protein beta/alpha	TRUE	1080.01	107.42	TAFDEAIAELDTLNEESYK	y	6	1	769.336	54.4458
_QTTVSNSQQAYQEAFEISK_	_QTTVSNSQQAYQEAFEISK_	2	P31946	14-3-3 protein beta/alpha	TRUE	1080.02	44.3479	QTTVSNSQQAYQEAFEISK	b	3	1	313.151	65.0292
_QTTVSNSQQAYQEAFEISK_	_QTTVSNSQQAYQEAFEISK_	2	P31946	14-3-3 protein beta/alpha	TRUE	1080.02	44.3479	QTTVSNSQQAYQEAFEISK	y	6	1	694.377	40.9405
_QTTVSNSQQAYQEAFEISK_	_QTTVSNSQQAYQEAFEISK_	2	P31946	14-3-3 protein beta/alpha	TRUE	1080.02	44.3479	QTTVSNSQQAYQEAFEISK	y	9	1	1114.54	21.107
_QTTVSNSQQAYQEAFEISK_	_QTTVSNSQQAYQEAFEISK_	2	P31946	14-3-3 protein beta/alpha	TRUE	1080.02	44.3479	QTTVSNSQQAYQEAFEISK	b	3	1	331.161	17.7458
_QTTVSNSQQAYQEAFEISK_	_QTTVSNSQQAYQEAFEISK_	2	P31946	14-3-3 protein beta/alpha	TRUE	1080.02	44.3479	QTTVSNSQQAYQEAFEISK	y	13	1	1528.73	17.5465
_QTTVSNSQQAYQEAFEISK_	_QTTVSNSQQAYQEAFEISK_	2	P31946	14-3-3 protein beta/alpha	TRUE	1080.02	44.3479	QTTVSNSQQAYQEAFEISK	b	5	1	517.262	11.7883
_YLSEVASGDNK_	_YLSEVASGDNK_	2	P31946	14-3-3 protein beta/alpha	TRUE	591.785	-6.96292	YLSEVASGDNK	y	9	1	906.416	68.2812
_YLSEVASGDNK_	_YLSEVASGDNK_	2	P31946	14-3-3 protein beta/alpha	TRUE	591.785	-6.96292	YLSEVASGDNK	y	6	1	591.273	36.8599
_YLSEVASGDNK_	_YLSEVASGDNK_	2	P31946	14-3-3 protein beta/alpha	TRUE	591.785	-6.96292	YLSEVASGDNK	y	5	1	520.236	21.5379
_YLSEVASGDNK_	_YLSEVASGDNK_	2	P31946	14-3-3 protein beta/alpha	TRUE	591.785	-6.96292	YLSEVASGDNK	y	7	1	690.342	20.043
_YLSEVASGDNK_	_YLSEVASGDNK_	2	P31946	14-3-3 protein beta/alpha	TRUE	591.785	-6.96292	YLSEVASGDNK	b	5	1	592.298	14.0879
_YLSEVASGDNK_	_YLSEVASGDNK_	2	P31946	14-3-3 protein beta/alpha	TRUE	591.785	-6.96292	YLSEVASGDNK	y	4	1	433.204	9.67661
_YLSEVASGDNK_	_YLSEVASGDNK_	2	P31946	14-3-3 protein beta/alpha	TRUE	591.785	-6.96292	YLSEVASGDNK	y	8	1	819.384	8.69795
_AVTEQGHELSNEER_	_AVTEQGHELSNEER_	3	P31946	14-3-3 protein beta/alpha	TRUE	533.585	-18.8426	AVTEQGHELSNEER	y	12	2	714.821	54.3312
_AVTEQGHELSNEER_	_AVTEQGHELSNEER_	3	P31946	14-3-3 protein beta/alpha	TRUE	533.585	-18.8426	AVTEQGHELSNEER	y	5	1	634.279	26.3373
_AVTEQGHELSNEER_	_AVTEQGHELSNEER_	3	P31946	14-3-3 protein beta/alpha	TRUE	533.585	-18.8426	AVTEQGHELSNEER	y	6	1	747.363	24.6983
_AVTEQGHELSNEER_	_AVTEQGHELSNEER_	3	P31946	14-3-3 protein beta/alpha	TRUE	533.585	-18.8426	AVTEQGHELSNEER	y	7	1	876.406	23.4387
_AVTEQGHELSNEER_	_AVTEQGHELSNEER_	3	P31946	14-3-3 protein beta/alpha	TRUE	533.585	-18.8426	AVTEQGHELSNEER	y	10	2	590.771	12.8408
_AVTEQGHELSNEER_	_AVTEQGHELSNEER_	3	P31946	14-3-3 protein beta/alpha	TRUE	533.585	-18.8426	AVTEQGHELSNEER	y	10	2	599.776	12.2571
_AVTEQGHELSNEER_	_AVTEQGHELSNEER_	3	P31946	14-3-3 protein beta/alpha	TRUE	533.585	-18.8426	AVTEQGHELSNEER	y	9	1	1070.49	11.4976
_AVTEQGHELSNEER_	_AVTEQGHELSNEER_	3	P31946	14-3-3 protein beta/alpha	TRUE	533.585	-18.8426	AVTEQGHELSNEER	y	11	2	655.292	9.8501
_AVTEQGHELSNEER_	_AVTEQGHELSNEER_	3	P31946	14-3-3 protein beta/alpha	TRUE	533.585	-18.8426	AVTEQGHELSNEER	y	9	2	535.747	9.68995
_AVTEQGHELSNEER_	_AVTEQGHELSNEER_	2	P31946	14-3-3 protein beta/alpha	TRUE	799.874	-18.8426	AVTEQGHELSNEER	y	9	1	1070.49	100
_AVTEQGHELSNEER_	_AVTEQGHELSNEER_	2	P31946	14-3-3 protein beta/alpha	TRUE	799.874	-18.8426	AVTEQGHELSNEER	y	12	2	714.821	89.4852
_AVTEQGHELSNEER_	_AVTEQGHELSNEER_	2	P31946	14-3-3 protein beta/alpha	TRUE	799.874	-18.8426	AVTEQGHELSNEER	y	6	1	747.363	75.3057
_AVTEQGHELSNEER_	_AVTEQGHELSNEER_	2	P31946	14-3-3 protein beta/alpha	TRUE	799.874	-18.8426	AVTEQGHELSNEER	y	7	1	876.406	73.5854
_AVTEQGHELSNEER_	_AVTEQGHELSNEER_	2	P31946	14-3-3 protein beta/alpha	TRUE	799.874	-18.8426	AVTEQGHELSNEER	y	5	1	634.279	70.1129
_AVTEQGHELSNEER_	_AVTEQGHELSNEER_	2	P31946	14-3-3 protein beta/alpha	TRUE	799.874	-18.8426	AVTEQGHELSNEER	y	8	1	1013.46	51.9897
_AVTEQGHELSNEER_	_AVTEQGHELSNEER_	2	P31946	14-3-3 protein beta/alpha	TRUE	799.874	-18.8426	AVTEQGHELSNEER	y	10	2	599.776	32.5911
_AVTEQGHELSNEER_	_AVTEQGHELSNEER_	2	P31946	14-3-3 protein beta/alpha	TRUE	799.874	-18.8426	AVTEQGHELSNEER	y	10	1	1198.54	30.3085
_AVTEQGHELSNEER_	_AVTEQGHELSNEER_	2	P31946	14-3-3 protein beta/alpha	TRUE	799.874	-18.8426	AVTEQGHELSNEER	b	8	1	852.385	25.6058
_YLIPNATQPESK_	_YLIPNATQPESK_	2	P31946	14-3-3 protein beta/alpha	TRUE	680.859	20.7954	YLIPNATQPESK	y	9	1	971.479	67.6692
_YLIPNATQPESK_	_YLIPNATQPESK_	2	P31946	14-3-3 protein beta/alpha	TRUE	680.859	20.7954	YLIPNATQPESK	y	9	2	486.243	44.7684
_YLIPNATQPESK_	_YLIPNATQPESK_	2	P31946	14-3-3 protein beta/alpha	TRUE	680.859	20.7954	YLIPNATQPESK	y	4	1	460.24	38.4266
_YLIPNATQPESK_	_YLIPNATQPESK_	2	P31946	14-3-3 protein beta/alpha	TRUE	680.859	20.7954	YLIPNATQPESK	y	7	1	760.384	10.1092
_YLIPNATQPESK_	_YLIPNATQPESK_	2	P31946	14-3-3 protein beta/alpha	TRUE	680.859	20.7954	YLIPNATQPESK	y	8	1	874.426	8.94435
_YLIPNATQPESK_	_YLIPNATQPESK_	2	P31946	14-3-3 protein beta/alpha	TRUE	680.859	20.7954	YLIPNATQPESK	y	6	1	689.346	8.06895
_YLIPNATQPESK_	_YLIPNATQPESK_	2	P31946	14-3-3 protein beta/alpha	TRUE	680.859	20.7954	YLIPNATQPESK	y	10	2	542.785	6.53638
_YLIPNATQPESK_	_YLIPNATQPESK_	2	P31946	14-3-3 protein beta/alpha	TRUE	680.859	20.7954	YLIPNATQPESK	y	5	1	571.272	5.66675
_YLIPNATQPESK_	_YLIPNATQPESK_	2	P31946	14-3-3 protein beta/alpha	TRUE	680.859	20.7954	YLIPNATQPESK	y	10	1	1084.56	5.18703
_QTTVSNSQQAYQEAFEISKK_	_QTTVSNSQQAYQEAFEISKK_	3	P31946	14-3-3 protein beta/alpha	TRUE	763.045	35.1379	QTTVSNSQQAYQEAFEISKK	y	16	2	929.453	100
_QTTVSNSQQAYQEAFEISKK_	_QTTVSNSQQAYQEAFEISKK_	3	P31946	14-3-3 protein beta/alpha	TRUE	763.045	35.1379	QTTVSNSQQAYQEAFEISKK	y	10	1	1242.64	50.5748
_QTTVSNSQQAYQEAFEISKK_	_QTTVSNSQQAYQEAFEISKK_	3	P31946	14-3-3 protein beta/alpha	TRUE	763.045	35.1379	QTTVSNSQQAYQEAFEISKK	y	3	1	362.24	49.8888
_QTTVSNSQQAYQEAFEISKK_	_QTTVSNSQQAYQEAFEISKK_	3	P31946	14-3-3 protein beta/alpha	TRUE	763.045	35.1379	QTTVSNSQQAYQEAFEISKK	y	18	2	1029.51	44.6708
_QTTVSNSQQAYQEAFEISKK_	_QTTVSNSQQAYQEAFEISKK_	3	P31946	14-3-3 protein beta/alpha	TRUE	763.045	35.1379	QTTVSNSQQAYQEAFEISKK	y	8	1	951.515	43.3785
_QTTVSNSQQAYQEAFEISKK_	_QTTVSNSQQAYQEAFEISKK_	3	P31946	14-3-3 protein beta/alpha	TRUE	763.045	35.1379	QTTVSNSQQAYQEAFEISKK	y	9	1	1079.57	30.8364
_QTTVSNSQQAYQEAFEISKK_	_QTTVSNSQQAYQEAFEISKK_	3	P31946	14-3-3 protein beta/alpha	TRUE	763.045	35.1379	QTTVSNSQQAYQEAFEISKK	y	14	2	828.915	24.31
_QTTVSNSQQAYQEAFEISKK_	_QTTVSNSQQAYQEAFEISKK_	3	P31946	14-3-3 protein beta/alpha	TRUE	763.045	35.1379	QTTVSNSQQAYQEAFEISKK	y	4	1	475.324	22.7229
_QTTVSNSQQAYQEAFEISKK_	_QTTVSNSQQAYQEAFEISKK_	3	P31946	14-3-3 protein beta/alpha	TRUE	763.045	35.1379	QTTVSNSQQAYQEAFEISKK	y	11	1	1313.67	19.4815
_DSTLIMQLLR_	_DSTLIMQLLR_	2	P31946;P62258;Q04917;P61981;P31947;P27348;P63104	14-3-3 protein beta/alpha;14-3-3 protein epsilon;14-3-3 protein eta;14-3-3 protein gamma;14-3-3 protein sigma;14-3-3 protein theta;14-3-3 protein zeta/delta	FALSE	595.334	102.582	DSTLIMQLLR	y	5	1	660.386	100
_DSTLIMQLLR_	_DSTLIMQLLR_	2	P31946;P62258;Q04917;P61981;P31947;P27348;P63104	14-3-3 protein beta/alpha;14-3-3 protein epsilon;14-3-3 protein eta;14-3-3 protein gamma;14-3-3 protein sigma;14-3-3 protein theta;14-3-3 protein zeta/delta	FALSE	595.334	102.582	DSTLIMQLLR	y	6	1	773.47	96.1739
_DSTLIMQLLR_	_DSTLIMQLLR_	2	P31946;P62258;Q04917;P61981;P31947;P27348;P63104	14-3-3 protein beta/alpha;14-3-3 protein epsilon;14-3-3 protein eta;14-3-3 protein gamma;14-3-3 protein sigma;14-3-3 protein theta;14-3-3 protein zeta/delta	FALSE	595.334	102.582	DSTLIMQLLR	y	7	1	886.554	31.2942
_DSTLIMQLLR_	_DSTLIMQLLR_	2	P31946;P62258;Q04917;P61981;P31947;P27348;P63104	14-3-3 protein beta/alpha;14-3-3 protein epsilon;14-3-3 protein eta;14-3-3 protein gamma;14-3-3 protein sigma;14-3-3 protein theta;14-3-3 protein zeta/delta	FALSE	595.334	102.582	DSTLIMQLLR	b	4	1	399.187	25.9073
_DSTLIMQLLR_	_DSTLIMQLLR_	2	P31946;P62258;Q04917;P61981;P31947;P27348;P63104	14-3-3 protein beta/alpha;14-3-3 protein epsilon;14-3-3 protein eta;14-3-3 protein gamma;14-3-3 protein sigma;14-3-3 protein theta;14-3-3 protein zeta/delta	FALSE	595.334	102.582	DSTLIMQLLR	y	4	1	529.346	24.8736
_DSTLIMQLLR_	_DSTLIMQLLR_	2	P31946;P62258;Q04917;P61981;P31947;P27348;P63104	14-3-3 protein beta/alpha;14-3-3 protein epsilon;14-3-3 protein eta;14-3-3 protein gamma;14-3-3 protein sigma;14-3-3 protein theta;14-3-3 protein zeta/delta	FALSE	595.334	102.582	DSTLIMQLLR	b	3	1	304.114	18.0005
_DSTLIMQLLR_	_DSTLIMQLLR_	2	P31946;P62258;Q04917;P61981;P31947;P27348;P63104	14-3-3 protein beta/alpha;14-3-3 protein epsilon;14-3-3 protein eta;14-3-3 protein gamma;14-3-3 protein sigma;14-3-3 protein theta;14-3-3 protein zeta/delta	FALSE	595.334	102.582	DSTLIMQLLR	b	4	1	417.198	16.3326
[truncated: 188,960 more rows]

## Sheet: microtissue SG MSMS Scan annot
ModifiedSequence	RawFile	PrecursorCharge	Retention time	PEP	MS/MS Count	MS/MS Scan Number
[truncated: 82,061 more rows]

[truncated: 1 more sheets: HEK-293 MSMS scan annot]
