# Supplementary material for: Extending the Limits of Quantitative Proteome Profiling with Data-Independent Acquisition and Application to Acetaminophen-Treated Three-Dimensional Liver Microtissues
Source: Mol Cell Proteomics. 2015 Feb 27;14(5):1400–10. doi: 10.1074/mcp.M114.044305 (PMC4424408; doi:10.1074/mcp.M114.044305)
Supplement: Supplemental Data [file supp_M114.044305_mcp.M114.044305-3.xlsx]

## Sheet: Legends
Legend
Protein			Protein Uniprot Accession
Pairwise comparison			Sample Pairwise Comparison (sample Y / Sample X)
log2FC			log 2 fold change measured
standard error of the log2 fold change			standard error of the log2 fold change
Tvalue			Tvalue
degree of freedom of the Student test			degree of freedom of the Student test
pvalue			pvalue
adj.pvalue			Benjamini & Hochberg adjusted pValue
Mastermix			wether protein is part of a master mix
Sheets
RAW			unprocessed RAW intensities and Identification
normalized data table			Processed data tables used for ANOVA analysis
ANOVA analysis			Result of ANOVA analysis

## Sheet: HRM ANOVA analysis
Protein	Pairwise comparison	log2FC	standard error of the log2 fold change	Tvalue	degree of freedom of the Student test	pvalue	adj.pvalue	Mastermix
P02789	S7/S1	6.75147	0.0890725	75.7974	14	1.05178e-19	8.36168e-15	TRUE
P02789	S8/S1	7.09387	0.0963625	73.6165	14	1.58132e-19	8.36168e-15	TRUE
P02789	S6/S1	6.0879	0.0861353	70.6783	14	2.79279e-19	9.68563e-15	TRUE
P02789	S7/S2	6.14018	0.0889782	69.0076	14	3.9003e-19	9.68563e-15	TRUE
P02789	S5/S1	5.65618	0.0833729	67.842	14	4.94751e-19	9.68563e-15	TRUE
P02789	S8/S2	6.48258	0.0962753	67.3338	14	5.49508e-19	9.68563e-15	TRUE
P02789	S6/S2	5.47661	0.085975	63.7	14	1.19193e-18	1.80077e-14	TRUE
P02789	S7/S3	5.47308	0.0893276	61.2698	14	2.05099e-18	2.7113e-14	TRUE
P02789	S5/S2	5.04489	0.0831564	60.6675	14	2.35405e-18	2.74715e-14	TRUE
P02789	S8/S3	5.81549	0.0965373	60.2408	14	2.59763e-18	2.74715e-14	TRUE
P02789	S6/S3	4.80952	0.0863131	55.7217	14	7.70654e-18	7.4092e-14	TRUE
P02789	S7/S4	4.76564	0.0894619	53.27	14	1.44291e-17	1.27164e-13	TRUE
P02789	S8/S4	5.10804	0.0966612	52.8448	14	1.6134e-17	1.31251e-13	TRUE
P02789	S5/S3	4.3778	0.0835505	52.397	14	1.81648e-17	1.37217e-13	TRUE
P02754	S8/S1	-3.70657	0.071184	-52.0703	14	1.98191e-17	1.39732e-13	TRUE
P02672	S6/S1	6.11581	0.118938	51.4201	14	2.3611e-17	1.56063e-13	TRUE
P02754	S8/S2	-3.68259	0.0720532	-51.1093	14	2.56917e-17	1.59827e-13	TRUE
P02754	S7/S1	-3.52929	0.071184	-49.5798	14	3.92255e-17	2.30463e-13	TRUE
P02754	S8/S3	-3.40004	0.0698107	-48.7037	14	5.02781e-17	2.70069e-13	TRUE
P02754	S7/S2	-3.5053	0.0720532	-48.6488	14	5.1074e-17	2.70069e-13	TRUE
P02672	S5/S1	5.51094	0.114282	48.2224	14	5.77341e-17	2.82771e-13	TRUE
P02754	S8/S4	-3.42806	0.071184	-48.1577	14	5.88238e-17	2.82771e-13	TRUE
P02754	S6/S1	-3.40831	0.071184	-47.8803	14	6.37498e-17	2.93127e-13	TRUE
P02789	S6/S4	4.10207	0.0864838	47.4316	14	7.26754e-17	3.20244e-13	TRUE
P02754	S6/S2	-3.38432	0.0720532	-46.9698	14	8.32787e-17	3.52289e-13	TRUE
P02754	S7/S3	-3.22276	0.0698107	-46.1643	14	1.05944e-16	4.30933e-13	TRUE
P02672	S6/S2	5.46268	0.118937	45.9293	14	1.1374e-16	4.45508e-13	TRUE
P02754	S7/S4	-3.25077	0.071184	-45.6672	14	1.23167e-16	4.49626e-13	TRUE
P02672	S7/S1	6.06095	0.13273	45.6638	14	1.23295e-16	4.49626e-13	TRUE
P02754	S5/S1	-3.2174	0.071184	-45.1984	14	1.42178e-16	5.01208e-13	TRUE
P02662	S8/S1	-4.14082	0.0922013	-44.9106	14	1.5539e-16	5.30109e-13	TRUE
P02754	S6/S3	-3.10178	0.0698107	-44.4313	14	1.80401e-16	5.96202e-13	TRUE
P02754	S5/S2	-3.19342	0.0720532	-44.3203	14	1.86787e-16	5.98603e-13	TRUE
P02672	S8/S1	6.28776	0.142971	43.9792	14	2.07973e-16	6.30709e-13	TRUE
P02754	S6/S4	-3.12979	0.071184	-43.9676	14	2.08733e-16	6.30709e-13	TRUE
P02789	S5/S4	3.67035	0.0837528	43.8236	14	2.18477e-16	6.41814e-13	TRUE
P02662	S8/S2	-4.0501	0.0943431	-42.9295	14	2.90989e-16	8.31724e-13	TRUE
P02662	S8/S3	-3.88897	0.0911533	-42.6641	14	3.17181e-16	8.82732e-13	TRUE
P02662	S8/S4	-3.87743	0.0911534	-42.5374	14	3.30565e-16	8.86575e-13	TRUE
P02672	S5/S2	4.85782	0.114319	42.4937	14	3.35328e-16	8.86575e-13	TRUE
P02754	S5/S3	-2.91087	0.0698107	-41.6967	14	4.36261e-16	1.1253e-12	TRUE
P02754	S5/S4	-2.93889	0.071184	-41.2858	14	5.00613e-16	1.26054e-12	TRUE
P02672	S7/S2	5.40783	0.132772	40.7303	14	6.04265e-16	1.46558e-12	TRUE
P02662	S7/S1	-3.75294	0.0922013	-40.7038	14	6.09756e-16	1.46558e-12	TRUE
P02672	S6/S3	4.79484	0.119262	40.2044	14	7.23783e-16	1.70099e-12	TRUE
P02672	S8/S2	5.63464	0.143031	39.3947	14	9.60074e-16	2.20725e-12	TRUE
P02662	S7/S2	-3.66222	0.0943431	-38.8181	14	1.1781e-15	2.65087e-12	TRUE
P02662	S7/S3	-3.5011	0.0911533	-38.4089	14	1.36477e-15	3.00692e-12	TRUE
P02662	S7/S4	-3.48955	0.0911534	-38.2822	14	1.42878e-15	3.08372e-12	TRUE
P02662	S6/S1	-3.50988	0.0922013	-38.0676	14	1.5447e-15	3.26723e-12	TRUE
P02672	S5/S3	4.18998	0.114602	36.5611	14	2.70437e-15	5.6079e-12	TRUE
P02662	S6/S2	-3.41916	0.0943431	-36.2418	14	3.054e-15	6.21113e-12	TRUE
P02662	S5/S1	-3.30608	0.0922013	-35.8572	14	3.5407e-15	7.0651e-12	TRUE
P02662	S6/S3	-3.25804	0.0911533	-35.7424	14	3.70157e-15	7.24932e-12	TRUE
P02672	S7/S3	4.73999	0.133059	35.6231	14	3.87712e-15	7.34292e-12	TRUE
P02662	S6/S4	-3.24649	0.0911534	-35.6157	14	3.88823e-15	7.34292e-12	TRUE
P02672	S8/S3	4.9668	0.143234	34.6762	14	5.63104e-15	1.04477e-11	TRUE
P02662	S5/S2	-3.21536	0.0943431	-34.0816	14	7.15486e-15	1.3046e-11	TRUE
P02672	S6/S4	4.06934	0.119881	33.9449	14	7.56417e-15	1.35586e-11	TRUE
P02662	S5/S3	-3.05424	0.0911533	-33.5066	14	9.05477e-15	1.59599e-11	TRUE
P02662	S5/S4	-3.04269	0.0911534	-33.3799	14	9.542e-15	1.6543e-11	TRUE
Q68CQ1	S8/S3	-4.66719	0.14514	-32.1564	14	1.59938e-14	2.72813e-11	FALSE
Q68CQ1	S8/S2	-4.59671	0.14514	-31.6708	14	1.97373e-14	3.31324e-11	FALSE
P02676	S7/S1	5.75806	0.182051	31.6289	14	2.01022e-14	3.32176e-11	TRUE
Q68CQ1	S7/S3	-4.51301	0.14514	-31.0941	14	2.54418e-14	4.13942e-11	FALSE
Q68CQ1	S6/S3	-4.48299	0.14514	-30.8873	14	2.78991e-14	4.47045e-11	FALSE
P02676	S6/S1	5.59342	0.182669	30.6205	14	3.14489e-14	4.91747e-11	TRUE
Q68CQ1	S7/S2	-4.44254	0.14514	-30.6086	14	3.16188e-14	4.91747e-11	FALSE
Q68CQ1	S6/S2	-4.41251	0.14514	-30.4017	14	3.47222e-14	5.32185e-11	FALSE
P02676	S5/S1	5.23568	0.173526	30.1722	14	3.85498e-14	5.8241e-11	TRUE
P02672	S5/S4	3.46448	0.115308	30.0453	14	4.08589e-14	6.08296e-11	TRUE
P02672	S7/S4	4.01449	0.133745	30.016	14	4.14135e-14	6.08296e-11	TRUE
P02672	S8/S4	4.2413	0.143867	29.4806	14	5.30838e-14	7.66889e-11	TRUE
Q68CQ1	S5/S3	-4.27547	0.14514	-29.4575	14	5.36611e-14	7.66889e-11	FALSE
Q68CQ1	S8/S1	-4.26871	0.14514	-29.411	14	5.48446e-14	7.73352e-11	FALSE
Q68CQ1	S5/S2	-4.205	0.14514	-28.9719	14	6.74822e-14	9.39033e-11	FALSE
Q68CQ1	S8/S4	-4.19115	0.14514	-28.8766	14	7.06206e-14	9.69942e-11	FALSE
P80025	S8/S1	-4.09984	0.144417	-28.3889	14	8.92999e-14	1.21077e-10	TRUE
Q68CQ1	S7/S1	-4.11454	0.14514	-28.3487	14	9.10606e-14	1.21901e-10	FALSE
P02676	S8/S1	5.71159	0.202467	28.21	14	9.74271e-14	1.28794e-10	TRUE
Q68CQ1	S6/S1	-4.08451	0.14514	-28.1418	14	1.00727e-13	1.31512e-10	FALSE
P02676	S7/S2	5.10085	0.181934	28.0368	14	1.06051e-13	1.36775e-10	TRUE
Q68CQ1	S7/S4	-4.03698	0.14514	-27.8143	14	1.18345e-13	1.50791e-10	FALSE
P80025	S8/S4	-3.76663	0.136128	-27.6697	14	1.27149e-13	1.60081e-10	TRUE
Q68CQ1	S6/S4	-4.00695	0.14514	-27.6074	14	1.31153e-13	1.63179e-10	FALSE
P80025	S8/S2	-3.91276	0.141929	-27.5684	14	1.33735e-13	1.64456e-10	TRUE
P02676	S6/S2	4.93621	0.182553	27.0399	14	1.74536e-13	2.12164e-10	TRUE
P80025	S8/S3	-3.81914	0.141929	-26.9087	14	1.8661e-13	2.24263e-10	TRUE
P68082	S8/S4	-7.01083	0.261037	-26.8576	14	1.91552e-13	2.27615e-10	TRUE
P61823	S7/S1	6.76428	0.2527	26.768	14	2.0056e-13	2.35671e-10	TRUE
Q68CQ1	S5/S1	-3.877	0.14514	-26.7121	14	2.0641e-13	2.3988e-10	FALSE
P02676	S5/S2	4.57847	0.173404	26.4035	14	2.42158e-13	2.78366e-10	TRUE
Q68CQ1	S5/S4	-3.79944	0.14514	-26.1777	14	2.72484e-13	3.09453e-10	FALSE
P80025	S7/S1	-3.77791	0.144417	-26.1598	14	2.75054e-13	3.09453e-10	TRUE
P68082	S8/S3	-8.00088	0.309325	-25.8656	14	3.21277e-13	3.57652e-10	TRUE
P61823	S6/S1	6.17973	0.24279	25.4529	14	4.00641e-13	4.41356e-10	TRUE
P68082	S8/S5	-5.61252	0.220698	-25.4308	14	4.05452e-13	4.42051e-10	TRUE
P80025	S7/S4	-3.44471	0.136128	-25.3049	14	4.34034e-13	4.6483e-10	TRUE
P80025	S7/S2	-3.59084	0.141929	-25.3002	14	4.35135e-13	4.6483e-10	TRUE
P02789	S4/S1	1.98583	0.0790972	25.1062	14	4.83582e-13	5.11417e-10	TRUE
P80025	S6/S1	-3.61211	0.144417	-25.0117	14	5.09246e-13	5.33226e-10	TRUE
P02676	S8/S2	5.05438	0.202363	24.9769	14	5.19082e-13	5.38197e-10	TRUE
P61823	S8/S1	7.63107	0.30925	24.6761	14	6.12866e-13	6.29265e-10	TRUE
P80025	S7/S3	-3.49722	0.141929	-24.6405	14	6.25089e-13	6.35644e-10	TRUE
P61823	S7/S2	6.18369	0.2527	24.4705	14	6.87326e-13	6.92275e-10	TRUE
P80025	S6/S2	-3.42504	0.141929	-24.132	14	8.31783e-13	8.29869e-10	TRUE
P80025	S6/S4	-3.2789	0.136128	-24.0869	14	8.53367e-13	8.43446e-10	TRUE
P80025	S5/S1	-3.43807	0.144417	-23.8066	14	1.00165e-12	9.74814e-10	TRUE
P02676	S7/S3	4.34724	0.182647	23.8013	14	1.00472e-12	9.74814e-10	TRUE
P80025	S6/S3	-3.33142	0.141929	-23.4723	14	1.21537e-12	1.16848e-09	TRUE
P61823	S5/S1	5.28887	0.228832	23.1125	14	1.5012e-12	1.43028e-09	TRUE
P61823	S6/S2	5.59914	0.24279	23.0616	14	1.54707e-12	1.46082e-09	TRUE
P80025	S5/S2	-3.25099	0.141929	-22.9057	14	1.69729e-12	1.58848e-09	TRUE
P02676	S6/S3	4.18259	0.183264	22.8228	14	1.78348e-12	1.64963e-09	TRUE
P80025	S5/S4	-3.10486	0.136128	-22.8083	14	1.79896e-12	1.64963e-09	TRUE
P61823	S8/S2	7.05048	0.30925	22.7987	14	1.80942e-12	1.64963e-09	TRUE
P68082	S8/S1	-6.69203	0.294865	-22.6952	14	1.9253e-12	1.74028e-09	TRUE
P80025	S5/S3	-3.15737	0.141929	-22.2461	14	2.52909e-12	2.26667e-09	TRUE
P02676	S5/S3	3.82485	0.174152	21.9627	14	3.01215e-12	2.67691e-09	TRUE
P61823	S7/S3	5.4914	0.2527	21.7309	14	3.48065e-12	3.0675e-09	TRUE
P02676	S8/S3	4.30076	0.203003	21.1857	14	4.91896e-12	4.29925e-09	TRUE
P61823	S5/S2	4.70828	0.228832	20.5753	14	7.31901e-12	6.3445e-09	TRUE
P61823	S8/S3	6.35819	0.30925	20.5601	14	7.39282e-12	6.35639e-09	TRUE
P00921	S8/S2	-3.48136	0.16984	-20.4979	14	7.70326e-12	6.56989e-09	TRUE
P12799	S7/S1	5.47032	0.26737	20.4597	14	7.9005e-12	6.6842e-09	TRUE
P00921	S8/S1	-3.51447	0.172957	-20.3199	14	8.67094e-12	7.27781e-09	TRUE
P61823	S6/S3	4.90685	0.24279	20.2102	14	9.33176e-12	7.77078e-09	TRUE
P68082	S8/S2	-6.78112	0.335899	-20.1879	14	9.47245e-12	7.82632e-09	TRUE
P00921	S8/S3	-3.41722	0.169868	-20.1169	14	9.93658e-12	8.14615e-09	TRUE
P02676	S7/S4	3.62212	0.182839	19.8104	14	1.22347e-11	9.95304e-09	TRUE
P68082	S7/S3	-6.08248	0.310287	-19.6028	14	1.41117e-11	1.13924e-08	TRUE
P02666	S8/S2	-8.78093	0.449079	-19.5532	14	1.46038e-11	1.17003e-08	TRUE
P00921	S8/S4	-3.28148	0.168257	-19.5028	14	1.51228e-11	1.19348e-08	TRUE
P12799	S5/S1	4.86346	0.249501	19.4927	14	1.52289e-11	1.19348e-08	TRUE
P00921	S7/S2	-3.31055	0.16984	-19.4922	14	1.5235e-11	1.19348e-08	TRUE
P68082	S7/S4	-5.09243	0.261829	-19.4494	14	1.56941e-11	1.2204e-08	TRUE
P00921	S7/S1	-3.34366	0.172957	-19.3324	14	1.703e-11	1.31462e-08	TRUE
P00921	S7/S3	-3.24641	0.169868	-19.1113	14	1.98945e-11	1.52461e-08	TRUE
P61823	S7/S4	4.81368	0.2527	19.049	14	2.07927e-11	1.57669e-08	TRUE
P12799	S6/S1	5.10522	0.268081	19.0436	14	2.08723e-11	1.57669e-08	TRUE
P02672	S4/S1	2.04647	0.108521	18.8577	14	2.38288e-11	1.77751e-08	TRUE
P02676	S6/S4	3.45747	0.183367	18.8555	14	2.38669e-11	1.77751e-08	TRUE
P02666	S8/S3	-8.78983	0.474044	-18.5422	14	2.99219e-11	2.21288e-08	TRUE
P00921	S7/S4	-3.11067	0.168257	-18.4876	14	3.11355e-11	2.28664e-08	TRUE
P61823	S8/S4	5.68047	0.30925	18.3686	14	3.39694e-11	2.47756e-08	TRUE
P12799	S7/S2	4.86866	0.26737	18.2094	14	3.81934e-11	2.76477e-08	TRUE
P02666	S8/S1	-8.80135	0.483561	-18.2011	14	3.843e-11	2.76477e-08	TRUE
A6NL28;P06753	S8/S6	0.832869	0.045931	18.133	14	4.04183e-11	2.88816e-08	FALSE
P68082	S8/S6	-3.72582	0.209305	-17.8009	14	5.18337e-11	3.67901e-08	TRUE
P02676	S5/S4	3.09973	0.174325	17.7814	14	5.26024e-11	3.70868e-08	TRUE
P00921	S6/S2	-3.01249	0.16984	-17.7372	14	5.43905e-11	3.80935e-08	TRUE
P00921	S6/S1	-3.0456	0.172957	-17.609	14	5.99582e-11	4.17167e-08	TRUE
P02676	S8/S4	3.57565	0.203239	17.5933	14	6.06831e-11	4.19451e-08	TRUE
P61823	S5/S3	4.01599	0.228832	17.55	14	6.27261e-11	4.30757e-08	TRUE
P00921	S5/S2	-2.9687	0.16984	-17.4794	14	6.62136e-11	4.51774e-08	TRUE
P61823	S6/S4	4.22913	0.24279	17.4188	14	6.93699e-11	4.70274e-08	TRUE
P02789	S4/S2	1.37454	0.0789963	17.4001	14	7.03802e-11	4.74084e-08	TRUE
P02666	S8/S4	-7.58221	0.436156	-17.3842	14	7.12495e-11	4.76902e-08	TRUE
P00921	S6/S3	-2.94835	0.169868	-17.3567	14	7.27792e-11	4.81364e-08	TRUE
P00921	S5/S1	-3.00181	0.172957	-17.3558	14	7.28264e-11	4.81364e-08	TRUE
P00921	S5/S3	-2.90456	0.169868	-17.0989	14	8.89503e-11	5.84287e-08	TRUE
P12799	S5/S2	4.2618	0.249501	17.0813	14	9.01855e-11	5.88745e-08	TRUE
P12799	S6/S2	4.50356	0.268081	16.7993	14	1.12704e-10	7.31235e-08	TRUE
P12799	S8/S1	5.70579	0.340263	16.7687	14	1.15482e-10	7.44689e-08	TRUE
P00921	S6/S4	-2.81261	0.168257	-16.7162	14	1.20435e-10	7.71919e-08	TRUE
P68082	S7/S5	-3.69412	0.221463	-16.6805	14	1.23924e-10	7.89498e-08	TRUE
A6NL28;P06753	S8/S1	0.7641	0.045931	16.6358	14	1.28449e-10	8.13426e-08	FALSE
P83876	S8/S6	1.17215	0.0710136	16.506	14	1.42627e-10	8.97835e-08	FALSE
P00921	S5/S4	-2.76882	0.168257	-16.4559	14	1.48534e-10	9.2949e-08	TRUE
P02789	S3/S1	1.27838	0.078866	16.2096	14	1.81655e-10	1.13007e-07	TRUE
P68082	S7/S1	-4.77362	0.296223	-16.115	14	1.96396e-10	1.21462e-07	TRUE
A6NL28;P06753	S8/S7	0.724674	0.045931	15.7774	14	2.60337e-10	1.60071e-07	FALSE
A6NL28;P06753	S8/S5	0.720637	0.045931	15.6896	14	2.80411e-10	1.71417e-07	FALSE
P12799	S7/S3	4.18625	0.26737	15.6571	14	2.88229e-10	1.75184e-07	TRUE
A6NL28;P06753	S8/S2	0.714948	0.045931	15.5657	14	3.11555e-10	1.87926e-07	FALSE
P83876	S8/S7	1.10506	0.0710136	15.5612	14	3.12748e-10	1.87926e-07	FALSE
Q96BW9	S6/S1	2.44931	0.158449	15.458	14	3.4163e-10	2.04121e-07	FALSE
P83876	S8/S5	1.09129	0.0710136	15.3673	14	3.69379e-10	2.19461e-07	FALSE
Q96BW9	S8/S1	2.4195	0.158449	15.2699	14	4.01883e-10	2.37439e-07	FALSE
A6NL28;P06753	S8/S3	0.698145	0.045931	15.1999	14	4.27126e-10	2.50951e-07	FALSE
A6NL28;P06753	S8/S4	0.690904	0.045931	15.0422	14	4.90366e-10	2.86514e-07	FALSE
P12799	S8/S2	5.10413	0.340263	15.0005	14	5.08707e-10	2.95598e-07	TRUE
P02666	S7/S2	-6.58225	0.449079	-14.6572	14	6.9077e-10	3.99197e-07	TRUE
P61823	S5/S4	3.33827	0.228832	14.5883	14	7.35085e-10	4.22498e-07	TRUE
P02789	S8/S5	1.43769	0.0993311	14.4737	14	8.15639e-10	4.64691e-07	TRUE
P02666	S8/S5	-6.09024	0.420844	-14.4715	14	8.17282e-10	4.64691e-07	TRUE
P68082	S7/S2	-4.86271	0.336449	-14.453	14	8.3113e-10	4.70037e-07	TRUE
P83876	S8/S3	1.02406	0.0710136	14.4207	14	8.56031e-10	4.81545e-07	FALSE
P12799	S5/S3	3.57939	0.249501	14.3462	14	9.1646e-10	5.1281e-07	TRUE
P12799	S6/S3	3.82115	0.268081	14.2537	14	9.97835e-10	5.55406e-07	TRUE
P05412	S8/S1	1.45127	0.102117	14.2119	14	1.03715e-09	5.74267e-07	FALSE
Q96BW9	S7/S1	2.24288	0.158449	14.1552	14	1.09313e-09	6.02108e-07	FALSE
P83876	S8/S1	0.991478	0.0710136	13.9618	14	1.30954e-09	7.17574e-07	FALSE
P83876	S8/S2	0.989843	0.0710136	13.9388	14	1.33821e-09	7.29503e-07	FALSE
P02666	S7/S3	-6.59115	0.474044	-13.9041	14	1.38266e-09	7.49872e-07	TRUE
P02676	S4/S1	2.13595	0.155287	13.7548	14	1.5927e-09	8.59377e-07	TRUE
Q9UK76	S8/S2	0.383543	0.0280428	13.6771	14	1.71545e-09	9.2091e-07	FALSE
P02666	S7/S1	-6.60267	0.483561	-13.6543	14	1.75331e-09	9.35448e-07	TRUE
P68082	S6/S3	-4.27507	0.313188	-13.6501	14	1.76022e-09	9.35448e-07	TRUE
Q07866;Q9H0B6;Q9NSK0	S8/S1	0.649535	0.047848	13.575	14	1.89206e-09	1.00048e-06	FALSE
Q96BW9	S5/S1	2.0854	0.158449	13.1613	14	2.83301e-09	1.49059e-06	FALSE
P83876	S8/S4	0.932807	0.0710136	13.1356	14	2.90611e-09	1.52148e-06	FALSE
Q9UK76	S8/S5	0.365861	0.0280428	13.0465	14	3.17507e-09	1.6541e-06	FALSE
P12799	S7/S4	3.47709	0.26737	13.0048	14	3.31014e-09	1.71602e-06	TRUE
P12799	S8/S3	4.42172	0.340263	12.995	14	3.34274e-09	1.72446e-06	TRUE
P02672	S4/S2	1.39334	0.108493	12.8427	14	3.89547e-09	1.99985e-06	TRUE
Q9UK76	S8/S7	0.359755	0.0280428	12.8288	14	3.95069e-09	2.0184e-06	FALSE
Q96BW9	S6/S2	1.99608	0.158449	12.5976	14	5.00009e-09	2.54226e-06	FALSE
Q96BW9	S8/S2	1.96627	0.158449	12.4095	14	6.07309e-09	3.07304e-06	FALSE
P68082	S6/S4	-3.28501	0.265744	-12.3616	14	6.38376e-09	3.2042e-06	TRUE
Q9UK76	S8/S6	0.346614	0.0280428	12.3602	14	6.39289e-09	3.2042e-06	FALSE
P02666	S7/S4	-5.38352	0.436156	-12.3431	14	6.50784e-09	3.24643e-06	TRUE
Q9UK76	S8/S4	0.345807	0.0280428	12.3314	14	6.5881e-09	3.27104e-06	FALSE
P02672	S3/S1	1.32096	0.107447	12.2941	14	6.8505e-09	3.38543e-06	TRUE
Q9BW83	S8/S5	-2.28299	0.188278	-12.1256	14	8.18187e-09	4.00713e-06	FALSE
Q9UK76	S8/S1	0.340029	0.0280428	12.1254	14	8.1843e-09	4.00713e-06	FALSE
P02789	S7/S5	1.09529	0.0922249	11.8762	14	1.06833e-08	5.20657e-06	TRUE
Q9BW83	S8/S3	-2.22263	0.188278	-11.8051	14	1.15384e-08	5.59748e-06	FALSE
Q9NV56	S8/S1	0.540171	0.0457804	11.7992	14	1.16123e-08	5.60764e-06	FALSE
Q9UK76	S8/S3	0.328026	0.0280428	11.6974	14	1.29737e-08	6.23657e-06	FALSE
P30044	S8/S6	0.288173	0.0247782	11.6301	14	1.39652e-08	6.68281e-06	FALSE
P30044	S8/S5	0.287898	0.0247782	11.619	14	1.41367e-08	6.73442e-06	FALSE
P12799	S6/S4	3.11199	0.268081	11.6084	14	1.4302e-08	6.78262e-06	TRUE
P30044	S8/S7	0.287265	0.0247782	11.5935	14	1.45395e-08	6.86444e-06	FALSE
P30044	S8/S2	0.287041	0.0247782	11.5844	14	1.46851e-08	6.90238e-06	FALSE
Q9BW83	S8/S2	-2.17584	0.188278	-11.5566	14	1.51426e-08	7.08594e-06	FALSE
P12799	S5/S4	2.87023	0.249501	11.5039	14	1.6051e-08	7.47074e-06	TRUE
P00366	S8/S3	-3.04609	0.264859	-11.5008	14	1.61062e-08	7.47074e-06	TRUE
P00366	S8/S1	-3.0477	0.265755	-11.4681	14	1.67009e-08	7.71276e-06	TRUE
Q96BW9	S7/S2	1.78964	0.158449	11.2948	14	2.02707e-08	9.32065e-06	FALSE
Q07866;Q9H0B6;Q9NSK0	S8/S2	0.537446	0.047848	11.2324	14	2.17476e-08	9.95647e-06	FALSE
P30044	S8/S3	0.27742	0.0247782	11.1961	14	2.26572e-08	1.03282e-05	FALSE
P31943;P55795	S7/S3	-1.37233	0.123396	-11.1214	14	2.46643e-08	1.11949e-05	FALSE
Q9BW83	S8/S1	-2.08869	0.188278	-11.0937	14	2.54558e-08	1.15047e-05	FALSE
P05412	S7/S1	1.12607	0.102117	11.0273	14	2.74631e-08	1.23591e-05	FALSE
P31943;P55795	S5/S3	-1.35645	0.123396	-10.9927	14	2.85758e-08	1.28054e-05	FALSE
P00366	S8/S2	-2.85042	0.260362	-10.9479	14	3.00895e-08	1.33952e-05	TRUE
P56211;O43768	S8/S6	0.349676	0.0319447	10.9463	14	3.01455e-08	1.33952e-05	FALSE
P12799	S8/S4	3.71256	0.340263	10.9108	14	3.1405e-08	1.38965e-05	TRUE
Q14240	S8/S1	-1.07643	0.0988134	-10.8935	14	3.20403e-08	1.41186e-05	FALSE
Q9BW83	S8/S4	-2.0501	0.188278	-10.8887	14	3.22207e-08	1.41391e-05	FALSE
P11940;Q9H361;Q13310;Q4VXU2	S8/S3	0.457126	0.0423294	10.7992	14	3.57506e-08	1.56233e-05	FALSE
O43852	S8/S7	0.32684	0.0302851	10.7921	14	3.60505e-08	1.56896e-05	FALSE
Q8N4H5	S8/S6	-1.49918	0.139458	-10.75	14	3.78657e-08	1.6412e-05	FALSE
P00366	S7/S3	-2.82929	0.264859	-10.6822	14	4.10008e-08	1.76983e-05	TRUE
P20674	S8/S3	0.361421	0.0338746	10.6694	14	4.16259e-08	1.78951e-05	FALSE
P00366	S7/S1	-2.8309	0.265755	-10.6523	14	4.24715e-08	1.81847e-05	TRUE
Q96BW9	S6/S3	1.68335	0.158449	10.6239	14	4.39189e-08	1.87286e-05	FALSE
P05412	S6/S1	1.07839	0.102117	10.5604	14	4.73498e-08	2.01105e-05	FALSE
P46013	S8/S2	0.274839	0.0260413	10.554	14	4.77109e-08	2.01829e-05	FALSE
P30044	S8/S1	0.259029	0.0247782	10.4539	14	5.37567e-08	2.26401e-05	FALSE
O75391	S8/S1	1.07812	0.10316	10.4509	14	5.39477e-08	2.26401e-05	FALSE
P30443;P04439;P13746;P30447;P05534;P16188;P30455;P01889;P30460;P30461;P30462;P30464;P30466;P03989;P30685;P18463;Q95365;P30475;Q04826;P30479;P30480;P30481;P30483;P30484;P30485;P30487;P30488;P18464;P30490;P30491;P30492;P30493;P30495;P18465;P10319;Q29940;Q29836;P30498;Q29718;P30501;P04222;P30504;Q9TNN7;Q29963;P30505;P30508;P30510;Q07000;Q29960;Q29865;P13747;P17693;P01893	S8/S2	0.352986	0.0338164	10.4383	14	5.47695e-08	2.27836e-05	FALSE
P20674	S8/S4	0.353577	0.0338746	10.4378	14	5.48014e-08	2.27836e-05	FALSE
Q96BW9	S8/S3	1.65354	0.158449	10.4358	14	5.49361e-08	2.27836e-05	FALSE
Q14240	S8/S4	-1.02817	0.0988134	-10.4052	14	5.69913e-08	2.35437e-05	FALSE
P00366	S6/S3	-2.7503	0.264859	-10.384	14	5.84568e-08	2.40551e-05	TRUE
Q14240	S8/S2	-1.02501	0.0988134	-10.3732	14	5.92218e-08	2.42754e-05	FALSE
P00366	S6/S1	-2.75192	0.265755	-10.3551	14	6.05286e-08	2.47153e-05	TRUE
P05412	S8/S2	1.05484	0.102117	10.3297	14	6.24124e-08	2.53865e-05	FALSE
P23193;Q15560	S8/S1	0.241261	0.023421	10.3011	14	6.46125e-08	2.60855e-05	FALSE
Q96BW9	S5/S2	1.63217	0.158449	10.3009	14	6.46241e-08	2.60855e-05	FALSE
Q9NV56	S8/S5	0.470694	0.0457804	10.2815	14	6.61576e-08	2.66029e-05	FALSE
Q14240	S8/S5	-1.01384	0.0988134	-10.2601	14	6.78997e-08	2.72e-05	FALSE
P00366	S8/S4	-2.72375	0.265765	-10.2487	14	6.88469e-08	2.74754e-05	TRUE
P30044	S8/S4	0.252952	0.0247782	10.2086	14	7.22888e-08	2.87405e-05	FALSE
P02666	S6/S2	-4.57144	0.449079	-10.1796	14	7.4898e-08	2.96663e-05	TRUE
Q14194;Q16555;Q14195	S8/S6	0.567798	0.0558791	10.1612	14	7.66014e-08	3.02278e-05	FALSE
Q9BW83	S8/S6	-1.91094	0.188278	-10.1496	14	7.76979e-08	3.05221e-05	FALSE
P20674	S8/S2	0.343732	0.0338746	10.1472	14	7.79244e-08	3.05221e-05	FALSE
P18615	S8/S2	0.345012	0.0340392	10.1357	14	7.90283e-08	3.08403e-05	FALSE
P00366	S7/S2	-2.63362	0.260362	-10.1152	14	8.10414e-08	3.15096e-05	TRUE
Q8N5N7	S8/S4	0.366153	0.0363008	10.0866	14	8.39382e-08	3.24332e-05	FALSE
O43852	S8/S6	0.30458	0.0301991	10.0858	14	8.40301e-08	3.24332e-05	FALSE
P46013	S8/S1	0.262298	0.0260999	10.0497	14	8.78422e-08	3.37813e-05	FALSE
Q14194;Q16555;Q14195	S8/S2	0.561042	0.0558791	10.0403	14	8.88741e-08	3.40542e-05	FALSE
P02666	S8/S6	-4.20949	0.420844	-10.0025	14	9.31248e-08	3.55542e-05	TRUE
Q9UEE9	S8/S6	0.373877	0.037442	9.98549	14	9.51087e-08	3.6181e-05	FALSE
P56211;O43768	S8/S1	0.318685	0.0319447	9.97614	14	9.62187e-08	3.64721e-05	FALSE
P11940;Q9H361;Q13310;Q4VXU2	S8/S2	0.421721	0.0423294	9.96284	14	9.7821e-08	3.69055e-05	FALSE
P02789	S8/S6	1.00597	0.100992	9.96087	14	9.806e-08	3.69055e-05	TRUE
Q14240	S8/S3	-0.983488	0.0988134	-9.95298	14	9.90265e-08	3.71371e-05	FALSE
P05412	S8/S3	1.01577	0.102117	9.94711	14	9.97522e-08	3.7277e-05	FALSE
Q9H910	S8/S7	0.390125	0.0392451	9.94073	14	1.00546e-07	3.74415e-05	FALSE
P05412	S5/S1	1.01328	0.102117	9.92277	14	1.02821e-07	3.8154e-05	FALSE
Q8N5N7	S8/S1	0.359744	0.0363008	9.91008	14	1.0446e-07	3.86269e-05	FALSE
Q14240	S8/S6	-0.97846	0.0988134	-9.9021	14	1.05506e-07	3.88778e-05	FALSE
P68082	S6/S1	-2.96621	0.300587	-9.86804	14	1.10094e-07	4.04275e-05	TRUE
Q8N5N7	S8/S6	0.357591	0.0363008	9.85077	14	1.125e-07	4.1168e-05	FALSE
O75347	S8/S1	0.320882	0.0326256	9.83526	14	1.14709e-07	4.18318e-05	FALSE
Q9NV56	S8/S6	0.449211	0.0457804	9.81229	14	1.18067e-07	4.27842e-05	FALSE
P00366	S6/S2	-2.55463	0.260362	-9.81186	14	1.1813e-07	4.27842e-05	TRUE
P11940;Q9H361;Q13310;Q4VXU2	S8/S1	0.413458	0.0423294	9.76763	14	1.24895e-07	4.50797e-05	FALSE
Q9NUQ9	S7/S1	-1.14586	0.117444	-9.75661	14	1.26644e-07	4.55555e-05	FALSE
Q6UN15	S8/S1	0.292966	0.0300715	9.74231	14	1.28951e-07	4.61691e-05	FALSE
Q8N5N7	S8/S5	0.353593	0.0363008	9.74065	14	1.29222e-07	4.61691e-05	FALSE
P00366	S5/S3	-2.60149	0.267245	-9.73448	14	1.30235e-07	4.6374e-05	TRUE
P00366	S5/S1	-2.6031	0.267579	-9.72836	14	1.31246e-07	4.65774e-05	TRUE
Q9NV56	S8/S4	0.445039	0.0457804	9.72117	14	1.32446e-07	4.68459e-05	FALSE
A6NMX2;P06730	S8/S1	0.926914	0.0954279	9.71324	14	1.33782e-07	4.71609e-05	FALSE
P20674	S8/S7	0.327878	0.0338746	9.67917	14	1.39689e-07	4.89618e-05	FALSE
O43852	S8/S5	0.293113	0.0302851	9.67845	14	1.39817e-07	4.89618e-05	FALSE
P02666	S6/S3	-4.58033	0.474044	-9.66226	14	1.42725e-07	4.98151e-05	TRUE
Q8N5N7	S8/S2	0.35045	0.0363008	9.65406	14	1.44221e-07	5.01717e-05	FALSE
P48634	S8/S4	0.328472	0.0342365	9.59421	14	1.55661e-07	5.39321e-05	FALSE
P31943;P55795	S8/S3	-1.18364	0.123396	-9.59226	14	1.5605e-07	5.39321e-05	FALSE
Q9HCC0	S8/S2	-0.516319	0.0538632	-9.58575	14	1.57353e-07	5.42054e-05	FALSE
Q9NUQ9	S8/S1	-1.1253	0.117444	-9.58153	14	1.58205e-07	5.43219e-05	FALSE
P68082	S8/S7	-1.91841	0.200537	-9.56633	14	1.61314e-07	5.52103e-05	TRUE
P02676	S4/S2	1.47874	0.154871	9.54817	14	1.65114e-07	5.63285e-05	TRUE
P02666	S6/S1	-4.59186	0.483561	-9.49591	14	1.76591e-07	6.005e-05	TRUE
Q9HCC0	S8/S3	-0.508528	0.0538632	-9.44112	14	1.89536e-07	6.42454e-05	FALSE
P00366	S7/S4	-2.50695	0.265765	-9.43296	14	1.91548e-07	6.47199e-05	TRUE
Q9UEE9	S8/S5	0.352034	0.037442	9.40211	14	1.99365e-07	6.71466e-05	FALSE
P46013	S8/S5	0.244939	0.0260784	9.39243	14	2.01885e-07	6.77796e-05	FALSE
P31943;P55795	S6/S3	-1.15754	0.123396	-9.38075	14	2.04973e-07	6.85984e-05	FALSE
P48634	S8/S3	0.320803	0.0342365	9.37018	14	2.07811e-07	6.93288e-05	FALSE
P11940;Q9H361;Q13310;Q4VXU2	S8/S4	0.396481	0.0423294	9.36656	14	2.08793e-07	6.94376e-05	FALSE
P20674	S8/S5	0.317082	0.0338746	9.36047	14	2.10456e-07	6.9771e-05	FALSE
P20674	S8/S6	0.316849	0.0338746	9.35358	14	2.12352e-07	7.00549e-05	FALSE
P30443;P04439;P13746;P30447;P05534;P16188;P30455;P01889;P30460;P30461;P30462;P30464;P30466;P03989;P30685;P18463;Q95365;P30475;Q04826;P30479;P30480;P30481;P30483;P30484;P30485;P30487;P30488;P18464;P30490;P30491;P30492;P30493;P30495;P18465;P10319;Q29940;Q29836;P30498;Q29718;P30501;P04222;P30504;Q9TNN7;Q29963;P30505;P30508;P30510;Q07000;Q29960;Q29865;P13747;P17693;P01893	S8/S4	0.31627	0.0338164	9.35255	14	2.12637e-07	7.00549e-05	FALSE
P23193;Q15560	S8/S3	0.218684	0.023421	9.33712	14	2.16958e-07	7.12565e-05	FALSE
Q96BW9	S7/S3	1.47691	0.158449	9.32106	14	2.21554e-07	7.25409e-05	FALSE
Q7RTV0	S8/S2	0.332363	0.0357315	9.30168	14	2.2724e-07	7.41729e-05	FALSE
O75347	S8/S3	0.303071	0.0326256	9.28934	14	2.3094e-07	7.51486e-05	FALSE
Q9NV56	S8/S2	0.424746	0.0457804	9.2779	14	2.3443e-07	7.60502e-05	FALSE
P02662	S8/S5	-0.834738	0.0900649	-9.26818	14	2.37435e-07	7.67897e-05	TRUE
P02666	S7/S5	-3.89156	0.420844	-9.24703	14	2.44123e-07	7.87119e-05	TRUE
O43852	S8/S2	0.278537	0.0301336	9.24341	14	2.45286e-07	7.88463e-05	FALSE
Q14194;Q16555;Q14195	S8/S7	0.516013	0.0558791	9.23446	14	2.48191e-07	7.95383e-05	FALSE
O43852	S8/S1	0.277842	0.0301337	9.22029	14	2.52861e-07	8.05717e-05	FALSE
Q9H910	S8/S5	0.361842	0.0392451	9.22006	14	2.52939e-07	8.05717e-05	FALSE
O75347	S8/S2	0.300726	0.0326256	9.21747	14	2.53804e-07	8.06046e-05	FALSE
Q9NV56	S8/S7	0.420446	0.0457804	9.18398	14	2.65267e-07	8.39927e-05	FALSE
Q9NZI8;Q9Y6M1;O00425	S8/S7	0.432884	0.04715	9.18099	14	2.66316e-07	8.40691e-05	FALSE
P46013	S8/S4	0.239714	0.0261161	9.17877	14	2.67098e-07	8.40691e-05	FALSE
P20674	S8/S1	0.310303	0.0338746	9.16033	14	2.7369e-07	8.58883e-05	FALSE
P00366	S5/S2	-2.40582	0.26272	-9.15735	14	2.7477e-07	8.59722e-05	TRUE
P00366	S6/S4	-2.42797	0.265765	-9.13578	14	2.82737e-07	8.82041e-05	TRUE
Q9NZI8;Q9Y6M1;O00425	S8/S5	0.429954	0.04715	9.11885	14	2.89157e-07	8.99413e-05	FALSE
Q8N5N7	S8/S3	0.330741	0.0363008	9.11113	14	2.9214e-07	9.03473e-05	FALSE
Q6UN15	S8/S6	0.273982	0.0300715	9.11105	14	2.9217e-07	9.03473e-05	FALSE
Q9UEE9	S8/S7	0.340687	0.037442	9.09905	14	2.96868e-07	9.14194e-05	FALSE
A6NMX2;P06730	S8/S4	0.868182	0.0954279	9.09779	14	2.97366e-07	9.14194e-05	FALSE
O75347	S8/S5	0.296516	0.0326256	9.08845	14	3.01084e-07	9.20496e-05	FALSE
P48634	S8/S2	0.311151	0.0342365	9.08826	14	3.01157e-07	9.20496e-05	FALSE
P61823	S4/S1	1.9506	0.214682	9.08599	14	3.02071e-07	9.2063e-05	TRUE
P56211;O43768	S8/S2	0.290146	0.0319447	9.08276	14	3.03371e-07	9.21935e-05	FALSE
P02676	S3/S1	1.41083	0.1554	9.07868	14	3.05026e-07	9.24309e-05	TRUE
P46013	S8/S3	0.236558	0.0260999	9.06357	14	3.1123e-07	9.3952e-05	FALSE
P11940;Q9H361;Q13310;Q4VXU2	S8/S6	0.383595	0.0423294	9.06214	14	3.11823e-07	9.3952e-05	FALSE
Q6UN15	S8/S2	0.272001	0.0300715	9.04516	14	3.18969e-07	9.58321e-05	FALSE
O43852	S8/S4	0.271988	0.0301336	9.0261	14	3.27202e-07	9.80272e-05	FALSE
P25685;Q9UDY4	S8/S1	0.378643	0.0419734	9.02102	14	3.2943e-07	9.83134e-05	FALSE
P23193;Q15560	S8/S6	0.21125	0.023421	9.01969	14	3.30017e-07	9.83134e-05	FALSE
P33240	S8/S7	0.377546	0.0418904	9.0127	14	3.3312e-07	9.89591e-05	FALSE
O14737	S8/S3	0.42027	0.0466572	9.00762	14	3.35395e-07	9.93262e-05	FALSE
P18615	S8/S6	0.306549	0.0340392	9.00576	14	3.36234e-07	9.93262e-05	FALSE
Q9UEE9	S8/S3	0.337045	0.037442	9.00178	14	3.38029e-07	9.94168e-05	FALSE
P11940;Q9H361;Q4VXU2;Q5JQF8	S8/S3	0.359011	0.039886	9.00092	14	3.38421e-07	9.94168e-05	FALSE
P68082	S6/S2	-3.0553	0.34017	-8.9817	14	3.47258e-07	0.000101331	TRUE
O14910;Q9HAP6;Q9NUP9	S8/S5	0.214019	0.023836	8.97882	14	3.48602e-07	0.000101331	FALSE
P48556	S8/S1	0.372771	0.0415196	8.97818	14	3.48905e-07	0.000101331	FALSE
P46013	S8/S6	0.233815	0.0260496	8.97576	14	3.50037e-07	0.000101331	FALSE
O95159	S7/S6	-1.44712	0.161244	-8.97477	14	3.50504e-07	0.000101331	FALSE
A6NMX2;P06730	S8/S3	0.85626	0.0954279	8.97286	14	3.51407e-07	0.000101331	FALSE
A6NMX2;P06730	S8/S2	0.856213	0.0954279	8.97236	14	3.51643e-07	0.000101331	FALSE
P23193;Q15560	S8/S7	0.209722	0.023421	8.95445	14	3.6021e-07	0.000103517	FALSE
P09496	S8/S6	0.335052	0.0374725	8.94127	14	3.66658e-07	0.000104802	FALSE
Q6UN15	S8/S3	0.268877	0.0300715	8.94126	14	3.66664e-07	0.000104802	FALSE
Q7RTV0	S8/S1	0.319073	0.0357315	8.92975	14	3.72392e-07	0.000106153	FALSE
P02789	S4/S3	0.707448	0.0792731	8.92419	14	3.75194e-07	0.000106664	TRUE
O43852	S8/S3	0.268394	0.0300875	8.92044	14	3.771e-07	0.000106919	FALSE
P61088	S8/S1	-1.07302	0.120423	-8.91045	14	3.82217e-07	0.000108079	FALSE
O14910;Q9HAP6;Q9NUP9	S8/S6	0.212127	0.023836	8.89943	14	3.87949e-07	0.000109408	FALSE
Q8IYS2	S8/S3	-0.709216	0.0799023	-8.87605	14	4.00415e-07	0.000112623	FALSE
Q9H098	S8/S7	0.882671	0.0996175	8.8606	14	4.08882e-07	0.0001147	FALSE
O95159	S7/S3	-1.33214	0.150451	-8.85432	14	4.12378e-07	0.000115091	FALSE
O75347	S8/S6	0.288873	0.0326256	8.85418	14	4.12455e-07	0.000115091	FALSE
O14737	S8/S6	0.412957	0.0466572	8.85087	14	4.14315e-07	0.000115306	FALSE
P07311	S8/S7	0.392694	0.0443879	8.84687	14	4.16566e-07	0.000115628	FALSE
P48556	S8/S2	0.366639	0.0415196	8.83049	14	4.2594e-07	0.000117921	FALSE
P52758	S8/S3	0.30341	0.0343739	8.82675	14	4.28109e-07	0.000118212	FALSE
Q9NUQ9	S5/S1	-1.03593	0.117444	-8.8206	14	4.31701e-07	0.000118893	FALSE
O75347	S8/S7	0.287501	0.0326256	8.8121	14	4.36723e-07	0.000119964	FALSE
P62841	S8/S4	-0.929899	0.105573	-8.8081	14	4.3911e-07	0.000120307	FALSE
Q9UEE9	S8/S4	0.328955	0.037442	8.78572	14	4.52704e-07	0.000123669	FALSE
Q9BSY4	S8/S2	0.7388	0.084107	8.78404	14	4.53744e-07	0.000123669	FALSE
O75496	S8/S1	0.384764	0.0438119	8.78219	14	4.5489e-07	0.000123669	FALSE
Q9NWB1;O43251	S8/S5	0.364167	0.0415226	8.77033	14	4.62318e-07	0.000125366	FALSE
Q8NC51	S8/S3	0.369438	0.0421353	8.76791	14	4.63845e-07	0.000125459	FALSE
Q6UN15	S8/S4	0.262757	0.0300715	8.73774	14	4.83382e-07	0.000130186	FALSE
Q9BSY4	S8/S5	0.693631	0.0793889	8.73713	14	4.83786e-07	0.000130186	FALSE
Q96A35	S8/S3	-0.833274	0.0954964	-8.72571	14	4.91413e-07	0.000131903	FALSE
O14737	S8/S4	0.406698	0.0466572	8.71672	14	4.97511e-07	0.000133202	FALSE
P18615	S8/S3	0.296432	0.0340392	8.70855	14	5.03117e-07	0.000134363	FALSE
Q9H098	S8/S4	0.866396	0.0996175	8.69723	14	5.10999e-07	0.000135792	FALSE
O14737	S8/S7	0.405786	0.0466572	8.69717	14	5.11038e-07	0.000135792	FALSE
P14174	S8/S1	0.405439	0.0466543	8.69029	14	5.15894e-07	0.000136739	FALSE
O95159	S8/S7	1.39936	0.161244	8.67855	14	5.24295e-07	0.000138618	FALSE
Q96BW9	S4/S1	1.37431	0.158449	8.67349	14	5.27957e-07	0.000139239	FALSE
P12799	S4/S1	1.99323	0.230202	8.65861	14	5.3889e-07	0.000141768	TRUE
Q96I24	S8/S3	0.313929	0.0362721	8.65483	14	5.41704e-07	0.000142155	FALSE
Q07866;Q9H0B6;Q9NSK0	S8/S3	0.413989	0.047848	8.65217	14	5.43689e-07	0.000142323	FALSE
P48634	S8/S7	0.295707	0.0342365	8.63719	14	5.55049e-07	0.000144324	FALSE
Q9HCC0	S8/S4	-0.465222	0.0538632	-8.63711	14	5.55103e-07	0.000144324	FALSE
P48634	S8/S5	0.29569	0.0342365	8.63669	14	5.55427e-07	0.000144324	FALSE
Q9BWJ5	S8/S7	0.515141	0.0598171	8.61195	14	5.7475e-07	0.000148979	FALSE
P23193;Q15560	S8/S2	0.201656	0.023421	8.61008	14	5.76237e-07	0.000148999	FALSE
Q8NC51	S8/S4	0.362669	0.0421353	8.60726	14	5.78488e-07	0.000149216	FALSE
Q9H910	S8/S6	0.337665	0.0392451	8.60399	14	5.81109e-07	0.000149455	FALSE
P68082	S7/S6	-1.80741	0.210101	-8.60259	14	5.8224e-07	0.000149455	TRUE
Q8ND24	S8/S7	1.17259	0.13639	8.59734	14	5.86488e-07	0.000150181	FALSE
P23193;Q15560	S8/S4	0.201042	0.023421	8.58386	14	5.97548e-07	0.000152634	FALSE
Q9HCC0	S8/S1	-0.466098	0.0543102	-8.58216	14	5.98957e-07	0.000152634	FALSE
Q07866;Q9H0B6;Q9NSK0	S8/S4	0.409791	0.047848	8.56444	14	6.13865e-07	0.000156057	FALSE
O14737	S8/S2	0.399254	0.0466572	8.55718	14	6.20086e-07	0.000157261	FALSE
Q9NWB1;O43251	S8/S1	0.354364	0.0415226	8.53425	14	6.40188e-07	0.000161971	FALSE
O75496	S8/S2	0.373733	0.0438119	8.5304	14	6.43624e-07	0.000162178	FALSE
P27816	S8/S7	0.369653	0.0433361	8.5299	14	6.44075e-07	0.000162178	FALSE
P31943;P55795	S7/S1	-1.05143	0.123396	-8.52082	14	6.52277e-07	0.000163313	FALSE
Q9BSY4	S8/S6	0.676454	0.0793889	8.52076	14	6.52326e-07	0.000163313	FALSE
P00366	S5/S4	-2.27916	0.267513	-8.51979	14	6.53214e-07	0.000163313	TRUE
Q14194;Q16555;Q14195	S8/S5	0.475953	0.0558791	8.51755	14	6.55251e-07	0.000163436	FALSE
O14737	S8/S1	0.396423	0.0466572	8.4965	14	6.74785e-07	0.000167912	FALSE
Q8NDC0	S8/S7	0.324658	0.038257	8.48622	14	6.84542e-07	0.00016994	FALSE
P07311	S8/S3	0.376554	0.0443879	8.48326	14	6.87383e-07	0.000170246	FALSE
Q9UEE9	S8/S1	0.317506	0.037442	8.47996	14	6.90568e-07	0.000170635	FALSE
O14910;Q9HAP6;Q9NUP9	S8/S2	0.202085	0.023836	8.47815	14	6.92314e-07	0.000170643	FALSE
Q7RTV0	S8/S5	0.302849	0.0357315	8.47571	14	6.94684e-07	0.000170643	FALSE
P02789	S3/S2	0.667094	0.0787138	8.47493	14	6.95442e-07	0.000170643	TRUE
Q9NZI8;Q9Y6M1;O00425	S8/S6	0.398342	0.04715	8.4484	14	7.21768e-07	0.000176693	FALSE
Q9NWB1;O43251	S8/S4	0.350107	0.0415226	8.43173	14	7.38844e-07	0.000179583	FALSE
Q9UEE9	S8/S2	0.315655	0.037442	8.43052	14	7.40104e-07	0.000179583	FALSE
P31943;P55795	S3/S2	1.06375	0.12618	8.43038	14	7.40246e-07	0.000179583	FALSE
O75496	S8/S3	0.369282	0.0438119	8.42882	14	7.41865e-07	0.000179583	FALSE
Q13867	S8/S1	-0.423819	0.0502833	-8.42863	14	7.42065e-07	0.000179583	FALSE
O14910;Q9HAP6;Q9NUP9	S8/S1	0.200828	0.023836	8.42542	14	7.4542e-07	0.000179983	FALSE
P56211;O43768	S8/S4	0.26873	0.0319447	8.41237	14	7.59216e-07	0.000182897	FALSE
P14174	S8/S3	0.3923	0.0466543	8.40865	14	7.63197e-07	0.00018327	FALSE
P30443;P04439;P13746;P30447;P05534;P16188;P30455;P01889;P30460;P30461;P30462;P30464;P30466;P03989;P30685;P18463;Q95365;P30475;Q04826;P30479;P30480;P30481;P30483;P30484;P30485;P30487;P30488;P18464;P30490;P30491;P30492;P30493;P30495;P18465;P10319;Q29940;Q29836;P30498;Q29718;P30501;P04222;P30504;Q9TNN7;Q29963;P30505;P30508;P30510;Q07000;Q29960;Q29865;P13747;P17693;P01893	S8/S7	0.284318	0.0338164	8.40769	14	7.64231e-07	0.00018327	FALSE
Q7RTV0	S8/S6	0.299884	0.0357315	8.39271	14	7.80522e-07	0.000186476	FALSE
P31943;P55795	S5/S1	-1.03555	0.123396	-8.39215	14	7.81128e-07	0.000186476	FALSE
P33240	S8/S6	0.359903	0.0429246	8.38453	14	7.8956e-07	0.000188065	FALSE
O75391	S8/S2	0.864291	0.10316	8.37812	14	7.96728e-07	0.000189346	FALSE
P30443;P04439;P13746;P30447;P05534;P16188;P30455;P01889;P30460;P30461;P30462;P30464;P30466;P03989;P30685;P18463;Q95365;P30475;Q04826;P30479;P30480;P30481;P30483;P30484;P30485;P30487;P30488;P18464;P30490;P30491;P30492;P30493;P30495;P18465;P10319;Q29940;Q29836;P30498;Q29718;P30501;P04222;P30504;Q9TNN7;Q29963;P30505;P30508;P30510;Q07000;Q29960;Q29865;P13747;P17693;P01893	S8/S3	0.282962	0.0338164	8.36761	14	8.08635e-07	0.000191744	FALSE
Q13867	S8/S4	-0.420006	0.0502833	-8.3528	14	8.25721e-07	0.000195358	FALSE
P06454	S8/S7	0.357946	0.0428674	8.35007	14	8.28916e-07	0.000195676	FALSE
P68082	S6/S5	-1.88671	0.226088	-8.34502	14	8.34857e-07	0.00019664	TRUE
Q8NC51	S8/S2	0.351441	0.0421353	8.34077	14	8.39891e-07	0.000197386	FALSE
Q96BW9	S5/S3	1.31944	0.158449	8.32722	14	8.56154e-07	0.000199931	FALSE
O43290	S8/S6	0.34475	0.0414009	8.32712	14	8.56268e-07	0.000199931	FALSE
P18615	S8/S4	0.283432	0.0340392	8.32664	14	8.56859e-07	0.000199931	FALSE
P05412	S8/S4	0.85015	0.102117	8.32527	14	8.58516e-07	0.000199931	FALSE
Q8N5N7	S8/S7	0.302165	0.0363008	8.32391	14	8.60174e-07	0.000199931	FALSE
Q8N4H5	S8/S2	-1.16003	0.139458	-8.31816	14	8.67217e-07	0.000201126	FALSE
P48556	S8/S4	0.345221	0.0415196	8.31464	14	8.71551e-07	0.000201441	FALSE
Q9NUQ9	S6/S1	-0.976429	0.117444	-8.31396	14	8.72384e-07	0.000201441	FALSE
Q8N4H5	S8/S7	-1.15825	0.139458	-8.30539	14	8.83058e-07	0.000203461	FALSE
P56211;O43768	S8/S5	0.265241	0.0319447	8.30314	14	8.8588e-07	0.000203668	FALSE
P25685;Q9UDY4	S8/S2	0.348376	0.0419734	8.29993	14	8.89929e-07	0.000204155	FALSE
P18615	S8/S1	0.282442	0.0340392	8.29754	14	8.92943e-07	0.000204403	FALSE
Q13867	S8/S2	-0.416924	0.0502833	-8.2915	14	9.00636e-07	0.000205719	FALSE
Q9H910	S8/S2	0.324585	0.0392451	8.27071	14	9.27652e-07	0.000211289	FALSE
P07311	S8/S1	0.367031	0.0443879	8.26872	14	9.30286e-07	0.000211289	FALSE
Q5JVF3	S8/S1	-0.670175	0.0810548	-8.26817	14	9.31017e-07	0.000211289	FALSE
P18615	S8/S5	0.281214	0.0340392	8.26148	14	9.39925e-07	0.000212854	FALSE
P52758	S8/S2	0.283637	0.0343739	8.25153	14	9.53338e-07	0.00021543	FALSE
P23193;Q15560	S8/S5	0.193071	0.023421	8.2435	14	9.64313e-07	0.000217445	FALSE
Q13867	S8/S3	-0.413725	0.0502833	-8.22789	14	9.86036e-07	0.000221871	FALSE
P31948	S8/S7	0.205679	0.0250054	8.22536	14	9.89599e-07	0.0002222	FALSE
O14737	S8/S5	0.383647	0.0466572	8.22267	14	9.93413e-07	0.000222584	FALSE
P48634	S8/S1	0.280795	0.0342365	8.20161	14	1.02378e-06	0.000228902	FALSE
P06454	S8/S5	0.351436	0.0428674	8.19821	14	1.02878e-06	0.000229309	FALSE
Q96K17	S8/S7	0.471543	0.0575233	8.19742	14	1.02993e-06	0.000229309	FALSE
O43920	S8/S4	0.281379	0.0343339	8.19538	14	1.03294e-06	0.000229495	FALSE
P48634	S8/S6	0.280372	0.0342365	8.18925	14	1.04205e-06	0.000231033	FALSE
Q5JVF3	S8/S3	-0.66144	0.0810548	-8.1604	14	1.08607e-06	0.000240289	FALSE
Q9BUH6	S8/S3	0.540189	0.0662826	8.14978	14	1.10277e-06	0.000243475	FALSE
Q13561	S8/S6	0.333235	0.0408963	8.14829	14	1.10513e-06	0.000243488	FALSE
Q07866	S8/S6	0.408332	0.0502564	8.12498	14	1.14282e-06	0.000251074	FALSE
P31943;P55795	S4/S3	-1.08557	0.133624	-8.12407	14	1.14431e-06	0.000251074	FALSE
Q9H223	S8/S5	-0.708841	0.0873268	-8.11711	14	1.15585e-06	0.000253081	FALSE
Q8NC51	S8/S7	0.341839	0.0421353	8.11289	14	1.16291e-06	0.0002541	FALSE
Q32MZ4;Q9Y608	S8/S5	0.397793	0.0490679	8.107	14	1.17283e-06	0.000255739	FALSE
Q6UN15	S8/S5	0.243668	0.0300715	8.10296	14	1.17967e-06	0.000256701	FALSE
P62841	S8/S1	-0.8549	0.105573	-8.0977	14	1.18867e-06	0.000258129	FALSE
Q6UN15	S8/S7	0.243331	0.0300715	8.09177	14	1.19889e-06	0.000259815	FALSE
P52758	S8/S1	0.278022	0.0343739	8.08816	14	1.20514e-06	0.000260635	FALSE
Q9NZI8;Q9Y6M1;O00425	S8/S2	0.381166	0.04715	8.0841	14	1.21223e-06	0.000261634	FALSE
Q68CQ4	S8/S2	1.49865	0.15763	9.50743	11	1.22178e-06	0.000263159	FALSE
P27816	S8/S5	0.349748	0.0433361	8.07058	14	1.23616e-06	0.000265714	FALSE
P11940;Q9H361;Q4VXU2;Q5JQF8	S8/S6	0.321382	0.039886	8.05752	14	1.25975e-06	0.000270236	FALSE
P11940;Q9H361;Q13310;Q4VXU2	S8/S5	0.340189	0.0423294	8.0367	14	1.29834e-06	0.00027795	FALSE
P07311	S8/S5	0.35666	0.0443879	8.03507	14	1.30142e-06	0.000278046	FALSE
O95159	S7/S1	-1.20862	0.150451	-8.03333	14	1.3047e-06	0.000278186	FALSE
O75347	S8/S4	0.261868	0.0326256	8.02646	14	1.3178e-06	0.000280023	FALSE
A6NMX2;P06730	S8/S6	0.765907	0.0954279	8.02603	14	1.31861e-06	0.000280023	FALSE
P46013	S8/S7	0.209255	0.0260891	8.02081	14	1.32865e-06	0.000281139	FALSE
Q8NC51	S8/S6	0.337947	0.0421353	8.02053	14	1.32919e-06	0.000281139	FALSE
Q9BW83	S8/S7	-1.50871	0.188278	-8.01325	14	1.34332e-06	0.000283562	FALSE
Q7Z406	S8/S3	2.04772	0.255912	8.00165	14	1.36618e-06	0.000287812	FALSE
P13667	S8/S1	-0.281209	0.0351711	-7.99544	14	1.37858e-06	0.000289847	FALSE
Q07866;Q9H0B6;Q9NSK0	S5/S1	0.382242	0.047848	7.98867	14	1.39224e-06	0.000292137	FALSE
P30443;P04439;P13746;P30447;P05534;P16188;P30455;P01889;P30460;P30461;P30462;P30464;P30466;P03989;P30685;P18463;Q95365;P30475;Q04826;P30479;P30480;P30481;P30483;P30484;P30485;P30487;P30488;P18464;P30490;P30491;P30492;P30493;P30495;P18465;P10319;Q29940;Q29836;P30498;Q29718;P30501;P04222;P30504;Q9TNN7;Q29963;P30505;P30508;P30510;Q07000;Q29960;Q29865;P13747;P17693;P01893	S8/S1	0.270033	0.0338164	7.98526	14	1.39916e-06	0.000293009	FALSE
P30533	S8/S3	0.410143	0.0513754	7.98326	14	1.40324e-06	0.000293284	FALSE
Q8NDC0	S8/S5	0.305322	0.038257	7.9808	14	1.40829e-06	0.000293758	FALSE
Q96K17	S8/S6	0.458324	0.0575233	7.96762	14	1.43562e-06	0.000298788	FALSE
Q96I24	S8/S1	0.289808	0.0363807	7.96599	14	1.43903e-06	0.000298788	FALSE
Q13442	S8/S6	0.286568	0.0359779	7.96511	14	1.44088e-06	0.000298788	FALSE
P27816	S8/S6	0.345081	0.0433361	7.96289	14	1.44556e-06	0.000299171	FALSE
P14174	S8/S2	0.371394	0.0466543	7.96057	14	1.45047e-06	0.000299602	FALSE
P14174	S8/S4	0.371209	0.0466543	7.9566	14	1.4589e-06	0.000300755	FALSE
P13667	S8/S4	-0.279308	0.0351711	-7.94139	14	1.49169e-06	0.000306363	FALSE
Q14194;Q16555;Q14195	S8/S1	0.443752	0.0558791	7.94129	14	1.49189e-06	0.000306363	FALSE
Q13948;P39880	S8/S1	0.563144	0.0710076	7.93076	14	1.51507e-06	0.000310519	FALSE
P09496	S8/S3	0.297034	0.0374725	7.92671	14	1.52407e-06	0.000311759	FALSE
Q7Z406	S8/S2	2.02757	0.255912	7.92293	14	1.53252e-06	0.000312884	FALSE
Q8ND24	S8/S2	1.08018	0.13639	7.91979	14	1.53959e-06	0.000313562	FALSE
O14910;Q9HAP6;Q9NUP9	S8/S4	0.188753	0.023836	7.91882	14	1.54178e-06	0.000313562	FALSE
Q7Z406	S8/S1	2.02481	0.255912	7.91213	14	1.55697e-06	0.000316044	FALSE
Q86Y33	S8/S7	-2.29396	0.277923	-8.25395	13	1.58563e-06	0.000321245	FALSE
Q9BWJ5	S8/S5	0.471935	0.0598171	7.88963	14	1.60922e-06	0.000325401	FALSE
O75391	S6/S1	0.813518	0.10316	7.88595	14	1.61795e-06	0.000326542	FALSE
Q9H098	S8/S5	0.785011	0.0996175	7.88026	14	1.63154e-06	0.000328658	FALSE
Q9NV56	S8/S3	0.360393	0.0457804	7.8722	14	1.65099e-06	0.000331943	FALSE
P42166	S8/S4	0.289876	0.0368554	7.86522	14	1.66802e-06	0.000334731	FALSE
O60888	S8/S7	0.28985	0.0368996	7.85511	14	1.69305e-06	0.000339109	FALSE
Q7Z406	S8/S6	2.00926	0.255912	7.85137	14	1.70239e-06	0.000340336	FALSE
P11940;Q9H361;Q13310;Q4VXU2	S8/S7	0.332222	0.0423294	7.84849	14	1.70962e-06	0.000341086	FALSE
Q9BUH6	S8/S2	0.520141	0.0662826	7.84732	14	1.71259e-06	0.000341086	FALSE
P13667	S8/S2	-0.275879	0.0351711	-7.84391	14	1.7212e-06	0.000342156	FALSE
Q9NWB1;O43251	S8/S6	0.325625	0.0415226	7.84212	14	1.72575e-06	0.000342418	FALSE
P11940;Q4VXU2	S8/S3	0.392314	0.0500364	7.84058	14	1.72969e-06	0.000342557	FALSE
P07311	S8/S6	0.347935	0.0443879	7.8385	14	1.73498e-06	0.000342962	FALSE
P07311	S8/S4	0.347351	0.0443879	7.82535	14	1.76899e-06	0.000349032	FALSE
A6NMX2;P06730	S8/S7	0.746574	0.0954279	7.82344	14	1.77399e-06	0.000349367	FALSE
Q9NP97;Q8TF09	S8/S1	0.239154	0.0305776	7.82122	14	1.77982e-06	0.000349864	FALSE
Q7RTV0	S8/S3	0.279379	0.0357315	7.81885	14	1.78605e-06	0.000350437	FALSE
P06454	S8/S6	0.334633	0.0428674	7.80623	14	1.8197e-06	0.000356011	FALSE
P30533	S8/S1	0.401019	0.0513754	7.80567	14	1.82119e-06	0.000356011	FALSE
O15405;O94842;O94900	S8/S3	0.415072	0.0532232	7.7987	14	1.84006e-06	0.000358699	FALSE
Q96A35	S8/S2	-0.74469	0.0954964	-7.79809	14	1.84173e-06	0.000358699	FALSE
P02789	S2/S1	0.611289	0.0784795	7.78916	14	1.86623e-06	0.000362804	TRUE
O95159	S7/S4	-1.17097	0.150451	-7.78308	14	1.88313e-06	0.000365417	FALSE
P20962	S8/S3	0.460041	0.0591318	7.77992	14	1.89195e-06	0.000366456	FALSE
Q9H910	S8/S4	0.30515	0.0392451	7.77549	14	1.90443e-06	0.000368199	FALSE
P30622	S8/S3	0.769033	0.0989823	7.7694	14	1.92171e-06	0.000370861	FALSE
P11940;Q4VXU2	S8/S4	0.3886	0.0500364	7.76633	14	1.93047e-06	0.000371873	FALSE
P20962	S8/S1	0.45858	0.0591318	7.75522	14	1.96258e-06	0.000377275	FALSE
P20962	S8/S2	0.458518	0.0591318	7.75417	14	1.96564e-06	0.000377275	FALSE
Q8N4H5	S8/S5	-1.07912	0.139458	-7.73796	14	2.01359e-06	0.000385777	FALSE
Q5JVF3	S8/S4	-0.627079	0.0810548	-7.73648	14	2.018e-06	0.000385924	FALSE
P02666	S6/S4	-3.37271	0.436156	-7.73282	14	2.02904e-06	0.000387015	TRUE
Q9BSY4	S8/S4	0.613847	0.0793889	7.73216	14	2.03103e-06	0.000387015	FALSE
P62857	S8/S4	0.229674	0.0297585	7.71793	14	2.07453e-06	0.000394593	FALSE
O60664	S8/S6	0.266745	0.0345715	7.71575	14	2.08128e-06	0.000394976	FALSE
Q93045	S8/S1	0.372018	0.0482209	7.71487	14	2.08401e-06	0.000394976	FALSE
Q6ZN17	S8/S2	0.390437	0.0506366	7.71057	14	2.0974e-06	0.000396802	FALSE
Q8N4H5	S8/S4	-1.0739	0.139458	-7.70054	14	2.12902e-06	0.000402065	FALSE
Q96I24	S8/S7	0.279005	0.0362721	7.69199	14	2.15634e-06	0.000406498	FALSE
P56211;O43768	S8/S3	0.245445	0.0319447	7.68344	14	2.18408e-06	0.000410385	FALSE
O43290	S8/S7	0.319213	0.0415467	7.68324	14	2.18472e-06	0.000410385	FALSE
O14910;Q9HAP6;Q9NUP9	S8/S7	0.182995	0.023836	7.67728	14	2.20427e-06	0.000413324	FALSE
O95159	S7/S2	-1.15454	0.150451	-7.67388	14	2.21548e-06	0.000414692	FALSE
Q96A35	S8/S1	-0.732707	0.0954964	-7.67261	14	2.21971e-06	0.000414748	FALSE
P61088	S8/S6	-1.00308	0.130821	-7.66757	14	2.23652e-06	0.000417152	FALSE
Q32P51;P09651;P22626	S8/S6	0.574298	0.0749266	7.6648	14	2.24579e-06	0.000418144	FALSE
O43290	S8/S2	0.317554	0.0415467	7.64329	14	2.31932e-06	0.000431076	FALSE
Q9H490	S8/S5	-1.08341	0.141822	-7.63922	14	2.33351e-06	0.000432953	FALSE
Q9UKV3	S8/S4	0.232659	0.0304954	7.62932	14	2.36846e-06	0.000438425	FALSE
Q7Z7L1;Q68D06	S8/S1	-0.767979	0.100672	-7.62852	14	2.3713e-06	0.000438425	FALSE
Q7Z406	S8/S4	1.94901	0.255912	7.61593	14	2.41656e-06	0.000444771	FALSE
Q9H490	S8/S4	-1.08	0.141822	-7.61522	14	2.41913e-06	0.000444771	FALSE
O95159	S7/S5	-1.11675	0.146677	-7.6137	14	2.42465e-06	0.000444771	FALSE
O15405;O94842;O94900	S8/S2	0.405199	0.0532232	7.6132	14	2.42649e-06	0.000444771	FALSE
Q9UGI8	S8/S3	-0.549907	0.0722396	-7.61226	14	2.42991e-06	0.000444771	FALSE
Q93045	S8/S6	0.366983	0.0482209	7.61046	14	2.4365e-06	0.000444771	FALSE
Q9HCC0	S8/S6	-0.409918	0.0538632	-7.61037	14	2.43684e-06	0.000444771	FALSE
P53396	S8/S3	-0.184659	0.0242694	-7.60872	14	2.4429e-06	0.000444771	FALSE
Q7Z406	S8/S5	1.94712	0.255912	7.60856	14	2.44347e-06	0.000444771	FALSE
P62491;Q15907	S8/S3	-0.349424	0.0459367	-7.60664	14	2.45053e-06	0.000445288	FALSE
Q9BWJ5	S8/S1	0.454347	0.0598171	7.5956	14	2.49156e-06	0.000451969	FALSE
P07311	S8/S2	0.336971	0.0443879	7.59151	14	2.50695e-06	0.000453982	FALSE
Q7Z7L1;Q68D06	S8/S4	-0.764123	0.100672	-7.59022	14	2.51184e-06	0.000454052	FALSE
Q14194;Q16555;Q14195	S8/S4	0.424072	0.0558791	7.58909	14	2.51612e-06	0.000454052	FALSE
Q9H098	S8/S1	0.755875	0.0996175	7.58778	14	2.5211e-06	0.000454052	FALSE
Q9HCC0	S8/S5	-0.408653	0.0538632	-7.58688	14	2.52451e-06	0.000454052	FALSE
Q9BWJ5	S8/S6	0.453526	0.0598171	7.58189	14	2.54357e-06	0.000456703	FALSE
Q7Z7L1;Q68D06	S8/S3	-0.763028	0.100672	-7.57934	14	2.55334e-06	0.00045768	FALSE
Q9NYK5	S8/S3	-0.668682	0.0882733	-7.57514	14	2.56958e-06	0.000459812	FALSE
Q8IYS2	S8/S5	-0.604965	0.0799023	-7.57131	14	2.58446e-06	0.00046112	FALSE
P30443;P04439;P13746;P30447;P05534;P16188;P30455;P01889;P30460;P30461;P30462;P30464;P30466;P03989;P30685;P18463;Q95365;P30475;Q04826;P30479;P30480;P30481;P30483;P30484;P30485;P30487;P30488;P18464;P30490;P30491;P30492;P30493;P30495;P18465;P10319;Q29940;Q29836;P30498;Q29718;P30501;P04222;P30504;Q9TNN7;Q29963;P30505;P30508;P30510;Q07000;Q29960;Q29865;P13747;P17693;P01893	S8/S5	0.25602	0.0338164	7.57088	14	2.58615e-06	0.00046112	FALSE
Q9H098	S8/S3	0.75405	0.0996175	7.56945	14	2.59171e-06	0.00046112	FALSE
Q15942	S8/S7	0.369108	0.0487672	7.56878	14	2.59433e-06	0.00046112	FALSE
O43290	S8/S4	0.315836	0.0417592	7.56326	14	2.61602e-06	0.000464195	FALSE
P06454	S8/S2	0.323939	0.0428674	7.55677	14	2.64181e-06	0.000467986	FALSE
P11940;Q9H361;Q4VXU2;Q5JQF8	S8/S5	0.30103	0.039886	7.54726	14	2.68002e-06	0.00047396	FALSE
P33240	S8/S5	0.316071	0.0418904	7.54519	14	2.68841e-06	0.00047465	FALSE
O15212	S8/S6	0.383152	0.0507991	7.54249	14	2.69943e-06	0.000475802	FALSE
Q15424	S8/S2	0.222385	0.0295003	7.53839	14	2.71621e-06	0.000477491	FALSE
Q9H490	S8/S2	-1.06904	0.141822	-7.53794	14	2.71804e-06	0.000477491	FALSE
O43290	S8/S3	0.312949	0.0415468	7.53244	14	2.74076e-06	0.000480682	FALSE
P68082	S5/S3	-2.38836	0.317763	-7.51616	14	2.80919e-06	0.000491869	TRUE
Q92945	S8/S5	0.210021	0.0279639	7.51042	14	2.8337e-06	0.000495341	FALSE
Q6ZN17	S8/S4	0.380092	0.0506366	7.50627	14	2.8516e-06	0.000497647	FALSE
Q5JVF3	S8/S6	-0.607762	0.0810548	-7.49816	14	2.88692e-06	0.000502475	FALSE
Q68CQ4	S8/S3	1.37275	0.15763	8.7087	11	2.88882e-06	0.000502475	FALSE
Q07866	S8/S4	0.376713	0.0502564	7.49583	14	2.89715e-06	0.000502475	FALSE
O75496	S8/S5	0.328395	0.0438119	7.49557	14	2.89827e-06	0.000502475	FALSE
Q9BWJ5	S8/S2	0.44817	0.0598171	7.49235	14	2.91249e-06	0.000504114	FALSE
Q9UKV3	S8/S3	0.228699	0.0305687	7.48148	14	2.96099e-06	0.000511671	FALSE
P62841	S8/S2	-0.789713	0.105573	-7.48024	14	2.96657e-06	0.000511798	FALSE
Q9BWF3	S8/S7	0.358332	0.0479291	7.47628	14	2.98447e-06	0.000513791	FALSE
P20962	S8/S4	0.442042	0.0591318	7.47554	14	2.98783e-06	0.000513791	FALSE
Q93045	S8/S3	0.360203	0.0482209	7.46986	14	3.01377e-06	0.000517409	FALSE
Q9NP97;Q8TF09	S8/S3	0.228362	0.0305776	7.46828	14	3.02101e-06	0.000517811	FALSE
Q32MZ4;Q9Y608	S8/S2	0.365642	0.0490679	7.45176	14	3.09797e-06	0.000530144	FALSE
Q5JVF3	S8/S2	-0.603855	0.0810548	-7.44996	14	3.10645e-06	0.000530736	FALSE
Q6ZN17	S8/S1	0.376831	0.0506366	7.44188	14	3.14494e-06	0.00053574	FALSE
Q9NUQ9	S2/S1	-0.899625	0.12089	-7.44169	14	3.14587e-06	0.00053574	FALSE
Q8N6N3	S8/S1	0.503352	0.0676665	7.43872	14	3.16013e-06	0.000537304	FALSE
O43920	S8/S2	0.255124	0.0343339	7.43069	14	3.19909e-06	0.000543055	FALSE
P61823	S8/S5	2.3422	0.315406	7.42597	14	3.22224e-06	0.000545581	TRUE
Q6ZN17	S8/S7	0.376004	0.0506366	7.42555	14	3.22429e-06	0.000545581	FALSE
P11940;Q9H361;Q4VXU2;Q5JQF8	S8/S1	0.296036	0.039886	7.42206	14	3.24151e-06	0.000547618	FALSE
P30443;P04439;P13746;P10314;P30455;P30459	S6/S1	0.247231	0.0333202	7.41987	14	3.2524e-06	0.000548582	FALSE
O60664	S8/S5	0.256402	0.0345715	7.41658	14	3.26877e-06	0.000549994	FALSE
Q9UGI8	S7/S3	-0.535695	0.0722396	-7.41553	14	3.27403e-06	0.000549994	FALSE
Q9UHV9	S8/S1	0.317228	0.0427816	7.41506	14	3.27637e-06	0.000549994	FALSE
Q32MZ4;Q9Y608	S8/S4	0.363712	0.0490679	7.41242	14	3.28962e-06	0.000550111	FALSE
Q07866	S8/S5	0.375333	0.0506365	7.41229	14	3.29028e-06	0.000550111	FALSE
O15405;O94842;O94900	S8/S5	0.394481	0.0532232	7.41181	14	3.29267e-06	0.000550111	FALSE
Q96I24	S8/S2	0.268528	0.0362721	7.40316	14	3.33653e-06	0.000556558	FALSE
Q07955	S8/S6	0.241224	0.0326074	7.39782	14	3.36389e-06	0.000560239	FALSE
Q15424	S8/S6	0.218148	0.0295003	7.39476	14	3.37969e-06	0.000561984	FALSE
Q13561	S8/S3	0.29961	0.040536	7.39121	14	3.39814e-06	0.000564165	FALSE
Q9H910	S8/S3	0.289894	0.0392451	7.38675	14	3.42143e-06	0.000567142	FALSE
Q8IYS2	S8/S2	-0.590114	0.0799023	-7.38545	14	3.42824e-06	0.000567382	FALSE
Q9BSY4	S8/S1	0.586129	0.0793889	7.38301	14	3.44108e-06	0.000568617	FALSE
Q9H490	S8/S3	-1.04691	0.141822	-7.38186	14	3.44714e-06	0.00056873	FALSE
Q15424	S8/S1	0.218816	0.0296472	7.38067	14	3.45344e-06	0.000568882	FALSE
Q13442	S8/S7	0.265382	0.0359779	7.37626	14	3.47688e-06	0.000571852	FALSE
Q9UKL0	S8/S2	0.712303	0.0965942	7.37418	14	3.48797e-06	0.000572785	FALSE
O60749	S8/S2	0.675442	0.0916555	7.36936	14	3.51388e-06	0.00057572	FALSE
Q07866;Q9H0B6;Q9NSK0	S7/S1	0.352542	0.047848	7.36796	14	3.52143e-06	0.00057572	FALSE
O75496	S8/S4	0.322798	0.0438119	7.36782	14	3.52217e-06	0.00057572	FALSE
Q9Y5L4	S8/S7	0.304484	0.0413653	7.36085	14	3.56007e-06	0.000581017	FALSE
P0CB38;Q13310	S8/S4	0.37711	0.0512784	7.35417	14	3.59674e-06	0.000586097	FALSE
Q9H910	S8/S1	0.288562	0.0392451	7.35282	14	3.60423e-06	0.000586414	FALSE
O60749	S8/S1	0.673515	0.0916555	7.34834	14	3.62913e-06	0.000589558	FALSE
P30533	S8/S4	0.377188	0.0513754	7.3418	14	3.66581e-06	0.000594603	FALSE
O60739	S8/S1	0.643111	0.087616	7.34011	14	3.67532e-06	0.000595233	FALSE
Q9Y5L4	S8/S1	0.303557	0.0413653	7.33843	14	3.68482e-06	0.000595859	FALSE
Q15424	S8/S4	0.216432	0.0295003	7.33659	14	3.69528e-06	0.000596413	FALSE
P11940;Q4VXU2	S8/S6	0.367059	0.0500364	7.33584	14	3.69953e-06	0.000596413	FALSE
Q9Y5L4	S8/S6	0.303315	0.0413653	7.3326	14	3.71804e-06	0.000598486	FALSE
Q96A35	S7/S3	-0.699799	0.0954964	-7.32801	14	3.74438e-06	0.00060181	FALSE
P52758	S8/S5	0.251694	0.0343739	7.32224	14	3.77779e-06	0.000606259	FALSE
Q8NDC0	S8/S6	0.279836	0.038257	7.31462	14	3.82243e-06	0.000612278	FALSE
Q9NZI8;Q9Y6M1;O00425	S8/S1	0.344849	0.04715	7.31386	14	3.82688e-06	0.000612278	FALSE
Q14194;Q16555;Q14195	S8/S3	0.408548	0.0558791	7.31129	14	3.84211e-06	0.000613786	FALSE
Q96I24	S8/S5	0.264742	0.0362189	7.30951	14	3.85266e-06	0.000614543	FALSE
Q9UKV3	S8/S5	0.22191	0.0304381	7.29055	14	3.96705e-06	0.000631836	FALSE
Q9BX46;Q9H0Z9	S8/S4	0.494181	0.0678248	7.28613	14	3.9942e-06	0.000635204	FALSE
P30086	S8/S7	0.273012	0.037535	7.27352	14	4.07285e-06	0.000646739	FALSE
Q8IYS2	S8/S4	-0.580853	0.0799023	-7.26954	14	4.09795e-06	0.00064975	FALSE
Q7Z7L1;Q68D06	S6/S1	-0.731058	0.100672	-7.26178	14	4.14752e-06	0.0006562	FALSE
O00233	S8/S5	0.303419	0.0417861	7.26123	14	4.15105e-06	0.0006562	FALSE
P48556	S8/S6	0.30132	0.0415196	7.25728	14	4.17646e-06	0.000659232	FALSE
P30533	S8/S2	0.372749	0.0513754	7.25539	14	4.18871e-06	0.00066018	FALSE
Q9Y5L4	S8/S4	0.300071	0.0413653	7.25417	14	4.19666e-06	0.000660449	FALSE
Q9BSY4	S8/S7	0.575612	0.0793889	7.25054	14	4.22035e-06	0.00066319	FALSE
Q86Y33	S8/S2	-2.09583	0.277923	-7.54104	13	4.24393e-06	0.000665907	FALSE
O43920	S8/S1	0.248778	0.0343339	7.24584	14	4.25115e-06	0.000666051	FALSE
Q15417	S8/S2	0.259809	0.0358615	7.24479	14	4.25808e-06	0.000666151	FALSE
P35659	S8/S3	0.260241	0.035937	7.2416	14	4.2792e-06	0.000668465	FALSE
P56211;O43768	S8/S7	0.231008	0.0319447	7.23151	14	4.34672e-06	0.000678012	FALSE
A6NL28	S8/S5	0.294741	0.0407758	7.22834	14	4.36814e-06	0.000680349	FALSE
Q13867	S7/S1	-0.363367	0.0502833	-7.2264	14	4.38136e-06	0.000681405	FALSE
P09496	S8/S7	0.270706	0.0374725	7.22412	14	4.39687e-06	0.000681492	FALSE
Q15417	S8/S7	0.259066	0.0358615	7.22409	14	4.3971e-06	0.000681492	FALSE
Q7Z7L1;Q68D06	S6/S4	-0.727203	0.100672	-7.22348	14	4.40125e-06	0.000681492	FALSE
Q8IYS2	S8/S1	-0.576376	0.0799023	-7.21351	14	4.46996e-06	0.000691085	FALSE
Q7Z7L1;Q68D06	S6/S3	-0.726108	0.100672	-7.2126	14	4.47628e-06	0.000691085	FALSE
Q13442	S8/S3	0.259317	0.0359779	7.20768	14	4.51067e-06	0.000693931	FALSE
O14979	S8/S1	0.280315	0.0388935	7.20725	14	4.51368e-06	0.000693931	FALSE
Q6ZN17	S8/S6	0.364925	0.0506366	7.20674	14	4.51723e-06	0.000693931	FALSE
A6NL28	S8/S1	0.293839	0.0407758	7.20621	14	4.52096e-06	0.000693931	FALSE
O60749	S8/S3	0.660312	0.0916555	7.20429	14	4.53452e-06	0.000695004	FALSE
Q6ZN17	S8/S3	0.364727	0.0506366	7.20284	14	4.54476e-06	0.000695565	FALSE
P52758	S8/S4	0.247472	0.0343739	7.19941	14	4.56908e-06	0.000697069	FALSE
P53396	S7/S3	-0.174711	0.0242694	-7.19884	14	4.57315e-06	0.000697069	FALSE
Q8NC51	S8/S1	0.303318	0.0421353	7.19867	14	4.57436e-06	0.000697069	FALSE
P52758	S8/S6	0.247249	0.0343739	7.19291	14	4.61551e-06	0.000702328	FALSE
Q9BUH6	S8/S4	0.476576	0.0662826	7.19005	14	4.63611e-06	0.000704449	FALSE
O43264	S8/S1	-0.384886	0.0535775	-7.18372	14	4.68208e-06	0.000710414	FALSE
P61088	S7/S1	-0.864747	0.120423	-7.18091	14	4.70264e-06	0.00071251	FALSE
O15405;O94842;O94900	S8/S7	0.381918	0.0532232	7.17578	14	4.74038e-06	0.000717201	FALSE
Q86Y33	S8/S4	-2.07197	0.277923	-7.45518	13	4.79806e-06	0.000724891	FALSE
P54725;P54727	S8/S3	0.310494	0.0433251	7.1666	14	4.80875e-06	0.000725084	FALSE
Q9UHV9	S8/S5	0.306574	0.0427816	7.16603	14	4.81305e-06	0.000725084	FALSE
Q9BUH6	S8/S1	0.474397	0.0662826	7.15719	14	4.87995e-06	0.000734116	FALSE
P0CB38;Q13310	S8/S3	0.366864	0.0512784	7.15437	14	4.90149e-06	0.00073631	FALSE
O75496	S8/S6	0.313336	0.0438119	7.15186	14	4.92072e-06	0.00073815	FALSE
Q13867	S7/S4	-0.359554	0.0502833	-7.15057	14	4.93066e-06	0.000738594	FALSE
O95817	S8/S3	0.522409	0.0730731	7.14913	14	4.9418e-06	0.000739215	FALSE
P05412	S7/S2	0.729637	0.102117	7.14513	14	4.97279e-06	0.0007428	FALSE
Q9BWF3	S8/S5	0.34187	0.0479291	7.13282	14	5.06944e-06	0.000756168	FALSE
Q96I24	S8/S6	0.259211	0.0363807	7.12495	14	5.13228e-06	0.000763249	FALSE
O15405;O94842;O94900	S8/S6	0.379194	0.0532232	7.1246	14	5.13511e-06	0.000763249	FALSE
Q15424	S8/S3	0.210165	0.0295003	7.12417	14	5.13856e-06	0.000763249	FALSE
P13667	S8/S6	-0.250467	0.0351711	-7.12137	14	5.16117e-06	0.000765532	FALSE
P13667	S8/S5	-0.250328	0.0351711	-7.11744	14	5.19304e-06	0.000769181	FALSE
O43290	S8/S1	0.294534	0.0414004	7.11429	14	5.21874e-06	0.000771907	FALSE
P18615	S8/S7	0.242103	0.0340392	7.11248	14	5.23356e-06	0.000773018	FALSE
Q9NWB1;O43251	S8/S7	0.295253	0.0415226	7.11065	14	5.24856e-06	0.000774151	FALSE
P06454	S8/S1	0.304745	0.0428674	7.10902	14	5.262e-06	0.000774182	FALSE
A6NL28	S8/S6	0.289869	0.0407758	7.10885	14	5.26341e-06	0.000774182	FALSE
Q96HQ2	S8/S4	1.28063	0.18017	7.10791	14	5.27118e-06	0.000774249	FALSE
O43670	S8/S7	0.214928	0.0302597	7.10277	14	5.31381e-06	0.000779428	FALSE
Q07866;Q9H0B6;Q9NSK0	S8/S6	0.339631	0.047848	7.09813	14	5.35269e-06	0.000784026	FALSE
P54725;P54727	S8/S2	0.30747	0.0433251	7.0968	14	5.36385e-06	0.000784026	FALSE
Q96K17	S8/S5	0.4028	0.0567614	7.09638	14	5.3674e-06	0.000784026	FALSE
P31948	S8/S6	0.17844	0.0251635	7.09123	14	5.411e-06	0.000789304	FALSE
Q13867	S7/S2	-0.356472	0.0502833	-7.08927	14	5.42768e-06	0.000790647	FALSE
O60664	S8/S7	0.245003	0.0345715	7.08686	14	5.44827e-06	0.000792555	FALSE
Q9H098	S8/S2	0.705752	0.0996175	7.08462	14	5.46749e-06	0.000794258	FALSE
Q99497	S8/S5	0.235848	0.0333719	7.06727	14	5.61869e-06	0.000815104	FALSE
Q9UGI8	S5/S3	-0.51041	0.0722396	-7.06551	14	5.63425e-06	0.000816241	FALSE
P30443;P04439;P13746;P30447;P05534;P16188;P30455;P01889;P30460;P30461;P30462;P30464;P30466;P03989;P30685;P18463;Q95365;P30475;Q04826;P30479;P30480;P30481;P30483;P30484;P30485;P30487;P30488;P18464;P30490;P30491;P30492;P30493;P30495;P18465;P10319;Q29940;Q29836;P30498;Q29718;P30501;P04222;P30504;Q9TNN7;Q29963;P30505;P30508;P30510;Q07000;Q29960;Q29865;P13747;P17693;P01893	S8/S6	0.238456	0.0338164	7.05149	14	5.76002e-06	0.000833319	FALSE
P02789	S7/S6	0.663568	0.0941639	7.04695	14	5.80141e-06	0.000838162	TRUE
P09496	S8/S4	0.263965	0.0374725	7.04422	14	5.82638e-06	0.000840621	FALSE
P62841	S8/S3	-0.74356	0.105573	-7.04308	14	5.83694e-06	0.000840997	FALSE
Q9H223	S8/S1	-0.614847	0.0873268	-7.04076	14	5.85827e-06	0.000842921	FALSE
P16989	S8/S7	0.32398	0.0460318	7.03818	14	5.88221e-06	0.000845216	FALSE
Q9H098	S8/S6	0.700859	0.0996175	7.0355	14	5.90707e-06	0.000847637	FALSE
Q7Z406	S8/S7	1.79912	0.255912	7.03023	14	5.95641e-06	0.000853558	FALSE
Q13867	S7/S3	-0.353273	0.0502833	-7.02565	14	5.99965e-06	0.000858591	FALSE
O14910;Q9HAP6;Q9NUP9	S8/S3	0.167388	0.023836	7.0225	14	6.02962e-06	0.000861714	FALSE
Q96I24	S8/S4	0.255274	0.0363807	7.01673	14	6.08479e-06	0.000868425	FALSE
Q15363	S8/S3	-0.741034	0.105636	-7.01499	14	6.10158e-06	0.000869648	FALSE
P49458	S8/S5	0.22431	0.0319811	7.01385	14	6.11262e-06	0.000870048	FALSE
Q9H0B6;Q9NSK0	S8/S5	0.74151	0.10177	7.28615	13	6.12585e-06	0.00087076	FALSE
O95817	S8/S6	0.512349	0.0730731	7.01145	14	6.1358e-06	0.000871003	FALSE
Q9UMX0;Q9UHD9	S8/S3	0.428182	0.06109	7.00902	14	6.15939e-06	0.00087318	FALSE
P02754	S8/S5	-0.489169	0.0698107	-7.00708	14	6.17839e-06	0.000874702	TRUE
P02662	S8/S6	-0.630936	0.0900649	-7.00535	14	6.19528e-06	0.00087592	TRUE
Q9BUH6	S8/S6	0.464151	0.0662826	7.0026	14	6.22225e-06	0.000878559	FALSE
Q93045	S8/S5	0.337541	0.0482209	6.99988	14	6.24914e-06	0.000881179	FALSE
Q8NDC0	S8/S3	0.267561	0.038257	6.99377	14	6.30987e-06	0.000888558	FALSE
P31943;P55795	S8/S1	-0.862742	0.123396	-6.99168	14	6.33075e-06	0.000890313	FALSE
O96007	S6/S1	-0.684153	0.0979234	-6.98661	14	6.38187e-06	0.00089631	FALSE
P52758	S8/S7	0.239655	0.0343739	6.97201	14	6.53129e-06	0.000915101	FALSE
Q99497	S8/S6	0.232696	0.0333766	6.97185	14	6.53297e-06	0.000915101	FALSE
Q8NC51	S8/S5	0.29341	0.0421353	6.96352	14	6.61988e-06	0.000926048	FALSE
Q8ND24	S8/S5	0.949223	0.13639	6.95964	14	6.66079e-06	0.000929487	FALSE
P06454	S8/S3	0.298337	0.0428674	6.95952	14	6.66205e-06	0.000929487	FALSE
P06454	S8/S4	0.298131	0.0428674	6.95472	14	6.71305e-06	0.00093537	FALSE
Q9Y5L4	S8/S5	0.287614	0.0413653	6.95303	14	6.73107e-06	0.000936647	FALSE
P42166	S8/S7	0.256171	0.0368554	6.95071	14	6.7559e-06	0.000938865	FALSE
P61088	S8/S4	-0.836803	0.120423	-6.94886	14	6.77582e-06	0.000939363	FALSE
P60174	S8/S7	0.228415	0.0328731	6.94838	14	6.78104e-06	0.000939363	FALSE
Q9P2E9	S8/S5	0.291964	0.0420219	6.9479	14	6.78613e-06	0.000939363	FALSE
O75390	S8/S1	-0.331993	0.0477957	-6.94608	14	6.80588e-06	0.000940866	FALSE
P12270	S8/S6	0.239528	0.0344889	6.94508	14	6.8167e-06	0.000941132	FALSE
O43399	S8/S3	0.514553	0.0741083	6.94326	14	6.8364e-06	0.000942621	FALSE
P01892;P10316;Q31612;P10321;Q95604	S8/S2	0.373492	0.0538131	6.94054	14	6.86608e-06	0.00094548	FALSE
P33316	S8/S6	0.332145	0.0478727	6.93809	14	6.89281e-06	0.000947927	FALSE
O75390	S8/S3	-0.331569	0.0477957	-6.93721	14	6.90248e-06	0.000948024	FALSE
Q13561	S8/S7	0.281165	0.040536	6.93619	14	6.91376e-06	0.000948342	FALSE
P42166	S8/S3	0.255468	0.0368554	6.93165	14	6.9639e-06	0.000952333	FALSE
O96007	S6/S3	-0.678727	0.0979234	-6.9312	14	6.96886e-06	0.000952333	FALSE
P01892;P10316;Q31612;P10321;Q95604	S8/S4	0.372978	0.0538131	6.93098	14	6.97124e-06	0.000952333	FALSE
P33240	S8/S1	0.2903	0.0418904	6.92998	14	6.98244e-06	0.000952333	FALSE
Q9BX46;Q9H0Z9	S8/S3	0.469991	0.0678248	6.92949	14	6.98788e-06	0.000952333	FALSE
Q9Y237	S8/S3	0.263633	0.0380852	6.92218	14	7.06967e-06	0.00096224	FALSE
O14979	S8/S3	0.269038	0.0388935	6.9173	14	7.12486e-06	0.000968505	FALSE
O14979	S8/S4	0.268988	0.0388935	6.91602	14	7.13935e-06	0.000969228	FALSE
P48556	S8/S3	0.286724	0.0415196	6.90574	14	7.25743e-06	0.00098366	FALSE
Q96B54	S8/S5	0.222296	0.0321927	6.90515	14	7.26426e-06	0.00098366	FALSE
Q9H0B6;Q9NSK0	S8/S7	0.728546	0.10177	7.15876	13	7.38199e-06	0.000998324	FALSE
Q7RTV0	S8/S4	0.246266	0.0357315	6.89213	14	7.41674e-06	0.00100174	FALSE
Q9BX46;Q9H0Z9	S8/S1	0.467355	0.0678248	6.89061	14	7.43474e-06	0.00100289	FALSE
A6NL28	S8/S2	0.280844	0.0407758	6.88753	14	7.47146e-06	0.00100656	FALSE
O15212	S8/S7	0.349734	0.0507991	6.88464	14	7.50608e-06	0.00100994	FALSE
Q9UHV9	S8/S6	0.294462	0.0427816	6.88291	14	7.52677e-06	0.00101144	FALSE
Q9NP97;Q8TF09	S8/S6	0.21037	0.0305776	6.87987	14	7.56342e-06	0.001014	FALSE
O96007	S7/S1	-0.673688	0.0979234	-6.87974	14	7.56505e-06	0.001014	FALSE
Q9BWJ5	S8/S3	0.411081	0.0598171	6.87231	14	7.65547e-06	0.00102449	FALSE
Q6ZN17	S8/S5	0.347961	0.0506366	6.87172	14	7.66264e-06	0.00102449	FALSE
Q96B54	S8/S3	0.221163	0.0321927	6.86998	14	7.68403e-06	0.00102605	FALSE
P09496	S8/S5	0.257232	0.0374725	6.86455	14	7.75115e-06	0.00103371	FALSE
Q9UBI6	S3/S2	-0.81074	0.118143	-6.86236	14	7.7783e-06	0.00103602	FALSE
Q8N6N3	S8/S4	0.463947	0.0676665	6.85638	14	7.85315e-06	0.00104468	FALSE
Q68CQ4	S8/S1	1.23657	0.15763	7.84475	11	7.86625e-06	0.0010451	FALSE
Q32P51;P09651;P22626	S8/S5	0.513368	0.0749266	6.85161	14	7.91339e-06	0.00105005	FALSE
Q9Y5L4	S8/S2	0.283306	0.0413653	6.84887	14	7.94827e-06	0.00105295	FALSE
Q92882	S8/S4	0.410653	0.059964	6.84833	14	7.95517e-06	0.00105295	FALSE
P61956;P55854;Q6EEV6	S8/S1	0.309303	0.0451727	6.84712	14	7.97053e-06	0.00105366	FALSE
P52655	S8/S1	0.386417	0.0564461	6.84578	14	7.98777e-06	0.00105462	FALSE
O43399	S8/S5	0.507059	0.0741083	6.84213	14	8.03454e-06	0.00105948	FALSE
Q13442	S8/S1	0.246005	0.0359779	6.83766	14	8.09237e-06	0.00106577	FALSE
O75496	S8/S7	0.299455	0.0438119	6.83501	14	8.12688e-06	0.00106899	FALSE
P11940;Q9H361;Q4VXU2;Q5JQF8	S8/S7	0.272476	0.039886	6.83136	14	8.17462e-06	0.00107393	FALSE
Q8N6N3	S8/S5	0.461933	0.0676665	6.82662	14	8.23713e-06	0.0010808	FALSE
O96007	S7/S3	-0.668262	0.0979234	-6.82433	14	8.26743e-06	0.00108343	FALSE
O00233	S8/S2	0.285029	0.0417861	6.82114	14	8.30994e-06	0.00108766	FALSE
P16989	S8/S5	0.313836	0.0460318	6.81781	14	8.35454e-06	0.00109214	FALSE
O43920	S8/S6	0.234041	0.0343339	6.81661	14	8.3706e-06	0.00109289	FALSE
O95817	S8/S2	0.497865	0.0730731	6.81324	14	8.41612e-06	0.00109748	FALSE
Q92882	S8/S1	0.408325	0.059964	6.80951	14	8.4667e-06	0.00110271	FALSE
Q9Y230	S8/S4	-0.230457	0.0338674	-6.80468	14	8.53278e-06	0.00110995	FALSE
Q8N6N3	S8/S2	0.460295	0.0676665	6.80241	14	8.56402e-06	0.00111265	FALSE
O60664	S8/S2	0.235135	0.0345715	6.80141	14	8.57774e-06	0.00111306	FALSE
P16989;P67809;Q9Y2T7	S8/S7	0.353789	0.0520359	6.79893	14	8.61201e-06	0.00111614	FALSE
O60749	S8/S4	0.623023	0.0916555	6.79745	14	8.63264e-06	0.00111745	FALSE
Q9UKV3	S8/S7	0.20641	0.0303764	6.79508	14	8.6656e-06	0.00112034	FALSE
Q8WWM7	S8/S5	0.329325	0.0484821	6.79271	14	8.69866e-06	0.00112324	FALSE
A6NL28	S8/S3	0.276942	0.0407758	6.79183	14	8.71101e-06	0.00112347	FALSE
Q07866	S8/S2	0.341129	0.0502564	6.78776	14	8.76834e-06	0.00112828	FALSE
Q9BSY4	S8/S3	0.538865	0.0793889	6.78766	14	8.76971e-06	0.00112828	FALSE
Q8NDC0	S8/S2	0.259634	0.038257	6.78657	14	8.78521e-06	0.00112891	FALSE
Q96BW9	S6/S4	1.07501	0.158449	6.78455	14	8.81386e-06	0.00113121	FALSE
P33316	S8/S5	0.324752	0.0478727	6.78366	14	8.82645e-06	0.00113145	FALSE
O95817	S8/S1	0.495625	0.0730731	6.78258	14	8.84181e-06	0.00113205	FALSE
P05386;P05387	S8/S3	-0.805404	0.118782	-6.78051	14	8.87146e-06	0.00113246	FALSE
P31943;P55795	S6/S1	-0.836644	0.123396	-6.78018	14	8.87608e-06	0.00113246	FALSE
Q7Z7L1;Q68D06	S7/S1	-0.682394	0.100672	-6.77838	14	8.9019e-06	0.00113246	FALSE
P61088	S8/S2	-0.83445	0.123105	-6.77836	14	8.90214e-06	0.00113246	FALSE
O60888	S8/S2	0.25011	0.0368996	6.77811	14	8.90582e-06	0.00113246	FALSE
P11940;Q9H361;Q4VXU2;Q5JQF8	S8/S4	0.270342	0.039886	6.77787	14	8.90928e-06	0.00113246	FALSE
A6NMX2;P06730	S8/S5	0.646655	0.0954279	6.77637	14	8.93075e-06	0.00113383	FALSE
P09496	S8/S1	0.25373	0.0374725	6.7711	14	9.00704e-06	0.00114214	FALSE
O60749	S8/S6	0.620504	0.0916555	6.76997	14	9.02354e-06	0.00114287	FALSE
P13667	S8/S3	-0.238039	0.0351711	-6.76804	14	9.05169e-06	0.00114506	FALSE
P35659	S8/S6	0.243122	0.035937	6.76524	14	9.09264e-06	0.00114887	FALSE
P05412	S7/S3	0.690567	0.102117	6.76253	14	9.13255e-06	0.00115253	FALSE
O43290	S8/S5	0.280911	0.0415468	6.76132	14	9.15036e-06	0.0011534	FALSE
Q93045	S8/S2	0.325649	0.0482209	6.75327	14	9.27012e-06	0.00116711	FALSE
Q9UNZ2	S8/S7	0.266438	0.0395129	6.74306	14	9.42432e-06	0.00118511	FALSE
Q7Z7L1;Q68D06	S7/S4	-0.678538	0.100672	-6.74009	14	9.46979e-06	0.00118942	FALSE
Q7Z7L1;Q68D06	S8/S2	-0.678054	0.100672	-6.73527	14	9.5438e-06	0.00119729	FALSE
Q99497	S8/S7	0.221686	0.0329238	6.7333	14	9.57439e-06	0.0011997	FALSE
Q7Z7L1;Q68D06	S7/S3	-0.677443	0.100672	-6.72921	14	9.63797e-06	0.00120624	FALSE
Q9UKL0	S8/S7	0.649831	0.0965942	6.72743	14	9.6657e-06	0.00120828	FALSE
O00233	S8/S6	0.280853	0.0417861	6.72119	14	9.76395e-06	0.00121835	FALSE
Q15363	S8/S1	-0.709962	0.105636	-6.72085	14	9.76927e-06	0.00121835	FALSE
Q7L266	S7/S3	-0.736745	0.109671	-6.71778	14	9.8181e-06	0.001223	FALSE
Q8TDP1	S8/S2	0.457969	0.0682035	6.71475	14	9.86635e-06	0.00122614	FALSE
Q9NYK5	S7/S3	-0.592732	0.0882733	-6.71474	14	9.86652e-06	0.00122614	FALSE
Q9Y5L4	S8/S3	0.277608	0.0413653	6.71112	14	9.92454e-06	0.0012319	FALSE
O43159	S8/S2	-0.472339	0.0704209	-6.70737	14	9.98507e-06	0.00123796	FALSE
Q15417	S8/S1	0.240472	0.0358615	6.70557	14	1.00144e-05	0.00124014	FALSE
P49458	S8/S1	0.214395	0.0319811	6.70381	14	1.0043e-05	0.0012415	FALSE
Q15424	S8/S7	0.197751	0.0295003	6.70335	14	1.00504e-05	0.0012415	FALSE
P31948	S8/S5	0.168656	0.0251635	6.70242	14	1.00656e-05	0.0012415	FALSE
O00410	S8/S3	-0.308118	0.045974	-6.70201	14	1.00723e-05	0.0012415	FALSE
Q9H490	S8/S1	-0.949183	0.141822	-6.69279	14	1.02242e-05	0.00125848	FALSE
Q9BWJ5	S8/S4	0.400253	0.0598171	6.69129	14	1.02492e-05	0.00125848	FALSE
Q9NP97;Q8TF09	S8/S4	0.204599	0.0305776	6.69114	14	1.02517e-05	0.00125848	FALSE
Q96B54	S8/S1	0.215394	0.0321927	6.69078	14	1.02577e-05	0.00125848	FALSE
Q93045	S8/S4	0.322457	0.0482209	6.68707	14	1.03197e-05	0.00126462	FALSE
O43670	S8/S5	0.202141	0.0302597	6.6802	14	1.04355e-05	0.00127733	FALSE
P05412	S6/S2	0.681955	0.102117	6.67819	14	1.04696e-05	0.00128003	FALSE
O15212	S8/S3	0.338884	0.0507991	6.67105	14	1.05919e-05	0.00129228	FALSE
O95817	S8/S4	0.497351	0.0745551	6.67092	14	1.05942e-05	0.00129228	FALSE
P02672	S4/S3	0.725503	0.108836	6.66601	14	1.06791e-05	0.00130113	TRUE
Q13561	S8/S4	0.272564	0.0408963	6.66476	14	1.07009e-05	0.00130228	FALSE
Q8N6N3	S8/S3	0.450642	0.0676665	6.65975	14	1.07886e-05	0.00131144	FALSE
P0CB38;Q13310	S8/S2	0.341415	0.0512784	6.65808	14	1.0818e-05	0.00131351	FALSE
P20962	S8/S6	0.393587	0.0591318	6.65609	14	1.08531e-05	0.00131626	FALSE
P33240	S8/S3	0.278744	0.0418904	6.65412	14	1.08879e-05	0.00131854	FALSE
P33316	S8/S7	0.318527	0.0478727	6.65362	14	1.08968e-05	0.00131854	FALSE
O43765	S8/S3	0.236303	0.0355242	6.65187	14	1.0928e-05	0.00131964	FALSE
Q15424	S8/S5	0.196227	0.0295003	6.6517	14	1.09309e-05	0.00131964	FALSE
P42166	S8/S5	0.244905	0.0368554	6.64504	14	1.10503e-05	0.00133254	FALSE
Q9H0B6;Q9NSK0	S8/S6	0.699439	0.10177	6.87276	13	1.13075e-05	0.00136173	FALSE
Q8ND24	S8/S1	0.904313	0.13639	6.63036	14	1.13181e-05	0.00136173	FALSE
Q86V81	S8/S7	0.332675	0.0502025	6.62666	14	1.13867e-05	0.00136842	FALSE
Q9H223	S8/S2	-0.578289	0.0873268	-6.62213	14	1.14713e-05	0.00137564	FALSE
Q13442	S8/S4	0.238248	0.0359779	6.62205	14	1.14727e-05	0.00137564	FALSE
P12270	S8/S5	0.228176	0.0344915	6.61544	14	1.15973e-05	0.00138899	FALSE
O43399	S8/S1	0.489994	0.0741083	6.61187	14	1.16652e-05	0.00139554	FALSE
Q9BWF3	S8/S2	0.316474	0.0479291	6.60295	14	1.18366e-05	0.00141445	FALSE
P33316	S8/S3	0.315942	0.0478727	6.59963	14	1.1901e-05	0.00141991	FALSE
Q8WWM7	S8/S7	0.319944	0.0484821	6.59922	14	1.19091e-05	0.00141991	FALSE
Q13228	S8/S4	-2.23217	0.338361	-6.597	14	1.19524e-05	0.00142324	FALSE
Q96BW9	S8/S4	1.0452	0.158449	6.59641	14	1.19639e-05	0.00142324	FALSE
Q9NZI8;Q9Y6M1;O00425	S8/S4	0.310938	0.04715	6.59465	14	1.19984e-05	0.00142574	FALSE
P05387	S8/S7	0.290685	0.0441092	6.59011	14	1.2088e-05	0.00143477	FALSE
P30443;P04439;P13746;P10314;P30455;P30459	S6/S2	0.219529	0.0333202	6.58848	14	1.21203e-05	0.00143699	FALSE
P12236	S8/S3	-0.604823	0.0918274	-6.58651	14	1.21595e-05	0.0014386	FALSE
Q92945	S8/S7	0.184182	0.0279639	6.58643	14	1.21611e-05	0.0014386	FALSE
O43715	S8/S2	0.360793	0.0547946	6.58446	14	1.22004e-05	0.00144164	FALSE
P54725;P54727	S8/S1	0.285175	0.0433251	6.58221	14	1.22456e-05	0.00144536	FALSE
P42166	S8/S2	0.242528	0.0368554	6.58053	14	1.22794e-05	0.00144773	FALSE
Q96B54	S8/S6	0.211761	0.0321927	6.57791	14	1.23322e-05	0.00145217	FALSE
P11940;Q4VXU2	S8/S2	0.329095	0.0500364	6.5771	14	1.23484e-05	0.00145217	FALSE
O43399	S8/S6	0.487382	0.0741083	6.57662	14	1.23582e-05	0.00145217	FALSE
Q92945	S8/S2	0.183825	0.0279639	6.57367	14	1.24183e-05	0.00145761	FALSE
Q9BQ04;Q9BWF3	S8/S7	0.290233	0.0441812	6.56916	14	1.25104e-05	0.00146679	FALSE
Q07866	S8/S1	0.329959	0.0502564	6.56551	14	1.25855e-05	0.00147397	FALSE
P00441	S7/S3	-0.42503	0.0647672	-6.56242	14	1.26495e-05	0.00147982	FALSE
P62491;Q15907	S6/S3	-0.301404	0.0459367	-6.56129	14	1.26731e-05	0.00148095	FALSE
P49458	S8/S2	0.209799	0.0319811	6.56008	14	1.26982e-05	0.00148225	FALSE
O14562	S8/S1	0.420641	0.0641334	6.55885	14	1.27239e-05	0.0014836	FALSE
Q9NVZ3	S8/S5	0.316755	0.0483219	6.55509	14	1.28027e-05	0.00149115	FALSE
Q9Y6H1;Q5T1J5	S8/S2	0.332205	0.0507041	6.55183	14	1.28714e-05	0.0014975	FALSE
P33240	S8/S4	0.274415	0.0418904	6.55078	14	1.28936e-05	0.00149844	FALSE
P62491;Q15907	S5/S3	-0.300781	0.0459367	-6.54774	14	1.29584e-05	0.00150343	FALSE
Q96A35	S8/S4	-0.625255	0.0954964	-6.54742	14	1.2965e-05	0.00150343	FALSE
O15212	S8/S4	0.335942	0.0513266	6.54519	14	1.30128e-05	0.00150732	FALSE
P0CB38;Q13310	S8/S1	0.335479	0.0512784	6.54231	14	1.30746e-05	0.00151282	FALSE
Q9ULW0	S8/S3	0.412043	0.0630298	6.53727	14	1.31834e-05	0.00152374	FALSE
P05114	S8/S7	0.350393	0.0536359	6.53281	14	1.32804e-05	0.00153328	FALSE
Q9NWB1;O43251	S8/S3	0.27108	0.0415226	6.52848	14	1.33753e-05	0.00154256	FALSE
P33316	S8/S4	0.312473	0.0478727	6.52718	14	1.34042e-05	0.00154288	FALSE
Q86Y33	S8/S5	-1.87889	0.277923	-6.76048	13	1.34074e-05	0.00154288	FALSE
P33240	S8/S2	0.273387	0.0418904	6.52625	14	1.34247e-05	0.00154319	FALSE
Q96HQ2	S8/S3	1.17474	0.18017	6.52022	14	1.35587e-05	0.00155691	FALSE
P30533	S8/S6	0.334786	0.0513754	6.51647	14	1.36426e-05	0.00156484	FALSE
Q13948;P39880	S8/S2	0.462553	0.0710076	6.51413	14	1.36954e-05	0.001569	FALSE
P11940;Q4VXU2	S8/S1	0.325915	0.0500364	6.51355	14	1.37085e-05	0.001569	FALSE
Q04721	S6/S1	-0.915051	0.140501	-6.51278	14	1.37258e-05	0.00156928	FALSE
Q32MZ4;Q9Y608	S8/S6	0.319418	0.0490679	6.50971	14	1.37954e-05	0.00157554	FALSE
Q15417	S8/S6	0.233402	0.0358615	6.50843	14	1.38248e-05	0.00157567	FALSE
P05114	S8/S2	0.349066	0.0536359	6.50807	14	1.38328e-05	0.00157567	FALSE
Q9P2M7	S8/S2	0.867823	0.133353	6.5077	14	1.38413e-05	0.00157567	FALSE
Q9Y6H1;Q5T1J5	S8/S7	0.329926	0.0507041	6.5069	14	1.38597e-05	0.00157607	FALSE
Q9Y237	S8/S2	0.247667	0.0380852	6.50296	14	1.395e-05	0.00158463	FALSE
P61088	S8/S3	-0.850194	0.130819	-6.49903	14	1.40407e-05	0.00159323	FALSE
Q07955	S8/S3	0.211893	0.0326074	6.49831	14	1.40575e-05	0.00159342	FALSE
Q9NYK5	S5/S3	-0.573368	0.0882733	-6.49537	14	1.41257e-05	0.00159944	FALSE
Q9BUH6	S8/S5	0.430424	0.0662826	6.49377	14	1.41632e-05	0.00160194	FALSE
Q07866	S8/S3	0.326303	0.0502564	6.49276	14	1.41867e-05	0.00160194	FALSE
Q15417	S8/S4	0.23283	0.0358615	6.49249	14	1.41932e-05	0.00160194	FALSE
Q13228	S6/S4	-2.19633	0.338361	-6.49108	14	1.42263e-05	0.00160393	FALSE
Q07955	S8/S2	0.211637	0.0326074	6.49044	14	1.42412e-05	0.00160393	FALSE
O60664	S8/S1	0.224212	0.0345715	6.48546	14	1.43588e-05	0.00161545	FALSE
P60174	S8/S5	0.213176	0.0328731	6.48482	14	1.43741e-05	0.00161546	FALSE
P09496	S8/S2	0.242947	0.0374725	6.48334	14	1.44092e-05	0.00161768	FALSE
Q68CQ4	S8/S5	1.21451	0.165297	7.34745	11	1.45294e-05	0.00162945	FALSE
Q07866;Q9H0B6;Q9NSK0	S6/S1	0.309904	0.047848	6.47684	14	1.4565e-05	0.00163149	FALSE
P0CB38;Q13310	S8/S7	0.332073	0.0512784	6.47588	14	1.4588e-05	0.00163149	FALSE
A6NL28	S8/S4	0.264049	0.0407758	6.47564	14	1.45939e-05	0.00163149	FALSE
Q13404;Q15819	S8/S3	0.299678	0.0462974	6.47289	14	1.46604e-05	0.0016372	FALSE
Q8TDP1	S8/S1	0.441311	0.0682035	6.4705	14	1.47184e-05	0.00164194	FALSE
P35659	S8/S4	0.232473	0.035937	6.4689	14	1.47575e-05	0.00164457	FALSE
O15212	S8/S2	0.328543	0.0507991	6.4675	14	1.47917e-05	0.00164664	FALSE
Q7RTV0	S8/S7	0.230986	0.0357315	6.4645	14	1.48652e-05	0.00165309	FALSE
P02545	S8/S1	0.176634	0.0273613	6.45562	14	1.50856e-05	0.00167583	FALSE
O15212	S8/S1	0.327845	0.0507991	6.45376	14	1.51321e-05	0.00167924	FALSE
O43920	S8/S3	0.221496	0.0343339	6.45124	14	1.51954e-05	0.00168449	FALSE
Q96HQ2	S8/S1	1.16202	0.18017	6.44958	14	1.52371e-05	0.00168735	FALSE
P30041	S8/S1	-0.234618	0.0364082	-6.44408	14	1.53766e-05	0.00170102	FALSE
Q9Y237	S8/S4	0.24534	0.0380852	6.44185	14	1.54336e-05	0.00170478	FALSE
O14979	S8/S7	0.250526	0.0388935	6.44135	14	1.54466e-05	0.00170478	FALSE
Q96K17	S8/S2	0.365592	0.0567614	6.44086	14	1.54591e-05	0.00170478	FALSE
Q9NP97;Q8TF09	S8/S2	0.196859	0.0305776	6.43802	14	1.55319e-05	0.00171103	FALSE
O00233	S8/S3	0.268915	0.0417861	6.43551	14	1.55967e-05	0.00171639	FALSE
Q8ND24	S8/S6	0.877408	0.13639	6.43309	14	1.56595e-05	0.0017215	FALSE
Q9UHV9	S8/S3	0.275174	0.0427816	6.43207	14	1.56861e-05	0.00172264	FALSE
P35606	S8/S1	-0.223632	0.0348044	-6.42539	14	1.58609e-05	0.00174003	FALSE
P27816	S8/S2	0.278163	0.0433361	6.41874	14	1.60371e-05	0.00175754	FALSE
P61026	S7/S3	0.642398	0.100113	6.41672	14	1.60911e-05	0.00176162	FALSE
Q32P51;P09651;P22626	S8/S3	0.480653	0.0749266	6.41498	14	1.61378e-05	0.00176491	FALSE
Q13561	S8/S5	0.25981	0.040536	6.40937	14	1.62888e-05	0.00177959	FALSE
P01892;P10316;Q31612;P10321;Q95604	S8/S1	0.344709	0.0538131	6.40566	14	1.63896e-05	0.00178874	FALSE
Q9NWB1;O43251	S8/S2	0.265931	0.0415226	6.40449	14	1.64216e-05	0.0017904	FALSE
Q96A35	S7/S2	-0.611214	0.0954964	-6.40039	14	1.6534e-05	0.00180079	FALSE
Q13228	S7/S4	-2.16521	0.338361	-6.39911	14	1.65693e-05	0.00180278	FALSE
Q9BX46;Q9H0Z9	S8/S2	0.433869	0.0678248	6.39691	14	1.66301e-05	0.00180753	FALSE
Q8ND24	S8/S4	0.871365	0.13639	6.38878	14	1.68565e-05	0.00183027	FALSE
P61956;P55854;Q6EEV6	S8/S4	0.288421	0.0451727	6.38485	14	1.69674e-05	0.00184041	FALSE
Q5JVF3	S8/S5	-0.517349	0.0810548	-6.3827	14	1.70284e-05	0.00184513	FALSE
P61823	S4/S2	1.37001	0.214682	6.38155	14	1.70608e-05	0.00184676	TRUE
P48556	S8/S5	0.264851	0.0415196	6.37894	14	1.71353e-05	0.00185292	FALSE
Q32P51;P09651;P22626	S8/S1	0.47777	0.0749266	6.3765	14	1.72051e-05	0.00185831	FALSE
O43264	S8/S2	-0.341609	0.0535775	-6.37597	14	1.72202e-05	0.00185831	FALSE
Q9UNZ2	S8/S5	0.251878	0.0395129	6.37457	14	1.72605e-05	0.00186075	FALSE
Q8ND24	S8/S3	0.869244	0.13639	6.37324	14	1.7299e-05	0.00186081	FALSE
P23528;Q9Y281;P60981	S8/S2	0.471534	0.0739884	6.37308	14	1.73036e-05	0.00186081	FALSE
Q9H490	S8/S6	-0.903791	0.141822	-6.37272	14	1.73138e-05	0.00186081	FALSE
Q7Z7L1;Q68D06	S6/S2	-0.641133	0.100672	-6.36853	14	1.74353e-05	0.00187197	FALSE
P00568;Q9Y6K8	S8/S2	0.399543	0.0627436	6.36787	14	1.74546e-05	0.00187214	FALSE
Q96HQ2	S8/S2	1.14717	0.18017	6.36719	14	1.74744e-05	0.00187236	FALSE
O75391	S5/S1	0.656635	0.10316	6.36518	14	1.7533e-05	0.00187674	FALSE
O60739;P41567	S8/S1	0.370747	0.0582534	6.36438	14	1.75564e-05	0.00187735	FALSE
Q96B54	S8/S2	0.204639	0.0321927	6.35669	14	1.77833e-05	0.00189969	FALSE
Q14103	S8/S7	0.210162	0.0330682	6.35543	14	1.78207e-05	0.00190176	FALSE
P12270	S8/S7	0.219624	0.0345633	6.35427	14	1.78555e-05	0.00190355	FALSE
O43670	S8/S6	0.192241	0.0302597	6.35303	14	1.78924e-05	0.00190556	FALSE
O15405;O94842;O94900	S8/S4	0.337912	0.0532232	6.34896	14	1.80146e-05	0.00191665	FALSE
O14979	S8/S5	0.246769	0.0388935	6.34473	14	1.81423e-05	0.00192713	FALSE
P01892;P10316;Q31612;P10321;Q95604	S8/S6	0.341417	0.0538131	6.34449	14	1.81495e-05	0.00192713	FALSE
Q8N4H5	S6/S1	0.884512	0.139458	6.34249	14	1.82103e-05	0.00193165	FALSE
Q07866	S8/S7	0.31849	0.0502564	6.3373	14	1.83692e-05	0.00194487	FALSE
Q32P51;P09651;P51991	S8/S4	1.54906	0.244481	6.33612	14	1.84054e-05	0.00194487	FALSE
Q7L266	S7/S1	-0.694828	0.109671	-6.33557	14	1.84224e-05	0.00194487	FALSE
Q9UGI8	S3/S2	0.46355	0.0731664	6.33556	14	1.84227e-05	0.00194487	FALSE
P42166	S8/S6	0.233494	0.0368554	6.33542	14	1.84269e-05	0.00194487	FALSE
Q9NX58	S8/S2	0.33331	0.0526432	6.3315	14	1.85483e-05	0.00195573	FALSE
P61956;P55854;Q6EEV6	S8/S6	0.285962	0.0451727	6.33041	14	1.8582e-05	0.00195732	FALSE
O75475	S8/S5	0.217173	0.0343185	6.32817	14	1.86519e-05	0.00196273	FALSE
Q99961;Q99962	S8/S4	0.226253	0.0357572	6.32747	14	1.86736e-05	0.00196307	FALSE
Q68CQ4	S8/S7	1.12694	0.15763	7.14928	11	1.87045e-05	0.00196437	FALSE
P55327	S8/S1	0.399883	0.0632185	6.32541	14	1.87381e-05	0.00196594	FALSE
Q9UHV9	S8/S4	0.270352	0.0427816	6.31937	14	1.89288e-05	0.00198398	FALSE
Q68CQ4	S8/S6	1.12473	0.15763	7.13527	11	1.90449e-05	0.00199418	FALSE
Q8IYS2	S8/S6	-0.504556	0.0799023	-6.31467	14	1.90784e-05	0.00199571	FALSE
P35232	S8/S4	-0.264035	0.0418192	-6.31372	14	1.91087e-05	0.00199595	FALSE
O75391	S8/S3	0.651295	0.10316	6.31342	14	1.91185e-05	0.00199595	FALSE
Q9NUQ9	S4/S1	-0.833948	0.132143	-6.31096	14	1.91974e-05	0.00200035	FALSE
O75475	S8/S6	0.216581	0.0343185	6.31092	14	1.91985e-05	0.00200035	FALSE
Q9NZI8;Q9Y6M1;O00425	S8/S3	0.297292	0.04715	6.30523	14	1.93828e-05	0.00201757	FALSE
Q9UBI6	S5/S3	0.744485	0.118143	6.30156	14	1.95025e-05	0.00202803	FALSE
Q7Z7L1;Q68D06	S5/S1	-0.634077	0.100672	-6.29844	14	1.96048e-05	0.00203667	FALSE
P05412	S6/S3	0.642885	0.102117	6.29559	14	1.96987e-05	0.00204286	FALSE
P68036	S8/S7	0.305155	0.0484723	6.29546	14	1.97031e-05	0.00204286	FALSE
Q9BWF3	S8/S6	0.301656	0.0479291	6.29378	14	1.97585e-05	0.00204661	FALSE
Q86V48	S8/S5	0.586524	0.0932743	6.28816	14	1.99461e-05	0.00206401	FALSE
Q9BWM7	S8/S1	0.353198	0.0562059	6.284	14	2.00859e-05	0.00207644	FALSE
O75368	S8/S6	0.286816	0.0456767	6.27927	14	2.0246e-05	0.00208941	FALSE
Q86V81	S8/S5	0.315228	0.0502025	6.27913	14	2.02508e-05	0.00208941	FALSE
Q13404;Q15819	S8/S1	0.290548	0.0462974	6.2757	14	2.03681e-05	0.00209946	FALSE
Q96A35	S7/S1	-0.599231	0.0954964	-6.27491	14	2.0395e-05	0.00210019	FALSE
P55072	S8/S3	-0.190725	0.0304111	-6.27154	14	2.05108e-05	0.00211006	FALSE
Q9H223	S8/S3	-0.547224	0.0873268	-6.2664	14	2.0689e-05	0.00212632	FALSE
Q7Z7L1;Q68D06	S5/S4	-0.630222	0.100672	-6.26014	14	2.09081e-05	0.00214675	FALSE
Q9Y2Z0	S8/S2	0.219881	0.035179	6.25036	14	2.12552e-05	0.00218027	FALSE
Q7Z7L1;Q68D06	S5/S3	-0.629126	0.100672	-6.24926	14	2.12946e-05	0.0021822	FALSE
Q9Y2L1	S8/S7	-0.218296	0.0349373	-6.24822	14	2.13322e-05	0.00218311	FALSE
Q9UMX0;Q9UHD9	S8/S5	0.381682	0.06109	6.24787	14	2.13448e-05	0.00218311	FALSE
Q9HD42	S8/S4	0.425884	0.0681813	6.24635	14	2.13995e-05	0.00218519	FALSE
Q9Y6H1;Q5T1J5	S8/S6	0.316706	0.0507041	6.24616	14	2.14064e-05	0.00218519	FALSE
Q14103	S8/S2	0.206358	0.0330682	6.24039	14	2.16156e-05	0.00220442	FALSE
Q9UMX0;Q9UHD9	S8/S1	0.380943	0.06109	6.23576	14	2.1785e-05	0.00221955	FALSE
O00233	S8/S7	0.260492	0.0417861	6.23393	14	2.18523e-05	0.00222426	FALSE
Q8NDC0	S8/S4	0.238389	0.038257	6.23125	14	2.19512e-05	0.00223219	FALSE
Q13442	S8/S5	0.224149	0.0359779	6.23019	14	2.19904e-05	0.00223403	FALSE
P12270	S8/S3	0.21487	0.0345162	6.22521	14	2.21762e-05	0.00225073	FALSE
O75368	S8/S1	0.284282	0.0456767	6.22378	14	2.22297e-05	0.002254	FALSE
Q05682	S8/S5	0.44135	0.0710291	6.21366	14	2.2613e-05	0.00228865	FALSE
Q99614	S8/S6	0.251605	0.0404925	6.21361	14	2.26147e-05	0.00228865	FALSE
O15212	S8/S5	0.315546	0.0507991	6.21164	14	2.26904e-05	0.00229126	FALSE
Q9UGI8	S6/S3	-0.454471	0.0731664	-6.21147	14	2.26969e-05	0.00229126	FALSE
P02672	S3/S2	0.667839	0.107521	6.21124	14	2.27055e-05	0.00229126	TRUE
P02545	S8/S5	0.169458	0.0272931	6.20882	14	2.27988e-05	0.0022965	FALSE
O43159	S8/S5	-0.437215	0.0704209	-6.20859	14	2.28075e-05	0.0022965	FALSE
Q05682;Q8WXF1	S8/S5	0.330088	0.0531724	6.20788	14	2.28352e-05	0.0022965	FALSE
O00233	S8/S4	0.259393	0.0417861	6.20764	14	2.28442e-05	0.0022965	FALSE
Q07866;Q9H0B6;Q9NSK0	S8/S7	0.296993	0.047848	6.20701	14	2.28687e-05	0.00229677	FALSE
Q9Y237	S8/S1	0.236197	0.0380852	6.2018	14	2.30708e-05	0.00231487	FALSE
Q9BW91	S8/S2	0.89308	0.144169	6.19467	14	2.33508e-05	0.00234075	FALSE
P25685;Q9UDY4	S8/S4	0.259949	0.0419734	6.19318	14	2.34101e-05	0.00234254	FALSE
P51858	S8/S7	0.380742	0.0614824	6.19269	14	2.34292e-05	0.00234254	FALSE
O43592	S8/S2	-0.363295	0.0586665	-6.19254	14	2.34351e-05	0.00234254	FALSE
O60264	S8/S3	-0.252595	0.0408712	-6.18027	14	2.39273e-05	0.00238924	FALSE
O96007	S6/S2	-0.605145	0.0979234	-6.17977	14	2.39475e-05	0.00238924	FALSE
Q9Y6H1;Q5T1J5	S8/S5	0.313272	0.0507041	6.17843	14	2.4002e-05	0.00239242	FALSE
P01034	S8/S3	0.430448	0.0696919	6.17644	14	2.40831e-05	0.00239824	FALSE
Q9BX46;Q9H0Z9	S8/S6	0.418819	0.0678248	6.175	14	2.41419e-05	0.00240183	FALSE
P16989;P67809;Q9Y2T7	S8/S6	0.321115	0.0520359	6.17103	14	2.43049e-05	0.00241578	FALSE
Q13442	S8/S2	0.221946	0.0359779	6.16896	14	2.43904e-05	0.002422	FALSE
Q01844	S8/S1	0.25128	0.0407369	6.16836	14	2.44151e-05	0.00242218	FALSE
Q01082	S8/S3	-0.114349	0.0185399	-6.16772	14	2.44419e-05	0.00242256	FALSE
O95817	S8/S5	0.450615	0.0730731	6.16662	14	2.44873e-05	0.00242479	FALSE
Q9UKL0	S8/S5	0.594804	0.0965942	6.15776	14	2.48584e-05	0.00245924	FALSE
P05387	S8/S2	0.271568	0.0441092	6.15671	14	2.49027e-05	0.00246132	FALSE
Q01844	S8/S2	0.250663	0.0407369	6.15322	14	2.50505e-05	0.00247362	FALSE
Q9UBI6	S7/S3	0.726406	0.118143	6.14853	14	2.52512e-05	0.0024911	FALSE
Q9Y536;F5H284;A2BFH1;P62937	S8/S6	0.310702	0.0505427	6.14731	14	2.53035e-05	0.00249394	FALSE
Q86Y33	S8/S1	-1.76407	0.277923	-6.34734	13	2.5463e-05	0.00250561	FALSE
P35659	S8/S2	0.220778	0.035937	6.14346	14	2.54694e-05	0.00250561	FALSE
Q13228	S5/S4	-2.07853	0.338361	-6.14292	14	2.54929e-05	0.00250561	FALSE
P0CB38;Q13310	S8/S5	0.314908	0.0512784	6.14115	14	2.55699e-05	0.0025108	FALSE
O60749	S8/S5	0.56282	0.0916555	6.14061	14	2.55933e-05	0.0025108	FALSE
P05387	S8/S5	0.270666	0.0441092	6.13626	14	2.57831e-05	0.00252708	FALSE
P53396	S5/S3	-0.148899	0.0242694	-6.13525	14	2.58273e-05	0.00252907	FALSE
Q9BWF3	S8/S4	0.293871	0.0479291	6.13136	14	2.5999e-05	0.00254336	FALSE
P54725;P54727	S8/S5	0.26562	0.0433251	6.13085	14	2.60214e-05	0.00254336	FALSE
O75390	S8/S4	-0.292929	0.0477957	-6.12878	14	2.61132e-05	0.00254998	FALSE
Q9BWM7	S8/S3	0.344209	0.0562059	6.12408	14	2.6323e-05	0.0025681	FALSE
P62633	S8/S7	0.22002	0.0359382	6.12219	14	2.64077e-05	0.00257177	FALSE
Q96B54	S8/S7	0.197089	0.0321927	6.12216	14	2.64093e-05	0.00257177	FALSE
Q9H0B6;Q9NSK0	S8/S2	0.643539	0.10177	6.32348	13	2.64427e-05	0.00257265	FALSE
O43159	S8/S1	-0.430764	0.0704209	-6.11699	14	2.66425e-05	0.00258971	FALSE
Q9Y2Z0	S8/S5	0.215108	0.035179	6.11468	14	2.67475e-05	0.00259561	FALSE
P55327	S8/S6	0.386554	0.0632185	6.11458	14	2.67523e-05	0.00259561	FALSE
Q9BQ04;Q9BWF3	S8/S5	0.270081	0.0441812	6.11303	14	2.68232e-05	0.00260011	FALSE
P55327	S8/S3	0.386257	0.0632185	6.10988	14	2.69672e-05	0.00261164	FALSE
P62491;Q15907	S7/S3	-0.280644	0.0459367	-6.10935	14	2.69915e-05	0.00261164	FALSE
Q7Z7L1	S8/S3	-0.700966	0.114862	-6.10269	14	2.73e-05	0.00263754	FALSE
O43159	S8/S3	-0.429743	0.0704209	-6.10249	14	2.73092e-05	0.00263754	FALSE
P33316	S8/S2	0.291805	0.0478727	6.09545	14	2.76391e-05	0.00266697	FALSE
P02672	S2/S1	0.653124	0.107168	6.09437	14	2.769e-05	0.00266708	TRUE
P23528;Q9Y281;P60981	S8/S5	0.450912	0.0739884	6.09436	14	2.76907e-05	0.00266708	FALSE
Q07955	S8/S4	0.198641	0.0326074	6.0919	14	2.7807e-05	0.00267355	FALSE
P62633	S8/S5	0.218931	0.0359382	6.09187	14	2.78084e-05	0.00267355	FALSE
P62857	S8/S2	0.181238	0.0297585	6.09029	14	2.78834e-05	0.00267833	FALSE
Q9Y5S9	S8/S2	-0.29565	0.0485568	-6.08875	14	2.79571e-05	0.00268297	FALSE
Q9NP97;Q8TF09	S8/S5	0.186159	0.0305776	6.0881	14	2.79879e-05	0.00268349	FALSE
Q32MZ4;Q9Y608	S8/S1	0.298687	0.0490679	6.08721	14	2.80307e-05	0.00268516	FALSE
Q9Y230	S8/S5	-0.20605	0.0338674	-6.08403	14	2.81834e-05	0.00269734	FALSE
Q9HD42	S8/S1	0.414649	0.0681813	6.08157	14	2.83019e-05	0.00270623	FALSE
O43399	S8/S7	0.450546	0.0741083	6.07956	14	2.83991e-05	0.0027126	FALSE
P61026	S7/S1	0.608601	0.100113	6.07913	14	2.84198e-05	0.0027126	FALSE
Q9H0B6;Q9NSK0	S8/S1	0.638567	0.10177	6.27462	13	2.85751e-05	0.0027246	FALSE
P61088	S7/S6	-0.794804	0.130821	-6.0755	14	2.85971e-05	0.0027246	FALSE
P49458	S8/S4	0.194271	0.0319811	6.07456	14	2.86429e-05	0.00272652	FALSE
O96007	S7/S2	-0.59468	0.0979234	-6.0729	14	2.8724e-05	0.00273177	FALSE
P12270	S8/S2	0.209462	0.0345132	6.06904	14	2.89144e-05	0.00274741	FALSE
P61956;P55854;Q6EEV6	S8/S2	0.274068	0.0451727	6.06711	14	2.90098e-05	0.002754	FALSE
Q8NDC0	S8/S1	0.232035	0.038257	6.06516	14	2.91067e-05	0.00275902	FALSE
P49458	S8/S3	0.193965	0.0319811	6.065	14	2.91148e-05	0.00275902	FALSE
P29558	S8/S5	0.320455	0.0528613	6.06219	14	2.92552e-05	0.00276984	FALSE
Q9UMX0;Q9UHD9	S8/S6	0.369983	0.06109	6.05636	14	2.95483e-05	0.00279509	FALSE
P16989	S8/S2	0.278744	0.0460318	6.05546	14	2.9594e-05	0.00279691	FALSE
Q96D71	S7/S4	-0.889053	0.146884	-6.05275	14	2.97314e-05	0.00280738	FALSE
Q15233;Q6Y7W6;Q8WXF1;P23246	S8/S3	0.500522	0.0827035	6.05201	14	2.97693e-05	0.00280846	FALSE
P13984	S8/S3	0.395162	0.0653346	6.04828	14	2.99599e-05	0.00282392	FALSE
P30622	S8/S1	0.598605	0.0989823	6.0476	14	2.99951e-05	0.00282472	FALSE
Q14103	S8/S3	0.199944	0.0330682	6.04643	14	3.0055e-05	0.00282784	FALSE
P05114	S8/S5	0.324239	0.0536359	6.04519	14	3.01188e-05	0.00282919	FALSE
P12799	S4/S2	1.39157	0.230202	6.045	14	3.01287e-05	0.00282919	TRUE
P13984	S8/S6	0.394922	0.0653346	6.0446	14	3.01496e-05	0.00282919	FALSE
P05412	S5/S2	0.616844	0.102117	6.04057	14	3.03581e-05	0.00284493	FALSE
P61956;P55854;Q6EEV6	S8/S5	0.272858	0.0451727	6.04032	14	3.03711e-05	0.00284493	FALSE
Q9UKL0	S8/S1	0.583024	0.0965942	6.03581	14	3.06072e-05	0.00286451	FALSE
Q86V48	S8/S7	0.56285	0.0932743	6.03435	14	3.06838e-05	0.00286914	FALSE
P05387	S8/S6	0.266127	0.0441092	6.03336	14	3.07357e-05	0.00286982	FALSE
Q9P2M7	S8/S4	0.804544	0.133353	6.03318	14	3.07454e-05	0.00286982	FALSE
P55327	S8/S5	0.381145	0.0632185	6.02902	14	3.09656e-05	0.00288782	FALSE
Q9UBI6	S3/S1	-0.711955	0.118143	-6.02621	14	3.11148e-05	0.00289919	FALSE
P68036	S8/S3	0.291992	0.0484723	6.0239	14	3.12388e-05	0.00290818	FALSE
Q07955	S8/S5	0.196283	0.0326074	6.01958	14	3.14712e-05	0.00292723	FALSE
Q9UKL0	S8/S3	0.580917	0.0965942	6.01399	14	3.17745e-05	0.00295285	FALSE
P61026	S8/S3	0.602007	0.100113	6.01328	14	3.18136e-05	0.00295389	FALSE
P49458	S8/S7	0.192108	0.0319811	6.00691	14	3.21632e-05	0.00298373	FALSE
O60664	S8/S4	0.207571	0.0345715	6.00412	14	3.23182e-05	0.00299548	FALSE
Q8WWM7	S8/S6	0.291038	0.0484821	6.003	14	3.23805e-05	0.00299862	FALSE
O43399	S8/S2	0.444814	0.0741083	6.00221	14	3.24242e-05	0.00300005	FALSE
P37840	S8/S6	0.448088	0.0746652	6.00129	14	3.24758e-05	0.00300219	FALSE
P08047	S8/S3	0.590837	0.0984785	5.99965	14	3.25672e-05	0.00300802	FALSE
Q9NYK5	S6/S3	-0.529551	0.0882733	-5.999	14	3.26036e-05	0.00300875	FALSE
Q15417	S8/S3	0.215002	0.0358615	5.99534	14	3.28095e-05	0.00302511	FALSE
P30533	S8/S5	0.307967	0.0513754	5.99445	14	3.28598e-05	0.00302621	FALSE
Q99961;Q99962	S8/S6	0.214333	0.0357572	5.99412	14	3.28787e-05	0.00302621	FALSE
P02666	S5/S2	-2.6907	0.449079	-5.99158	14	3.30223e-05	0.00303417	TRUE
P58546	S8/S1	0.211653	0.035325	5.99158	14	3.30225e-05	0.00303417	FALSE
O14776	S8/S1	0.287234	0.0479541	5.98977	14	3.31257e-05	0.00304101	FALSE
Q9Y2V2	S8/S3	0.282529	0.0471798	5.98835	14	3.32065e-05	0.00304578	FALSE
P14174	S8/S6	0.279296	0.0466543	5.9865	14	3.33127e-05	0.00305288	FALSE
Q13404;Q15819	S8/S4	0.277024	0.0462974	5.98358	14	3.34802e-05	0.00306537	FALSE
P25685;Q9UDY4	S8/S3	0.251132	0.0419734	5.98312	14	3.3507e-05	0.00306537	FALSE
Q8WW12	S8/S7	0.363298	0.0607359	5.98161	14	3.35943e-05	0.00307052	FALSE
O43264	S8/S4	-0.320455	0.0535775	-5.98114	14	3.36214e-05	0.00307052	FALSE
O75475	S8/S2	0.205237	0.0343185	5.98037	14	3.3666e-05	0.00307194	FALSE
Q99727	S8/S3	0.409151	0.0684238	5.97966	14	3.37073e-05	0.00307306	FALSE
Q92785	S8/S5	0.236963	0.0396471	5.97681	14	3.38729e-05	0.0030855	FALSE
P54725;P54727	S8/S7	0.258867	0.0433251	5.97498	14	3.39797e-05	0.00309256	FALSE
O96007	S6/S4	-0.584989	0.0979234	-5.97395	14	3.40405e-05	0.00309381	FALSE
Q96K17	S8/S1	0.339078	0.0567614	5.97375	14	3.40519e-05	0.00309381	FALSE
P04350;P68371;Q3ZCM7	S8/S5	-1.06637	0.178552	-5.97231	14	3.41363e-05	0.00309852	FALSE
P56211	S6/S3	-1.58167	0.264853	-5.97187	14	3.41624e-05	0.00309852	FALSE
P01892;P10316;Q31612;P10321;Q95604	S8/S3	0.321194	0.0538131	5.96869	14	3.43501e-05	0.00311288	FALSE
O43264	S8/S6	-0.319722	0.0535775	-5.96746	14	3.4423e-05	0.0031151	FALSE
O00151	S8/S3	0.257889	0.0432203	5.96685	14	3.44596e-05	0.0031151	FALSE
Q92785	S8/S2	0.236566	0.0396471	5.96679	14	3.4463e-05	0.0031151	FALSE
Q01844	S8/S6	0.243044	0.0407369	5.9662	14	3.4498e-05	0.0031156	FALSE
Q9UJX3	S8/S2	-0.335312	0.0562096	-5.96538	14	3.45465e-05	0.00311732	FALSE
Q9Y230	S8/S1	-0.201967	0.0338674	-5.96346	14	3.46612e-05	0.003125	FALSE
O43670	S8/S2	0.180259	0.0302597	5.95707	14	3.50455e-05	0.00315696	FALSE
P27816	S8/S4	0.258074	0.0433361	5.95517	14	3.51607e-05	0.00316385	FALSE
Q86Y33	S8/S3	-1.70773	0.277923	-6.1446	13	3.51818e-05	0.00316385	FALSE
Q9ULW0	S8/S6	0.375288	0.0630298	5.95414	14	3.52233e-05	0.00316489	FALSE
P13984	S8/S2	0.393981	0.0662117	5.95032	14	3.54558e-05	0.00318031	FALSE
P00441	S6/S3	-0.38536	0.0647672	-5.94992	14	3.54804e-05	0.00318031	FALSE
Q32P51;P09651;P22626	S8/S2	0.445802	0.0749266	5.94985	14	3.54851e-05	0.00318031	FALSE
P02545	S8/S6	0.162265	0.0272931	5.94526	14	3.5767e-05	0.00320286	FALSE
P31751	S8/S3	0.646246	0.108787	5.94049	14	3.60633e-05	0.00322666	FALSE
Q07666	S8/S1	-0.547794	0.0922704	-5.93684	14	3.62916e-05	0.00324369	FALSE
Q96K17	S8/S4	0.336962	0.0567614	5.93646	14	3.6315e-05	0.00324369	FALSE
Q99497	S8/S3	0.195288	0.0329238	5.93151	14	3.66274e-05	0.00326883	FALSE
Q15942	S8/S3	0.289207	0.0487672	5.93037	14	3.66996e-05	0.00327251	FALSE
P61823	S3/S1	1.27288	0.214682	5.92913	14	3.67784e-05	0.00327594	TRUE
O96007	S8/S1	-0.580567	0.0979234	-5.92879	14	3.68e-05	0.00327594	FALSE
P30622	S8/S2	0.586604	0.0989823	5.92635	14	3.69554e-05	0.00328701	FALSE
Q9NTZ6	S8/S3	0.244185	0.0412149	5.92468	14	3.70626e-05	0.00329222	FALSE
P17540;P12532	S8/S3	-0.278444	0.046999	-5.92446	14	3.70762e-05	0.00329222	FALSE
Q9ULW0	S8/S7	0.373382	0.0630298	5.9239	14	3.71126e-05	0.00329269	FALSE
Q9Y237	S8/S5	0.225578	0.0380852	5.92298	14	3.71714e-05	0.00329514	FALSE
Q9HD42	S8/S2	0.4037	0.0681813	5.92098	14	3.73005e-05	0.00330381	FALSE
Q9NTZ6	S8/S7	0.243966	0.0412149	5.91936	14	3.7405e-05	0.00330855	FALSE
Q9Y2V2	S8/S5	0.279266	0.0471798	5.91918	14	3.74166e-05	0.00330855	FALSE
P62333	S8/S3	-0.427664	0.0722749	-5.91719	14	3.75459e-05	0.00331721	FALSE
P35659	S8/S5	0.212628	0.035937	5.91669	14	3.75785e-05	0.00331732	FALSE
P62266	S8/S2	-0.451756	0.0764071	-5.91249	14	3.78528e-05	0.00333827	FALSE
Q01844	S8/S7	0.24084	0.0407369	5.91209	14	3.7879e-05	0.00333827	FALSE
Q9BTA9	S8/S5	0.596232	0.100878	5.9104	14	3.79897e-05	0.00334524	FALSE
Q6P1N0	S8/S4	0.258568	0.0437649	5.90811	14	3.81408e-05	0.00335575	FALSE
O43670	S8/S3	0.178758	0.0302597	5.90748	14	3.81822e-05	0.00335661	FALSE
O95793	S8/S7	0.262073	0.0443741	5.906	14	3.82806e-05	0.00336246	FALSE
Q96CS2	S5/S4	0.498441	0.0844518	5.90208	14	3.85413e-05	0.00338255	FALSE
Q9P2E9	S8/S7	0.247983	0.0420219	5.90127	14	3.85954e-05	0.00338449	FALSE
Q8WWM7	S8/S2	0.285846	0.0484821	5.8959	14	3.89565e-05	0.00341083	FALSE
Q99727	S8/S2	0.403416	0.0684238	5.89584	14	3.89603e-05	0.00341083	FALSE
A6NL28	S8/S7	0.240368	0.0407758	5.89489	14	3.90249e-05	0.00341366	FALSE
Q99961;Q99962	S8/S2	0.210767	0.0357572	5.89438	14	3.90589e-05	0.00341381	FALSE
Q7Z3B4	S8/S6	0.223999	0.0380156	5.8923	14	3.92006e-05	0.00342337	FALSE
O14818	S8/S4	-0.317791	0.0539416	-5.8914	14	3.92617e-05	0.00342588	FALSE
Q96B54	S8/S4	0.189611	0.0321927	5.88987	14	3.93655e-05	0.0034321	FALSE
Q8IYD1	S8/S7	0.274708	0.0466488	5.88886	14	3.94349e-05	0.00343214	FALSE
Q8N4H5	S8/S3	-0.82114	0.139458	-5.88808	14	3.94884e-05	0.00343214	FALSE
Q13561	S8/S1	0.238677	0.040536	5.88804	14	3.94909e-05	0.00343214	FALSE
P51649	S8/S2	-0.285893	0.0485555	-5.88797	14	3.94958e-05	0.00343214	FALSE
P31943;P55795	S2/S1	-0.74285	0.12618	-5.8872	14	3.95483e-05	0.00343388	FALSE
P05412	S4/S1	0.601124	0.102117	5.88663	14	3.95875e-05	0.00343447	FALSE
Q7Z7L1;Q68D06	S7/S2	-0.592469	0.100672	-5.88514	14	3.96903e-05	0.00344057	FALSE
Q15417	S8/S5	0.211031	0.0358615	5.88461	14	3.9727e-05	0.00344093	FALSE
Q8TDP1	S8/S7	0.401314	0.0682035	5.88406	14	3.97643e-05	0.00344134	FALSE
Q9BTA9	S8/S1	0.593157	0.100878	5.87992	14	4.00515e-05	0.00346078	FALSE
O43920	S8/S5	0.201879	0.0343339	5.87988	14	4.00544e-05	0.00346078	FALSE
O43264	S8/S3	-0.314856	0.0535775	-5.87664	14	4.02799e-05	0.00347742	FALSE
O60739	S8/S4	0.514787	0.087616	5.87549	14	4.03604e-05	0.00348153	FALSE
O96007	S8/S3	-0.575141	0.0979234	-5.87338	14	4.05089e-05	0.00348854	FALSE
Q99961;Q99962	S8/S5	0.21	0.0357572	5.87293	14	4.05406e-05	0.00348854	FALSE
O43159	S8/S4	-0.413577	0.0704209	-5.87293	14	4.05407e-05	0.00348854	FALSE
Q8TDP1	S8/S3	0.400501	0.0682035	5.87216	14	4.05951e-05	0.00349038	FALSE
P62841	S8/S7	-0.61948	0.105573	-5.86777	14	4.09053e-05	0.00351389	FALSE
O96007	S7/S4	-0.574524	0.0979234	-5.86708	14	4.09548e-05	0.00351389	FALSE
Q8N6N3	S8/S6	0.396992	0.0676665	5.86689	14	4.09681e-05	0.00351389	FALSE
P00441	S7/S1	-0.37988	0.0647672	-5.86531	14	4.10808e-05	0.0035207	FALSE
Q6P1N0	S8/S5	0.256667	0.0437649	5.86467	14	4.11268e-05	0.00352179	FALSE
O60749	S8/S7	0.549056	0.093727	5.85804	14	4.16034e-05	0.00355536	FALSE
Q9UNZ2	S8/S1	0.233377	0.0398408	5.85772	14	4.16261e-05	0.00355536	FALSE
O75390	S8/S6	-0.279967	0.0477957	-5.85759	14	4.16362e-05	0.00355536	FALSE
P35232	S8/S3	-0.244933	0.0418192	-5.85694	14	4.1683e-05	0.00355536	FALSE
Q14677	S8/S3	0.284429	0.0485632	5.85688	14	4.1687e-05	0.00355536	FALSE
Q9Y230	S8/S3	-0.199443	0.0340588	-5.85584	14	4.17626e-05	0.0035573	FALSE
Q9UHV9	S8/S7	0.250496	0.0427816	5.85524	14	4.18063e-05	0.0035573	FALSE
O43399	S8/S4	0.433917	0.0741083	5.85518	14	4.18107e-05	0.0035573	FALSE
P61026	S7/S5	0.586046	0.100113	5.85385	14	4.19078e-05	0.0035604	FALSE
Q07666	S8/S2	-0.540129	0.0922704	-5.85376	14	4.19144e-05	0.0035604	FALSE
Q32MZ4;Q9Y608	S5/S3	-0.287092	0.0490679	-5.8509	14	4.2123e-05	0.00357525	FALSE
O75475	S8/S7	0.200714	0.0343185	5.84857	14	4.22946e-05	0.00358694	FALSE
Q9NUQ9	S7/S3	-0.686771	0.117444	-5.84762	14	4.23641e-05	0.00358995	FALSE
Q14103	S8/S5	0.193321	0.0330682	5.84613	14	4.24741e-05	0.00359639	FALSE
Q8N6N3	S8/S7	0.395538	0.0676665	5.84541	14	4.2528e-05	0.00359807	FALSE
Q05682;Q8WXF1	S8/S7	0.310785	0.0531724	5.84486	14	4.25685e-05	0.00359862	FALSE
O60888	S8/S3	0.215638	0.0368996	5.8439	14	4.26397e-05	0.00360176	FALSE
P12270	S8/S4	0.201828	0.0345811	5.83636	14	4.32035e-05	0.00364647	FALSE
Q7Z7L1	S8/S4	-0.670212	0.114862	-5.83494	14	4.33102e-05	0.00365207	FALSE
Q9UKV3	S8/S2	0.17755	0.0304312	5.83445	14	4.33471e-05	0.00365207	FALSE
Q8TDP1	S8/S6	0.397906	0.0682035	5.8341	14	4.33735e-05	0.00365207	FALSE
Q9UMX0;Q9UHD9	S8/S4	0.355574	0.06109	5.8205	14	4.44144e-05	0.0037361	FALSE
P30533	S8/S7	0.299001	0.0513754	5.81992	14	4.4459e-05	0.0037361	FALSE
Q9H0B6;Q9NSK0	S8/S3	0.610594	0.10177	5.99976	13	4.44773e-05	0.0037361	FALSE
O75391	S6/S2	0.599686	0.10316	5.81314	14	4.49884e-05	0.0037736	FALSE
Q96BW9	S4/S2	0.921073	0.158449	5.81305	14	4.49952e-05	0.0037736	FALSE
P08621	S8/S7	0.184934	0.031833	5.8095	14	4.52753e-05	0.00379326	FALSE
P16989;P67809;Q9Y2T7	S8/S2	0.302285	0.0520359	5.80917	14	4.53014e-05	0.00379326	FALSE
Q96AY3	S8/S5	0.221077	0.038065	5.80787	14	4.5404e-05	0.00379885	FALSE
P60174	S8/S2	0.190865	0.0328731	5.8061	14	4.55443e-05	0.00380758	FALSE
P02545	S8/S7	0.158397	0.0272931	5.80354	14	4.57486e-05	0.00382163	FALSE
P05387	S8/S1	0.25596	0.0441092	5.80286	14	4.58027e-05	0.00382314	FALSE
O14562	S8/S5	0.371831	0.0641334	5.79777	14	4.62117e-05	0.00385423	FALSE
P61956;P55854;Q6EEV6	S8/S3	0.261863	0.0451727	5.79692	14	4.62805e-05	0.00385693	FALSE
P55327	S8/S4	0.366394	0.0632185	5.79569	14	4.63805e-05	0.00385978	FALSE
P17812	S8/S3	-0.242902	0.0419115	-5.7956	14	4.63877e-05	0.00385978	FALSE
P55327	S8/S7	0.366101	0.0632185	5.79104	14	4.67587e-05	0.00388758	FALSE
Q86Y33	S8/S6	-1.87089	0.313536	-5.96706	13	4.69144e-05	0.00389747	FALSE
Q93045	S8/S7	0.279091	0.0482209	5.78775	14	4.70283e-05	0.00390387	FALSE
Q9BTA9	S8/S3	0.583778	0.100878	5.78695	14	4.70947e-05	0.00390631	FALSE
Q9Y2Z0	S8/S6	0.203545	0.035179	5.78598	14	4.71744e-05	0.00390985	FALSE
Q01844	S8/S3	0.235628	0.0407369	5.78416	14	4.73252e-05	0.00391717	FALSE
P30041	S8/S4	-0.210585	0.0364082	-5.784	14	4.73379e-05	0.00391717	FALSE
P04350;P68371;Q3ZCM7	S8/S2	-1.03267	0.178552	-5.78357	14	4.73738e-05	0.00391717	FALSE
P12814;O43707	S8/S3	-0.216989	0.0375244	-5.7826	14	4.7454e-05	0.00392074	FALSE
Q99497	S8/S2	0.19033	0.0329238	5.78092	14	4.75934e-05	0.00392782	FALSE
Q32P51;P09651;P22626	S8/S7	0.433127	0.0749266	5.78068	14	4.7614e-05	0.00392782	FALSE
P31751	S7/S3	0.628657	0.108787	5.7788	14	4.77709e-05	0.00393769	FALSE
O94992	S8/S6	0.359523	0.0622421	5.7762	14	4.79887e-05	0.00395256	FALSE
P29558	S8/S6	0.305297	0.0528613	5.77544	14	4.80526e-05	0.00395475	FALSE
Q9UKV3	S8/S1	0.176523	0.0305687	5.77463	14	4.8121e-05	0.00395699	FALSE
P0CB38;Q13310	S8/S6	0.296093	0.0512784	5.77423	14	4.81547e-05	0.00395699	FALSE
P16989;P67809;Q9Y2T7	S8/S5	0.300336	0.0520359	5.7717	14	4.83684e-05	0.00397147	FALSE
Q9NX58	S8/S7	0.303782	0.0526432	5.77059	14	4.84623e-05	0.00397401	FALSE
Q86V81	S8/S6	0.289691	0.0502025	5.77044	14	4.84745e-05	0.00397401	FALSE
P52655	S8/S4	0.325687	0.0564461	5.76987	14	4.85232e-05	0.00397492	FALSE
P55072	S8/S4	-0.175314	0.0304111	-5.76481	14	4.89555e-05	0.00400722	FALSE
P55327	S8/S2	0.364358	0.0632185	5.76347	14	4.90703e-05	0.00401352	FALSE
O75391	S8/S4	0.594305	0.10316	5.76097	14	4.92857e-05	0.00402802	FALSE
Q32MZ4;Q9Y608	S8/S7	0.282496	0.0490679	5.75725	14	4.96082e-05	0.00405125	FALSE
Q7L266	S6/S3	-0.631352	0.109671	-5.75678	14	4.96488e-05	0.00405143	FALSE
Q9Y5S9	S8/S5	-0.27942	0.0485568	-5.7545	14	4.98475e-05	0.00406451	FALSE
P30086	S8/S5	0.217064	0.0377395	5.75163	14	5.00994e-05	0.00408191	FALSE
O60888	S8/S5	0.212143	0.0368996	5.7492	14	5.03133e-05	0.00409618	FALSE
O60739	S7/S1	0.503626	0.087616	5.74811	14	5.041e-05	0.00410089	FALSE
P20962	S8/S5	0.339443	0.0591318	5.74044	14	5.10927e-05	0.00415066	FALSE
O60739	S8/S3	0.502947	0.087616	5.74036	14	5.11002e-05	0.00415066	FALSE
Q86V81	S8/S2	0.288149	0.0502025	5.73972	14	5.11571e-05	0.00415209	FALSE
Q9Y6H1;Q5T1J5	S8/S1	0.290995	0.0507041	5.73909	14	5.12141e-05	0.00415352	FALSE
Q05682;Q8WXF1	S8/S2	0.305137	0.0531724	5.73863	14	5.12553e-05	0.00415369	FALSE
Q8TDP1	S8/S5	0.391302	0.0682035	5.73727	14	5.1378e-05	0.00416044	FALSE
P42166	S8/S1	0.211289	0.0368554	5.73292	14	5.17719e-05	0.00418913	FALSE
P25398	S8/S7	0.351702	0.061354	5.73234	14	5.18245e-05	0.00419017	FALSE
Q9ULW0	S8/S5	0.36389	0.0635361	5.7273	14	5.22857e-05	0.00422424	FALSE
Q15233;Q8WXF1	S7/S3	0.523034	0.0913478	5.72574	14	5.24288e-05	0.00422986	FALSE
O43670	S8/S4	0.173257	0.0302597	5.72567	14	5.24353e-05	0.00422986	FALSE
O43715	S8/S1	0.313687	0.0547946	5.72478	14	5.25178e-05	0.00423329	FALSE
P51858	S8/S5	0.351898	0.0614824	5.72355	14	5.26311e-05	0.00423919	FALSE
P31943;P55795	S4/S1	-0.764674	0.133624	-5.72257	14	5.27218e-05	0.00424326	FALSE
O95793	S8/S4	0.253853	0.0443741	5.72074	14	5.28915e-05	0.00425368	FALSE
Q15233;Q8WXF1	S8/S3	0.522142	0.0913478	5.71598	14	5.33364e-05	0.00428621	FALSE
Q92882	S8/S6	0.342682	0.059964	5.7148	14	5.34471e-05	0.00429184	FALSE
P00568;Q9Y6K8	S8/S1	0.358516	0.0627436	5.71398	14	5.35238e-05	0.00429474	FALSE
P62491;Q15907	S3/S2	0.266057	0.0465715	5.71286	14	5.36294e-05	0.00429995	FALSE
Q13867	S5/S1	-0.287134	0.0502833	-5.71032	14	5.38699e-05	0.00431596	FALSE
P41567	S8/S1	0.292797	0.0513208	5.70522	14	5.43552e-05	0.00435154	FALSE
O95721	S8/S2	0.271965	0.0476733	5.70476	14	5.43999e-05	0.00435182	FALSE
P54725;P54727	S8/S4	0.247065	0.0433251	5.70258	14	5.46086e-05	0.00436522	FALSE
P62879	S8/S3	-0.643802	0.112963	-5.69922	14	5.49327e-05	0.00438781	FALSE
O43805	S8/S4	0.465511	0.0816879	5.69865	14	5.49882e-05	0.00438893	FALSE
Q9Y6H1	S8/S3	0.283138	0.0497098	5.69581	14	5.52636e-05	0.00440538	FALSE
Q13561	S8/S2	0.23087	0.040536	5.69543	14	5.53012e-05	0.00440538	FALSE
P14174	S8/S7	0.265694	0.0466543	5.69495	14	5.53474e-05	0.00440538	FALSE
P02666	S5/S3	-2.69959	0.474044	-5.69481	14	5.53609e-05	0.00440538	TRUE
P30041	S8/S3	-0.207319	0.0364082	-5.6943	14	5.54112e-05	0.00440606	FALSE
P16989	S8/S1	0.262062	0.0460318	5.69307	14	5.5531e-05	0.00441227	FALSE
P00568;Q9Y6K8	S8/S6	0.356991	0.0627436	5.68967	14	5.58647e-05	0.00443546	FALSE
P08621	S8/S5	0.181097	0.031833	5.68898	14	5.59332e-05	0.00443757	FALSE
P00387	S8/S3	-0.448395	0.078874	-5.68495	14	5.6332e-05	0.00446585	FALSE
Q16891	S8/S3	-0.255516	0.0449546	-5.68386	14	5.64397e-05	0.00446794	FALSE
Q14240	S8/S7	-0.561638	0.0988134	-5.68383	14	5.64429e-05	0.00446794	FALSE
P55072	S8/S1	-0.172799	0.0304111	-5.68209	14	5.6616e-05	0.0044783	FALSE
O43765	S8/S2	0.201772	0.0355242	5.67984	14	5.6841e-05	0.00449273	FALSE
Q13405	S8/S4	0.261054	0.045977	5.67793	14	5.70329e-05	0.00450454	FALSE
Q9UFW8	S8/S3	0.403477	0.0710833	5.67612	14	5.72157e-05	0.0045156	FALSE
P61026	S8/S1	0.568211	0.100113	5.67569	14	5.7259e-05	0.00451565	FALSE
Q8TDP1	S8/S4	0.387052	0.0682035	5.67496	14	5.73326e-05	0.00451808	FALSE
P35659	S8/S7	0.203866	0.035937	5.67287	14	5.75446e-05	0.00453062	FALSE
Q9NUQ9	S8/S3	-0.666209	0.117444	-5.67255	14	5.75774e-05	0.00453062	FALSE
P61823	S7/S5	1.47541	0.260192	5.67047	14	5.77894e-05	0.00453708	TRUE
Q9BW91	S8/S7	0.817437	0.144169	5.66999	14	5.78375e-05	0.00453708	FALSE
Q32P51;P09651;P22626	S8/S4	0.424821	0.0749266	5.66983	14	5.78538e-05	0.00453708	FALSE
Q9Y5S9	S8/S7	-0.275308	0.0485568	-5.66982	14	5.78555e-05	0.00453708	FALSE
O60888	S8/S6	0.209207	0.0368996	5.66964	14	5.78739e-05	0.00453708	FALSE
Q07666	S8/S4	-0.523003	0.0922704	-5.66815	14	5.80256e-05	0.0045456	FALSE
O75368	S8/S2	0.258837	0.0456767	5.66672	14	5.81729e-05	0.00455376	FALSE
P49458	S8/S6	0.181188	0.0319811	5.66546	14	5.83022e-05	0.00456051	FALSE
P25205	S8/S1	-0.120896	0.0213518	-5.66211	14	5.86479e-05	0.00458046	FALSE
P11940	S8/S5	0.198403	0.0350412	5.66199	14	5.86603e-05	0.00458046	FALSE
Q99700	S8/S6	0.296463	0.0523626	5.66173	14	5.86872e-05	0.00458046	FALSE
P01892;P10316;Q31612;P10321;Q95604	S8/S5	0.304625	0.0538131	5.66079	14	5.8785e-05	0.00458471	FALSE
Q15942	S8/S5	0.275979	0.0487672	5.6591	14	5.89607e-05	0.00459502	FALSE
P05412	S5/S3	0.577774	0.102117	5.65798	14	5.9078e-05	0.00460078	FALSE
Q96A35	S8/S5	-0.540197	0.0954964	-5.65672	14	5.9209e-05	0.00460616	FALSE
O60361;P15531;P22392	S8/S3	0.353896	0.0625646	5.65648	14	5.92342e-05	0.00460616	FALSE
P27816	S8/S1	0.247763	0.0438429	5.65115	14	5.97948e-05	0.00464633	FALSE
Q9BX46;Q9H0Z9	S8/S5	0.383238	0.0678248	5.6504	14	5.98738e-05	0.00464906	FALSE
Q9BW72	S8/S2	-0.859146	0.15214	-5.64707	14	6.02275e-05	0.00467308	FALSE
Q07866;Q9H0B6;Q9NSK0	S5/S2	0.270153	0.047848	5.64606	14	6.03357e-05	0.00467805	FALSE
Q9UNZ2	S8/S6	0.222967	0.0395129	5.64288	14	6.06754e-05	0.00470095	FALSE
O14562	S8/S6	0.361683	0.0641334	5.63955	14	6.10343e-05	0.00472529	FALSE
Q96AY3	S8/S6	0.214644	0.038065	5.63889	14	6.11058e-05	0.00472736	FALSE
Q13867	S5/S4	-0.283321	0.0502833	-5.63449	14	6.15827e-05	0.00476077	FALSE
Q8WUH6	S8/S1	0.361569	0.0641998	5.63194	14	6.18614e-05	0.00477883	FALSE
P61026	S7/S2	0.563689	0.100113	5.63052	14	6.20173e-05	0.00478738	FALSE
Q14103	S8/S4	0.186024	0.0330682	5.62548	14	6.25733e-05	0.00482677	FALSE
P20042	S8/S5	0.194164	0.0345355	5.62215	14	6.29435e-05	0.00485179	FALSE
O95373;O15397	S8/S7	-0.400757	0.0712905	-5.62146	14	6.30206e-05	0.00485419	FALSE
Q15717	S8/S5	0.178555	0.0317676	5.62064	14	6.31115e-05	0.00485766	FALSE
Q9BVK6	S8/S3	-0.370258	0.0658995	-5.61852	14	6.33494e-05	0.00487242	FALSE
P16989;P67809;Q9Y2T7	S8/S1	0.292332	0.0520359	5.61789	14	6.34203e-05	0.00487376	FALSE
Q9P2E9	S8/S6	0.23606	0.0420219	5.61755	14	6.3459e-05	0.00487376	FALSE
Q5JVF3	S8/S7	-0.455199	0.0810548	-5.61594	14	6.36395e-05	0.00488408	FALSE
O95721	S8/S4	0.267678	0.0476733	5.61484	14	6.37644e-05	0.00489012	FALSE
Q9H0B6;Q9NSK0	S8/S4	0.588164	0.10177	5.77935	13	6.3903e-05	0.00489719	FALSE
Q9ULW0	S8/S1	0.353799	0.0630298	5.6132	14	6.39497e-05	0.00489722	FALSE
O95757;P34932	S8/S3	-0.77414	0.137943	-5.61201	14	6.40846e-05	0.00490401	FALSE
O95373;O15397	S8/S6	-0.399978	0.0712905	-5.61053	14	6.42533e-05	0.00491336	FALSE
Q05682	S8/S6	0.398306	0.0710291	5.60766	14	6.45815e-05	0.00493489	FALSE
P02666	S5/S1	-2.71111	0.483561	-5.60655	14	6.47079e-05	0.00494097	TRUE
P31948	S8/S2	0.141065	0.0251635	5.60595	14	6.47774e-05	0.0049412	FALSE
P54725;P54727	S8/S6	0.242868	0.0433251	5.60571	14	6.48043e-05	0.0049412	FALSE
P62258	S8/S3	-0.258464	0.0461687	-5.59826	14	6.56672e-05	0.00499983	FALSE
Q9UFW8	S8/S2	0.397943	0.0710833	5.59825	14	6.56678e-05	0.00499983	FALSE
Q9NVZ3	S8/S1	0.270486	0.0483219	5.59758	14	6.57463e-05	0.0050022	FALSE
P23528;Q9Y281;P60981	S8/S6	0.413936	0.0739884	5.59461	14	6.60938e-05	0.00502503	FALSE
Q9UNZ2	S8/S3	0.222843	0.0398408	5.59334	14	6.62435e-05	0.00503279	FALSE
P67936	S8/S2	0.329026	0.0588895	5.58717	14	6.69725e-05	0.00508148	FALSE
Q7L266	S5/S3	-0.612656	0.109671	-5.58631	14	6.70748e-05	0.00508148	FALSE
Q07866;Q9H0B6;Q9NSK0	S8/S5	0.267293	0.047848	5.5863	14	6.7077e-05	0.00508148	FALSE
P30443;P01892;P04439;P13746;P30447;P05534;P18462;P30450;P30512;P16188;P16189;P10314;P30453;P30455;P30456;P30457;P01891;P10316;P30459;Q09160;P30461;P30464;P03989;P30685;P18463;Q95365;P30475;Q04826;P30481;P30483;P30484;P30485;P30487;P30488;P30491;P30492;P30493;P30495;P18465;P10319;Q29940;Q29836;Q29718;P30504;Q29963;P10321;P30508;P30510;Q07000;Q29960;Q29865;P30511;P01893	S8/S2	-0.83946	0.150275	-5.58616	14	6.70935e-05	0.00508148	FALSE
Q9UFW8	S8/S7	0.397064	0.0710833	5.5859	14	6.71245e-05	0.00508148	FALSE
P33316	S8/S1	0.267261	0.0478727	5.58274	14	6.75019e-05	0.00510639	FALSE
Q15942	S8/S6	0.272102	0.0487672	5.57962	14	6.78778e-05	0.00513116	FALSE
P12799	S3/S1	1.28407	0.230202	5.57802	14	6.80706e-05	0.00514206	TRUE
O94760	S8/S5	0.230915	0.0414015	5.57746	14	6.81391e-05	0.00514277	FALSE
P36915	S8/S3	0.833692	0.149491	5.57686	14	6.8211e-05	0.00514277	FALSE
O60828	S8/S4	0.32369	0.0580429	5.57674	14	6.82259e-05	0.00514277	FALSE
Q9UBI6	S6/S3	0.658629	0.118143	5.57484	14	6.84562e-05	0.00515645	FALSE
P05386;P05387	S8/S1	-0.662003	0.118782	-5.57324	14	6.86512e-05	0.00516061	FALSE
Q13867	S5/S2	-0.280238	0.0502833	-5.57319	14	6.86576e-05	0.00516061	FALSE
P62841	S8/S6	-0.58838	0.105573	-5.57319	14	6.86578e-05	0.00516061	FALSE
P62857	S8/S1	0.165792	0.0297585	5.57127	14	6.88931e-05	0.00517462	FALSE
Q9P2M7	S8/S3	0.742423	0.133353	5.56734	14	6.93759e-05	0.00520718	FALSE
Q5T8P6;Q9P2N5	S8/S2	0.313485	0.0563363	5.56452	14	6.97245e-05	0.00522964	FALSE
P02545	S8/S2	0.151814	0.0272931	5.56236	14	6.99936e-05	0.00524609	FALSE
Q9UFW8	S8/S6	0.395154	0.0710833	5.55903	14	7.04096e-05	0.00527354	FALSE
Q00610	S8/S1	-0.208802	0.0375732	-5.55721	14	7.06383e-05	0.00528693	FALSE
A8MWD9;P62308	S8/S3	-0.610495	0.109892	-5.55539	14	7.08671e-05	0.0053003	FALSE
Q9Y2V2	S8/S1	0.261965	0.0471798	5.55248	14	7.12358e-05	0.0053241	FALSE
Q15717	S8/S7	0.175307	0.0315792	5.55133	14	7.13814e-05	0.00533122	FALSE
O95817	S8/S7	0.413846	0.0745551	5.55088	14	7.14395e-05	0.0053318	FALSE
Q13867	S6/S1	-0.279046	0.0502833	-5.54948	14	7.16168e-05	0.00534126	FALSE
P08621	S8/S2	0.176623	0.031833	5.54844	14	7.17501e-05	0.00534743	FALSE
Q9UKL0	S8/S4	0.535815	0.0965942	5.54707	14	7.19259e-05	0.00535676	FALSE
P11940	S8/S7	0.194351	0.0350412	5.54637	14	7.20154e-05	0.00535965	FALSE
O95721	S8/S1	0.264368	0.0476733	5.5454	14	7.21394e-05	0.0053651	FALSE
O14818	S8/S1	-0.299079	0.0539416	-5.5445	14	7.22551e-05	0.00536757	FALSE
P78559;P46821	S8/S2	0.33761	0.0608937	5.54425	14	7.2288e-05	0.00536757	FALSE
P02545	S8/S4	0.15169	0.0273613	5.54396	14	7.23248e-05	0.00536757	FALSE
O43670	S8/S1	0.167727	0.0302597	5.54293	14	7.2458e-05	0.00537368	FALSE
P37840	S8/S7	0.413777	0.0746652	5.54176	14	7.2609e-05	0.00537743	FALSE
O60828	S8/S1	0.32166	0.0580429	5.54175	14	7.26102e-05	0.00537743	FALSE
Q9H6T3	S8/S4	0.355815	0.0642118	5.54126	14	7.26737e-05	0.00537836	FALSE
Q00610	S8/S3	-0.207394	0.0374363	-5.53994	14	7.28458e-05	0.00538733	FALSE
Q00610	S8/S4	-0.208128	0.0375731	-5.53929	14	7.29298e-05	0.00538763	FALSE
O95721	S8/S5	0.264068	0.0476733	5.53912	14	7.29518e-05	0.00538763	FALSE
O14979	S8/S2	0.215349	0.0388935	5.5369	14	7.32414e-05	0.00540525	FALSE
P01034	S8/S4	0.385758	0.0696919	5.53519	14	7.34645e-05	0.00541793	FALSE
Q13310	S8/S3	0.195466	0.0353203	5.53408	14	7.36104e-05	0.0054249	FALSE
Q5T8P6;Q9P2N5	S8/S6	0.311715	0.0563363	5.53311	14	7.37379e-05	0.00542784	FALSE
O43805	S8/S1	0.451979	0.0816879	5.533	14	7.37528e-05	0.00542784	FALSE
P05387	S8/S3	0.243984	0.0441092	5.53135	14	7.39695e-05	0.00544	FALSE
Q15363	S8/S4	-0.583677	0.105636	-5.52537	14	7.4763e-05	0.00549446	FALSE
P49711	S7/S2	-1.45435	0.263231	-5.52499	14	7.48139e-05	0.00549446	FALSE
Q9NTZ6	S8/S6	0.22756	0.0412149	5.5213	14	7.53085e-05	0.00552474	FALSE
P53396	S6/S3	-0.133994	0.0242694	-5.52114	14	7.53307e-05	0.00552474	FALSE
O43920	S8/S7	0.189303	0.0343339	5.51358	14	7.63539e-05	0.0055959	FALSE
Q13867	S5/S3	-0.27704	0.0502833	-5.50958	14	7.6902e-05	0.00563217	FALSE
P35606	S8/S2	-0.191726	0.0348044	-5.50867	14	7.70274e-05	0.00563744	FALSE
Q99700	S8/S1	0.288391	0.0523626	5.50758	14	7.71768e-05	0.00564447	FALSE
Q9Y230	S8/S2	-0.18746	0.0340588	-5.50402	14	7.76697e-05	0.00567659	FALSE
Q13948;P39880	S7/S1	0.390697	0.0710076	5.50218	14	7.79254e-05	0.00569135	FALSE
O95793	S8/S5	0.245044	0.0445425	5.50134	14	7.80424e-05	0.00569184	FALSE
P62942	S8/S1	0.285288	0.0518604	5.50108	14	7.80786e-05	0.00569184	FALSE
Q10567	S8/S1	-0.686747	0.124841	-5.50098	14	7.80935e-05	0.00569184	FALSE
P11940;Q9H361;Q4VXU2;Q5JQF8	S8/S2	0.219372	0.039886	5.49997	14	7.82345e-05	0.00569819	FALSE
Q5T6F2	S8/S3	0.831186	0.151147	5.49918	14	7.83448e-05	0.00570229	FALSE
O95793	S8/S2	0.243986	0.0443741	5.49837	14	7.84578e-05	0.00570659	FALSE
O14776	S8/S4	0.26365	0.0479541	5.49797	14	7.85143e-05	0.00570677	FALSE
P23246	S8/S5	0.26558	0.0483115	5.49725	14	7.86157e-05	0.00571022	FALSE
Q9BW91	S8/S5	0.792268	0.144169	5.49541	14	7.88741e-05	0.00572427	FALSE
P62633	S8/S6	0.197484	0.0359382	5.49511	14	7.89174e-05	0.00572427	FALSE
O75569	S8/S4	0.222985	0.0405915	5.4934	14	7.91594e-05	0.00573789	FALSE
P63313	S8/S1	0.1647	0.0299855	5.49265	14	7.92647e-05	0.00574159	FALSE
P01892;P10316;Q31612;P10321;Q95604	S8/S7	0.29551	0.0538131	5.49141	14	7.9441e-05	0.00575042	FALSE
P31150;P50395	S8/S5	-0.166002	0.0302371	-5.49	14	7.96423e-05	0.00576105	FALSE
P31948	S8/S4	0.137709	0.025097	5.48706	14	8.00625e-05	0.00578749	FALSE
Q15942	S8/S2	0.267499	0.0487672	5.48522	14	8.0327e-05	0.00580264	FALSE
Q68CQ4	S8/S4	0.956753	0.15763	6.06963	11	8.07945e-05	0.00583128	FALSE
Q96BW9	S7/S4	0.868571	0.158449	5.4817	14	8.08338e-05	0.00583128	FALSE
P51570	S8/S5	-1.21203	0.221136	-5.48091	14	8.09492e-05	0.00583563	FALSE
Q9BWM7	S8/S4	0.307988	0.0562059	5.47963	14	8.1134e-05	0.00584496	FALSE
O00233	S8/S1	0.22895	0.0417861	5.4791	14	8.12121e-05	0.0058466	FALSE
Q9Y6H1;Q5T1J5	S8/S4	0.277687	0.0507041	5.47662	14	8.15736e-05	0.00586146	FALSE
Q9Y230	S8/S6	-0.185476	0.0338674	-5.47654	14	8.15844e-05	0.00586146	FALSE
P20290	S8/S7	0.20522	0.0374725	5.47654	14	8.15846e-05	0.00586146	FALSE
P58546	S8/S3	0.193439	0.035325	5.47597	14	8.16678e-05	0.00586345	FALSE
Q13867	S6/S4	-0.275233	0.0502833	-5.47366	14	8.20075e-05	0.00588384	FALSE
Q99614	S8/S4	0.221595	0.0404925	5.4725	14	8.21782e-05	0.00589209	FALSE
Q15233;Q8WXF1	S7/S4	0.499753	0.0913478	5.47088	14	8.24164e-05	0.00590517	FALSE
Q9Y624	S8/S4	-0.534701	0.0977691	-5.46902	14	8.26917e-05	0.00592088	FALSE
Q9Y6H1	S8/S4	0.271658	0.0497098	5.46489	14	8.33061e-05	0.00596067	FALSE
P12270	S8/S1	0.188516	0.0344982	5.46453	14	8.33601e-05	0.00596067	FALSE
Q9UNZ2	S8/S2	0.215874	0.0395129	5.46337	14	8.3533e-05	0.00596899	FALSE
P63313	S8/S2	0.163774	0.0299855	5.46179	14	8.37699e-05	0.00598189	FALSE
Q15233;Q8WXF1	S8/S4	0.498861	0.0913478	5.46112	14	8.38718e-05	0.00598512	FALSE
Q9P2E9	S8/S3	0.229439	0.0420219	5.45997	14	8.40444e-05	0.00599339	FALSE
Q8WUH6	S8/S7	0.350463	0.0641998	5.45895	14	8.41981e-05	0.00599643	FALSE
P05114	S8/S1	0.292795	0.0536359	5.45894	14	8.42004e-05	0.00599643	FALSE
P11940;Q4VXU2	S8/S7	0.273002	0.0500364	5.45607	14	8.46351e-05	0.00602333	FALSE
Q9Y314	S8/S4	0.443439	0.0812807	5.45565	14	8.46986e-05	0.0060238	FALSE
P16989	S8/S3	0.251102	0.0460318	5.45497	14	8.4802e-05	0.0060271	FALSE
O43715	S8/S5	0.298805	0.0547946	5.45318	14	8.50751e-05	0.00604245	FALSE
Q969T9	S8/S3	0.422427	0.0775033	5.45044	14	8.54943e-05	0.00606446	FALSE
P61026	S8/S5	0.545656	0.100113	5.4504	14	8.54998e-05	0.00606446	FALSE
P25398	S8/S5	0.334194	0.061354	5.44698	14	8.60269e-05	0.00609618	FALSE
Q15942	S8/S1	0.265623	0.0487672	5.44675	14	8.60622e-05	0.00609618	FALSE
Q969N2	S8/S5	-0.906568	0.166524	-5.44406	14	8.64787e-05	0.00612158	FALSE
O00151	S8/S6	0.235273	0.0432203	5.44357	14	8.65546e-05	0.00612285	FALSE
Q9BWF3	S8/S1	0.260821	0.0479291	5.44181	14	8.68292e-05	0.00613818	FALSE
Q8IYD1	S8/S3	0.25378	0.0466488	5.44023	14	8.70764e-05	0.00615154	FALSE
Q9Y2S0	S8/S4	0.293565	0.0539722	5.43919	14	8.72392e-05	0.00615893	FALSE
O95793	S8/S3	0.241208	0.0443741	5.43577	14	8.77757e-05	0.00619267	FALSE
Q9UMX0;Q9UHD9	S8/S2	0.331939	0.06109	5.43361	14	8.81178e-05	0.00621266	FALSE
Q9H6Z4	S8/S3	0.23721	0.0436689	5.43202	14	8.83707e-05	0.00622634	FALSE
P23246	S8/S7	0.26154	0.0481574	5.43094	14	8.85419e-05	0.00623425	FALSE
P37108	S8/S1	0.209053	0.038499	5.43009	14	8.86779e-05	0.00623967	FALSE
Q05682	S8/S7	0.385179	0.0710291	5.42284	14	8.98411e-05	0.00631731	FALSE
Q14157	S8/S7	0.31084	0.05733	5.42195	14	8.99849e-05	0.00632322	FALSE
P68036	S8/S4	0.262732	0.0484723	5.42027	14	9.02579e-05	0.00633819	FALSE
P25685	S8/S7	0.216139	0.0398871	5.41877	14	9.05009e-05	0.00634938	FALSE
Q9NX58	S8/S5	0.28525	0.0526432	5.41855	14	9.05373e-05	0.00634938	FALSE
P56211	S5/S3	-1.35168	0.249516	-5.4172	14	9.07578e-05	0.00635728	FALSE
P25398	S8/S3	0.332362	0.061354	5.41712	14	9.07702e-05	0.00635728	FALSE
Q96AE4	S8/S7	0.227053	0.0419228	5.41597	14	9.09581e-05	0.00636622	FALSE
Q7Z7L1	S8/S1	-0.609167	0.112525	-5.41363	14	9.13422e-05	0.00638676	FALSE
Q9Y6H1;Q5T1J5	S8/S3	0.274484	0.0507041	5.41345	14	9.13723e-05	0.00638676	FALSE
Q13867	S6/S2	-0.272151	0.0502833	-5.41236	14	9.15519e-05	0.00639508	FALSE
P16104	S6/S4	0.261455	0.0483192	5.411	14	9.17752e-05	0.00640646	FALSE
P27816	S8/S3	0.234471	0.0433361	5.41053	14	9.18536e-05	0.0064077	FALSE
P08047	S8/S7	0.513437	0.0949032	5.41011	14	9.19227e-05	0.00640829	FALSE
Q8WW12	S8/S6	0.328433	0.0607359	5.40757	14	9.23448e-05	0.00643348	FALSE
P51003	S8/S4	0.244846	0.0452904	5.40615	14	9.2581e-05	0.00644569	FALSE
P13984	S8/S5	0.35317	0.0653346	5.40556	14	9.26785e-05	0.00644823	FALSE
Q7Z7L1;Q68D06	S5/S2	-0.544152	0.100672	-5.40519	14	9.274e-05	0.00644827	FALSE
P25398	S8/S2	0.331548	0.061354	5.40386	14	9.29629e-05	0.00645951	FALSE
P60842	S8/S1	-0.205849	0.0380999	-5.40288	14	9.31278e-05	0.00646488	FALSE
Q7Z7L1	S8/S2	-0.607934	0.112525	-5.40267	14	9.31624e-05	0.00646488	FALSE
P20962	S8/S7	0.319424	0.0591318	5.4019	14	9.32927e-05	0.00646968	FALSE
Q92785	S8/S1	0.21414	0.0396471	5.40116	14	9.34161e-05	0.00647399	FALSE
O14979	S8/S6	0.210048	0.0388935	5.40059	14	9.3512e-05	0.00647639	FALSE
Q15819	S8/S7	0.178125	0.0329869	5.39986	14	9.3635e-05	0.00648067	FALSE
Q9Y5J9	S8/S6	0.205877	0.0381324	5.39899	14	9.37821e-05	0.00648661	FALSE
P00568;Q9Y6K8	S8/S7	0.338612	0.0627436	5.39676	14	9.41604e-05	0.00650851	FALSE
Q13310	S8/S6	0.190398	0.0353203	5.39061	14	9.521e-05	0.00657677	FALSE
Q969T9	S8/S7	0.417471	0.0775033	5.3865	14	9.59188e-05	0.0066214	FALSE
Q8NAV1	S8/S1	0.399634	0.0742273	5.38393	14	9.63638e-05	0.00664607	FALSE
O75569	S8/S3	0.218533	0.0405915	5.38371	14	9.64018e-05	0.00664607	FALSE
P40222	S8/S7	0.241969	0.0449693	5.38077	14	9.69151e-05	0.0066771	FALSE
Q9UJU6	S8/S3	0.214912	0.0399501	5.37952	14	9.7134e-05	0.00668782	FALSE
Q9Y6H1	S8/S1	0.26735	0.0497098	5.37821	14	9.73634e-05	0.00669926	FALSE
P23528;Q9Y281;P60981	S8/S4	0.397824	0.0739884	5.37685	14	9.76026e-05	0.0067089	FALSE
O00151	S8/S5	0.232375	0.0432203	5.37653	14	9.76596e-05	0.0067089	FALSE
P68036	S8/S5	0.260603	0.0484723	5.37633	14	9.76938e-05	0.0067089	FALSE
Q7L266	S6/S1	-0.589435	0.109671	-5.37458	14	9.8004e-05	0.00672272	FALSE
Q96AE4;Q92945;Q96I24	S8/S4	0.206506	0.0384234	5.37447	14	9.80221e-05	0.00672272	FALSE
O95793	S8/S6	0.239192	0.0445425	5.36996	14	9.88237e-05	0.00677042	FALSE
P58546	S8/S5	0.18969	0.035325	5.36984	14	9.88457e-05	0.00677042	FALSE
P30443;P01892;P04439;P13746;P30447;P05534;P18462;P30450;P30512;P16188;P16189;P10314;P30453;P30455;P30456;P30457;P01891;P10316;P30459;Q09160;P30461;P30464;P03989;P30685;P18463;Q95365;P30475;Q04826;P30481;P30483;P30484;P30485;P30487;P30488;P30491;P30492;P30493;P30495;P18465;P10319;Q29940;Q29836;Q29718;P30504;Q29963;P10321;P30508;P30510;Q07000;Q29960;Q29865;P30511;P01893	S8/S1	-0.80658	0.150275	-5.36736	14	9.92897e-05	0.00679643	FALSE
P68036	S8/S1	0.260109	0.0484723	5.36615	14	9.95067e-05	0.00680687	FALSE
P78559;P46821	S8/S6	0.326233	0.0608937	5.35742	14	0.000101088	0.00691059	FALSE
Q9Y5J9	S8/S1	0.204243	0.0381324	5.35615	14	0.000101322	0.00692135	FALSE
O75390	S8/S2	-0.255987	0.0477957	-5.35585	14	0.000101376	0.00692135	FALSE
P23246	S8/S6	0.25782	0.0481574	5.3537	14	0.000101771	0.00694269	FALSE
Q9BWF3	S8/S3	0.256585	0.0479291	5.35343	14	0.00010182	0.00694269	FALSE
Q969G3	S8/S1	0.34763	0.0649516	5.35213	14	0.00010206	0.00695103	FALSE
P37840	S8/S5	0.399602	0.0746652	5.35191	14	0.0001021	0.00695103	FALSE
O95721	S8/S6	0.255133	0.0476733	5.3517	14	0.00010214	0.00695103	FALSE
O75391	S7/S1	0.55181	0.10316	5.34905	14	0.000102631	0.00697935	FALSE
Q13867	S6/S3	-0.268952	0.0502833	-5.34874	14	0.000102688	0.00697935	FALSE
Q14677	S8/S5	0.259712	0.0485632	5.34792	14	0.00010284	0.00698522	FALSE
Q32MZ4	S8/S3	0.451413	0.0844302	5.34658	14	0.00010309	0.0069977	FALSE
P35606	S8/S5	-0.185996	0.0348044	-5.34403	14	0.000103567	0.00702554	FALSE
P00568;Q9Y6K8	S8/S3	0.335229	0.0627436	5.34284	14	0.00010379	0.00703615	FALSE
O43765	S8/S4	0.189737	0.0355242	5.34105	14	0.000104126	0.00705441	FALSE
P25685;Q9UDY4	S8/S5	0.224118	0.0419734	5.33951	14	0.000104418	0.00706966	FALSE
Q9H490	S8/S7	-0.756934	0.141822	-5.33722	14	0.000104851	0.00709446	FALSE
Q96CS2	S5/S1	0.450539	0.0844518	5.33487	14	0.000105298	0.00712012	FALSE
P78559;P46821	S8/S1	0.324687	0.0608937	5.33203	14	0.00010584	0.00715224	FALSE
P61956;P55854;Q6EEV6	S8/S7	0.240804	0.0451727	5.33075	14	0.000106087	0.00716366	FALSE
Q9H6T3	S8/S3	0.342278	0.0642118	5.33045	14	0.000106145	0.00716366	FALSE
Q9BQQ3;Q9H8Y8	S8/S3	-0.460793	0.086484	-5.32807	14	0.000106602	0.00718994	FALSE
O94992	S8/S5	0.33154	0.0622421	5.32662	14	0.000106883	0.00720428	FALSE
Q9Y237	S8/S7	0.202812	0.0380852	5.3252	14	0.000107158	0.00721774	FALSE
P00441	S8/S3	-0.344856	0.0647672	-5.32454	14	0.000107287	0.00721774	FALSE
P16104	S6/S3	0.257261	0.0483192	5.3242	14	0.000107352	0.00721774	FALSE
Q9BW91	S8/S1	0.767582	0.144169	5.32419	14	0.000107356	0.00721774	FALSE
Q15363	S8/S2	-0.562358	0.105636	-5.32355	14	0.000107479	0.00722142	FALSE
Q8NEJ9	S8/S3	-0.885758	0.166403	-5.32297	14	0.000107593	0.00722451	FALSE
P05204;Q15651	S8/S5	0.447508	0.084082	5.32228	14	0.000107727	0.00722891	FALSE
Q9Y237	S8/S6	0.202598	0.0380852	5.3196	14	0.000108252	0.00725951	FALSE
Q13541	S8/S1	0.389772	0.073282	5.31879	14	0.00010841	0.00726132	FALSE
O75569	S8/S5	0.215888	0.0405915	5.31856	14	0.000108457	0.00726132	FALSE
Q13948;P39880	S6/S1	0.377648	0.0710076	5.31841	14	0.000108485	0.00726132	FALSE
P62857	S8/S3	0.15823	0.0297585	5.31715	14	0.000108733	0.00727335	FALSE
Q9HD42	S8/S5	0.362447	0.0681813	5.31593	14	0.000108975	0.00728263	FALSE
Q7L266	S7/S2	-0.582984	0.109671	-5.31575	14	0.000109009	0.00728263	FALSE
Q9BQ04;Q9BWF3	S8/S6	0.234593	0.0441812	5.30979	14	0.000110195	0.00735718	FALSE
P41567	S8/S2	0.272322	0.0513208	5.30628	14	0.000110899	0.00739841	FALSE
O95373;O15397	S8/S2	-0.378268	0.0712905	-5.30601	14	0.000110952	0.00739841	FALSE
O75368	S8/S3	0.242302	0.0456767	5.30471	14	0.000111215	0.00741125	FALSE
Q9UFW8	S8/S4	0.376965	0.0710833	5.30315	14	0.000111531	0.0074276	FALSE
Q7Z3B4	S8/S5	0.201464	0.0380156	5.29952	14	0.000112267	0.00747196	FALSE
Q96QR8	S8/S2	0.237255	0.044786	5.29753	14	0.000112674	0.00749431	FALSE
P52655	S8/S2	0.299	0.0564461	5.29708	14	0.000112766	0.00749568	FALSE
Q9Y508	S8/S7	0.384254	0.0725479	5.29655	14	0.000112874	0.00749818	FALSE
P82979	S8/S3	0.208744	0.0394154	5.29602	14	0.000112984	0.00750075	FALSE
Q9H223	S8/S6	-0.462416	0.0873268	-5.29524	14	0.000113143	0.00750662	FALSE
P31948	S8/S3	0.13318	0.0251635	5.29259	14	0.000113689	0.00753813	FALSE
Q9HD42	S8/S7	0.360804	0.0681813	5.29182	14	0.000113847	0.00754149	FALSE
O14562	S8/S3	0.339372	0.0641334	5.29165	14	0.000113882	0.00754149	FALSE
P16989;P67809;Q9Y2T7	S8/S3	0.275314	0.0520359	5.29084	14	0.000114051	0.00754641	FALSE
O43765	S8/S1	0.187937	0.0355242	5.29038	14	0.000114146	0.00754641	FALSE
P62857	S8/S5	0.157428	0.0297585	5.29018	14	0.000114187	0.00754641	FALSE
P16104	S6/S2	0.255596	0.0483192	5.28974	14	0.00011428	0.00754641	FALSE
P60842	S8/S3	-0.201532	0.0380999	-5.28957	14	0.000114314	0.00754641	FALSE
Q7Z7K6	S8/S3	-0.329533	0.062304	-5.28911	14	0.000114411	0.0075481	FALSE
O75390	S8/S5	-0.252757	0.0477957	-5.28827	14	0.000114584	0.00755482	FALSE
B2RPK0;P09429;P26583	S6/S1	0.550894	0.104206	5.28656	14	0.000114941	0.00757367	FALSE
Q04721	S8/S1	-0.742667	0.140501	-5.28586	14	0.000115088	0.00757862	FALSE
Q96AY3	S8/S2	0.201168	0.038065	5.28484	14	0.0001153	0.00758786	FALSE
P02672	S8/S5	0.776821	0.147006	5.28427	14	0.000115421	0.00759105	TRUE
P82979	S8/S7	0.211124	0.039959	5.28351	14	0.00011558	0.00759685	FALSE
Q01844	S8/S5	0.215176	0.0407369	5.28211	14	0.000115875	0.00760999	FALSE
O95721	S8/S7	0.251804	0.0476733	5.28187	14	0.000115924	0.00760999	FALSE
Q7L266	S7/S4	-0.578943	0.109671	-5.27891	14	0.00011655	0.00764632	FALSE
O00410	S8/S4	-0.240491	0.045562	-5.27832	14	0.000116675	0.00764979	FALSE
P67775;P62714	S8/S2	-0.162484	0.0307881	-5.27749	14	0.000116851	0.00765656	FALSE
P56211	S3/S2	1.39742	0.264853	5.27623	14	0.000117121	0.00766949	FALSE
P82979	S8/S6	0.207812	0.0394154	5.27237	14	0.000117944	0.00770921	FALSE
Q99961;Q99962	S8/S7	0.188521	0.0357572	5.27224	14	0.000117972	0.00770921	FALSE
O43715	S8/S4	0.288882	0.0547946	5.27208	14	0.000118007	0.00770921	FALSE
P49711	S8/S2	-1.43952	0.273048	-5.27203	14	0.000118019	0.00770921	FALSE
P61026	S7/S4	0.527454	0.100113	5.26858	14	0.000118761	0.0077528	FALSE
P68036	S8/S2	0.255352	0.0484723	5.268	14	0.000118886	0.0077528	FALSE
P60174	S8/S1	0.173172	0.0328731	5.26791	14	0.000118906	0.0077528	FALSE
P62857	S8/S6	0.156741	0.0297585	5.26712	14	0.000119077	0.00775917	FALSE
Q9H6Z4	S8/S2	0.229993	0.0436689	5.26675	14	0.000119157	0.00775956	FALSE
P00387	S8/S1	-0.417242	0.0792555	-5.26452	14	0.000119641	0.0077863	FALSE
Q9Y6H1	S8/S2	0.261674	0.0497098	5.26404	14	0.000119746	0.00778834	FALSE
Q9H223	S8/S4	-0.459522	0.0873268	-5.2621	14	0.00012017	0.00781115	FALSE
P62249	S8/S2	-0.180972	0.0344049	-5.26006	14	0.000120617	0.00783533	FALSE
P09211	S8/S1	-0.133943	0.0254699	-5.25887	14	0.000120878	0.00784753	FALSE
O43169	S8/S7	-0.234469	0.0445957	-5.25767	14	0.000121143	0.0078553	FALSE
Q8IXM2	S8/S6	0.613623	0.11671	5.25765	14	0.000121147	0.0078553	FALSE
P62942	S8/S5	0.269487	0.0512809	5.2551	14	0.00012171	0.00788701	FALSE
P30443;P04439;P13746;P10314;P30455;P30459	S6/S3	0.175075	0.0333202	5.25433	14	0.000121882	0.00789329	FALSE
P51858	S8/S2	0.322987	0.0614824	5.25332	14	0.000122105	0.00790292	FALSE
P00441	S6/S1	-0.34021	0.0647672	-5.25281	14	0.000122219	0.00790546	FALSE
P11940;Q4VXU2	S8/S5	0.262773	0.0500364	5.25163	14	0.000122483	0.0079177	FALSE
Q96P16	S8/S3	0.266717	0.0507957	5.25077	14	0.000122674	0.00792518	FALSE
Q9BUH6	S8/S7	0.347958	0.0662826	5.24961	14	0.000122934	0.00793431	FALSE
Q13310	S8/S7	0.185413	0.0353203	5.24947	14	0.000122965	0.00793431	FALSE
P40222	S8/S6	0.235849	0.0449693	5.24467	14	0.000124047	0.00799922	FALSE
O43765	S8/S5	0.186289	0.0355242	5.24399	14	0.000124199	0.00800416	FALSE
O60888	S8/S4	0.193481	0.0368996	5.24345	14	0.000124323	0.00800436	FALSE
P02751	S4/S1	1.40015	0.260022	5.38473	13	0.000124354	0.00800436	FALSE
Q9UBI6	S4/S3	0.619392	0.118143	5.24273	14	0.000124485	0.00800792	FALSE
P41567	S8/S3	0.26899	0.0513208	5.24135	14	0.000124799	0.00802081	FALSE
Q13541	S8/S3	0.384084	0.073282	5.24118	14	0.000124837	0.00802081	FALSE
Q9Y4P1	S8/S4	3.1927	0.59331	5.38117	13	0.000125114	0.00803374	FALSE
Q9UKL0	S8/S6	0.505677	0.0965942	5.23506	14	0.000126239	0.00810105	FALSE
Q9HD42	S8/S3	0.35668	0.0681813	5.23135	14	0.000127096	0.00815109	FALSE
Q13435	S7/S3	-0.304742	0.0582855	-5.22845	14	0.000127771	0.00818944	FALSE
Q8WUH6	S8/S5	0.33562	0.0641998	5.22775	14	0.000127934	0.00819493	FALSE
P61026	S8/S2	0.523298	0.100113	5.22708	14	0.000128091	0.0082	FALSE
P30086	S8/S6	0.197208	0.0377395	5.22551	14	0.000128457	0.00821845	FALSE
P02666	S8/S7	-2.19868	0.420844	-5.22445	14	0.000128705	0.00822443	TRUE
Q9Y6H1	S8/S6	0.259691	0.0497098	5.22413	14	0.00012878	0.00822443	FALSE
P12236	S8/S2	-0.479718	0.0918274	-5.22412	14	0.000128784	0.00822443	FALSE
Q01658	S8/S3	0.333615	0.0638665	5.22363	14	0.000128899	0.0082268	FALSE
P30443;P01892;P04439;P13746;P30447;P05534;P18462;P30450;P30512;P16188;P16189;P10314;P30453;P30455;P30456;P30457;P01891;P10316;P30459;Q09160;P30461;P30464;P03989;P30685;P18463;Q95365;P30475;Q04826;P30481;P30483;P30484;P30485;P30487;P30488;P30491;P30492;P30493;P30495;P18465;P10319;Q29940;Q29836;Q29718;P30504;Q29963;P10321;P30508;P30510;Q07000;Q29960;Q29865;P30511;P01893	S8/S4	-0.784718	0.150275	-5.22188	14	0.000129311	0.00824813	FALSE
P61088	S7/S4	-0.628526	0.120423	-5.21932	14	0.000129918	0.00828184	FALSE
P82979	S8/S5	0.205535	0.0394154	5.21459	14	0.000131045	0.00834866	FALSE
P30622	S8/S4	0.516098	0.0989823	5.21404	14	0.000131176	0.00835197	FALSE
Q9Y2V2	S8/S7	0.245955	0.0471798	5.21314	14	0.000131393	0.00836077	FALSE
Q15233;Q8WXF1	S5/S3	0.47596	0.0913478	5.21042	14	0.000132047	0.00839733	FALSE
Q14240	S7/S1	-0.514789	0.0988134	-5.20971	14	0.000132218	0.00840316	FALSE
P00568;Q9Y6K8	S8/S5	0.326854	0.0627436	5.20935	14	0.000132304	0.00840356	FALSE
Q9NPJ6	S8/S3	-0.397887	0.0764036	-5.20769	14	0.000132706	0.00842407	FALSE
Q9NTZ6	S8/S1	0.214596	0.0412149	5.20677	14	0.000132931	0.00843328	FALSE
Q7L266	S5/S1	-0.570739	0.109671	-5.20411	14	0.000133579	0.00846927	FALSE
P19623	S8/S3	-0.199632	0.0383659	-5.20338	14	0.000133757	0.00847256	FALSE
Q96E39	S8/S4	0.235602	0.0452798	5.20324	14	0.000133791	0.00847256	FALSE
P62910	S8/S3	-0.260721	0.0501246	-5.20146	14	0.000134227	0.00849441	FALSE
Q13541	S8/S4	0.381153	0.073282	5.20118	14	0.000134297	0.00849441	FALSE
P00167	S8/S4	-0.773181	0.148683	-5.2002	14	0.000134537	0.00850454	FALSE
Q15233;Q8WXF1	S7/S2	0.474941	0.0913478	5.19926	14	0.000134769	0.00851411	FALSE
Q32MZ4;Q9Y608	S3/S2	0.25494	0.0490679	5.19566	14	0.000135657	0.00856044	FALSE
P16104	S6/S1	0.251049	0.0483192	5.19564	14	0.000135664	0.00856044	FALSE
P78559;P46821	S8/S3	0.316337	0.0608937	5.19491	14	0.000135845	0.00856674	FALSE
P58546	S8/S7	0.18336	0.035325	5.19066	14	0.000136905	0.00862847	FALSE
Q15233;Q8WXF1	S8/S2	0.474049	0.0913478	5.18949	14	0.000137197	0.00864172	FALSE
P51003	S8/S3	0.234845	0.0452904	5.18531	14	0.000138251	0.00870291	FALSE
P17844	S8/S1	-0.199334	0.0384644	-5.18229	14	0.000139017	0.00874592	FALSE
Q9BTA9	S8/S6	0.522563	0.100878	5.18013	14	0.00013957	0.00876731	FALSE
P05204;Q15651	S8/S6	0.435546	0.084082	5.18001	14	0.000139599	0.00876731	FALSE
P05114	S8/S6	0.277833	0.0536359	5.17999	14	0.000139606	0.00876731	FALSE
Q13948;P39880	S8/S3	0.367225	0.0710076	5.17162	14	0.000141761	0.00889249	FALSE
P23246	S8/S3	0.249848	0.0483115	5.1716	14	0.000141767	0.00889249	FALSE
P31150;P50395	S8/S2	-0.156352	0.0302371	-5.17087	14	0.000141957	0.0088991	FALSE
P16989;P67809;Q9Y2T7	S8/S4	0.26883	0.0520359	5.16625	14	0.000143164	0.00896947	FALSE
Q13948;P39880	S5/S1	0.366754	0.0710076	5.16499	14	0.000143494	0.00898059	FALSE
O95721	S8/S3	0.246229	0.0476733	5.16493	14	0.000143512	0.00898059	FALSE
P19367;P52789;P52790	S5/S3	-0.452762	0.087675	-5.1641	14	0.00014373	0.00898893	FALSE
Q14677	S8/S2	0.250731	0.048561	5.16321	14	0.000143964	0.00899829	FALSE
Q5T6F2	S8/S1	0.780318	0.151147	5.16263	14	0.000144116	0.00900244	FALSE
P02545	S8/S3	0.140868	0.0272931	5.16129	14	0.000144472	0.00901936	FALSE
Q8WWM7	S8/S1	0.250189	0.0484821	5.16044	14	0.000144696	0.00902803	FALSE
Q12926;P26378	S8/S2	0.453237	0.0878507	5.15917	14	0.000145034	0.00904378	FALSE
Q16540	S8/S3	0.444822	0.0862492	5.15741	14	0.000145503	0.00906766	FALSE
Q32MZ4;Q9Y608	S4/S3	-0.25301	0.0490679	-5.15633	14	0.000145792	0.0090803	FALSE
P51858	S8/S6	0.316856	0.0614824	5.15361	14	0.000146522	0.0091204	FALSE
B2RPK0;P09429;P26583	S5/S1	0.536984	0.104206	5.15308	14	0.000146664	0.00912387	FALSE
Q9HCC0	S8/S7	-0.277489	0.0538632	-5.15174	14	0.000147023	0.00914084	FALSE
P51610	S8/S7	0.19842	0.0385239	5.15057	14	0.00014734	0.00914871	FALSE
P05204;Q15651	S8/S7	0.433058	0.084082	5.15042	14	0.000147381	0.00914871	FALSE
P04350;P68371;Q3ZCM7	S8/S1	-0.919601	0.178552	-5.15032	14	0.000147409	0.00914871	FALSE
Q96A35	S7/S4	-0.49178	0.0954964	-5.14972	14	0.00014757	0.00915331	FALSE
Q9H223	S8/S7	-0.449615	0.0873268	-5.14865	14	0.00014786	0.00916184	FALSE
Q9NRR5	S8/S7	0.362038	0.070318	5.14858	14	0.000147881	0.00916184	FALSE
Q7Z3B4	S8/S1	0.195689	0.0380156	5.14759	14	0.000148149	0.00917167	FALSE
P62258	S8/S4	-0.237639	0.0461673	-5.14735	14	0.000148213	0.00917167	FALSE
Q9H9B4;Q9BWM7	S8/S1	-1.44778	0.281306	-5.14664	14	0.000148407	0.00917673	FALSE
Q7Z3B4	S8/S2	0.195644	0.0380156	5.14642	14	0.000148468	0.00917673	FALSE
Q00403	S6/S3	0.618269	0.120149	5.14585	14	0.000148623	0.00918092	FALSE
Q92882	S8/S3	0.308545	0.059964	5.1455	14	0.000148718	0.00918147	FALSE
Q9H6T3	S8/S2	0.330266	0.0642118	5.14338	14	0.000149299	0.00921192	FALSE
Q9UHV9	S8/S2	0.220005	0.0427816	5.14253	14	0.000149531	0.00921866	FALSE
P62942	S8/S3	0.266684	0.0518604	5.14234	14	0.000149582	0.00921866	FALSE
Q13595;P62995	S8/S2	0.269942	0.0525093	5.14085	14	0.000149992	0.0092359	FALSE
P05412	S7/S4	0.524951	0.102117	5.14069	14	0.000150037	0.0092359	FALSE
Q9ULW0	S8/S4	0.326491	0.0635361	5.13867	14	0.000150594	0.00926483	FALSE
B2RPK0;P09429;P26583	S7/S1	0.535433	0.104206	5.1382	14	0.000150725	0.00926751	FALSE
Q15233;Q8WXF1	S6/S3	0.469274	0.0913478	5.13722	14	0.000150997	0.00927879	FALSE
Q9NX58	S8/S1	0.270308	0.0526432	5.13471	14	0.000151693	0.00931614	FALSE
O60361;P15531;P22392	S8/S4	0.32117	0.0625646	5.13342	14	0.000152055	0.00933299	FALSE
P13984	S8/S4	0.335367	0.0653346	5.13306	14	0.000152155	0.00933368	FALSE
Q9ULW0	S8/S2	0.323487	0.0630298	5.13228	14	0.000152372	0.00934161	FALSE
P62993	S8/S5	0.242239	0.0472053	5.13162	14	0.000152559	0.00934763	FALSE
Q15532	S8/S7	1.25063	0.243736	5.13108	14	0.00015271	0.00935147	FALSE
P58546	S8/S2	0.181179	0.035325	5.12891	14	0.000153318	0.00938325	FALSE
P68082	S5/S4	-1.39831	0.272717	-5.12733	14	0.000153766	0.0094004	TRUE
P20042	S8/S4	0.177074	0.0345355	5.12729	14	0.000153776	0.0094004	FALSE
P51610	S8/S5	0.197499	0.0385239	5.12666	14	0.000153953	0.00940583	FALSE
Q9BTA9	S8/S4	0.516816	0.100878	5.12316	14	0.000154949	0.00946117	FALSE
O96007	S8/S2	-0.501559	0.0979234	-5.12195	14	0.000155292	0.00947137	FALSE
P20042	S8/S6	0.176889	0.0345355	5.12194	14	0.000155295	0.00947137	FALSE
Q96QR8	S8/S7	0.22932	0.044786	5.12035	14	0.00015575	0.00948845	FALSE
P02751	S6/S1	1.51738	0.2888	5.25409	13	0.000155754	0.00948845	FALSE
Q9NTZ6	S8/S5	0.211	0.0412149	5.11951	14	0.000155991	0.00949743	FALSE
O75475	S8/S4	0.175635	0.0343185	5.11778	14	0.000156488	0.0095222	FALSE
Q5T6F2	S8/S2	0.773098	0.151147	5.11486	14	0.000157331	0.00956794	FALSE
P08237	S3/S2	-0.57868	0.113155	-5.11405	14	0.000157567	0.00957684	FALSE
O60828	S8/S3	0.301263	0.0589194	5.11315	14	0.000157827	0.00958713	FALSE
P08865	S8/S3	-0.224734	0.0439648	-5.11168	14	0.000158256	0.009606	FALSE
Q9P2E9	S8/S4	0.214784	0.0420219	5.11124	14	0.000158382	0.009606	FALSE
P80025	S8/S5	-0.66177	0.129476	-5.11115	14	0.000158411	0.009606	TRUE
O15372	S8/S3	-0.279121	0.0546437	-5.10802	14	0.000159324	0.00965587	FALSE
P04350;P68371;Q3ZCM7	S8/S4	-0.911699	0.178552	-5.10606	14	0.000159901	0.00968528	FALSE
O75821	S8/S6	0.298434	0.0584611	5.10484	14	0.000160261	0.0097015	FALSE
Q04721	S6/S2	-0.717022	0.140501	-5.10333	14	0.000160705	0.00972285	FALSE
O00151	S8/S7	0.220519	0.0432203	5.10222	14	0.000161034	0.00973716	FALSE
O75391	S8/S7	0.526313	0.10316	5.10189	14	0.000161133	0.00973756	FALSE
Q8IXM2	S8/S7	0.595384	0.11671	5.10137	14	0.000161286	0.00974126	FALSE
Q92945	S8/S6	0.142585	0.0279639	5.09891	14	0.000162019	0.00977993	FALSE
O14818	S8/S2	-0.275	0.0539416	-5.09811	14	0.000162258	0.00978879	FALSE
P29558	S8/S7	0.269394	0.0528613	5.09623	14	0.000162821	0.00980575	FALSE
P41567	S8/S5	0.26154	0.0513208	5.09617	14	0.000162837	0.00980575	FALSE
P62820;Q9H0U4	S7/S2	0.72914	0.143081	5.09599	14	0.000162893	0.00980575	FALSE
Q14103	S8/S6	0.168513	0.0330682	5.09593	14	0.00016291	0.00980575	FALSE
Q8WUH6	S8/S6	0.326882	0.0641998	5.09163	14	0.000164205	0.00987453	FALSE
Q9H1E3	S8/S5	0.20405	0.0400775	5.0914	14	0.000164277	0.00987453	FALSE
O14776	S8/S6	0.243081	0.0477451	5.09121	14	0.000164333	0.00987453	FALSE
Q9H6Z4	S8/S6	0.222176	0.0436689	5.08775	14	0.000165386	0.00992906	FALSE
Q9UI09	S8/S7	0.429979	0.0845149	5.08761	14	0.000165428	0.00992906	FALSE
Q99727	S8/S5	0.348084	0.0684238	5.08718	14	0.000165559	0.00993128	FALSE
P61088	S7/S2	-0.626174	0.123105	-5.0865	14	0.000165766	0.00993806	FALSE
Q9H492;Q9GZQ8;A6NCE7	S8/S3	0.779347	0.149371	5.21753	13	0.000165954	0.00994209	FALSE
Q00403	S5/S3	0.611039	0.120149	5.08567	14	0.000166021	0.00994209	FALSE
P78527	S8/S4	-0.126791	0.0249418	-5.08346	14	0.000166697	0.00997694	FALSE
Q6P1N0	S8/S2	0.222461	0.0437649	5.08309	14	0.000166811	0.00997807	FALSE
P30443;P01892;P04439;P13746;P30447;P05534;P18462;P30450;P30512;P16188;P16189;P10314;P30453;P30455;P30456;P30457;P01891;P10316;P30459;Q09160;P30461;P30464;P03989;P30685;P18463;Q95365;P30475;Q04826;P30481;P30483;P30484;P30485;P30487;P30488;P30491;P30492;P30493;P30495;P18465;P10319;Q29940;Q29836;Q29718;P30504;Q29963;P10321;P30508;P30510;Q07000;Q29960;Q29865;P30511;P01893	S8/S3	-0.763459	0.150275	-5.08041	14	0.000167637	0.0100219	FALSE
O43715	S8/S3	0.278316	0.0547946	5.07926	14	0.000167995	0.0100376	FALSE
P55072	S7/S3	-0.154351	0.0304041	-5.07667	14	0.000168798	0.0100799	FALSE
P13667	S8/S7	-0.178533	0.0351711	-5.07612	14	0.000168969	0.0100829	FALSE
Q01844	S8/S4	0.206776	0.0407369	5.0759	14	0.00016904	0.0100829	FALSE
O43159	S8/S6	-0.357269	0.0704209	-5.07334	14	0.000169838	0.0101248	FALSE
P63313	S8/S4	0.152101	0.0299855	5.07248	14	0.000170107	0.0101351	FALSE
P00441	S7/S2	-0.328483	0.0647672	-5.07176	14	0.000170336	0.0101431	FALSE
O43181	S8/S6	0.303205	0.0598077	5.06966	14	0.000170997	0.010176	FALSE
Q5JTJ3	S8/S3	0.478657	0.0944211	5.06939	14	0.000171081	0.010176	FALSE
Q15532	S8/S6	1.23547	0.243736	5.0689	14	0.000171236	0.0101795	FALSE
P51991	S8/S2	0.148047	0.0292163	5.06728	14	0.000171748	0.0102041	FALSE
P62993	S8/S6	0.239058	0.0472053	5.06421	14	0.000172724	0.0102564	FALSE
Q7Z7K6	S3/S2	0.319668	0.0631634	5.06097	14	0.000173762	0.0103122	FALSE
P14927	S8/S1	0.459627	0.090826	5.06052	14	0.000173907	0.010315	FALSE
Q96AY3	S8/S7	0.192595	0.038065	5.05963	14	0.000174193	0.0103262	FALSE
Q969G3	S8/S4	0.328568	0.0649516	5.05867	14	0.000174503	0.0103388	FALSE
P17096	S8/S3	0.259142	0.0512322	5.05819	14	0.000174655	0.0103412	FALSE
P61088	S8/S5	-0.609092	0.120423	-5.05793	14	0.000174739	0.0103412	FALSE
Q9UMX0;Q9UHD9	S8/S7	0.30894	0.06109	5.05712	14	0.000175001	0.0103509	FALSE
P29558	S8/S2	0.267255	0.0528613	5.05578	14	0.000175435	0.0103707	FALSE
P82979	S8/S1	0.199164	0.0394154	5.05296	14	0.000176353	0.0104192	FALSE
O43181	S8/S5	0.302186	0.0598077	5.05262	14	0.000176464	0.0104199	FALSE
Q14103	S8/S1	0.167066	0.0330682	5.05217	14	0.00017661	0.0104228	FALSE
P46109	S8/S5	0.379097	0.0750469	5.05147	14	0.000176838	0.0104248	FALSE
P14136;P08670	S8/S1	0.295782	0.0585539	5.05146	14	0.000176841	0.0104248	FALSE
P13804	S8/S2	0.280075	0.0554517	5.05079	14	0.000177061	0.0104319	FALSE
Q9P2E9	S8/S2	0.212167	0.0420219	5.04895	14	0.000177664	0.0104616	FALSE
Q96EY7	S8/S2	-0.445692	0.0883028	-5.04731	14	0.000178203	0.0104875	FALSE
Q00403	S8/S3	0.606317	0.120149	5.04637	14	0.000178514	0.0105	FALSE
O94992	S8/S2	0.313992	0.0622421	5.04468	14	0.000179071	0.0105269	FALSE
P25685;Q9UDY4	S7/S1	0.211649	0.0419734	5.04245	14	0.00017981	0.0105644	FALSE
P08047	S8/S2	0.478477	0.0949032	5.04173	14	0.000180049	0.0105717	FALSE
Q9P258	S8/S3	-0.202005	0.0400686	-5.04148	14	0.000180133	0.0105717	FALSE
Q13405	S8/S3	0.231724	0.045977	5.04001	14	0.000180625	0.0105946	FALSE
P61019	S8/S3	-0.124961	0.0248027	-5.03821	14	0.000181225	0.010624	FALSE
O14776	S8/S7	0.240508	0.0477451	5.03733	14	0.000181523	0.0106323	FALSE
P20042	S8/S3	0.177079	0.0351544	5.03719	14	0.000181568	0.0106323	FALSE
Q9Y508	S8/S2	0.365241	0.0725479	5.03448	14	0.00018248	0.0106798	FALSE
Q5U5X0	S8/S3	0.287711	0.0571801	5.03165	14	0.000183438	0.0107299	FALSE
O60888	S8/S1	0.185636	0.0368996	5.03085	14	0.000183712	0.0107346	FALSE
P21926	S8/S3	-0.291425	0.0579279	-5.03082	14	0.000183721	0.0107346	FALSE
P60174	S8/S4	0.165369	0.0328731	5.03051	14	0.000183825	0.0107348	FALSE
Q07666	S8/S3	-0.470258	0.0935287	-5.02796	14	0.000184696	0.0107797	FALSE
Q96AY3	S8/S4	0.191377	0.038065	5.02765	14	0.000184803	0.0107799	FALSE
Q5JTJ3	S8/S7	0.474512	0.0944211	5.02549	14	0.000185543	0.010814	FALSE
Q07866;Q9H0B6;Q9NSK0	S7/S2	0.240453	0.047848	5.02535	14	0.000185592	0.010814	FALSE
P52655	S8/S6	0.283644	0.0564461	5.02504	14	0.000185696	0.0108141	FALSE
Q9NP97;Q8TF09	S8/S7	0.153613	0.0305776	5.02373	14	0.000186148	0.0108345	FALSE
P17844	S8/S3	-0.191728	0.0382018	-5.01881	14	0.000187852	0.0109276	FALSE
Q7Z417	S8/S7	0.23402	0.0466634	5.01507	14	0.000189158	0.0109898	FALSE
Q04721	S5/S1	-0.704573	0.140501	-5.01473	14	0.000189278	0.0109898	FALSE
Q99700	S8/S4	0.262582	0.0523626	5.01468	14	0.000189294	0.0109898	FALSE
Q9UJU6	S8/S6	0.201996	0.0402818	5.01456	14	0.000189335	0.0109898	FALSE
O43264	S8/S7	-0.268615	0.0535775	-5.01357	14	0.000189683	0.0110039	FALSE
Q96QR8	S8/S6	0.224453	0.044786	5.01168	14	0.000190349	0.011036	FALSE
Q99700	S8/S2	0.262392	0.0523626	5.01106	14	0.000190569	0.011036	FALSE
Q8ND56	S8/S2	0.298718	0.0596159	5.01072	14	0.000190688	0.011036	FALSE
Q7Z3B4	S8/S4	0.190483	0.0380156	5.01066	14	0.000190709	0.011036	FALSE
Q07866;Q9H0B6;Q9NSK0	S4/S1	0.239743	0.047848	5.01052	14	0.000190758	0.011036	FALSE
Q7Z417	S8/S6	0.233699	0.0466634	5.00818	14	0.000191587	0.0110779	FALSE
Q9BTA9	S8/S2	0.504882	0.100878	5.00486	14	0.000192772	0.0111403	FALSE
P30622	S8/S7	0.495213	0.0989823	5.00305	14	0.00019342	0.0111717	FALSE
Q5JRX3	S7/S1	-0.25202	0.0503914	-5.00126	14	0.000194061	0.0112026	FALSE
O94992	S8/S1	0.311152	0.0622421	4.99906	14	0.000194855	0.0112423	FALSE
Q9H6Z4	S8/S4	0.218285	0.0436689	4.99864	14	0.000195007	0.0112449	FALSE
Q13948;P39880	S8/S4	0.354891	0.0710076	4.99792	14	0.000195266	0.0112537	FALSE
O60828	S8/S6	0.294844	0.0589996	4.99739	14	0.000195457	0.0112586	FALSE
O43592	S8/S1	-0.293159	0.0586665	-4.99705	14	0.000195583	0.0112597	FALSE
Q08170	S8/S7	0.24307	0.0486501	4.99629	14	0.000195858	0.0112694	FALSE
Q9UNZ2	S8/S4	0.197385	0.0395129	4.99546	14	0.000196161	0.0112807	FALSE
Q9Y314	S8/S3	0.405998	0.0812807	4.99501	14	0.000196325	0.0112808	FALSE
P52272	S8/S7	0.246169	0.0492843	4.99487	14	0.000196377	0.0112808	FALSE
P63279	S8/S6	0.37399	0.0748821	4.99438	14	0.000196555	0.0112828	FALSE
Q9Y324	S8/S1	0.334308	0.0669395	4.99419	14	0.000196625	0.0112828	FALSE
P05387	S8/S4	0.220254	0.0441092	4.99338	14	0.000196918	0.0112935	FALSE
Q15075	S8/S2	0.264913	0.0530582	4.99287	14	0.000197104	0.011298	FALSE
P23528;Q9Y281;P60981	S8/S1	0.369329	0.0739884	4.99172	14	0.000197526	0.0113161	FALSE
Q2TAL8	S8/S4	-2.37989	0.336375	-7.07513	7	0.000197948	0.0113342	FALSE
Q9BW91	S8/S4	0.719358	0.144169	4.98969	14	0.000198273	0.0113466	FALSE
P36578	S8/S6	-0.182094	0.0365024	-4.98855	14	0.000198691	0.0113644	FALSE
Q9Y2Z0	S8/S3	0.175388	0.035179	4.9856	14	0.000199782	0.0114206	FALSE
P25208	S8/S3	0.254449	0.0510647	4.98286	14	0.000200799	0.011468	FALSE
P18124	S8/S1	-0.186521	0.0374343	-4.98263	14	0.000200887	0.011468	FALSE
P23528;Q9Y281;P60981	S8/S3	0.368647	0.0739884	4.9825	14	0.000200936	0.011468	FALSE
O14964	S8/S4	0.41838	0.0839863	4.98153	14	0.000201299	0.0114825	FALSE
Q96D71	S7/S6	-0.731598	0.146884	-4.98079	14	0.000201575	0.0114921	FALSE
Q5T8P6;Q9P2N5	S8/S7	0.280574	0.0563363	4.98034	14	0.000201744	0.0114955	FALSE
P13804	S8/S3	0.276114	0.0554517	4.97936	14	0.000202111	0.0115102	FALSE
Q99961;Q99962	S8/S3	0.178	0.0357572	4.97802	14	0.000202614	0.0115326	FALSE
P37108	S8/S3	0.191628	0.038499	4.97748	14	0.000202817	0.0115343	FALSE
P82094	S7/S3	-1.43989	0.282195	-5.10247	13	0.000202861	0.0115343	FALSE
Q9UGI8	S8/S1	-0.359483	0.0722396	-4.97625	14	0.000203279	0.0115519	FALSE
Q96QD8	S6/S2	0.217944	0.0438166	4.974	14	0.000204132	0.0115941	FALSE
Q96F86	S6/S2	0.667413	0.134188	4.9737	14	0.000204246	0.0115943	FALSE
Q16891	S7/S3	-0.223026	0.0448458	-4.97316	14	0.000204449	0.0115997	FALSE
P04080	S8/S6	0.388744	0.0781753	4.97271	14	0.000204621	0.0116015	FALSE
Q13242	S8/S5	0.170854	0.0343606	4.97239	14	0.000204743	0.0116015	FALSE
Q5T6F2	S8/S4	0.751537	0.151147	4.97221	14	0.000204811	0.0116015	FALSE
Q9Y2L1	S8/S2	-0.173519	0.0349198	-4.96909	14	0.000206002	0.0116627	FALSE
P14927	S8/S2	0.45124	0.090826	4.96818	14	0.000206351	0.0116722	FALSE
P54920;Q9H115	S8/S3	-0.902051	0.181569	-4.96808	14	0.000206391	0.0116722	FALSE
P30050	S8/S2	0.234431	0.0471999	4.96676	14	0.000206896	0.0116946	FALSE
P11498	S8/S5	-0.411818	0.0829389	-4.96532	14	0.000207453	0.0117187	FALSE
P62841	S8/S5	-0.524179	0.105573	-4.96508	14	0.000207545	0.0117187	FALSE
O60828	S8/S2	0.288158	0.0580429	4.96457	14	0.000207741	0.0117235	FALSE
P51610;Q9Y5Z7	S8/S1	0.305977	0.061656	4.96265	14	0.000208483	0.0117591	FALSE
P02662	S7/S5	-0.446861	0.0900649	-4.96154	14	0.000208914	0.0117772	TRUE
Q99622	S8/S6	0.242974	0.0489784	4.96084	14	0.000209186	0.0117846	FALSE
Q15233;Q6Y7W6;Q8WXF1;P23246	S7/S3	0.410261	0.0827035	4.96063	14	0.000209269	0.0117846	FALSE
P14174	S8/S5	0.231412	0.0466543	4.96016	14	0.000209453	0.011788	FALSE
Q96IZ0	S8/S5	0.361381	0.0728619	4.9598	14	0.000209591	0.011788	FALSE
Q01518	S8/S3	-0.365311	0.0736572	-4.95962	14	0.000209664	0.011788	FALSE
Q15233;Q8WXF1	S5/S4	0.452679	0.0913478	4.95556	14	0.000211253	0.011871	FALSE
Q07955	S8/S7	0.161465	0.0326074	4.95177	14	0.000212745	0.0119485	FALSE
P14859;P09086;Q9UKI9	S8/S3	0.341479	0.0689877	4.94986	14	0.000213503	0.0119847	FALSE
Q9BWM7	S8/S2	0.278187	0.0562059	4.94943	14	0.000213673	0.0119879	FALSE
O43715	S8/S7	0.271077	0.0547946	4.94715	14	0.000214584	0.0120313	FALSE
Q13310	S8/S4	0.174727	0.0353203	4.94692	14	0.000214674	0.0120313	FALSE
Q01658	S8/S1	0.315921	0.0638665	4.94658	14	0.000214811	0.0120326	FALSE
Q13435	S5/S3	-0.289275	0.0585127	-4.9438	14	0.000215925	0.0120886	FALSE
P22059	S8/S1	-0.282456	0.0571408	-4.94317	14	0.00021618	0.0120938	FALSE
P17812	S8/S1	-0.208214	0.042123	-4.943	14	0.000216247	0.0120938	FALSE
P35606	S8/S7	-0.171992	0.0348044	-4.94169	14	0.000216776	0.012117	FALSE
Q99700	S8/S5	0.258732	0.0523626	4.94116	14	0.000216987	0.0121224	FALSE
Q9BW72	S2/S1	0.751324	0.15214	4.93837	14	0.000218118	0.0121792	FALSE
P16949;Q93045	S6/S3	0.914606	0.185326	4.93512	14	0.000219443	0.0122467	FALSE
Q9UKM9	S6/S3	-0.241504	0.048939	-4.93481	14	0.00021957	0.0122473	FALSE
P11277;Q01082;O15020;Q9H254	S5/S3	-0.415809	0.0842712	-4.93417	14	0.00021983	0.0122553	FALSE
P78527	S8/S1	-0.12294	0.02493	-4.93141	14	0.000220963	0.012312	FALSE
Q92785	S8/S4	0.1955	0.0396471	4.931	14	0.000221135	0.0123127	FALSE
Q96CS2	S8/S4	0.416416	0.0844518	4.93082	14	0.000221209	0.0123127	FALSE
O43592	S8/S6	-0.289094	0.0586665	-4.92775	14	0.000222475	0.0123767	FALSE
Q9H6Z4	S8/S7	0.215075	0.0436689	4.92513	14	0.000223567	0.0124309	FALSE
Q32MZ4	S8/S1	0.411527	0.0835816	4.92365	14	0.000224184	0.0124524	FALSE
P58546	S8/S4	0.173922	0.035325	4.92348	14	0.000224256	0.0124524	FALSE
Q58FF8;Q58FF7;Q58FG0;P07900;P08238	S7/S2	0.277942	0.0564572	4.92306	14	0.000224433	0.0124524	FALSE
P19338	S8/S1	-0.0952453	0.0193476	-4.92285	14	0.000224519	0.0124524	FALSE
Q07866;Q9H0B6;Q9NSK0	S3/S1	0.235546	0.047848	4.92279	14	0.000224543	0.0124524	FALSE
P25685;Q9UDY4	S8/S6	0.206576	0.0419734	4.92158	14	0.000225051	0.0124741	FALSE
O75475	S8/S1	0.168844	0.0343185	4.91992	14	0.000225748	0.0125061	FALSE
P82921	S5/S3	-0.284079	0.05776	-4.91826	14	0.000226447	0.0125383	FALSE
O96007	S8/S4	-0.481404	0.0979234	-4.91613	14	0.000227351	0.0125818	FALSE
P35232	S8/S2	-0.205499	0.0418192	-4.91399	14	0.000228258	0.0126253	FALSE
P11498	S8/S3	-0.407404	0.0829389	-4.9121	14	0.000229066	0.012661	FALSE
P23528;Q9Y281;P60981	S8/S7	0.363425	0.0739884	4.91192	14	0.000229142	0.012661	FALSE
Q9NUQ9	S5/S3	-0.576842	0.117444	-4.91162	14	0.000229271	0.0126615	FALSE
P61088	S7/S3	-0.641917	0.130819	-4.90693	14	0.000231287	0.0127662	FALSE
P12236	S8/S1	-0.450379	0.0918274	-4.90462	14	0.000232285	0.0128146	FALSE
P04843	S8/S1	-0.155974	0.0318205	-4.90168	14	0.000233561	0.012873	FALSE
A8MWD9;P62308	S7/S3	-0.53865	0.109892	-4.90162	14	0.000233588	0.012873	FALSE
Q9NRR5	S8/S5	0.344646	0.070318	4.90125	14	0.000233749	0.0128752	FALSE
Q9Y2L1	S8/S4	-0.17107	0.0349198	-4.89894	14	0.000234762	0.012918	FALSE
Q04917	S8/S2	0.2464	0.0502969	4.89892	14	0.00023477	0.012918	FALSE
P08621	S8/S6	0.155897	0.031833	4.89735	14	0.00023546	0.0129492	FALSE
O15405;O94842;O94900	S8/S1	0.260597	0.0532232	4.89631	14	0.000235917	0.0129676	FALSE
Q16891	S5/S3	-0.21947	0.0448458	-4.89388	14	0.000236988	0.0130197	FALSE
Q9Y2V2	S8/S6	0.23087	0.0471798	4.89341	14	0.000237198	0.0130244	FALSE
P52272	S8/S5	0.240765	0.0492396	4.88967	14	0.000238861	0.0131059	FALSE
P33552	S8/S3	0.465265	0.0951569	4.88945	14	0.000238958	0.0131059	FALSE
Q5T8P6;Q9P2N5	S8/S3	0.275442	0.0563363	4.88924	14	0.000239052	0.0131059	FALSE
P23528	S8/S5	0.319107	0.0652719	4.88889	14	0.000239209	0.0131077	FALSE
Q96AE4	S8/S5	0.204928	0.0419228	4.88822	14	0.000239508	0.0131173	FALSE
P43246	S8/S6	-0.197734	0.0404604	-4.8871	14	0.000240012	0.0131381	FALSE
Q969E8	S7/S3	-1.49099	0.305178	-4.88563	14	0.000240669	0.0131609	FALSE
Q15363	S7/S3	-0.516094	0.105636	-4.8856	14	0.000240684	0.0131609	FALSE
P14859;P09086;Q9UKI9	S8/S5	0.337028	0.0689877	4.88534	14	0.000240803	0.0131609	FALSE
Q9NYK5	S8/S1	-0.431182	0.0882733	-4.88462	14	0.000241124	0.0131667	FALSE
Q15233;Q6Y7W6;Q8WXF1;P23246	S8/S1	0.403969	0.0827035	4.88455	14	0.000241158	0.0131667	FALSE
P35659	S8/S1	0.175486	0.035937	4.88317	14	0.000241781	0.0131939	FALSE
Q15233;Q8WXF1	S6/S4	0.445993	0.0913478	4.88236	14	0.000242148	0.0132071	FALSE
Q9UFW8	S8/S5	0.346931	0.0710833	4.88062	14	0.000242933	0.0132431	FALSE
Q16795	S8/S3	0.510296	0.104621	4.87757	14	0.000244323	0.0133029	FALSE
Q9BRG1	S8/S4	-0.258282	0.0529533	-4.87753	14	0.000244341	0.0133029	FALSE
Q9UKV3	S8/S6	0.148156	0.0303764	4.87733	14	0.000244434	0.0133029	FALSE
Q05682	S8/S3	0.346417	0.0710291	4.87711	14	0.000244534	0.0133029	FALSE
Q07666	S8/S6	-0.449968	0.0922704	-4.87662	14	0.000244758	0.0133034	FALSE
P02672	S6/S5	0.604864	0.124035	4.87654	14	0.000244793	0.0133034	TRUE
Q96BR5	S8/S6	0.231019	0.047394	4.87443	14	0.000245763	0.0133433	FALSE
Q99832	S8/S3	-0.274699	0.0563555	-4.87439	14	0.00024578	0.0133433	FALSE
Q12926;P26378	S8/S5	0.428115	0.0878507	4.87322	14	0.000246321	0.0133658	FALSE
P62258	S8/S1	-0.22497	0.0461673	-4.87292	14	0.000246456	0.0133663	FALSE
Q8WUD4	S8/S4	0.300395	0.0616549	4.8722	14	0.00024679	0.0133775	FALSE
P29558;Q6XE24	S8/S3	0.233321	0.0479083	4.87016	14	0.000247732	0.0134217	FALSE
Q13228	S8/S3	-1.6476	0.338361	-4.86935	14	0.000248111	0.0134316	FALSE
Q32MZ4	S8/S7	0.411109	0.0844302	4.86922	14	0.000248168	0.0134316	FALSE
P62879	S8/S2	-0.533505	0.10959	-4.86818	14	0.000248654	0.013451	FALSE
P62993	S8/S7	0.229773	0.0472053	4.86752	14	0.000248962	0.0134608	FALSE
Q01082	S8/S1	-0.0904832	0.0185957	-4.86582	14	0.000249756	0.0134968	FALSE
P61026	S8/S4	0.487063	0.100113	4.86513	14	0.000250074	0.0135071	FALSE
P12814;O43707	S8/S1	-0.182504	0.0375244	-4.86362	14	0.000250785	0.0135366	FALSE
O75569	S8/S7	0.197414	0.0405915	4.86342	14	0.000250876	0.0135366	FALSE
Q8N4H5	S6/S3	0.67804	0.139458	4.86196	14	0.000251566	0.0135668	FALSE
O60828	S8/S5	0.282147	0.0580429	4.86101	14	0.000252013	0.013584	FALSE
P17812	S8/S2	-0.203681	0.0419115	-4.85979	14	0.000252587	0.013608	FALSE
Q16352	S8/S7	0.164072	0.0337706	4.85843	14	0.000253231	0.0136358	FALSE
P14859;P09086;Q9UKI9	S8/S4	0.335056	0.0689877	4.85675	14	0.00025403	0.0136719	FALSE
Q99497	S8/S1	0.159869	0.0329238	4.85574	14	0.000254509	0.0136907	FALSE
P02676	S3/S2	0.753617	0.155264	4.85377	14	0.000255449	0.0137343	TRUE
Q96BR5	S8/S4	0.230026	0.047394	4.85347	14	0.000255594	0.013735	FALSE
Q9UHB9	S8/S3	0.267607	0.0551456	4.85274	14	0.000255944	0.0137469	FALSE
P46109	S8/S2	0.371822	0.0766406	4.8515	14	0.000256542	0.013768	FALSE
Q9P2E9	S8/S1	0.204821	0.0422215	4.85112	14	0.000256723	0.013768	FALSE
P35232	S8/S1	-0.20287	0.0418192	-4.85111	14	0.000256728	0.013768	FALSE
O94760	S8/S7	0.20081	0.0414015	4.8503	14	0.000257119	0.013782	FALSE
P62857	S8/S7	0.144323	0.0297585	4.84982	14	0.000257351	0.0137874	FALSE
Q9Y624	S6/S4	-0.493255	0.101761	-4.84718	14	0.000258624	0.0138439	FALSE
Q96E39	S8/S3	0.219476	0.0452798	4.84709	14	0.000258666	0.0138439	FALSE
P49903	S8/S3	-0.401759	0.0828949	-4.84661	14	0.000258901	0.0138494	FALSE
P35606	S8/S6	-0.168669	0.0348044	-4.84621	14	0.000259097	0.0138529	FALSE
A8MWD9;P62308	S5/S3	-0.532513	0.109892	-4.84577	14	0.000259309	0.0138572	FALSE
P67936	S8/S1	0.285342	0.0588895	4.84539	14	0.000259495	0.0138602	FALSE
Q7Z7K6	S5/S3	-0.301869	0.062304	-4.84509	14	0.000259638	0.0138608	FALSE
Q969G3	S8/S5	0.31459	0.0649516	4.84345	14	0.000260436	0.0138964	FALSE
Q9BW72	S4/S2	-0.736645	0.15214	-4.84189	14	0.000261201	0.0139302	FALSE
Q9NVZ3	S8/S4	0.233956	0.0483219	4.84161	14	0.000261337	0.0139304	FALSE
Q969G3	S8/S6	0.314407	0.0649516	4.84063	14	0.000261819	0.0139491	FALSE
P23528	S8/S7	0.315802	0.0652719	4.83826	14	0.000262985	0.0140018	FALSE
P62942	S8/S4	0.248101	0.0512809	4.83808	14	0.000263074	0.0140018	FALSE
P13804	S8/S1	0.268198	0.0554517	4.83661	14	0.000263799	0.0140334	FALSE
O43181	S8/S7	0.289175	0.0598077	4.83508	14	0.000264558	0.0140642	FALSE
Q9Y2V2	S8/S4	0.22811	0.0471798	4.8349	14	0.000264644	0.0140642	FALSE
P02789	S6/S5	0.431717	0.0893052	4.83418	14	0.000265005	0.0140705	TRUE
Q96BW9	S3/S1	0.765963	0.158449	4.83413	14	0.00026503	0.0140705	FALSE
P36915	S8/S1	0.766399	0.158559	4.83351	14	0.000265335	0.014071	FALSE
P35606	S8/S3	-0.16822	0.0348044	-4.83331	14	0.000265437	0.014071	FALSE
Q96AY3	S8/S1	0.183973	0.038065	4.83311	14	0.000265534	0.014071	FALSE
P56211	S6/S4	-1.20588	0.249516	-4.83287	14	0.000265656	0.014071	FALSE
Q04917	S8/S4	0.240649	0.0497951	4.83277	14	0.000265703	0.014071	FALSE
A8MWD9;P62308	S8/S1	-0.531049	0.109892	-4.83245	14	0.000265864	0.0140724	FALSE
Q969T9	S8/S4	0.374489	0.0775033	4.83191	14	0.000266132	0.0140796	FALSE
[truncated: 103,757 more rows]

## Sheet: Shotgun-MS ANOVA analysis
Protein	Pairwise comparison	log2FC	standard error of the log2 fold change	Tvalue	degree of freedom of the Student test	pvalue	adj.pvalue	Mastermix
P02789	S5/S1	5.29302	0.132356	39.9909	11	2.89977e-13	8.55507e-09	TRUE
P02789	S6/S1	5.57634	0.143464	38.8694	11	3.95704e-13	8.55507e-09	TRUE
P00921	S8/S2	-3.3922	0.137902	-24.5987	14	6.39829e-13	8.55507e-09	TRUE
P00921	S8/S1	-3.39027	0.140459	-24.137	14	8.29425e-13	8.55507e-09	TRUE
P00921	S8/S4	-3.23877	0.134923	-24.0045	14	8.94317e-13	8.55507e-09	TRUE
P00921	S6/S2	-3.28505	0.137844	-23.8317	14	9.87304e-13	8.55507e-09	TRUE
P02789	S5/S2	4.72524	0.132382	35.6939	11	1.00359e-12	8.55507e-09	TRUE
P02754	S7/S1	-3.19137	0.135603	-23.5347	14	1.17209e-12	8.55507e-09	TRUE
P02754	S8/S1	-3.19145	0.135908	-23.4825	14	1.20819e-12	8.55507e-09	TRUE
P02789	S6/S2	5.00856	0.143488	34.9057	11	1.28045e-12	8.55507e-09	TRUE
P00921	S6/S1	-3.28312	0.140413	-23.3819	14	1.28128e-12	8.55507e-09	TRUE
Q53H82	S5/S3	-0.373915	3.19907e-05	-11688.2	3	1.38109e-12	8.55507e-09	FALSE
P00921	S8/S3	-3.14894	0.135427	-23.2519	14	1.38269e-12	8.55507e-09	TRUE
P00921	S6/S4	-3.13162	0.134873	-23.219	14	1.40972e-12	8.55507e-09	TRUE
P00921	S7/S2	-3.19987	0.138082	-23.1737	14	1.44785e-12	8.55507e-09	TRUE
P02754	S6/S1	-3.15291	0.136732	-23.059	14	1.54946e-12	8.58325e-09	TRUE
P00921	S7/S1	-3.19794	0.14064	-22.7384	14	1.87599e-12	8.91782e-09	TRUE
P02789	S7/S1	6.48674	0.19359	33.5076	11	1.99973e-12	8.91782e-09	TRUE
P00921	S7/S4	-3.04644	0.135103	-22.5491	14	2.10284e-12	8.91782e-09	TRUE
P02754	S7/S2	-3.06179	0.13587	-22.5348	14	2.1211e-12	8.91782e-09	TRUE
P00921	S6/S3	-3.04178	0.135372	-22.4698	14	2.20634e-12	8.91782e-09	TRUE
P02754	S8/S2	-3.06188	0.136299	-22.4644	14	2.21356e-12	8.91782e-09	TRUE
P02662	S8/S1	-3.51233	0.158399	-22.1739	14	2.6437e-12	1.01877e-08	TRUE
P02754	S6/S2	-3.02333	0.137223	-22.0323	14	2.88505e-12	1.06545e-08	TRUE
P00921	S5/S2	-3.02156	0.137982	-21.8982	14	3.13537e-12	1.11158e-08	TRUE
P00921	S7/S3	-2.95661	0.13562	-21.8007	14	3.3319e-12	1.13582e-08	TRUE
P02662	S8/S3	-3.35522	0.15472	-21.6858	14	3.58056e-12	1.17538e-08	TRUE
Q53H82	S5/S4	-0.379561	4.52417e-05	-8389.63	3	3.73458e-12	1.18216e-08	FALSE
P00921	S5/S1	-3.01962	0.14052	-21.489	14	4.05387e-12	1.19502e-08	TRUE
Q53H82	S5/S2	-0.256593	3.19907e-05	-8020.85	3	4.27376e-12	1.19502e-08	FALSE
P02754	S5/S1	-2.91413	0.136162	-21.402	14	4.28406e-12	1.19502e-08	TRUE
P02662	S8/S2	-3.44112	0.160869	-21.3908	14	4.31452e-12	1.19502e-08	TRUE
P00921	S5/S4	-2.86813	0.135084	-21.2322	14	4.77439e-12	1.24683e-08	TRUE
P02789	S5/S3	4.08856	0.132504	30.856	11	4.90883e-12	1.24683e-08	TRUE
P02754	S7/S3	-2.83753	0.133945	-21.1842	14	4.92363e-12	1.24683e-08	TRUE
P02754	S8/S3	-2.83761	0.134345	-21.1218	14	5.1253e-12	1.26185e-08	TRUE
P02789	S7/S2	5.91896	0.193608	30.5718	11	5.42887e-12	1.30046e-08	TRUE
P02789	S6/S3	4.37188	0.143601	30.4446	11	5.6809e-12	1.32503e-08	TRUE
P02754	S6/S3	-2.79907	0.135263	-20.6936	14	6.77057e-12	1.53869e-08	TRUE
P00921	S5/S3	-2.77829	0.135605	-20.4881	14	7.75312e-12	1.71794e-08	TRUE
P02754	S5/S2	-2.78455	0.13653	-20.3951	14	8.24703e-12	1.78281e-08	TRUE
P02754	S7/S4	-2.72265	0.134875	-20.1865	14	9.48178e-12	2.00093e-08	TRUE
P02754	S8/S4	-2.72274	0.135291	-20.1251	14	9.8819e-12	2.03687e-08	TRUE
P02754	S6/S4	-2.68419	0.136216	-19.7055	14	1.31477e-11	2.64843e-08	TRUE
Q53H82	S7/S4	-0.167523	3.19907e-05	-5236.6	3	1.53576e-11	3.02483e-08	FALSE
Q53H82	S7/S3	-0.161877	3.19907e-05	-5060.12	3	1.70212e-11	3.27961e-08	FALSE
P02789	S7/S3	5.28228	0.193692	27.2716	11	1.87873e-11	3.47638e-08	TRUE
P02662	S7/S1	-3.03956	0.158397	-19.1895	14	1.88269e-11	3.47638e-08	TRUE
P02662	S6/S1	-3.02153	0.158824	-19.0243	14	2.11596e-11	3.65481e-08	TRUE
P02754	S5/S3	-2.56029	0.134596	-19.0221	14	2.11937e-11	3.65481e-08	TRUE
Q53H82	S7/S5	0.212039	4.52417e-05	4686.8	3	2.14211e-11	3.65481e-08	FALSE
P02789	S5/S4	3.57672	0.13276	26.9413	11	2.14426e-11	3.65481e-08	TRUE
P02789	S6/S4	3.86004	0.143796	26.8439	11	2.23021e-11	3.72958e-08	TRUE
P02662	S8/S4	-2.93906	0.156746	-18.7504	14	2.57376e-11	4.22439e-08	TRUE
P80025	S8/S3	-3.37325	0.180331	-18.7059	14	2.65759e-11	4.28268e-08	TRUE
P02662	S7/S3	-2.88244	0.154741	-18.6275	14	2.81265e-11	4.45162e-08	TRUE
P02662	S6/S3	-2.86442	0.155167	-18.4602	14	3.17642e-11	4.86812e-08	TRUE
P02662	S7/S2	-2.96835	0.160831	-18.4563	14	3.18566e-11	4.86812e-08	TRUE
P02662	S6/S2	-2.95032	0.16127	-18.2943	14	3.58749e-11	5.38926e-08	TRUE
P02754	S5/S4	-2.44541	0.135535	-18.0427	14	4.32293e-11	6.38583e-08	TRUE
Q53H82	S3/S2	0.117323	3.19907e-05	3667.4	3	4.47091e-11	6.49616e-08	FALSE
P02789	S7/S4	4.77044	0.193837	24.6106	11	5.71492e-11	8.16975e-08	TRUE
P80025	S8/S1	-3.19018	0.180987	-17.6266	14	5.91602e-11	8.323e-08	TRUE
P80025	S7/S3	-3.15408	0.179977	-17.5249	14	6.39421e-11	8.85518e-08	TRUE
P02662	S5/S1	-2.76066	0.158824	-17.3818	14	7.13778e-11	9.73285e-08	TRUE
P80025	S8/S2	-3.1578	0.182202	-17.3313	14	7.42211e-11	9.96722e-08	TRUE
P00366	S8/S4	-3.31815	0.19187	-17.2937	14	7.64143e-11	1.01086e-07	TRUE
P68082	S8/S4	-7.1906	0.164838	-43.6222	8	8.41398e-11	1.09669e-07	TRUE
P00366	S7/S4	-3.2463	0.191212	-16.9775	14	9.78605e-11	1.25699e-07	TRUE
P80025	S6/S3	-3.04433	0.179592	-16.9514	14	9.98983e-11	1.25699e-07	TRUE
P00366	S8/S2	-3.52547	0.208099	-16.9413	14	1.00693e-10	1.25699e-07	TRUE
P68082	S8/S5	-5.30786	0.125248	-42.3789	8	1.05943e-10	1.30416e-07	TRUE
Q53H82	S4/S2	0.122969	4.52417e-05	2718.03	3	1.09826e-10	1.33344e-07	FALSE
P02662	S5/S3	-2.60355	0.155167	-16.779	14	1.14537e-10	1.37185e-07	TRUE
P02662	S5/S2	-2.68945	0.16127	-16.6767	14	1.24301e-10	1.45738e-07	TRUE
P00366	S8/S1	-3.57157	0.21425	-16.6701	14	1.24967e-10	1.45738e-07	TRUE
P00366	S7/S2	-3.45362	0.20744	-16.6487	14	1.27123e-10	1.46327e-07	TRUE
P00366	S8/S3	-3.17309	0.192089	-16.5188	14	1.41157e-10	1.60397e-07	TRUE
P00366	S6/S4	-3.22377	0.195471	-16.4923	14	1.44211e-10	1.61794e-07	TRUE
P80025	S7/S1	-2.97101	0.180874	-16.4259	14	1.52201e-10	1.68624e-07	TRUE
P00366	S7/S1	-3.49971	0.213406	-16.3994	14	1.55522e-10	1.70175e-07	TRUE
P00366	S6/S2	-3.43109	0.211247	-16.2421	14	1.76865e-10	1.9117e-07	TRUE
P00366	S7/S3	-3.10124	0.191274	-16.2136	14	1.81055e-10	1.9334e-07	TRUE
P80025	S5/S3	-2.91567	0.180182	-16.1818	14	1.8585e-10	1.96098e-07	TRUE
P80025	S7/S2	-2.93863	0.182088	-16.1385	14	1.92617e-10	2.00848e-07	TRUE
P00366	S6/S1	-3.47719	0.216928	-16.0293	14	2.10859e-10	2.17312e-07	TRUE
P61823	S5/S1	5.21202	0.172753	30.1704	9	2.36133e-10	2.40563e-07	TRUE
P80025	S6/S1	-2.86126	0.180483	-15.8534	14	2.44229e-10	2.45983e-07	TRUE
P00366	S6/S3	-3.07871	0.195537	-15.7449	14	2.67575e-10	2.6521e-07	TRUE
P02662	S7/S4	-2.46629	0.156716	-15.7373	14	2.69303e-10	2.6521e-07	TRUE
P02662	S6/S4	-2.44826	0.157162	-15.578	14	3.08313e-10	2.99316e-07	TRUE
P80025	S6/S2	-2.82888	0.1817	-15.569	14	3.1069e-10	2.99316e-07	TRUE
P02676	S4/S1	1.67824	0.0598623	28.035	9	4.5429e-10	4.32685e-07	TRUE
P80025	S5/S1	-2.7326	0.180754	-15.1178	14	4.58891e-10	4.32685e-07	TRUE
P80025	S8/S4	-2.71933	0.181038	-15.0207	14	4.9973e-10	4.66232e-07	TRUE
P61823	S5/S2	4.7763	0.173167	27.5821	9	5.25211e-10	4.84901e-07	TRUE
P80025	S5/S2	-2.70022	0.181966	-14.8391	14	5.86945e-10	5.3631e-07	TRUE
P68082	S7/S4	-5.62094	0.164881	-34.091	8	5.98933e-10	5.4168e-07	TRUE
Q8NEW0	S7/S6	1.02025	2.57187e-05	39669.7	2	6.35452e-10	5.68903e-07	FALSE
Q8NEW0	S6/S2	-0.545206	1.48487e-05	-36717.5	2	7.41745e-10	6.57424e-07	FALSE
P00366	S5/S4	-2.84481	0.195563	-14.5468	14	7.63262e-10	6.69797e-07	TRUE
P61823	S6/S1	5.82451	0.221218	26.3293	9	7.94312e-10	6.9021e-07	TRUE
P00366	S5/S2	-3.05213	0.211252	-14.4478	14	8.35117e-10	7.18622e-07	TRUE
P00366	S5/S1	-3.09823	0.216551	-14.3071	14	9.49949e-10	8.09576e-07	TRUE
P02676	S5/S1	5.12978	0.202209	25.3687	9	1.10537e-09	9.33062e-07	TRUE
Q8NEW0	S6/S4	-0.442831	1.48487e-05	-29822.9	2	1.12435e-09	9.40125e-07	FALSE
Q8NEW0	S7/S3	0.599664	2.09992e-05	28556.5	2	1.22628e-09	1.01577e-06	FALSE
Q8NEW0	S6/S3	-0.420587	1.48487e-05	-28324.9	2	1.24642e-09	1.02013e-06	FALSE
Q8NEW0	S7/S5	0.592868	2.09992e-05	28232.9	2	1.25456e-09	1.02013e-06	FALSE
P02662	S5/S4	-2.18739	0.157162	-13.9181	14	1.36454e-09	1.09947e-06	TRUE
P61823	S5/S3	4.27941	0.173325	24.69	9	1.40648e-09	1.12305e-06	TRUE
Q8NEW0	S8/S6	0.548056	2.09992e-05	26098.9	2	1.4681e-09	1.16179e-06	FALSE
P00366	S5/S3	-2.69975	0.195307	-13.8231	14	1.49269e-09	1.16593e-06	TRUE
P80025	S7/S4	-2.50016	0.180932	-13.8182	14	1.49964e-09	1.16593e-06	TRUE
Q8NEW0	S6/S1	-0.526719	2.09992e-05	-25082.8	2	1.58945e-09	1.22501e-06	FALSE
P61823	S6/S2	5.38879	0.221624	24.315	9	1.61123e-09	1.23109e-06	TRUE
P68082	S7/S5	-3.7382	0.125364	-29.8187	8	1.735e-09	1.31433e-06	TRUE
P68082	S8/S6	-3.22412	0.10889	-29.6089	8	1.83501e-09	1.37831e-06	TRUE
Q8NEW0	S7/S4	0.577421	2.57187e-05	22451.4	2	1.98386e-09	1.4776e-06	FALSE
Q53H82	S7/S2	-0.044554	4.52417e-05	-984.8	3	2.30901e-09	1.70543e-06	FALSE
Q8NEW0	S6/S5	-0.427384	2.09992e-05	-20352.4	2	2.41418e-09	1.76838e-06	FALSE
P80025	S6/S4	-2.39041	0.180541	-13.2402	14	2.62089e-09	1.90406e-06	TRUE
Q8NEW0	S7/S1	0.493533	2.57187e-05	19189.7	2	2.7156e-09	1.95682e-06	FALSE
Q8NEW0	S7/S2	0.475046	2.57187e-05	18470.8	2	2.93107e-09	2.09506e-06	FALSE
P02676	S5/S2	4.59395	0.202546	22.6811	9	2.98593e-09	2.11719e-06	TRUE
P61823	S6/S3	4.8919	0.221765	22.059	9	3.81979e-09	2.68695e-06	TRUE
Q8NEW0	S8/S7	-0.472195	2.96974e-05	-15900.2	2	3.95542e-09	2.76045e-06	FALSE
P80025	S5/S4	-2.26175	0.180811	-12.5089	14	5.47858e-09	3.79357e-06	TRUE
P02676	S6/S1	5.20938	0.246453	21.1374	9	5.57141e-09	3.82795e-06	TRUE
P61823	S5/S4	3.61502	0.175421	20.6076	9	6.97196e-09	4.75338e-06	TRUE
P02676	S5/S3	4.02462	0.202907	19.8348	9	9.76848e-09	6.60916e-06	TRUE
P68082	S6/S4	-3.96648	0.166432	-23.8324	8	1.0233e-08	6.87097e-06	TRUE
Q8NEW0	S3/S2	-0.124619	1.48487e-05	-8392.56	2	1.41975e-08	9.46127e-06	FALSE
Q5T4S7	S4/S3	-1.05729	0.000127191	-8312.62	2	1.44719e-08	9.50217e-06	FALSE
Q5T4S7	S6/S3	-0.747584	8.9938e-05	-8312.22	2	1.44732e-08	9.50217e-06	FALSE
P02676	S6/S2	4.67355	0.246825	18.9347	9	1.47059e-08	9.54222e-06	TRUE
P61823	S6/S4	4.22751	0.223343	18.9283	9	1.47496e-08	9.54222e-06	TRUE
P02676	S4/S2	1.14241	0.0604333	18.9036	9	1.49198e-08	9.58243e-06	TRUE
P02676	S3/S1	1.10517	0.0587162	18.8222	9	1.54974e-08	9.88174e-06	TRUE
Q5T4S7	S7/S3	-1.67891	0.000220302	-7620.95	2	1.7218e-08	1.09004e-05	FALSE
Q5T4S7	S8/S7	0.912225	0.000127191	7172.06	2	1.94407e-08	1.22203e-05	FALSE
Q8NEW0	S8/S4	0.105226	1.48487e-05	7086.55	2	1.99127e-08	1.24289e-05	FALSE
Q5T4S7	S7/S1	-0.882755	0.000127191	-6940.37	2	2.07604e-08	1.2859e-05	FALSE
P02789	S4/S1	1.7163	0.121231	14.1573	11	2.09136e-08	1.2859e-05	TRUE
Q8NEW0	S4/S2	-0.102375	1.48487e-05	-6894.58	2	2.1037e-08	1.2859e-05	FALSE
Q5T4S7	S7/S5	-1.41137	0.000220302	-6406.53	2	2.43643e-08	1.47908e-05	FALSE
Q5T4S7	S3/S1	0.796156	0.000127191	6259.51	2	2.55223e-08	1.53884e-05	FALSE
Q5T4S7	S5/S4	0.789754	0.000127191	6209.18	2	2.59377e-08	1.55332e-05	FALSE
Q8NEW0	S8/S3	0.127469	2.09992e-05	6070.18	2	2.71392e-08	1.61436e-05	FALSE
Q8NEW0	S4/S1	-0.0838885	1.48487e-05	-5649.55	2	3.13308e-08	1.85127e-05	FALSE
Q8NEW0	S5/S2	-0.117822	2.09992e-05	-5610.79	2	3.17652e-08	1.86451e-05	FALSE
P02666	S8/S5	-5.52038	0.26897	-20.5242	8	3.3241e-08	1.9383e-05	TRUE
Q5T4S7	S6/S5	-0.480044	8.9938e-05	-5337.51	2	3.51013e-08	2.0334e-05	FALSE
Q5T4S7	S7/S6	-0.931328	0.000179876	-5177.61	2	3.73028e-08	2.14061e-05	FALSE
P02676	S5/S4	3.45155	0.202762	17.0226	9	3.7435e-08	2.14061e-05	TRUE
Q8NEW0	S3/S1	-0.106132	2.09992e-05	-5054.07	2	3.91487e-08	2.22425e-05	FALSE
Q5T4S7	S8/S3	-0.766687	0.000155777	-4921.69	2	4.1283e-08	2.33057e-05	FALSE
Q8NEW0	S5/S1	-0.0993352	2.09992e-05	-4730.42	2	4.46889e-08	2.50688e-05	FALSE
Q8NEW0	S8/S5	0.120673	2.57187e-05	4692.02	2	4.54234e-08	2.53205e-05	FALSE
P02676	S6/S3	4.10421	0.24713	16.6075	9	4.64584e-08	2.57356e-05	TRUE
P02666	S8/S6	-3.78457	0.193835	-19.5247	8	4.92116e-08	2.70914e-05	TRUE
P12799	S5/S1	5.46853	0.227829	24.0028	7	5.5415e-08	3.03182e-05	TRUE
Q5T4S7	S5/S1	0.528616	0.000127191	4156.07	2	5.78941e-08	3.14802e-05	FALSE
Q5T4S7	S7/S4	-0.621617	0.000155777	-3990.43	2	6.28002e-08	3.39397e-05	FALSE
Q5T4S7	S6/S4	0.30971	8.9938e-05	3443.6	2	8.43287e-08	4.52983e-05	FALSE
Q5T4S7	S8/S5	-0.499147	0.000155777	-3204.24	2	9.73981e-08	5.20036e-05	FALSE
P12799	S5/S2	4.97623	0.228052	21.8206	7	1.07149e-07	5.68675e-05	TRUE
Q5T4S7	S5/S3	-0.26754	8.9938e-05	-2974.72	2	1.13008e-07	5.96198e-05	FALSE
Q5T4S7	S4/S1	-0.261138	8.9938e-05	-2903.53	2	1.18617e-07	6.22085e-05	FALSE
P02672	S4/S1	1.71348	0.0837915	20.4493	7	1.67724e-07	8.74455e-05	TRUE
P02676	S6/S4	3.53114	0.246892	14.3024	9	1.70483e-07	8.83641e-05	TRUE
Q5T4S7	S8/S4	0.290608	0.000127191	2284.8	2	1.91559e-07	9.87106e-05	FALSE
P68082	S6/S5	-2.08374	0.127601	-16.3301	8	1.99104e-07	0.000102006	TRUE
P02672	S5/S1	5.29458	0.273212	19.379	7	2.42939e-07	0.000123748	TRUE
P12799	S5/S3	4.28786	0.228292	18.7824	7	3.01281e-07	0.000152589	TRUE
P68082	S8/S7	-1.56966	0.101961	-15.3947	8	3.15007e-07	0.000158635	TRUE
P12799	S4/S1	1.78715	0.0966573	18.4895	7	3.35663e-07	0.000168082	TRUE
P68082	S7/S6	-1.65446	0.109242	-15.1449	8	3.57654e-07	0.000178088	TRUE
Q53H82	S4/S3	0.00564578	3.19907e-05	176.482	3	4.01162e-07	0.000198636	FALSE
Q8NEW0	S4/S3	0.0222431	1.48487e-05	1497.98	2	4.45641e-07	0.000219434	FALSE
Q8NEW0	S8/S1	0.0213375	1.48487e-05	1436.99	2	4.84272e-07	0.000237138	FALSE
P02672	S5/S2	4.73412	0.273203	17.3282	7	5.24026e-07	0.000255195	TRUE
P61823	S4/S1	1.597	0.127955	12.481	9	5.50536e-07	0.00026664	TRUE
Q86U90	S6/S1	1.46554	0.0096888	151.261	3	6.37115e-07	0.000306895	FALSE
Q96QV6;P04908;Q93077;P20671;Q96KK5;Q99878;P0C0S8;Q6FI13;Q8IUE6;Q16777;Q7L7L0;Q9BTM1;P16104	S8/S3	-1.21287	0.142342	-8.52085	14	6.52251e-07	0.000312488	FALSE
P30044	S8/S4	0.518075	0.0613962	8.43823	14	7.32135e-07	0.000348874	FALSE
P02789	S3/S1	1.20446	0.120737	9.97584	11	7.57381e-07	0.000358974	TRUE
Q86U90	S6/S3	1.12996	0.00821408	137.563	3	8.46993e-07	0.000399312	FALSE
P12799	S5/S4	3.68138	0.228483	16.1123	7	8.6242e-07	0.000404434	TRUE
Q86U90	S7/S1	1.09968	0.00839082	131.057	3	9.79477e-07	0.000455257	FALSE
Q86U90	S7/S4	1.18713	0.00906303	130.987	3	9.8107e-07	0.000455257	FALSE
Q96QV6;P04908;Q93077;P20671;Q96KK5;Q99878;P0C0S8;Q6FI13;Q8IUE6;Q16777;Q7L7L0;Q9BTM1;P16104	S7/S3	-1.16432	0.142342	-8.17971	14	1.05639e-06	0.000487656	FALSE
Q86U90	S6/S4	1.553	0.0123507	125.741	3	1.10902e-06	0.000509298	FALSE
P02672	S3/S1	1.25967	0.0817185	15.4147	7	1.16679e-06	0.000533067	TRUE
Q86U90	S5/S1	0.841543	0.00685107	122.834	3	1.18963e-06	0.000540356	FALSE
Q86U90	S7/S2	1.39346	0.0113611	122.652	3	1.19494e-06	0.000540356	FALSE
Q86U90	S5/S4	0.928998	0.00765962	121.285	3	1.23578e-06	0.00055599	FALSE
P02789	S4/S2	1.14852	0.121238	9.47325	11	1.26609e-06	0.00056415	TRUE
P02666	S7/S5	-3.46158	0.269276	-12.8552	8	1.26665e-06	0.00056415	TRUE
Q8NEW0	S2/S1	0.018487	2.09992e-05	880.366	2	1.29025e-06	0.000571786	FALSE
Q86U90	S6/S2	1.75932	0.0149313	117.828	3	1.34778e-06	0.000594309	FALSE
Q86U90	S7/S3	0.764094	0.00663353	115.187	3	1.44261e-06	0.000632976	FALSE
Q96QV6;P04908;Q93077;P20671;Q96KK5;Q99878;P0C0S8;Q6FI13;Q8IUE6;Q16777;Q7L7L0;Q9BTM1;P16104	S8/S1	-1.1276	0.142342	-7.92177	14	1.53513e-06	0.000670253	FALSE
P02672	S5/S3	4.03492	0.27326	14.7659	7	1.56405e-06	0.000678647	TRUE
P30044	S8/S7	0.488938	0.0618392	7.90659	14	1.56967e-06	0.000678647	FALSE
Q86U90	S5/S3	0.505957	0.00453156	111.652	3	1.58398e-06	0.00068151	FALSE
Q86U90	S5/S2	1.13532	0.0102765	110.478	3	1.635e-06	0.000700064	FALSE
Q8NEW0	S5/S4	-0.0154467	2.09992e-05	-735.585	2	1.84813e-06	0.000787518	FALSE
P30044	S8/S2	0.487294	0.063036	7.73042	14	2.0363e-06	0.000863549	FALSE
P02672	S4/S2	1.15302	0.0836615	13.7819	7	2.49858e-06	0.00105454	TRUE
Q96QV6;P04908;Q93077;P20671;Q96KK5;Q99878;P0C0S8;Q6FI13;Q8IUE6;Q16777;Q7L7L0;Q9BTM1;P16104	S7/S1	-1.07904	0.142342	-7.58064	14	2.54835e-06	0.00107045	FALSE
P06744;Q8N196	S8/S3	-0.541654	0.0689352	-7.85744	13	2.72118e-06	0.00113766	FALSE
Q86U90	S6/S5	0.623999	0.00685101	91.0814	3	2.91738e-06	0.00121396	FALSE
P02666	S8/S7	-2.0588	0.179666	-11.459	8	3.04455e-06	0.00126095	TRUE
P12799	S4/S2	1.29485	0.0976521	13.2599	7	3.24514e-06	0.00133778	TRUE
Q5T4S7	S6/S1	0.0485722	8.9938e-05	540.063	2	3.42854e-06	0.00140684	FALSE
Q96QV6;P04908;Q93077;P20671;Q96KK5;Q99878;P0C0S8;Q6FI13;Q8IUE6;Q16777;Q7L7L0;Q9BTM1;P16104	S5/S3	-1.0492	0.142342	-7.37098	14	3.50511e-06	0.00143163	FALSE
P02672	S5/S4	3.58111	0.273563	13.0906	7	3.53945e-06	0.00143903	TRUE
P30044	S8/S6	0.459365	0.0630588	7.2847	14	4.00306e-06	0.00162009	FALSE
P68082	S5/S4	-1.88274	0.172157	-10.9362	8	4.33526e-06	0.00174656	TRUE
Q96QV6;P04908;Q93077;P20671;Q96KK5;Q99878;P0C0S8;Q6FI13;Q8IUE6;Q16777;Q7L7L0;Q9BTM1;P16104	S8/S2	-1.01909	0.142342	-7.15947	14	4.86261e-06	0.00195015	FALSE
Q96QV6;P04908;Q93077;P20671;Q96KK5;Q99878;P0C0S8;Q6FI13;Q8IUE6;Q16777;Q7L7L0;Q9BTM1;P16104	S6/S3	-1.01862	0.142342	-7.15617	14	4.88767e-06	0.00195137	FALSE
P02676	S3/S2	0.569337	0.0592836	9.60363	9	5.00516e-06	0.00198932	TRUE
P02676	S2/S1	0.535832	0.0558499	9.59413	9	5.0463e-06	0.00199671	TRUE
P12799	S3/S1	1.18067	0.0956901	12.3384	7	5.27455e-06	0.00207057	TRUE
P30044	S8/S5	0.443438	0.0623956	7.10688	14	5.27969e-06	0.00207057	FALSE
Q86U90	S3/S1	0.335586	0.00453156	74.0553	3	5.42647e-06	0.00211876	FALSE
P02676	S4/S3	0.57307	0.062237	9.20788	9	7.08052e-06	0.00275246	TRUE
Q15233;Q6Y7W6;Q8WXF1;P23246	S6/S3	-1.44197	0.201748	-7.14741	13	7.50651e-06	0.00290532	FALSE
Q86U90	S3/S2	0.629364	0.00953615	65.9976	3	7.66525e-06	0.00295386	FALSE
P61823	S4/S2	1.16128	0.128639	9.02744	9	8.32801e-06	0.00318901	TRUE
Q96QV6;P04908;Q93077;P20671;Q96KK5;Q99878;P0C0S8;Q6FI13;Q8IUE6;Q16777;Q7L7L0;Q9BTM1;P16104	S7/S2	-0.970534	0.142342	-6.81834	14	8.34743e-06	0.00318901	FALSE
Q86U90	S4/S3	-0.423041	0.00663343	-63.7741	3	8.49479e-06	0.00323137	FALSE
Q96QV6;P04908;Q93077;P20671;Q96KK5;Q99878;P0C0S8;Q6FI13;Q8IUE6;Q16777;Q7L7L0;Q9BTM1;P16104	S5/S1	-0.963926	0.142342	-6.77191	14	8.99524e-06	0.00340712	FALSE
Q5T4S7	S8/S1	0.0294697	8.9938e-05	327.667	2	9.31383e-06	0.00351278	FALSE
P06744;Q8N196	S5/S3	-0.481939	0.0689352	-6.99119	13	9.46486e-06	0.00355462	FALSE
Q8NEW0	S5/S3	0.0067964	2.09992e-05	323.65	2	9.54645e-06	0.00357013	FALSE
P30044	S8/S1	0.409626	0.0613962	6.67186	14	1.05781e-05	0.00393931	FALSE
Q15233;Q6Y7W6;Q8WXF1;P23246	S5/S3	-1.38671	0.201748	-6.87351	13	1.12946e-05	0.00418854	FALSE
P30044	S8/S3	0.410446	0.0623893	6.57879	14	1.23143e-05	0.00454766	FALSE
Q96QV6;P04908;Q93077;P20671;Q96KK5;Q99878;P0C0S8;Q6FI13;Q8IUE6;Q16777;Q7L7L0;Q9BTM1;P16104	S6/S1	-0.93335	0.142342	-6.5571	14	1.27605e-05	0.00469288	FALSE
Q86U90	S7/S6	-0.365862	0.00685101	-53.4027	3	1.44621e-05	0.00529673	FALSE
Q86U90	S7/S5	0.258137	0.00484445	53.2851	3	1.45581e-05	0.00530992	FALSE
Q99497	S8/S5	0.330714	0.0513983	6.43434	14	1.56271e-05	0.00567646	FALSE
P06744;Q8N196	S8/S4	-0.451762	0.0689352	-6.55342	13	1.84375e-05	0.00667001	FALSE
P02666	S7/S6	-1.72577	0.195106	-8.8453	8	2.10467e-05	0.00758296	TRUE
Q15233;Q6Y7W6;Q8WXF1;P23246	S7/S3	-1.47664	0.228455	-6.46358	13	2.12087e-05	0.00761041	FALSE
Q96QV6;P04908;Q93077;P20671;Q96KK5;Q99878;P0C0S8;Q6FI13;Q8IUE6;Q16777;Q7L7L0;Q9BTM1;P16104	S8/S4	-0.884613	0.142342	-6.21471	14	2.25728e-05	0.00806724	FALSE
Q15233;Q6Y7W6;Q8WXF1;P23246	S6/S2	-1.29391	0.201748	-6.41353	13	2.29407e-05	0.00816577	FALSE
Q96KA5	S4/S2	1.91798	7.3588e-05	26063.8	1	2.44254e-05	0.00865508	FALSE
Q99497	S8/S4	0.324598	0.0526427	6.16606	14	2.45106e-05	0.00865508	FALSE
Q15233;Q6Y7W6;Q8WXF1;P23246	S6/S1	-1.2844	0.201748	-6.36635	13	2.47097e-05	0.00869076	FALSE
P30040	S8/S1	0.479576	0.077943	6.15292	14	2.50637e-05	0.00878041	FALSE
O43399	S8/S4	0.435038	0.0707468	6.14923	14	2.52211e-05	0.00880078	FALSE
P04080	S8/S6	0.453152	0.0743304	6.09645	14	2.75919e-05	0.00959031	FALSE
Q86U90	S4/S2	0.206323	0.00484442	42.5897	3	2.84902e-05	0.00984009	FALSE
Q96KA5	S7/S2	1.64189	7.3588e-05	22312	1	2.85326e-05	0.00984009	FALSE
A2RTX5;P26639	S8/S4	0.824406	0.135906	6.06602	14	2.90639e-05	0.00998447	FALSE
P61823	S3/S1	0.932612	0.121834	7.65475	9	3.14323e-05	0.0107564	TRUE
Q96QV6;P04908;Q93077;P20671;Q96KK5;Q99878;P0C0S8;Q6FI13;Q8IUE6;Q16777;Q7L7L0;Q9BTM1;P16104	S5/S2	-0.855418	0.142342	-6.00961	14	3.20148e-05	0.0109136	FALSE
Q96KA5	S5/S2	1.43898	7.3588e-05	19554.6	1	3.25561e-05	0.0110556	FALSE
Q96KA5	S6/S4	-1.39846	7.3588e-05	-19003.9	1	3.34994e-05	0.0113325	FALSE
Q15233;Q6Y7W6;Q8WXF1;P23246	S5/S2	-1.23866	0.201748	-6.13963	13	3.54639e-05	0.0119515	FALSE
Q96KA5	S4/S3	1.25995	7.3588e-05	17121.7	1	3.7182e-05	0.012483	FALSE
Q15233;Q6Y7W6;Q8WXF1;P23246	S5/S1	-1.22914	0.201748	-6.09246	13	3.82668e-05	0.0127987	FALSE
P60709;P63261;Q6S8J3	S8/S3	-0.626586	0.10653	-5.88175	14	3.99241e-05	0.0133028	FALSE
Q96QV6;P04908;Q93077;P20671;Q96KK5;Q99878;P0C0S8;Q6FI13;Q8IUE6;Q16777;Q7L7L0;Q9BTM1;P16104	S7/S4	-0.836056	0.142342	-5.87358	14	4.04947e-05	0.0133944	FALSE
Q53F19	S7/S1	1.26631	0.064827	19.5336	4	4.05013e-05	0.0133944	FALSE
Q96KA5	S7/S6	1.12237	7.3588e-05	15252.1	1	4.17398e-05	0.0137527	FALSE
Q99497	S8/S6	0.305512	0.0522204	5.85043	14	4.21576e-05	0.0138389	FALSE
Q96KA5	S2/S1	-1.07427	7.3588e-05	-14598.5	1	4.36087e-05	0.0142625	FALSE
Q5T4S7	S8/S6	-0.0191025	0.000127191	-150.187	2	4.43311e-05	0.0144454	FALSE
Q92733	S8/S3	1.01404	0.16954	5.98114	13	4.58481e-05	0.014885	FALSE
Q96QV6;P04908;Q93077;P20671;Q96KK5;Q99878;P0C0S8;Q6FI13;Q8IUE6;Q16777;Q7L7L0;Q9BTM1;P16104	S6/S2	-0.824842	0.142342	-5.7948	14	4.64529e-05	0.0150263	FALSE
Q96KA5	S7/S3	0.983864	7.3588e-05	13369.9	1	4.76159e-05	0.0153465	FALSE
Q00059	S8/S4	0.475265	0.0825055	5.7604	14	4.93348e-05	0.0158429	FALSE
P53999	S8/S1	0.353425	0.0614864	5.74802	14	5.04175e-05	0.0161198	FALSE
Q9H910	S8/S4	0.587714	0.102275	5.74641	14	5.05606e-05	0.0161198	FALSE
Q96KA5	S6/S5	-0.919456	7.3588e-05	-12494.7	1	5.09514e-05	0.0161861	FALSE
P53999	S8/S4	0.345663	0.0604509	5.71807	14	5.31407e-05	0.0168213	FALSE
Q8NEW0	S8/S2	0.00285049	2.09992e-05	135.743	2	5.42663e-05	0.0171165	FALSE
Q9H910	S8/S5	0.604515	0.106158	5.6945	14	5.53918e-05	0.0173899	FALSE
Q96KA5	S4/S1	0.843712	7.3588e-05	11465.4	1	5.55255e-05	0.0173899	FALSE
P49790	S8/S7	0.39258	0.0690323	5.68689	14	5.61389e-05	0.0175201	FALSE
A2RTX5;P26639	S8/S5	0.790901	0.139668	5.66271	14	5.85861e-05	0.0182196	FALSE
O43399	S8/S5	0.420781	0.0743826	5.65699	14	5.9181e-05	0.0182958	FALSE
P02672	S3/S2	0.699205	0.0817288	8.55519	7	5.92436e-05	0.0182958	TRUE
Q96KA5	S5/S3	0.780949	7.3588e-05	10612.5	1	5.9988e-05	0.0184588	FALSE
Q15233;Q6Y7W6;Q8WXF1;P23246	S7/S2	-1.32858	0.228455	-5.8155	13	6.01882e-05	0.0184588	FALSE
P49790	S8/S4	0.392494	0.0698419	5.61975	14	6.32113e-05	0.0193191	FALSE
Q15233;Q6Y7W6;Q8WXF1;P23246	S7/S1	-1.31906	0.228455	-5.77384	13	6.44905e-05	0.0196423	FALSE
Q99497	S8/S1	0.296378	0.0528804	5.60468	14	6.49229e-05	0.0197063	FALSE
Q15043	S8/S3	1.69951	0.201689	8.42639	7	6.53317e-05	0.0197627	FALSE
Q96FN4;O75131;Q96A23;Q9HCH3;O95741;Q9UBL6;Q86YQ8;Q8IYJ1	S8/S2	0.933037	0.156475	5.96286	12	6.58192e-05	0.0198425	FALSE
O43399	S8/S2	0.399604	0.071617	5.57973	14	6.78646e-05	0.0203897	FALSE
P02666	S5/S4	3.58313	0.477	7.5118	8	6.85082e-05	0.0205136	TRUE
P04080	S8/S1	0.402671	0.0724512	5.55783	14	7.05598e-05	0.0210568	FALSE
Q96KA5	S3/S2	0.658031	7.3588e-05	8942.1	1	7.11936e-05	0.0211746	FALSE
Q9H910	S8/S6	0.565127	0.102203	5.52947	14	7.42183e-05	0.0220004	FALSE
P06744;Q8N196	S5/S4	-0.392046	0.0689352	-5.68717	13	7.45106e-05	0.0220134	FALSE
P06744;Q8N196	S8/S2	-0.391897	0.0689352	-5.68501	13	7.47808e-05	0.0220198	FALSE
Q53F19	S8/S7	-0.830482	0.0497672	-16.6873	4	7.55572e-05	0.0221748	FALSE
O43707;Q9H254	S8/S1	0.885796	0.160612	5.51514	14	7.61413e-05	0.0222725	FALSE
P06744;Q8N196	S8/S1	-0.439921	0.0776049	-5.66872	13	7.6847e-05	0.0224049	FALSE
P60709;P63261;Q6S8J3	S8/S2	-0.590911	0.107373	-5.50334	14	7.77639e-05	0.0225979	FALSE
Q15233;Q6Y7W6;Q8WXF1;P23246	S8/S3	-1.14175	0.201748	-5.65932	13	7.80672e-05	0.0226119	FALSE
Q99497	S8/S7	0.282603	0.0514436	5.49346	14	7.91511e-05	0.0228512	FALSE
Q9UEE9	S8/S1	0.677147	0.123688	5.47462	14	8.18664e-05	0.0235584	FALSE
Q53F19	S7/S4	0.613534	0.037578	16.3269	4	8.23661e-05	0.0235969	FALSE
Q96KA5	S7/S1	0.567624	7.3588e-05	7713.54	1	8.25328e-05	0.0235969	FALSE
Q96KA5	S6/S1	-0.554747	7.3588e-05	-7538.56	1	8.44485e-05	0.024067	FALSE
P02789	S7/S5	1.19372	0.198733	6.00667	11	8.84109e-05	0.0251009	TRUE
Q99497	S8/S2	0.284792	0.0524554	5.42922	14	8.88166e-05	0.0251009	FALSE
P62834;P61224	S8/S4	1.18674	0.218611	5.42853	14	8.89258e-05	0.0251009	FALSE
Q9H910	S8/S7	0.541397	0.099828	5.4233	14	8.97665e-05	0.0252577	FALSE
Q96KA5	S6/S2	0.519524	7.3588e-05	7059.9	1	9.0174e-05	0.0252921	FALSE
P51858	S8/S4	0.407419	0.0752554	5.41383	14	9.13099e-05	0.0255299	FALSE
Q86U90	S2/S1	-0.293778	0.0102765	-28.5873	3	9.39814e-05	0.0261942	FALSE
Q96KA5	S5/S4	-0.479003	7.3588e-05	-6509.26	1	9.78022e-05	0.0271737	FALSE
P55145	S8/S1	0.508591	0.0947377	5.36841	14	9.91014e-05	0.0274486	FALSE
P60510	S8/S3	1.75751	0.193445	9.08533	6	9.98149e-05	0.0274771	FALSE
P27816	S8/S4	0.447084	0.0833429	5.36439	14	9.98242e-05	0.0274771	FALSE
Q99497	S8/S3	0.28982	0.0541325	5.35391	14	0.000101733	0.0279157	FALSE
O75347	S8/S4	0.502177	0.0943767	5.32098	14	0.000107981	0.0295389	FALSE
P06744;Q8N196	S8/S7	-0.375756	0.0689352	-5.45086	13	0.000111058	0.030287	FALSE
Q96KA5	S3/S1	-0.41624	7.3588e-05	-5656.36	1	0.000112549	0.0305861	FALSE
P30040	S8/S2	0.413456	0.0780594	5.29669	14	0.000112845	0.0305861	FALSE
Q13451	S4/S1	0.840725	0.158783	5.29482	14	0.000113229	0.0305968	FALSE
P00558;P07205	S8/S1	0.531779	0.100552	5.28859	14	0.000114517	0.0308069	FALSE
Q01469	S8/S6	0.606036	0.114612	5.28771	14	0.000114702	0.0308069	FALSE
P60709;P63261;Q6S8J3	S8/S5	-0.629595	0.119236	-5.28023	14	0.000116271	0.0311338	FALSE
A2RTX5;P26639	S8/S2	0.734651	0.139479	5.26711	14	0.000119078	0.0317896	FALSE
Q15043	S8/S2	1.36484	0.178088	7.66381	7	0.000119771	0.0318786	FALSE
Q8N5M9	S8/S1	-0.653555	0.124757	-5.23861	14	0.000125424	0.0332478	FALSE
P48960	S7/S3	-1.44057	0.225183	-6.39733	9	0.000125666	0.0332478	FALSE
Q96KA5	S5/S1	0.364709	7.3588e-05	4956.1	1	0.000128452	0.0338838	FALSE
Q9UEE9	S8/S3	0.646707	0.123868	5.22095	14	0.000129532	0.0340672	FALSE
Q96FN4;O75131;Q96A23;Q9HCH3;O95741;Q9UBL6;Q86YQ8;Q8IYJ1	S8/S7	0.863047	0.156475	5.51557	12	0.000132896	0.0347864	FALSE
P02662	S8/S5	-0.751668	0.144377	-5.20627	14	0.000133051	0.0347864	TRUE
Q16695;P68431;Q71DI3;P84243	S8/S7	-0.553348	0.106577	-5.19202	14	0.000136565	0.0356001	FALSE
O43399	S8/S6	0.375536	0.0723757	5.1887	14	0.000137397	0.035712	FALSE
P63220	S8/S3	0.443551	0.0858405	5.16715	14	0.000142927	0.0370407	FALSE
P04080	S8/S4	0.3792	0.0738315	5.13601	14	0.000151331	0.039041	FALSE
P16989	S8/S4	0.433454	0.0844146	5.13482	14	0.000151662	0.039041	FALSE
P27816	S8/S6	0.426907	0.083167	5.13314	14	0.000152133	0.039041	FALSE
O60739;P41567	S8/S2	0.427374	0.0832738	5.13215	14	0.000152408	0.039041	FALSE
Q96PZ0	S8/S7	-1.08624	0.148141	-7.33252	7	0.000158282	0.0402521	FALSE
Q9NQ50	S8/S1	0.586797	0.104637	5.60791	11	0.000158431	0.0402521	FALSE
Q9UEE9	S8/S2	0.6483	0.126872	5.10987	14	0.000158784	0.0402521	FALSE
P60510	S8/S1	1.65071	0.197387	8.36278	6	0.000158952	0.0402521	FALSE
P60709;P63261;Q6S8J3	S8/S1	-0.523516	0.102532	-5.1059	14	0.000159949	0.0402939	FALSE
O60493	S8/S5	0.514299	0.100732	5.10563	14	0.000160026	0.0402939	FALSE
O75347	S8/S6	0.489658	0.0960744	5.09665	14	0.000162695	0.0408498	FALSE
Q96FX7	S7/S5	0.584421	0.00747723	78.1601	2	0.000163653	0.0409742	FALSE
Q96QV6;Q8IUE6;P16104	S8/S4	0.498905	0.0980328	5.08917	14	0.000164954	0.0411837	FALSE
Q96FX7	S7/S3	0.754585	0.00978845	77.0894	2	0.000168229	0.0418834	FALSE
Q96KA5	S7/S4	-0.276089	7.3588e-05	-3751.82	1	0.000169683	0.042127	FALSE
Q96FX7	S7/S6	0.967138	0.0126382	76.5248	2	0.00017072	0.042266	FALSE
P48960	S7/S1	-1.37747	0.224541	-6.13458	9	0.000171893	0.042438	FALSE
Q96QV6;P04908;Q93077;P20671;Q96KK5;Q99878;P0C0S8;Q6FI13;Q8IUE6;Q16777;Q7L7L0;Q9BTM1;P16104	S5/S4	-0.72094	0.142342	-5.06485	14	0.000172521	0.0424746	FALSE
Q58FF8;P08238	S8/S7	-0.534167	0.105527	-5.06192	14	0.000173457	0.0425558	FALSE
P30040	S8/S6	0.394272	0.0779068	5.06082	14	0.000173811	0.0425558	FALSE
P35222;P14923	S8/S6	0.579135	0.114662	5.0508	14	0.000177057	0.0432312	FALSE
O00186	S6/S2	-2.03944	0.152221	-13.3979	4	0.000179492	0.0437053	FALSE
O75347	S8/S5	0.476121	0.0947376	5.02568	14	0.000185477	0.0450388	FALSE
Q96FX7	S7/S1	0.798728	0.0109462	72.9683	2	0.000187763	0.0454693	FALSE
P12799	S3/S2	0.688373	0.0968049	7.11094	7	0.000191812	0.0463233	TRUE
P43487	S8/S4	0.410813	0.0821285	5.00207	14	0.000193768	0.0466687	FALSE
Q9H910	S8/S2	0.512715	0.102588	4.99782	14	0.000195305	0.0467949	FALSE
Q16695;P68431;Q71DI3;P84243	S8/S2	-0.532638	0.106577	-4.9977	14	0.000195348	0.0467949	FALSE
P55036	S8/S6	0.404408	0.0809436	4.99617	14	0.000195903	0.0468013	FALSE
P55036	S8/S4	0.409859	0.0823394	4.97767	14	0.000202745	0.0483056	FALSE
Q92804	S6/S1	-0.720024	0.14486	-4.97047	14	0.000205477	0.0488253	FALSE
O43707;Q9H254	S8/S4	0.797524	0.160612	4.96554	14	0.000207365	0.0491423	FALSE
O15347	S8/S4	0.399831	0.0806013	4.96061	14	0.000209277	0.049463	FALSE
P00558;P07205	S8/S4	0.495934	0.100058	4.95645	14	0.0002109	0.0497142	FALSE
Q13451	S7/S1	0.746704	0.151007	4.94484	14	0.000215506	0.0506651	FALSE
P02666	S6/S5	-1.73581	0.272532	-6.36921	8	0.00021612	0.0506749	TRUE
Q13595;P62995	S8/S4	0.845935	0.156748	5.39678	11	0.000217724	0.0509165	FALSE
Q53F19	S6/S1	0.920786	0.0725367	12.6941	4	0.000221814	0.0517364	FALSE
Q58FF8;P08238	S8/S2	-0.450061	0.0915077	-4.91829	14	0.000226436	0.0526077	FALSE
P02672	S2/S1	0.56046	0.0810072	6.91864	7	0.000227491	0.0526077	TRUE
Q9H9A5	S3/S2	0.818453	0.118327	6.91689	7	0.000227847	0.0526077	FALSE
Q9H910	S8/S1	0.502747	0.102293	4.91478	14	0.000227924	0.0526077	FALSE
Q96KA5	S7/S5	0.202915	7.3588e-05	2757.44	1	0.000230873	0.05315	FALSE
O15347	S8/S1	0.393304	0.0804429	4.88923	14	0.000239058	0.0547579	FALSE
P12270	S8/S4	0.324018	0.0662767	4.88887	14	0.000239216	0.0547579	FALSE
O00186	S8/S2	-1.76108	0.141525	-12.4436	4	0.000239825	0.0547579	FALSE
Q6RFH5	S7/S4	-1.02452	0.149399	-6.85763	7	0.000240329	0.0547579	FALSE
O14737	S8/S4	0.471998	0.0967846	4.87679	14	0.000244681	0.0556066	FALSE
Q53F19	S4/S1	0.652773	0.0530373	12.3078	4	0.000250353	0.0567501	FALSE
Q53F19	S7/S2	0.796368	0.064827	12.2845	4	0.000252216	0.0570266	FALSE
A2RTX5;P26639	S8/S3	0.677439	0.139479	4.85693	14	0.000253944	0.0571883	FALSE
P27816	S8/S1	0.407942	0.0840144	4.85561	14	0.000254571	0.0571883	FALSE
P62158	S8/S4	0.396463	0.0816608	4.85499	14	0.000254867	0.0571883	FALSE
Q96QV6;P04908;Q93077;P20671;Q96KK5;Q99878;P0C0S8;Q6FI13;Q8IUE6;Q16777;Q7L7L0;Q9BTM1;P16104	S6/S4	-0.690364	0.142342	-4.85004	14	0.000257242	0.057497	FALSE
P09496	S8/S6	0.470984	0.0971462	4.8482	14	0.000258133	0.057497	FALSE
O43399	S8/S1	0.359928	0.0742414	4.84808	14	0.000258189	0.057497	FALSE
O00186	S3/S2	-1.42295	0.117257	-12.1353	4	0.000264567	0.0587044	FALSE
P02789	S3/S2	0.636676	0.120846	5.26848	11	0.000264936	0.0587044	TRUE
Q9UHV9	S8/S1	0.429263	0.0890198	4.82211	14	0.000271075	0.0598815	FALSE
Q5JTZ9	S6/S4	0.635435	0.131804	4.82108	14	0.000271599	0.0598815	FALSE
Q6PL18;Q9ULI0	S8/S5	0.826982	0.157828	5.23979	11	0.000276914	0.0608277	FALSE
Q15233;Q6Y7W6;Q8WXF1;P23246	S8/S2	-0.993696	0.201748	-4.92544	13	0.000277263	0.0608277	FALSE
Q9UHV9	S8/S4	0.430079	0.0896005	4.79996	14	0.000282583	0.0617062	FALSE
P55145	S8/S4	0.455402	0.0948789	4.79982	14	0.00028266	0.0617062	FALSE
Q9UMX5	S8/S4	0.493423	0.102992	4.79088	14	0.000287449	0.0624593	FALSE
Q5JTZ9	S4/S1	-0.672761	0.140429	-4.79075	14	0.000287519	0.0624593	FALSE
Q13595;P62995	S8/S3	0.816502	0.156748	5.209	11	0.000290403	0.0627956	FALSE
P06744;Q8N196	S5/S1	-0.380206	0.0776049	-4.89925	13	0.000290485	0.0627956	FALSE
P08621	S8/S6	0.33508	0.0700418	4.784	14	0.000291193	0.0627956	FALSE
Q58FF8;P08238	S8/S5	-0.437269	0.0915077	-4.7785	14	0.000294226	0.0631918	FALSE
O75347	S8/S1	0.455446	0.0953427	4.77694	14	0.000295091	0.0631918	FALSE
P27816	S8/S5	0.401641	0.0840817	4.7768	14	0.000295169	0.0631918	FALSE
P63220	S8/S4	0.3988	0.08358	4.77147	14	0.00029814	0.0636742	FALSE
Q8IZP0	S8/S1	0.468167	0.0982073	4.76713	14	0.000300589	0.0639392	FALSE
Q13595;P62995	S8/S1	0.812878	0.156748	5.18589	11	0.000300991	0.0639392	FALSE
Q15233;Q6Y7W6;Q8WXF1;P23246	S8/S1	-0.984179	0.201748	-4.87827	13	0.000301545	0.0639392	FALSE
P62158	S8/S2	0.383395	0.0805974	4.75692	14	0.000306427	0.0647502	FALSE
A2RTX5;P26639	S8/S1	0.637443	0.134023	4.75622	14	0.000306831	0.0647502	FALSE
Q01469	S8/S4	0.534865	0.112601	4.75009	14	0.000310398	0.0653473	FALSE
P42166	S8/S4	0.275656	0.058221	4.73466	14	0.000319567	0.0671183	FALSE
P07311	S8/S1	0.693428	0.143393	4.83586	13	0.00032527	0.068028	FALSE
P48960	S7/S6	-1.26214	0.224541	-5.62096	9	0.000325434	0.068028	FALSE
O00186	S7/S2	-1.74752	0.152221	-11.4802	4	0.000328626	0.0685336	FALSE
Q96FX7	S7/S4	0.619793	0.0113059	54.8205	2	0.000332581	0.0691955	FALSE
P06744;Q8N196	S5/S2	-0.332182	0.0689352	-4.81876	13	0.000335377	0.069485	FALSE
P62191	S8/S2	-0.340291	0.0722666	-4.70883	14	0.00033554	0.069485	FALSE
P38159;Q96E39;O75526;Q8N7X1	S8/S4	0.544742	0.115731	4.70698	14	0.000336717	0.0694939	FALSE
Q96FN4;O75131;Q96A23;Q9HCH3;O95741;Q9UBL6;Q86YQ8;Q8IYJ1	S8/S6	0.867437	0.175288	4.94864	12	0.000337151	0.0694939	FALSE
Q96KA5	S6/S3	-0.138507	7.3588e-05	-1882.19	1	0.000338233	0.0695551	FALSE
Q9UMX0;Q9NRR5	S8/S4	0.520867	0.110791	4.70137	14	0.000340308	0.0698199	FALSE
Q13200	S8/S1	0.29446	0.062705	4.69596	14	0.00034381	0.0703754	FALSE
O43399	S8/S3	0.341681	0.0727874	4.69423	14	0.000344936	0.0704432	FALSE
P98175	S8/S4	0.410964	0.087822	4.67951	14	0.00035468	0.0719932	FALSE
P98175	S8/S6	0.399012	0.0852701	4.67939	14	0.000354761	0.0719932	FALSE
Q96FN4;O75131;Q96A23;Q9HCH3;O95741;Q9UBL6;Q86YQ8;Q8IYJ1	S8/S5	0.861952	0.175288	4.91735	12	0.000355389	0.0719932	FALSE
Q96PZ0	S8/S2	-1.12685	0.175152	-6.43352	7	0.000355775	0.0719932	FALSE
P62834;P61224	S7/S4	0.904387	0.193684	4.66938	14	0.00036155	0.0729143	FALSE
Q15233;Q6Y7W6;Q8WXF1;P23246	S6/S4	-0.963579	0.201748	-4.77616	13	0.000361999	0.0729143	FALSE
Q96PZ0	S8/S1	-1.14968	0.179276	-6.41293	7	0.000362794	0.0729143	FALSE
P55036	S8/S2	0.406715	0.0873078	4.6584	14	0.000369156	0.0738713	FALSE
P30040	S8/S5	0.370931	0.079628	4.6583	14	0.000369223	0.0738713	FALSE
P04908;Q93077;P20671;Q96KK5;Q99878;P0C0S8;Q6FI13;Q16777;Q7L7L0;Q9BTM1	S8/S5	0.42674	0.0917232	4.65247	14	0.000373328	0.0743746	FALSE
P06744;Q8N196	S8/S6	-0.328055	0.0689352	-4.75888	13	0.000373417	0.0743746	FALSE
Q9NP97	S8/S1	0.455519	0.0979686	4.64964	14	0.000375338	0.0745896	FALSE
P22307	S8/S5	0.460617	0.0991352	4.64635	14	0.000377691	0.0748893	FALSE
P43487	S8/S2	0.381357	0.0821572	4.6418	14	0.000380967	0.0753703	FALSE
O96007	S8/S7	0.957616	0.206634	4.63436	14	0.000386389	0.0762726	FALSE
Q5JTZ9	S7/S4	0.65619	0.141859	4.62566	14	0.000392822	0.0773702	FALSE
P00558;P07205	S8/S3	0.456422	0.0987271	4.62306	14	0.000394767	0.0775809	FALSE
Q9H9A5	S7/S2	0.835914	0.13238	6.31448	7	0.000398576	0.0781561	FALSE
Q58FF7;Q14568;Q58FG1;P07900;P08238	S5/S1	0.837289	0.181711	4.6078	14	0.000406392	0.0794556	FALSE
Q9BVJ6	S8/S1	0.444521	0.0964879	4.60702	14	0.000406996	0.0794556	FALSE
Q9UHV9	S8/S3	0.430138	0.0935065	4.60009	14	0.000412393	0.0801947	FALSE
Q53F19	S3/S1	0.785492	0.0725367	10.8289	4	0.000412591	0.0801947	FALSE
Q96PZ0	S8/S3	-1.07264	0.171021	-6.27201	7	0.000415221	0.0804347	FALSE
Q96FN4;O75131;Q96A23;Q9HCH3;O95741;Q9UBL6;Q86YQ8;Q8IYJ1	S8/S4	0.754958	0.156475	4.8248	12	0.000415641	0.0804347	FALSE
P35222;P14923	S8/S5	0.524796	0.114662	4.5769	14	0.000431015	0.0830967	FALSE
P60709;P63261;Q6S8J3	S8/S4	-0.469244	0.102532	-4.57658	14	0.000431272	0.0830967	FALSE
O43399	S8/S7	0.346751	0.0759028	4.56836	14	0.000438086	0.0842266	FALSE
Q5JTZ9	S5/S4	0.615194	0.134709	4.56685	14	0.000439349	0.0842865	FALSE
P07311	S8/S5	0.660669	0.141839	4.65788	13	0.000448075	0.0857748	FALSE
Q8IZP0	S8/S2	0.418755	0.0919617	4.55358	14	0.000450605	0.085932	FALSE
Q8IZP0	S7/S1	0.503484	0.110575	4.55332	14	0.000450835	0.085932	FALSE
O60493	S8/S7	0.470697	0.103438	4.5505	14	0.000453266	0.085986	FALSE
P30040	S8/S3	0.357075	0.0784784	4.54998	14	0.000453719	0.085986	FALSE
O96007	S8/S1	0.951092	0.209049	4.54962	14	0.000454029	0.085986	FALSE
P12799	S4/S3	0.60648	0.0983051	6.16937	7	0.000458763	0.0866974	TRUE
Q9UMY4;O60493	S8/S1	0.806284	0.177695	4.53747	14	0.00046468	0.0872888	FALSE
Q07866	S8/S6	0.450821	0.0993755	4.53654	14	0.000465508	0.0872888	FALSE
Q6PL18;Q9ULI0	S8/S2	0.774581	0.157828	4.90777	11	0.000465827	0.0872888	FALSE
P49458	S8/S4	0.450771	0.0993957	4.53511	14	0.00046678	0.0872888	FALSE
O75940	S8/S5	0.451539	0.0995808	4.53439	14	0.000467421	0.0872888	FALSE
Q6RFH5	S7/S2	-1.11697	0.181638	-6.14943	7	0.000467802	0.0872888	FALSE
O75940	S8/S6	0.45171	0.0997472	4.52855	14	0.000472667	0.0880114	FALSE
O14737	S8/S2	0.425771	0.0942137	4.51921	14	0.000481185	0.0894096	FALSE
Q16695;P68431;Q71DI3;P84243	S8/S4	-0.48455	0.107248	-4.51803	14	0.000482269	0.0894236	FALSE
Q92804	S6/S3	-0.671566	0.148795	-4.51336	14	0.000486592	0.0900368	FALSE
O60739;P41567	S8/S1	0.383041	0.0849806	4.50739	14	0.000492185	0.0908821	FALSE
O95182	S8/S5	2.28442	0.406179	5.62418	8	0.000496079	0.0908845	FALSE
O75821	S8/S6	0.51211	0.113724	4.50311	14	0.000496226	0.0908845	FALSE
O60493	S8/S6	0.460107	0.102207	4.5017	14	0.000497568	0.0908845	FALSE
O14737	S8/S6	0.436845	0.0970662	4.50048	14	0.000498731	0.0908845	FALSE
B2RPK0;P09429;P26583	S8/S6	-0.566492	0.125888	-4.49997	14	0.000499222	0.0908845	FALSE
Q05519	S8/S1	0.439795	0.0977358	4.49983	14	0.000499352	0.0908845	FALSE
P60510	S8/S5	1.0419	0.153449	6.78991	6	0.000499377	0.0908845	FALSE
Q15043	S8/S4	1.07274	0.176493	6.07811	7	0.000501803	0.0910324	FALSE
Q9BTV4	S6/S2	0.424687	0.0944416	4.49682	14	0.000502243	0.0910324	FALSE
Q9H0C8	S8/S2	0.839714	0.186902	4.4928	14	0.000506123	0.0914281	FALSE
Q9HC38	S8/S4	0.469869	0.104592	4.49242	14	0.00050649	0.0914281	FALSE
P04080	S8/S2	0.340767	0.0758953	4.48996	14	0.000508879	0.0916727	FALSE
P06744;Q8N196	S7/S5	0.316041	0.0689352	4.58461	13	0.000511827	0.0918451	FALSE
Q8WXF1	S8/S7	0.347406	0.0774273	4.48686	14	0.000511908	0.0918451	FALSE
Q9H0C8	S8/S3	0.881401	0.196513	4.48522	14	0.000513524	0.0919489	FALSE
P33316	S8/S6	0.350776	0.0782366	4.48353	14	0.000515185	0.0920602	FALSE
P05387	S8/S1	0.357542	0.079805	4.48019	14	0.00051849	0.0924643	FALSE
O00186	S5/S2	-1.54518	0.152221	-10.1509	4	0.000530321	0.0943843	FALSE
Q96PZ0	S8/S5	-1.02503	0.170694	-6.0051	7	0.00053951	0.0958273	FALSE
Q15233;Q8WXF1	S7/S2	-1.30722	0.26233	-4.98312	10	0.00055088	0.0975504	FALSE
Q92804	S5/S1	-0.638564	0.143559	-4.44809	14	0.000551412	0.0975504	FALSE
P09429	S8/S5	0.28586	0.0643215	4.44424	14	0.000555505	0.0980787	FALSE
O15347	S8/S2	0.368197	0.0829221	4.44027	14	0.000559754	0.0986324	FALSE
Q15043	S8/S1	1.06828	0.179331	5.95706	7	0.000566047	0.0995434	FALSE
Q15233;Q8WXF1	S6/S2	-1.30125	0.26233	-4.96036	10	0.00056973	0.0999928	FALSE
Q15043	S8/S6	1.0592	0.178088	5.94761	7	0.000571435	0.100094	FALSE
P22307	S8/S1	0.442761	0.0999837	4.42834	14	0.000572737	0.100124	FALSE
Q9Y520	S8/S6	0.502963	0.113849	4.41782	14	0.000584431	0.101967	FALSE
Q58FF8;P08238	S8/S1	-0.403664	0.0914687	-4.41314	14	0.000589719	0.102581	FALSE
P61823	S4/S3	0.664392	0.128607	5.16607	9	0.000590264	0.102581	TRUE
Q15233;Q6Y7W6;Q8WXF1;P23246	S5/S4	-0.908322	0.201748	-4.50227	13	0.000594811	0.103111	FALSE
Q13595;P62995	S8/S6	0.839193	0.176516	4.7542	11	0.000595641	0.103111	FALSE
O60493	S8/S2	0.450272	0.102684	4.38503	14	0.0006225	0.107551	FALSE
P25325	S8/S5	0.450533	0.102796	4.38279	14	0.00062519	0.107805	FALSE
P23284	S8/S1	0.298688	0.068179	4.38093	14	0.000627433	0.107982	FALSE
O15212	S8/S6	0.464471	0.10615	4.37562	14	0.000633894	0.108663	FALSE
P02789	S2/S1	0.567781	0.120417	4.71512	11	0.00063443	0.108663	TRUE
P67809	S8/S4	0.439358	0.100432	4.37466	14	0.000635067	0.108663	FALSE
Q6RFH5	S7/S3	-0.77461	0.132677	-5.83833	7	0.000638124	0.108975	FALSE
Q58FF7;Q14568;Q58FG1;P07900;P08238	S5/S3	0.793981	0.181711	4.36946	14	0.000641455	0.109235	FALSE
Q53F19	S7/S3	0.480815	0.0497672	9.6613	4	0.000642112	0.109235	FALSE
Q15233;Q8WXF1	S8/S2	-1.27957	0.26233	-4.8777	10	0.000644169	0.109375	FALSE
O15347	S8/S5	0.355251	0.0814552	4.36131	14	0.00065162	0.110429	FALSE
Q02539;P16403;P16402;P10412;P16401;P22492	S8/S3	-1.02587	0.218619	-4.6925	11	0.00065809	0.111313	FALSE
Q9NP97	S8/S2	0.426472	0.0979686	4.35316	14	0.000661949	0.111715	FALSE
O95182	S5/S4	-1.81837	0.338156	-5.37732	8	0.000663766	0.111715	FALSE
P62834;P61224	S4/S3	-0.842601	0.193684	-4.35038	14	0.000665505	0.111715	FALSE
O60493	S8/S1	0.452889	0.104121	4.34962	14	0.000666481	0.111715	FALSE
Q12872	S7/S3	-0.582033	0.0608346	-9.56747	4	0.000666771	0.111715	FALSE
Q14676	S8/S4	0.306841	0.070567	4.34822	14	0.000668284	0.111757	FALSE
Q07021	S8/S1	0.388816	0.0894768	4.34544	14	0.000671875	0.112146	FALSE
O75347	S8/S2	0.411582	0.0947667	4.34311	14	0.000674914	0.112442	FALSE
Q9H910	S8/S3	0.435097	0.100217	4.34154	14	0.000676955	0.11257	FALSE
Q01469	S8/S2	0.494263	0.113885	4.34001	14	0.000678958	0.112692	FALSE
P27816	S8/S3	0.363704	0.0838402	4.33807	14	0.000681513	0.112904	FALSE
P63220	S8/S1	0.364472	0.0840428	4.33675	14	0.000683251	0.112981	FALSE
P07311	S8/S3	0.590446	0.133613	4.41908	13	0.000692896	0.114163	FALSE
Q00403	S8/S3	0.764622	0.14315	5.34139	8	0.000692975	0.114163	FALSE
Q15075	S8/S4	0.328912	0.0759914	4.32828	14	0.000694516	0.114205	FALSE
P35222;P14923	S8/S4	0.496077	0.114662	4.32643	14	0.000697003	0.114401	FALSE
P38159;Q96E39;O75526;Q8N7X1	S8/S2	0.500255	0.115731	4.32258	14	0.000702209	0.115043	FALSE
Q15233;Q8WXF1	S5/S2	-1.26317	0.26233	-4.81518	10	0.000707321	0.115667	FALSE
Q8ND56	S8/S6	0.444999	0.103221	4.31113	14	0.00071792	0.117184	FALSE
P49790	S8/S1	0.298444	0.0692899	4.30718	14	0.000723432	0.117866	FALSE
Q8IZP0	S7/S2	0.454072	0.105626	4.29886	14	0.000735158	0.119526	FALSE
Q16695;P68431;Q71DI3;P84243	S8/S5	-0.445322	0.10361	-4.29805	14	0.000736318	0.119526	FALSE
Q14103;Q99729	S5/S1	-1.84901	0.349573	-5.28933	8	0.000737836	0.119554	FALSE
P14174	S8/S1	0.51686	0.120378	4.29363	14	0.000742643	0.120092	FALSE
O15347	S8/S6	0.353567	0.0823632	4.29278	14	0.000743866	0.120092	FALSE
Q9BVJ6	S8/S6	0.413306	0.0963311	4.29048	14	0.000747188	0.120409	FALSE
Q15059;O60885	S4/S2	-0.771027	0.179822	-4.28771	14	0.000751198	0.120835	FALSE
O60831	S8/S2	-0.519689	0.121257	-4.28586	14	0.000753894	0.121049	FALSE
Q15233;Q6Y7W6;Q8WXF1;P23246	S7/S4	-0.998246	0.228455	-4.36955	13	0.000759096	0.121664	FALSE
O75821	S8/S5	0.487269	0.113876	4.27895	14	0.000764051	0.122237	FALSE
Q05682	S8/S3	0.517062	0.120907	4.27651	14	0.000767667	0.122594	FALSE
P12270	S8/S1	0.283632	0.0664357	4.26927	14	0.000778515	0.124093	FALSE
Q9Y520	S8/S4	0.486151	0.11392	4.26748	14	0.000781218	0.124093	FALSE
Q07866	S8/S1	0.445902	0.104489	4.26746	14	0.000781253	0.124093	FALSE
Q96FX7	S6/S4	-0.347346	0.00978845	-35.4853	2	0.000793208	0.125594	FALSE
Q9UKK9	S8/S1	0.411803	0.0966982	4.25864	14	0.000794719	0.125594	FALSE
P62191	S8/S1	-0.341524	0.0801985	-4.25849	14	0.000794952	0.125594	FALSE
O00159	S6/S4	0.48816	0.0987318	4.9443	9	0.000797518	0.125775	FALSE
Q96QV6;Q8IUE6;P16104	S8/S1	0.416781	0.0980328	4.25144	14	0.000805883	0.126419	FALSE
Q53F19	S8/S6	-0.484961	0.0532492	-9.10738	4	0.000806218	0.126419	FALSE
P30040	S8/S4	0.333594	0.0784784	4.25077	14	0.000806934	0.126419	FALSE
P43487	S8/S6	0.352805	0.0830024	4.25053	14	0.000807308	0.126419	FALSE
P09496	S8/S1	0.427153	0.100541	4.24857	14	0.000810394	0.126679	FALSE
P43487	S8/S1	0.351139	0.0826725	4.24735	14	0.000812305	0.126754	FALSE
Q00059	S8/S5	0.354656	0.0835512	4.24477	14	0.000816386	0.127045	FALSE
Q96FX7	S6/S5	-0.382717	0.0109462	-34.9633	2	0.000817038	0.127045	FALSE
Q13451	S6/S1	0.676384	0.159512	4.24034	14	0.00082343	0.127815	FALSE
Q99471	S8/S1	0.265259	0.0625831	4.2385	14	0.000826369	0.128047	FALSE
Q92841;O00571;O15523;P17844	S8/S6	-0.652653	0.154068	-4.23614	14	0.000830168	0.128336	FALSE
Q13451	S8/S1	0.632603	0.149356	4.23554	14	0.000831131	0.128336	FALSE
Q05682	S8/S1	0.495943	0.117156	4.23317	14	0.000834965	0.128704	FALSE
Q99471	S8/S4	0.268126	0.0633718	4.231	14	0.000838502	0.129025	FALSE
P62834;P61224	S4/S1	-0.819171	0.193684	-4.22941	14	0.000841086	0.129102	FALSE
P05387	S8/S4	0.336666	0.079619	4.22846	14	0.000842635	0.129102	FALSE
Q15365;Q15366	S6/S1	0.567427	0.134207	4.22801	14	0.000843374	0.129102	FALSE
P39687;O43423	S7/S1	0.476335	0.110624	4.30589	13	0.000853901	0.13046	FALSE
O95793	S8/S2	0.299191	0.0708842	4.22085	14	0.000855189	0.13046	FALSE
Q14103;Q99729	S6/S1	-2.05284	0.397695	-5.16183	8	0.000861721	0.13123	FALSE
O95182	S5/S1	-1.72813	0.33534	-5.15337	8	0.000870716	0.132222	FALSE
Q01469	S8/S1	0.469472	0.111479	4.21129	14	0.000871216	0.132222	FALSE
Q01469	S8/S5	0.474297	0.112666	4.20975	14	0.000873832	0.132392	FALSE
P04908;Q93077;P20671;Q96KK5;Q99878;P0C0S8;Q6FI13;Q16777;Q7L7L0;Q9BTM1	S8/S4	0.38596	0.0917232	4.20788	14	0.000877008	0.132647	FALSE
P27816	S8/S2	0.350044	0.0832215	4.20617	14	0.000879918	0.13286	FALSE
Q05682	S8/S6	0.508885	0.121223	4.19793	14	0.000894131	0.134627	FALSE
O95182	S6/S5	1.68283	0.328015	5.13034	8	0.000895714	0.134627	FALSE
Q8WXF1	S8/S6	0.327996	0.078159	4.19653	14	0.000896571	0.134627	FALSE
P43487	S8/S5	0.34747	0.0828201	4.19549	14	0.000898393	0.134627	FALSE
Q9UHV9	S8/S2	0.380697	0.0907498	4.19502	14	0.000899216	0.134627	FALSE
P04080	S8/S5	0.303783	0.0724512	4.19294	14	0.000902855	0.134847	FALSE
O43707;Q9H254	S8/S3	0.673122	0.160612	4.19099	14	0.000906277	0.134847	FALSE
Q9BV86	S8/S1	-0.883896	0.210952	-4.19004	14	0.000907954	0.134847	FALSE
P60510	S6/S3	1.21697	0.20051	6.06936	6	0.00090801	0.134847	FALSE
Q9UNP9	S8/S7	0.454929	0.108587	4.18952	14	0.000908875	0.134847	FALSE
Q53F19	S2/S1	0.469939	0.0532492	8.82527	4	0.000909809	0.134847	FALSE
P55036	S8/S5	0.340171	0.0812369	4.18739	14	0.000912647	0.1349	FALSE
P48960	S7/S2	-1.23	0.25381	-4.84614	9	0.000913216	0.1349	FALSE
O43765	S8/S4	0.298715	0.0714502	4.18074	14	0.000924543	0.136346	FALSE
O95182	S5/S3	-1.68166	0.329637	-5.10156	8	0.000928064	0.136638	FALSE
P32969	S8/S1	0.37552	0.0899358	4.17543	14	0.000934148	0.137263	FALSE
Q16695;P68431;Q71DI3;P84243	S8/S1	-0.444929	0.106577	-4.17474	14	0.000935403	0.137263	FALSE
Q13595;P62995	S8/S2	0.789789	0.176516	4.47432	11	0.000940173	0.137534	FALSE
P60866	S8/S1	0.43405	0.104038	4.17202	14	0.000940356	0.137534	FALSE
Q96FN4;O75131;Q96A23;Q9HCH3;O95741;Q9UBL6;Q86YQ8;Q8IYJ1	S8/S3	0.680207	0.156475	4.34707	12	0.000949718	0.138468	FALSE
O14737	S8/S5	0.407385	0.0977679	4.16685	14	0.000949865	0.138468	FALSE
P62158	S8/S6	0.337023	0.0809557	4.16305	14	0.000956928	0.139268	FALSE
Q96QV6;Q8IUE6;P16104	S8/S2	0.408015	0.0980328	4.16203	14	0.00095884	0.139318	FALSE
P52435;Q9GZM3;Q9H1A7	S7/S2	0.723491	0.170541	4.24232	13	0.000960813	0.139376	FALSE
P02789	S7/S6	0.9104	0.204129	4.45992	11	0.000962781	0.139433	TRUE
P09429	S8/S1	0.268357	0.064591	4.15471	14	0.000972604	0.140626	FALSE
Q9Y3D5	S7/S4	0.577927	0.133433	4.33121	12	0.000976625	0.140978	FALSE
P62937	S8/S1	0.309443	0.0745794	4.14918	14	0.00098314	0.141577	FALSE
P02672	S4/S3	0.45381	0.0837101	5.42121	7	0.000985832	0.141577	TRUE
Q49A26	S4/S3	0.48636	0.0562897	8.6403	4	0.000986771	0.141577	FALSE
Q9UKK9	S8/S3	0.427541	0.103094	4.14708	14	0.000987165	0.141577	FALSE
P49458	S8/S5	0.419492	0.101209	4.14481	14	0.000991555	0.141977	FALSE
P09496	S8/S7	0.41513	0.100201	4.14298	14	0.000995089	0.142253	FALSE
Q15233;Q8WXF1	S7/S1	-1.36093	0.297009	-4.58212	10	0.00100735	0.143699	FALSE
P33316	S8/S7	0.317371	0.0767314	4.13613	14	0.00100846	0.143699	FALSE
O75940	S8/S1	0.441524	0.106769	4.13531	14	0.00101007	0.143699	FALSE
P30443;P04439;P13746;P30447;P05534;P16188;P30455;P01889;P30460;P30461;P30462;P30464;P30466;P03989;P30685;P18463;Q95365;P30475;Q04826;P30479;P30480;P30481;P30483;P30484;P30485;P30487;P30488;P18464;P30490;P30491;P30492;P30493;P30495;P18465;P10319;Q29940;Q29836;P30498;Q29718;P30501;P04222;P30504;Q9TNN7;Q29963;P30505;P30508;P30510;Q07000;Q29960;Q29865;P13747;P17693;P01893	S8/S1	0.814429	0.197018	4.13378	14	0.0010131	0.1439	FALSE
P51858	S8/S6	0.305915	0.0740416	4.13167	14	0.00101727	0.144261	FALSE
O75821	S8/S4	0.472748	0.114474	4.12975	14	0.00102109	0.144571	FALSE
Q59GN2;P62891	S5/S4	0.801076	0.175318	4.56926	10	0.00102742	0.145235	FALSE
O60506	S8/S1	0.221488	0.0536922	4.12514	14	0.00103031	0.145411	FALSE
P68104;Q5VTE0	S8/S1	0.342998	0.0831993	4.12261	14	0.00103542	0.1459	FALSE
Q15233;Q8WXF1	S6/S1	-1.35496	0.297009	-4.56201	10	0.00103893	0.146162	FALSE
Q96AE4;Q92945	S8/S1	0.619678	0.150478	4.11805	14	0.00104467	0.146546	FALSE
O00330	S7/S2	0.820431	0.186021	4.41043	11	0.00104496	0.146546	FALSE
O43765	S8/S3	0.305267	0.0741766	4.1154	14	0.00105008	0.147031	FALSE
Q16695;P68431;Q71DI3;P84243	S8/S3	-0.478067	0.116237	-4.11287	14	0.00105528	0.147527	FALSE
Q6UN15	S8/S6	0.430886	0.104797	4.11162	14	0.00105785	0.147653	FALSE
P31943;P55795;P31942	S8/S7	0.459587	0.109754	4.18743	13	0.00106421	0.148257	FALSE
Q9BX68	S8/S2	0.441866	0.107579	4.10737	14	0.00106668	0.148257	FALSE
P12270	S8/S5	0.272316	0.0663035	4.10712	14	0.0010672	0.148257	FALSE
O15212	S8/S4	0.430321	0.104865	4.10358	14	0.0010746	0.148941	FALSE
Q05048	S5/S4	0.444356	0.108296	4.10315	14	0.00107549	0.148941	FALSE
Q02539;P16403;P16402;P10412;P16401;P22492	S8/S2	-0.847525	0.19309	-4.38928	11	0.00108229	0.14965	FALSE
Q9UMX5	S8/S2	0.433482	0.105774	4.09818	14	0.00108599	0.149812	FALSE
Q9NR56;Q5VZF2;Q9NUK0	S8/S2	0.648112	0.158162	4.09778	14	0.00108684	0.149812	FALSE
O95456	S8/S2	0.554103	0.135247	4.09696	14	0.00108858	0.149818	FALSE
P31943;P55795;P31942	S8/S1	0.457917	0.109754	4.17221	13	0.00109485	0.150351	FALSE
P98175	S8/S1	0.345247	0.0843392	4.09355	14	0.00109584	0.150351	FALSE
Q8NFH4	S6/S1	0.468935	0.114582	4.09257	14	0.00109795	0.150408	FALSE
Q13200	S8/S2	0.256844	0.0627781	4.0913	14	0.00110068	0.150549	FALSE
P49790	S8/S2	0.290014	0.0709109	4.08983	14	0.00110384	0.150748	FALSE
P31943;P52597	S8/S2	0.402266	0.0983911	4.08844	14	0.00110685	0.150927	FALSE
P49773	S8/S6	0.29317	0.0717481	4.0861	14	0.00111193	0.151386	FALSE
P09496	S8/S2	0.402004	0.0984516	4.08327	14	0.00111809	0.151992	FALSE
Q58FF8;P08238	S8/S6	-0.425004	0.104111	-4.08222	14	0.00112039	0.152071	FALSE
Q8ND56	S8/S5	0.411692	0.100951	4.07813	14	0.00112936	0.153055	FALSE
Q05682	S8/S7	0.499446	0.122596	4.07391	14	0.00113874	0.153682	FALSE
O60739;P41567	S8/S7	0.354851	0.0871153	4.07334	14	0.00113999	0.153682	FALSE
P57735;P62491;Q15907	S8/S4	1.26154	0.289494	4.35774	11	0.00114059	0.153682	FALSE
O75947	S8/S1	0.324297	0.0796226	4.07292	14	0.00114093	0.153682	FALSE
Q9Y520	S8/S2	0.466153	0.114502	4.07114	14	0.00114491	0.153984	FALSE
Q00059	S8/S1	0.340605	0.0837004	4.06933	14	0.00114897	0.154296	FALSE
Q13200	S8/S4	0.250083	0.0614737	4.06813	14	0.00115166	0.154339	FALSE
P62937	S8/S4	0.301753	0.0741876	4.06744	14	0.00115323	0.154339	FALSE
A6NMB1	S4/S1	2.3244	0.188834	12.3092	3	0.00115492	0.154339	FALSE
B2RPK0;P09429;P23497	S8/S4	0.355951	0.0859164	4.143	13	0.00115626	0.154339	FALSE
O94992	S8/S4	0.452211	0.111267	4.06419	14	0.00116058	0.154516	FALSE
Q15233;Q8WXF1	S8/S1	-1.33328	0.297009	-4.48901	10	0.0011627	0.154516	FALSE
P48960	S7/S5	-1.0762	0.230276	-4.67351	9	0.00116281	0.154516	FALSE
P49458	S8/S2	0.39112	0.0962883	4.06197	14	0.00116563	0.154659	FALSE
O95456	S8/S1	0.549154	0.135247	4.06036	14	0.0011693	0.154914	FALSE
Q96AC1	S8/S3	-0.855666	0.190865	-4.48309	10	0.0011734	0.155225	FALSE
Q9UHV9	S8/S7	0.369441	0.0910628	4.05699	14	0.00117705	0.155476	FALSE
Q9H6F5	S8/S4	0.416588	0.102751	4.05436	14	0.00118313	0.156046	FALSE
Q9NR56;Q5VZF2;Q9NUK0	S8/S4	0.640681	0.158162	4.05079	14	0.0011914	0.156904	FALSE
Q86V81	S8/S5	0.343343	0.0848386	4.04701	14	0.00120026	0.157835	FALSE
O96007	S8/S6	0.86236	0.213259	4.04373	14	0.00120799	0.158392	FALSE
P12799	S2/S1	0.492294	0.0940692	5.23331	7	0.00120806	0.158392	TRUE
P16949	S8/S4	0.382245	0.0945798	4.04151	14	0.00121325	0.158837	FALSE
Q9NR56;Q5VZF2;Q9NUK0	S8/S5	0.652624	0.16153	4.04027	14	0.00121619	0.158849	FALSE
Q14676	S8/S6	0.283182	0.0700951	4.03996	14	0.00121692	0.158849	FALSE
Q00059	S8/S6	0.344747	0.0854008	4.03681	14	0.00122447	0.159599	FALSE
Q9BPW8;O75323	S5/S1	-0.542942	0.129275	-4.1999	12	0.00123213	0.160361	FALSE
Q92804	S5/S3	-0.590106	0.146417	-4.03032	14	0.00124013	0.161165	FALSE
Q05048	S4/S3	-0.439464	0.10908	-4.02882	14	0.00124378	0.161404	FALSE
Q9Y5X3	S8/S5	-0.982677	0.221253	-4.44141	10	0.00125173	0.161961	FALSE
Q49A26	S4/S1	0.539522	0.0664634	8.11758	4	0.00125238	0.161961	FALSE
P20674	S8/S2	0.347389	0.0863118	4.02482	14	0.00125356	0.161961	FALSE
P25325	S8/S3	0.45289	0.112581	4.02278	14	0.00125857	0.162372	FALSE
Q15233;Q8WXF1	S5/S1	-1.31688	0.297009	-4.43379	10	0.00126665	0.163177	FALSE
Q00059	S8/S3	0.334468	0.0832403	4.0181	14	0.00127017	0.163393	FALSE
Q13595;P62995	S8/S5	0.756552	0.176454	4.28753	11	0.00128245	0.164734	FALSE
Q07021	S8/S4	0.347892	0.0867191	4.01171	14	0.00128619	0.164975	FALSE
P55145	S8/S5	0.398944	0.0994632	4.01097	14	0.00128805	0.164975	FALSE
P61313	S8/S7	-0.281386	0.0702142	-4.00754	14	0.00129673	0.165847	FALSE
Q15043	S5/S3	1.04206	0.201689	5.16666	7	0.00129986	0.166008	FALSE
P49770	S3/S2	0.590903	0.0912247	6.47744	5	0.00130714	0.166697	FALSE
O95182	S5/S2	-1.58149	0.328015	-4.82139	8	0.00131903	0.167971	FALSE
Q14676	S8/S2	0.286229	0.0716136	3.99685	14	0.00132421	0.168389	FALSE
Q12872	S3/S2	0.453334	0.056728	7.99135	4	0.00132936	0.168802	FALSE
P60866	S8/S4	0.406297	0.101793	3.99139	14	0.00133847	0.169716	FALSE
Q7Z2W4	S8/S1	-0.574698	0.144025	-3.99026	14	0.00134142	0.169847	FALSE
P01892;P04439;P13746;P30447;P05534;P18462;P30450;P30512;P16188;P16189;P10314;P16190;P30453;P30456;P30457;P01891;P10316;P30459	S8/S2	-0.844958	0.175843	-4.80519	8	0.00134659	0.170006	FALSE
P22307	S8/S6	0.381119	0.0955684	3.98792	14	0.00134761	0.170006	FALSE
O95456	S8/S4	0.539314	0.135247	3.98761	14	0.00134843	0.170006	FALSE
P46109	S8/S4	0.355823	0.0892714	3.98586	14	0.00135306	0.170223	FALSE
Q00059	S8/S2	0.329973	0.0827964	3.98535	14	0.00135441	0.170223	FALSE
P16989	S8/S5	0.328615	0.0824673	3.98479	14	0.00135591	0.170223	FALSE
P60510	S8/S2	1.10889	0.197387	5.61783	6	0.00135842	0.170296	FALSE
Q15365;Q15366	S8/S1	0.534428	0.134207	3.98213	14	0.001363	0.170629	FALSE
Q9UKY7	S8/S1	0.518322	0.130208	3.98072	14	0.00136677	0.170646	FALSE
Q9H814	S8/S1	0.691112	0.173618	3.98064	14	0.00136699	0.170646	FALSE
P49458	S8/S1	0.388964	0.0977548	3.97898	14	0.00137146	0.17067	FALSE
P63220	S8/S2	0.344025	0.0865014	3.9771	14	0.00137653	0.17067	FALSE
Q9NP97	S5/S1	0.389578	0.0979686	3.97656	14	0.00137799	0.17067	FALSE
P12270	S8/S6	0.263161	0.0661825	3.9763	14	0.00137869	0.17067	FALSE
Q09666	S8/S1	0.32558	0.0818959	3.97553	14	0.00138078	0.17067	FALSE
Q15043	S8/S7	0.965946	0.188964	5.11179	7	0.00138128	0.17067	FALSE
P62834;P61224	S5/S4	0.789778	0.198722	3.97429	14	0.00138414	0.17067	FALSE
Q9Y520	S8/S3	0.451624	0.113639	3.97418	14	0.00138442	0.17067	FALSE
Q9NY33	S8/S5	-0.73914	0.178777	-4.13443	12	0.00138451	0.17067	FALSE
Q96EP5	S8/S6	0.337093	0.0849157	3.96974	14	0.00139655	0.171916	FALSE
O43148	S8/S2	1.55401	0.367221	4.23182	11	0.00140811	0.173093	FALSE
Q96FX7	S6/S3	-0.212553	0.00799445	-26.5876	2	0.00141164	0.173093	FALSE
Q8WW59	S7/S1	0.632214	0.0549814	11.4987	3	0.00141197	0.173093	FALSE
P60866	S8/S3	0.407051	0.102719	3.96276	14	0.00141582	0.173324	FALSE
Q5JTZ9	S4/S3	-0.532432	0.134443	-3.96028	14	0.00142274	0.173931	FALSE
Q58FF8;Q58FF7;Q58FG0;P07900;P08238	S8/S4	-0.622617	0.157408	-3.95545	14	0.00143631	0.175348	FALSE
Q86U90	S4/S1	-0.0874549	0.00765968	-11.4176	3	0.00144173	0.175568	FALSE
P20042	S8/S4	0.35363	0.0894493	3.95341	14	0.00144207	0.175568	FALSE
P02789	S4/S3	0.511844	0.121455	4.21425	11	0.00145034	0.176333	TRUE
P98175	S8/S5	0.342547	0.0867514	3.9486	14	0.00145575	0.176657	FALSE
O43707;Q9H254	S8/S2	0.634028	0.160612	3.94758	14	0.00145867	0.176657	FALSE
O15212	S8/S2	0.412441	0.104482	3.94747	14	0.00145899	0.176657	FALSE
Q00403	S8/S1	0.678387	0.14315	4.73898	8	0.00146588	0.177166	FALSE
Q9H9A5	S5/S2	0.598456	0.118327	5.05766	7	0.00146719	0.177166	FALSE
O14737	S8/S1	0.373861	0.0948008	3.94365	14	0.00146999	0.177263	FALSE
P60709;P63261;Q6S8J3	S8/S7	-0.403912	0.102532	-3.93939	14	0.00148234	0.178472	FALSE
Q13015	S8/S4	1.25416	0.289486	4.33236	10	0.00148404	0.178472	FALSE
O75347	S8/S7	0.370347	0.0940629	3.93723	14	0.00148864	0.178782	FALSE
O43504	S8/S3	0.942918	0.239584	3.93564	14	0.0014933	0.179099	FALSE
Q6RFH5	S7/S1	-0.780466	0.154884	-5.03903	7	0.00149812	0.179434	FALSE
Q9H814	S8/S6	0.663804	0.16882	3.93201	14	0.001504	0.179895	FALSE
P49458	S8/S3	0.376599	0.0958263	3.93001	14	0.00150993	0.180361	FALSE
Q9H0U4	S6/S1	0.747449	0.11932	6.26422	5	0.00152105	0.181432	FALSE
Q6PL18;Q9ULI0	S8/S3	0.592779	0.141652	4.18474	11	0.0015243	0.181432	FALSE
P13804	S8/S4	0.304502	0.077581	3.92495	14	0.00152503	0.181432	FALSE
Q9H9A5	S6/S2	0.664568	0.13238	5.02014	7	0.00153022	0.181639	FALSE
O95881	S8/S2	0.523953	0.133567	3.92278	14	0.00153154	0.181639	FALSE
Q92733	S6/S3	0.663026	0.166058	3.99273	13	0.00153292	0.181639	FALSE
P52435;Q9GZM3;Q9H1A7	S7/S5	0.761091	0.190671	3.99164	13	0.00153606	0.181768	FALSE
Q15365;Q15366	S5/S1	0.526046	0.134207	3.91967	14	0.00154095	0.182103	FALSE
P23284	S8/S4	0.266397	0.0679962	3.91782	14	0.00154657	0.182524	FALSE
P33316	S8/S5	0.306352	0.0782403	3.91553	14	0.00155354	0.183103	FALSE
P33778;P62807;P58876;Q93079;P06899;O60814;Q99880;Q99879;Q99877;P23527;Q6DN03;Q6DRA6;Q16778;Q5QNW6;Q8N257	S5/S3	-2.66938	0.670586	-3.98067	13	0.00156816	0.184408	FALSE
P04908;Q93077;P20671;Q96KK5;Q99878;P0C0S8;Q6FI13;Q16777;Q7L7L0;Q9BTM1	S8/S2	0.35864	0.0917232	3.91003	14	0.00157044	0.184408	FALSE
P60510	S8/S4	0.827009	0.151435	5.46117	6	0.00157085	0.184408	FALSE
Q8NFH4	S6/S4	0.452908	0.115939	3.90645	14	0.00158156	0.185369	FALSE
P62937	S8/S5	0.291261	0.0745693	3.90591	14	0.00158322	0.185369	FALSE
Q92804	S6/S2	-0.565279	0.144758	-3.90498	14	0.00158612	0.185463	FALSE
Q6RFH5	S7/S5	-0.716004	0.143689	-4.98301	7	0.00159555	0.186257	FALSE
P09429	S8/S3	0.249634	0.0639883	3.90124	14	0.00159786	0.186257	FALSE
Q14011	S8/S1	0.425013	0.108955	3.90081	14	0.00159922	0.186257	FALSE
P60866	S8/S6	0.402209	0.103154	3.89909	14	0.00160462	0.186641	FALSE
P14854	S8/S4	0.422336	0.108399	3.89614	14	0.00161398	0.187005	FALSE
P12235;P05141;P12236;Q9H0C2	S8/S3	0.466772	0.119804	3.89612	14	0.00161403	0.187005	FALSE
Q8WW59	S7/S2	0.613775	0.0558959	10.9807	3	0.00161721	0.187005	FALSE
P60510	S6/S1	1.11017	0.204449	5.43006	6	0.00161741	0.187005	FALSE
P56211;O43768	S8/S7	0.565083	0.136187	4.14933	11	0.00161829	0.187005	FALSE
P62316	S8/S4	0.283995	0.0729299	3.89408	14	0.00162053	0.187019	FALSE
Q9NP97	S7/S1	0.381406	0.0979686	3.89315	14	0.0016235	0.187118	FALSE
Q13451	S3/S1	0.579587	0.148918	3.89198	14	0.00162723	0.187305	FALSE
A2RTX5;P26639	S8/S7	0.572927	0.147402	3.88684	14	0.00164379	0.188965	FALSE
P52435;Q9GZM3;Q9H1A7	S8/S2	0.674065	0.170541	3.9525	13	0.00165371	0.189551	FALSE
O75947	S8/S6	0.301935	0.0777615	3.88284	14	0.00165681	0.189551	FALSE
Q96FN4;O75131;Q96A23;Q9HCH3;O95741;Q9UBL6;Q86YQ8;Q8IYJ1	S8/S1	0.631229	0.156475	4.03406	12	0.00165706	0.189551	FALSE
P30101	S8/S4	0.286134	0.0736956	3.88264	14	0.00165744	0.189551	FALSE
O60828	S8/S4	0.357379	0.0920773	3.88129	14	0.00166185	0.189703	FALSE
Q13451	S2/S1	0.632793	0.163079	3.88029	14	0.00166513	0.189703	FALSE
P50225;P50226;P50224	S6/S3	-0.757637	0.187937	-4.03134	12	0.00166519	0.189703	FALSE
Q9Y520	S8/S5	0.442018	0.113945	3.87921	14	0.00166869	0.189755	FALSE
P30040	S8/S7	0.305971	0.0788823	3.87883	14	0.00166993	0.189755	FALSE
O75380	S8/S4	0.372534	0.0961375	3.87501	14	0.00168253	0.190943	FALSE
Q9H0U4	S8/S6	-0.934252	0.152723	-6.11731	5	0.00169261	0.191819	FALSE
P55145	S8/S3	0.367386	0.0948978	3.87139	14	0.00169458	0.191819	FALSE
P12270	S8/S2	0.257459	0.0665426	3.86909	14	0.0017023	0.192446	FALSE
P43487	S8/S3	0.317453	0.0821273	3.86538	14	0.00171476	0.193508	FALSE
Q8WZA0	S5/S4	0.732672	0.172794	4.24014	10	0.00171605	0.193508	FALSE
Q92733	S5/S3	0.649677	0.165221	3.93218	13	0.0017184	0.193526	FALSE
P51858	S8/S3	0.288438	0.0746945	3.86157	14	0.00172768	0.194321	FALSE
Q8WW59	S7/S6	0.48581	0.045267	10.7321	3	0.00172984	0.194321	FALSE
P55145	S8/S2	0.366366	0.094921	3.85969	14	0.0017341	0.194435	FALSE
P62834;P61224	S6/S4	0.766939	0.198722	3.85936	14	0.00173524	0.194435	FALSE
Q96FX7	S4/S1	0.178936	0.00747723	23.9307	2	0.00174161	0.194757	FALSE
P39687;O43423	S7/S2	0.434177	0.110624	3.9248	13	0.00174251	0.194757	FALSE
P55036	S8/S1	0.325836	0.0845069	3.85573	14	0.00174769	0.19509	FALSE
Q9BVJ6	S8/S3	0.365809	0.0949552	3.85244	14	0.00175906	0.196112	FALSE
P98175	S8/S3	0.331322	0.0860455	3.85054	14	0.00176565	0.1966	FALSE
Q13015	S8/S2	1.22111	0.289486	4.21822	10	0.00177664	0.197575	FALSE
O95182	S7/S5	1.58812	0.346192	4.5874	8	0.00178464	0.198215	FALSE
Q13451	S5/S1	0.653035	0.169879	3.84412	14	0.00178817	0.19836	FALSE
Q13643	S8/S3	0.706477	0.17718	3.98734	12	0.00180229	0.199675	FALSE
P62937	S8/S7	0.283656	0.0738905	3.83887	14	0.00180676	0.199711	FALSE
Q8WU90	S8/S1	0.425377	0.110811	3.83877	14	0.00180711	0.199711	FALSE
O43819	S8/S4	-0.710727	0.118004	-6.0229	5	0.00181492	0.200223	FALSE
P49773	S8/S3	0.273364	0.0712589	3.83621	14	0.00181627	0.200223	FALSE
P01892;P04439;P13746;P30447;P05534;P18462;P30450;P30512;P16188;P16189;P10314;P16190;P30453;P30456;P30457;P01891;P10316;P30459	S8/S3	-0.804319	0.175902	-4.57253	8	0.00181973	0.200254	FALSE
Q9BQE3	S8/S3	-0.645124	0.168242	-3.83451	14	0.00182239	0.200254	FALSE
P62805	S8/S1	0.228272	0.0595444	3.83365	14	0.00182547	0.200254	FALSE
Q13561	S8/S5	0.42539	0.110973	3.83325	14	0.00182689	0.200254	FALSE
P78316	S6/S1	-0.459671	0.115509	-3.97953	12	0.00182785	0.200254	FALSE
P62937	S8/S3	0.284787	0.0743723	3.82921	14	0.00184152	0.201503	FALSE
Q6UN15	S8/S1	0.405956	0.106047	3.82808	14	0.00184564	0.201705	FALSE
P27816	S8/S7	0.322827	0.0843503	3.82722	14	0.00184877	0.201798	FALSE
P06744;Q8N196	S6/S5	0.26834	0.0689352	3.89263	13	0.0018518	0.20188	FALSE
O75380	S6/S4	0.337578	0.0883154	3.82242	14	0.00186637	0.202991	FALSE
P23193;Q15560	S8/S1	0.503326	0.131683	3.82227	14	0.00186693	0.202991	FALSE
P57735;P62491;Q15907	S8/S5	1.17665	0.289494	4.06449	11	0.00186886	0.202991	FALSE
P50897	S6/S1	0.438749	0.114896	3.81865	14	0.00188029	0.203982	FALSE
Q9BV86	S8/S6	-0.805391	0.210952	-3.8179	14	0.0018831	0.204036	FALSE
O75947	S8/S4	0.296214	0.0775983	3.81728	14	0.00188538	0.204036	FALSE
Q9NQ50	S8/S4	0.454396	0.111961	4.0585	11	0.00188801	0.204071	FALSE
P60174	S8/S4	0.32697	0.0857243	3.8142	14	0.00189687	0.20454	FALSE
Q9BV86	S8/S2	-0.819362	0.214823	-3.81413	14	0.00189713	0.20454	FALSE
P33778;P62807;P58876;Q93079;P06899;O60814;Q99880;Q99879;Q99877;P23527;Q6DN03;Q6DRA6;Q16778;Q5QNW6;Q8N257	S8/S3	-2.60138	0.670586	-3.87926	13	0.00189927	0.20454	FALSE
A2RTX5;P26639	S8/S6	0.561894	0.147402	3.81199	14	0.00190517	0.204926	FALSE
Q13838	S8/S3	-0.235799	0.061871	-3.81114	14	0.00190836	0.205021	FALSE
Q9H0U4	S6/S4	0.709377	0.11932	5.94515	5	0.00192352	0.206336	FALSE
Q96FX7	S5/S3	0.170164	0.00747723	22.7576	2	0.00192527	0.206336	FALSE
O60493	S8/S4	0.413448	0.108659	3.80499	14	0.00193169	0.206774	FALSE
P63241;Q9GZV4	S6/S4	-0.42442	0.111579	-3.80377	14	0.00193633	0.2068	FALSE
Q32MZ4	S8/S5	0.540883	0.142199	3.8037	14	0.0019366	0.2068	FALSE
P49770	S8/S2	0.474341	0.0799634	5.93198	5	0.00194266	0.207198	FALSE
Q15417	S8/S4	0.346573	0.0911876	3.80065	14	0.00194829	0.207549	FALSE
Q58FF8;Q58FF7;Q58FG0;P07900;P08238	S8/S2	-0.597869	0.157408	-3.79823	14	0.00195766	0.208297	FALSE
Q96FX7	S6/S1	-0.16841	0.00747723	-22.523	2	0.00196546	0.208876	FALSE
O00151	S8/S4	0.345298	0.0910742	3.7914	14	0.00198424	0.210216	FALSE
P07311	S8/S4	0.702844	0.182269	3.85609	13	0.0019845	0.210216	FALSE
Q96AC1	S8/S5	-0.839657	0.202443	-4.14762	10	0.00198755	0.210216	FALSE
Q96AE4;Q96I24	S7/S2	-0.294455	0.0748773	-3.9325	12	0.00198969	0.210216	FALSE
Q6PL18;Q9ULI0	S8/S1	0.570528	0.141652	4.02766	11	0.00198993	0.210216	FALSE
B2RPK0;P09429;P26583	S8/S1	-0.470365	0.124177	-3.78787	14	0.00199812	0.21083	FALSE
Q13185;P45973	S7/S1	0.471393	0.124468	3.78727	14	0.00200049	0.21083	FALSE
O60739;P41567	S8/S4	0.322916	0.0852872	3.78622	14	0.00200461	0.211013	FALSE
O60888	S8/S4	0.290695	0.0768217	3.78402	14	0.00201336	0.211682	FALSE
Q9H0U4	S5/S1	0.701654	0.11932	5.88042	5	0.00201979	0.212107	FALSE
O15212	S8/S1	0.404552	0.107019	3.78019	14	0.00202866	0.212678	FALSE
P49792;P0DJD0;P0DJD1;A6NKT7;Q99666;O14715	S8/S3	0.71483	0.189116	3.77984	14	0.00203003	0.212678	FALSE
P13010	S8/S3	-0.29241	0.0774249	-3.77669	14	0.00204274	0.213757	FALSE
Q96EP5	S8/S2	0.312818	0.0828934	3.77374	14	0.00205467	0.214752	FALSE
Q13765;Q9BZK3	S5/S4	0.471632	0.125042	3.77178	14	0.00206265	0.215082	FALSE
P07108	S8/S1	0.564318	0.149616	3.77177	14	0.00206268	0.215082	FALSE
Q96PZ0	S8/S6	-0.836137	0.175808	-4.75596	7	0.00206915	0.215503	FALSE
Q9BPW8;O75323	S4/S1	-0.535402	0.136966	-3.90902	12	0.00207593	0.215955	FALSE
Q96FX7	S5/S1	0.214307	0.00979115	21.8878	2	0.00208084	0.216212	FALSE
P12532	S8/S3	0.361591	0.0959992	3.76661	14	0.00208384	0.21627	FALSE
P54727	S8/S5	0.356543	0.0947634	3.76245	14	0.00210101	0.217798	FALSE
Q09666	S8/S4	0.301414	0.0801491	3.76067	14	0.00210846	0.218063	FALSE
O60493	S8/S3	0.426475	0.113405	3.76066	14	0.00210849	0.218063	FALSE
Q6RFH5	S8/S7	0.693236	0.146311	4.73809	7	0.00211257	0.218172	FALSE
P16989	S8/S3	0.326724	0.0869127	3.75922	14	0.00211447	0.218172	FALSE
Q9H0U4	S8/S5	-0.888457	0.152723	-5.81745	5	0.00211894	0.218327	FALSE
P22033	S6/S5	0.695945	0.174407	3.99035	11	0.0021209	0.218327	FALSE
Q92733	S7/S3	0.624938	0.163715	3.81723	13	0.00213628	0.219655	FALSE
P22033	S8/S5	0.614521	0.154342	3.98155	11	0.00215308	0.2209	FALSE
Q8N5M9	S6/S1	-0.441889	0.117837	-3.75	14	0.00215337	0.2209	FALSE
Q9NR56;Q5VZF2;Q9NUK0	S8/S3	0.626419	0.167087	3.74907	14	0.00215737	0.220908	FALSE
P51858	S8/S1	0.28429	0.0758346	3.74882	14	0.00215844	0.220908	FALSE
P08238	S5/S3	-0.221173	0.0590126	-3.74789	14	0.00216239	0.221057	FALSE
P61927	S8/S2	-1.32388	0.353453	-3.74557	14	0.00217233	0.221818	FALSE
P31943;P52597	S8/S6	0.368382	0.0983911	3.74406	14	0.00217883	0.222075	FALSE
Q9HC38	S8/S6	0.400662	0.10702	3.74382	14	0.00217986	0.222075	FALSE
P60866	S8/S5	0.374807	0.100164	3.74194	14	0.002188	0.222476	FALSE
O43707;Q9H254	S8/S6	0.600968	0.160612	3.74175	14	0.00218882	0.222476	FALSE
O43504	S8/S1	0.935273	0.250089	3.73977	14	0.00219741	0.223094	FALSE
P16989	S8/S6	0.321105	0.0859862	3.73438	14	0.00222093	0.224693	FALSE
Q96EP5	S8/S4	0.30361	0.0813082	3.73407	14	0.00222232	0.224693	FALSE
O75347	S8/S3	0.349247	0.0935347	3.73388	14	0.00222315	0.224693	FALSE
Q8N2F6	S4/S2	-0.726408	0.164387	-4.41889	8	0.0022298	0.224693	FALSE
P46013	S8/S6	0.314036	0.0841417	3.73223	14	0.00223042	0.224693	FALSE
Q8WVJ2	S8/S6	0.518527	0.138943	3.73193	14	0.00223172	0.224693	FALSE
Q9H8H0	S8/S5	0.575322	0.151633	3.79419	13	0.00223185	0.224693	FALSE
O14979;Q14103	S8/S3	0.577749	0.154828	3.73154	14	0.00223344	0.224693	FALSE
P49770	S4/S3	-0.433038	0.075357	-5.74649	5	0.0022376	0.224856	FALSE
Q9NPA8	S8/S4	0.470894	0.126265	3.72941	14	0.00224288	0.225131	FALSE
Q6PL18;Q9ULI0	S8/S4	0.560231	0.141652	3.95497	11	0.0022534	0.225931	FALSE
Q53F19	S7/S6	0.345521	0.0497672	6.94275	4	0.00226061	0.226208	FALSE
Q8WW59	S8/S7	-0.538349	0.0549814	-9.79146	3	0.00226389	0.226208	FALSE
P18615	S8/S3	0.756757	0.203184	3.72449	14	0.00226483	0.226208	FALSE
O15347	S8/S3	0.29778	0.0799592	3.72415	14	0.00226637	0.226208	FALSE
Q5JTH9	S8/S4	0.283717	0.0762051	3.72307	14	0.00227119	0.226251	FALSE
Q92841;O00571;O15523;P17844	S8/S2	-0.573555	0.154068	-3.72274	14	0.00227268	0.226251	FALSE
B2RPK0;P09429;P23497	S4/S3	-0.308941	0.0816437	-3.78402	13	0.00227538	0.226251	FALSE
Q9HAF1	S8/S5	0.617896	0.121756	5.07488	6	0.002277	0.226251	FALSE
P14927	S8/S4	0.456099	0.122653	3.7186	14	0.0022914	0.227426	FALSE
O95470	S3/S1	0.409972	0.0878558	4.66642	7	0.00229713	0.22774	FALSE
P53999	S8/S5	0.228456	0.06148	3.71593	14	0.00230351	0.228088	FALSE
P50897	S7/S1	0.434641	0.116983	3.71543	14	0.00230579	0.228088	FALSE
P49458	S8/S6	0.362934	0.0977293	3.71367	14	0.00231387	0.228305	FALSE
P35080	S8/S1	0.69082	0.186043	3.71323	14	0.00231588	0.228305	FALSE
P62158	S8/S7	0.302558	0.0814862	3.713	14	0.00231693	0.228305	FALSE
P49773	S8/S1	0.270819	0.072944	3.7127	14	0.00231829	0.228305	FALSE
O14979;Q14103	S8/S1	0.574542	0.154828	3.71083	14	0.00232688	0.228897	FALSE
P56211;O43768	S8/S1	0.535951	0.136187	3.93541	11	0.00233031	0.228981	FALSE
P25325	S8/S2	0.389476	0.105022	3.70851	14	0.00233761	0.229443	FALSE
P62191	S8/S3	-0.277357	0.0748122	-3.70738	14	0.00234283	0.229553	FALSE
O43819	S8/S6	-0.581138	0.102195	-5.68658	5	0.00234391	0.229553	FALSE
P25325	S8/S4	0.379727	0.102476	3.70553	14	0.00235144	0.229848	FALSE
A6NMB1	S3/S1	1.82496	0.188834	9.66438	3	0.00235211	0.229848	FALSE
O75439	S6/S3	0.269716	0.0728076	3.7045	14	0.00235623	0.229998	FALSE
P09496	S8/S4	0.406997	0.109913	3.70291	14	0.00236364	0.230467	FALSE
Q13561	S8/S4	0.408729	0.110425	3.70142	14	0.00237066	0.230897	FALSE
Q92804	S7/S1	-0.514523	0.139031	-3.70077	14	0.0023737	0.230939	FALSE
A6NL28;P06753;P67936	S5/S3	-1.1467	0.292314	-3.92283	11	0.00238122	0.231209	FALSE
P53999	S8/S2	0.231218	0.062507	3.69907	14	0.00238169	0.231209	FALSE
Q9UHV9	S8/S5	0.328143	0.0887606	3.69694	14	0.00239175	0.231931	FALSE
Q15043	S3/S1	-0.631226	0.136382	-4.62836	7	0.00240232	0.232543	FALSE
Q05048	S7/S4	0.392998	0.106374	3.69451	14	0.0024033	0.232543	FALSE
P14927	S8/S2	0.448576	0.121446	3.69362	14	0.00240757	0.232702	FALSE
Q02539;P16403;P16402;P10412;P16401;P22492	S5/S3	-0.855982	0.218619	-3.9154	11	0.00241183	0.232747	FALSE
P23284	S8/S5	0.251961	0.0682375	3.69242	14	0.00241328	0.232747	FALSE
P17858	S8/S7	-0.298712	0.0809468	-3.69023	14	0.00242378	0.233355	FALSE
P24941;Q00526	S8/S4	0.627127	0.167221	3.75029	13	0.00242614	0.233355	FALSE
Q8TDP1	S8/S2	0.501853	0.136024	3.68945	14	0.00242749	0.233355	FALSE
Q7Z3K3	S7/S1	0.910355	0.161478	5.63766	5	0.00243513	0.233836	FALSE
P62081	S8/S1	0.339202	0.0920614	3.68452	14	0.00245135	0.235024	FALSE
P33778;P62807;P58876;Q93079;P06899;O60814;Q99880;Q99879;Q99877;P23527;Q6DN03;Q6DRA6;Q16778;Q5QNW6;Q8N257	S6/S3	-2.83661	0.757531	-3.74455	13	0.00245281	0.235024	FALSE
P49790	S8/S3	0.252753	0.0686324	3.68271	14	0.00246015	0.235473	FALSE
Q58FF8;Q58FF7;Q58FG0;P07900;P08238	S8/S3	-0.579327	0.157408	-3.68043	14	0.00247127	0.23594	FALSE
Q15417	S8/S1	0.335819	0.091247	3.68033	14	0.00247176	0.23594	FALSE
Q9NP97	S5/S2	0.360531	0.0979686	3.68007	14	0.00247302	0.23594	FALSE
Q07866	S8/S3	0.386392	0.105014	3.67942	14	0.00247623	0.235993	FALSE
Q9Y520	S8/S7	0.422469	0.114862	3.67805	14	0.00248292	0.236376	FALSE
P49773	S8/S5	0.265938	0.0723339	3.67653	14	0.00249042	0.236492	FALSE
Q8ND56	S8/S3	0.350963	0.0954622	3.67647	14	0.00249075	0.236492	FALSE
Q9UEE9	S8/S6	0.507375	0.138017	3.67618	14	0.00249214	0.236492	FALSE
Q9HAF1	S5/S2	-0.621024	0.124662	-4.98166	6	0.00249759	0.236521	FALSE
Q9H9A5	S4/S2	0.608222	0.13238	4.5945	7	0.00250041	0.236521	FALSE
Q9UHA4	S7/S1	0.569547	0.155	3.6745	14	0.00250046	0.236521	FALSE
P52435;Q9GZM3;Q9H1A7	S8/S5	0.711665	0.190671	3.73242	13	0.00251009	0.237179	FALSE
Q9UEE9	S8/S4	0.453974	0.123688	3.6703	14	0.00252135	0.237905	FALSE
P60709;P63261;Q6S8J3	S8/S6	-0.390961	0.10653	-3.66995	14	0.00252313	0.237905	FALSE
P62158	S8/S5	0.298751	0.0814283	3.66889	14	0.00252842	0.23815	FALSE
P34896;P34897	S8/S3	-1.28808	0.351177	-3.6679	14	0.00253338	0.238364	FALSE
P09012	S8/S4	0.313239	0.0854857	3.66423	14	0.00255187	0.23984	FALSE
O14530	S7/S6	-1.29913	0.0657868	-19.7476	2	0.00255448	0.23984	FALSE
O94763	S8/S6	0.63804	0.147858	4.31523	8	0.00256252	0.24034	FALSE
Q5SRE5	S5/S2	0.719144	0.185387	3.87916	11	0.00256708	0.240513	FALSE
Q9Y520	S8/S1	0.415908	0.113656	3.65935	14	0.00257669	0.241158	FALSE
Q8WZA0	S8/S4	0.688492	0.172794	3.98446	10	0.0025823	0.241402	FALSE
Q9H0U4	S5/S4	0.663582	0.11932	5.56135	5	0.00258589	0.241402	FALSE
Q9UEE9	S8/S5	0.441724	0.120781	3.65724	14	0.00258747	0.241402	FALSE
O60506	S8/S2	0.19835	0.0542523	3.65607	14	0.00259348	0.241709	FALSE
P04080	S8/S7	0.276848	0.0757507	3.65473	14	0.00260039	0.242098	FALSE
P83916;Q13185	S8/S3	-1.15734	0.31694	-3.65159	14	0.00261658	0.243248	FALSE
Q02539;P16403;P16402;P10412;P16401;P22492	S8/S1	-0.845557	0.218619	-3.86772	11	0.00261823	0.243248	FALSE
P62834;P61224;A6NIZ1	S8/S3	-0.37954	0.104004	-3.64927	14	0.00262866	0.243619	FALSE
P62158	S8/S1	0.29833	0.0817531	3.64916	14	0.00262923	0.243619	FALSE
P33778;P62807;P58876;Q93079;P06899;O60814;Q99880;Q99879;Q99877;P23527;Q6DN03;Q6DRA6;Q16778;Q5QNW6;Q8N257	S7/S3	-2.48642	0.670586	-3.70783	13	0.00263047	0.243619	FALSE
P16220	S8/S1	-0.732562	0.178267	-4.10935	9	0.00263957	0.244207	FALSE
O60831	S8/S5	-0.442159	0.121257	-3.64647	14	0.00264327	0.244294	FALSE
Q12872	S4/S3	-0.624731	0.0941227	-6.63742	4	0.00267384	0.246697	FALSE
Q9NZM5	S6/S5	0.957344	0.194889	4.91225	6	0.00267761	0.246697	FALSE
O96007	S8/S2	0.760929	0.209049	3.63996	14	0.00267762	0.246697	FALSE
P00558;P07205	S8/S6	0.361129	0.0992555	3.63838	14	0.00268604	0.246737	FALSE
Q9BXW9	S7/S4	0.59273	0.162928	3.63798	14	0.00268817	0.246737	FALSE
Q14103;Q99729	S7/S1	-2.22042	0.518819	-4.27976	8	0.00268839	0.246737	FALSE
Q7Z3K3	S6/S1	0.887782	0.161081	5.51139	5	0.00269053	0.246737	FALSE
Q49A26	S5/S3	0.497628	0.0751095	6.62537	4	0.00269197	0.246737	FALSE
Q9H0U4	S6/S3	0.728339	0.132262	5.5068	5	0.0027004	0.24703	FALSE
O95881	S8/S4	0.47012	0.129309	3.63563	14	0.00270074	0.24703	FALSE
Q14103;Q99729	S8/S1	-1.69881	0.397695	-4.27163	8	0.00271816	0.248001	FALSE
Q9BTV4	S6/S1	0.375289	0.103321	3.63227	14	0.00271876	0.248001	FALSE
Q07866	S8/S5	0.367211	0.101102	3.63209	14	0.00271975	0.248001	FALSE
P00558;P07205	S8/S2	0.373756	0.102951	3.63041	14	0.00272884	0.248574	FALSE
P25325	S8/S1	0.388631	0.107082	3.62928	14	0.00273495	0.248874	FALSE
P62191	S8/S6	-0.274289	0.0756157	-3.6274	14	0.00274513	0.249545	FALSE
Q9Y371	S6/S4	0.520333	0.14352	3.62552	14	0.00275542	0.250224	FALSE
Q00059	S7/S4	0.296213	0.0817344	3.62409	14	0.00276324	0.250677	FALSE
Q13643	S8/S7	0.750143	0.199995	3.75081	12	0.00276691	0.250753	FALSE
Q53F19	S8/S3	-0.349667	0.0532492	-6.56661	4	0.00278265	0.251917	FALSE
Q58FF8;Q58FF7;Q58FG0;P07900;P08238	S8/S1	-0.569821	0.157408	-3.62003	14	0.00278555	0.251917	FALSE
P42166	S8/S5	0.212163	0.05863	3.61869	14	0.002793	0.251917	FALSE
Q8IXM3	S8/S2	-0.84945	0.188704	-4.5015	7	0.0027933	0.251917	FALSE
Q9UKK9	S8/S4	0.354539	0.0979796	3.61849	14	0.00279407	0.251917	FALSE
Q5JTZ9	S4/S2	-0.440231	0.121678	-3.618	14	0.00279681	0.251917	FALSE
O00461	S6/S4	-0.440409	0.0904758	-4.8677	6	0.00280089	0.252029	FALSE
Q15532	S5/S1	0.370643	0.00163272	227.01	1	0.00280435	0.252084	FALSE
P48960	S7/S4	-0.992676	0.24405	-4.06751	9	0.0028101	0.252345	FALSE
O60506	S8/S3	0.194207	0.0537263	3.61475	14	0.0028149	0.252521	FALSE
P02666	S8/S4	-1.93725	0.456395	-4.24469	8	0.00281944	0.252672	TRUE
Q8WVJ2	S8/S1	0.552926	0.153061	3.61245	14	0.00282776	0.252988	FALSE
Q14676	S8/S7	0.248812	0.0688803	3.61223	14	0.00282898	0.252988	FALSE
Q13435	S8/S5	0.293982	0.0813954	3.61178	14	0.00283153	0.252988	FALSE
P46013	S8/S4	0.302476	0.0838304	3.60818	14	0.00285179	0.254191	FALSE
P14174	S8/S3	0.42731	0.118437	3.60791	14	0.00285333	0.254191	FALSE
Q9H0C8	S8/S1	0.704676	0.195317	3.60787	14	0.0028536	0.254191	FALSE
O43148	S7/S2	1.39407	0.365723	3.81182	11	0.00288367	0.256612	FALSE
O00186	S4/S2	-1.25499	0.193108	-6.49892	4	0.00289178	0.257076	FALSE
Q9UMX5	S8/S1	0.366289	0.101739	3.60026	14	0.00289697	0.257279	FALSE
Q8WXF1	S8/S1	0.273752	0.0760627	3.59903	14	0.00290409	0.257653	FALSE
Q9NP97	S7/S2	0.35236	0.0979686	3.59666	14	0.00291773	0.258605	FALSE
P61823	S3/S2	0.496892	0.122957	4.04119	9	0.00292337	0.258845	TRUE
Q96QV6;Q8IUE6;P16104	S8/S3	0.352436	0.0980328	3.59508	14	0.00292692	0.258901	FALSE
Q9NP66	S8/S5	0.47028	0.130932	3.59178	14	0.00294613	0.260129	FALSE
P08238	S6/S3	-0.215574	0.0600226	-3.59155	14	0.0029475	0.260129	FALSE
P12235;P05141;P12236;Q9H0C2	S8/S2	0.441807	0.123025	3.59119	14	0.00294961	0.260129	FALSE
P08621	S8/S5	0.24971	0.0695931	3.58815	14	0.00296745	0.261442	FALSE
Q9UHA4	S3/S1	0.507847	0.141706	3.58381	14	0.00299311	0.263442	FALSE
Q05519	S8/S2	0.346525	0.0967562	3.58142	14	0.00300735	0.264209	FALSE
Q15365	S8/S1	0.249253	0.0696136	3.58053	14	0.00301269	0.264209	FALSE
O75821	S8/S2	0.406866	0.113637	3.58039	14	0.00301351	0.264209	FALSE
Q9NUU7;Q9UHL0	S8/S6	0.704702	0.109649	6.42691	4	0.00301376	0.264209	FALSE
P60174	S8/S5	0.307594	0.0859397	3.57919	14	0.0030207	0.264351	FALSE
O60828	S8/S2	0.333807	0.0932662	3.57908	14	0.00302134	0.264351	FALSE
Q9H0C8	S8/S4	0.70467	0.196941	3.57808	14	0.00302735	0.264616	FALSE
P63151;Q9Y2T4	S3/S2	-0.615344	0.172223	-3.57294	14	0.00305837	0.266914	FALSE
Q9Y262	S8/S6	-0.244528	0.068443	-3.57273	14	0.00305967	0.266914	FALSE
Q969G3	S8/S6	0.396587	0.11105	3.57125	14	0.00306865	0.267435	FALSE
Q14651;P13796;P13797	S8/S1	-0.531306	0.132558	-4.00809	9	0.00307272	0.267526	FALSE
P16989	S8/S2	0.302962	0.0848789	3.56934	14	0.00308033	0.267925	FALSE
Q96AC1	S8/S4	-0.784152	0.202443	-3.87344	10	0.00309177	0.268656	FALSE
P42166	S8/S7	0.204344	0.0573009	3.56616	14	0.00309985	0.268825	FALSE
O95747	S7/S5	0.791493	0.189586	4.17486	8	0.00310138	0.268825	FALSE
B2RPK0;P09429;P26583	S8/S2	-0.448876	0.125888	-3.56568	14	0.0031028	0.268825	FALSE
Q9Y276	S8/S7	1.44667	0.373801	3.87016	10	0.00310834	0.268967	FALSE
P04908;Q93077;P20671;Q96KK5;Q99878;P0C0S8;Q6FI13;Q16777;Q7L7L0;Q9BTM1	S8/S3	0.326941	0.0917232	3.56443	14	0.00311051	0.268967	FALSE
O00461	S4/S1	0.403603	0.0847304	4.76337	6	0.00311557	0.269141	FALSE
Q9NQ50	S8/S3	0.523966	0.139363	3.75973	11	0.00315616	0.272184	FALSE
P55145	S8/S6	0.348089	0.0978779	3.55636	14	0.00316078	0.272184	FALSE
Q49A26	S8/S4	-0.289996	0.0457208	-6.34275	4	0.00316442	0.272184	FALSE
Q8IZP0	S8/S5	0.346286	0.0973883	3.55573	14	0.00316471	0.272184	FALSE
Q9Y383	S8/S5	0.27872	0.0783911	3.5555	14	0.00316615	0.272184	FALSE
Q96AE4;Q92945	S8/S3	0.534662	0.150478	3.55308	14	0.00318142	0.273013	FALSE
Q8WVJ2	S8/S5	0.521495	0.146776	3.55299	14	0.00318195	0.273013	FALSE
P63151;Q9Y2T4	S6/S2	-0.61172	0.172223	-3.5519	14	0.00318885	0.273341	FALSE
Q8IXM2	S8/S1	0.549897	0.152498	3.60592	13	0.00319545	0.273642	FALSE
P52597	S8/S2	0.233609	0.0658212	3.54914	14	0.00320638	0.274228	FALSE
Q14839	S8/S3	-0.359236	0.101236	-3.5485	14	0.00321049	0.274228	FALSE
Q49A26	S5/S1	0.55079	0.087186	6.31741	4	0.00321158	0.274228	FALSE
Q13242	S8/S4	0.244918	0.0690484	3.54705	14	0.00321976	0.274452	FALSE
O43765	S6/S4	0.241886	0.0681957	3.54695	14	0.0032204	0.274452	FALSE
O60749	S4/S2	-0.628401	0.177232	-3.54564	14	0.00322874	0.274899	FALSE
Q15424;Q14151	S8/S4	0.26086	0.0735821	3.54516	14	0.00323186	0.2749	FALSE
P62995	S6/S3	-0.248055	0.0699823	-3.54454	14	0.00323586	0.274976	FALSE
P56270	S8/S4	0.579521	0.163577	3.5428	14	0.00324702	0.275661	FALSE
Q9H0U4	S6/S2	0.610312	0.115667	5.27644	5	0.00325447	0.275997	FALSE
P78316	S8/S1	-0.506573	0.138369	-3.66104	12	0.00326001	0.275997	FALSE
Q01469	S8/S7	0.400319	0.113072	3.54039	14	0.00326264	0.275997	FALSE
P62072	S7/S4	0.62187	0.169888	3.66046	12	0.00326344	0.275997	FALSE
Q32MZ4	S8/S6	0.515676	0.145812	3.53659	14	0.00328731	0.277751	FALSE
Q9BX68	S8/S1	0.379967	0.107461	3.53587	14	0.00329202	0.277884	FALSE
Q99627	S8/S2	0.422377	0.119473	3.53535	14	0.00329546	0.27791	FALSE
Q01082;O15020	S7/S1	0.510568	0.128941	3.9597	9	0.00330579	0.278501	FALSE
Q8WU90	S8/S2	0.410983	0.116316	3.53332	14	0.00330875	0.278501	FALSE
P12235;P05141;P12236;Q9H0C2	S8/S5	0.434267	0.123025	3.5299	14	0.00333128	0.279939	FALSE
P23528;Q9Y281;P60981	S8/S5	0.516625	0.146362	3.52977	14	0.00333216	0.279939	FALSE
Q96DG6	S8/S7	-0.463698	0.13141	-3.52863	14	0.00333971	0.280208	FALSE
O15212	S8/S3	0.373346	0.105814	3.52833	14	0.00334169	0.280208	FALSE
Q8IXM3	S8/S1	-0.821228	0.188704	-4.35194	7	0.00334692	0.280382	FALSE
P30443;P04439;P13746;P30447;P05534;P16188;P30455;P01889;P30460;P30461;P30462;P30464;P30466;P03989;P30685;P18463;Q95365;P30475;Q04826;P30479;P30480;P30481;P30483;P30484;P30485;P30487;P30488;P18464;P30490;P30491;P30492;P30493;P30495;P18465;P10319;Q29940;Q29836;P30498;Q29718;P30501;P04222;P30504;Q9TNN7;Q29963;P30505;P30508;P30510;Q07000;Q29960;Q29865;P13747;P17693;P01893	S8/S2	0.694754	0.197018	3.52635	14	0.00335491	0.280786	FALSE
P54652;P17066;P11142	S8/S7	-0.352389	0.0999572	-3.5254	14	0.0033612	0.281047	FALSE
O14979;Q14103	S8/S2	0.545616	0.154828	3.52401	14	0.00337054	0.281562	FALSE
Q8N766	S8/S3	0.694822	0.197221	3.52306	14	0.00337687	0.281826	FALSE
P50225;P50226;P50224	S6/S2	-0.744464	0.204518	-3.6401	12	0.00338746	0.282444	FALSE
Q58FF8;P08238	S8/S3	-0.366326	0.104111	-3.51861	14	0.00340684	0.28363	FALSE
Q53F19	S6/S2	0.450847	0.0725367	6.21544	4	0.00341037	0.28363	FALSE
P08621	S8/S7	0.249887	0.0710318	3.51796	14	0.00341129	0.28363	FALSE
P32969	S8/S4	0.319329	0.0908192	3.51609	14	0.00342396	0.284192	FALSE
Q6GMV3	S8/S6	0.438219	0.124635	3.51602	14	0.00342446	0.284192	FALSE
O00151	S8/S6	0.329823	0.0938771	3.51335	14	0.00344266	0.285211	FALSE
P17858	S8/S3	-0.298606	0.0850063	-3.51275	14	0.00344676	0.285211	FALSE
Q15050	S8/S4	0.303525	0.0864119	3.51254	14	0.00344823	0.285211	FALSE
P04908;Q93077;P20671;Q96KK5;Q99878;P0C0S8;Q6FI13;Q16777;Q7L7L0;Q9BTM1	S8/S1	0.322145	0.0917232	3.51214	14	0.00345094	0.285211	FALSE
O95881	S8/S3	0.454066	0.129309	3.51147	14	0.00345555	0.285211	FALSE
Q15043	S6/S3	0.640309	0.148047	4.32505	7	0.00345875	0.285211	FALSE
Q3ZAQ7	S8/S7	-1.32912	0.156988	-8.46638	3	0.00345927	0.285211	FALSE
O60506	S8/S5	0.186553	0.0531447	3.51028	14	0.00346371	0.285265	FALSE
Q12872	S8/S7	0.346842	0.0560579	6.18721	4	0.00346806	0.285265	FALSE
P62081	S8/S4	0.322157	0.0917976	3.50943	14	0.00346958	0.285265	FALSE
O95757;P34932	S8/S3	-0.575116	0.163942	-3.50805	14	0.00347912	0.285746	FALSE
P16220	S6/S1	-0.638812	0.162735	-3.92548	9	0.00348188	0.285746	FALSE
B2RPK0;P09429;P23497	S6/S4	0.290681	0.0816437	3.56036	13	0.00348658	0.285867	FALSE
Q9P289;O00506	S6/S2	0.734284	0.1189	6.17566	4	0.003492	0.286047	FALSE
Q9UMX0;Q9NRR5	S8/S5	0.388209	0.110791	3.50399	14	0.00350728	0.287033	FALSE
Q14683	S8/S4	0.225904	0.0644929	3.50278	14	0.00351573	0.287259	FALSE
O96007	S8/S4	0.732326	0.209085	3.50253	14	0.00351745	0.287259	FALSE
Q15043	S4/S3	0.626767	0.145395	4.31078	7	0.00351976	0.287259	FALSE
P60174	S8/S1	0.300342	0.0858113	3.50003	14	0.00353502	0.288239	FALSE
Q8WXF1	S8/S3	0.264759	0.0756865	3.4981	14	0.00354855	0.289076	FALSE
Q7Z3K3	S3/S1	0.757179	0.14647	5.1695	5	0.00355637	0.289403	FALSE
B2RPK0;P09429;P26583	S8/S5	-0.451981	0.129263	-3.49661	14	0.00355909	0.289403	FALSE
O60506	S8/S4	0.184957	0.0529202	3.49501	14	0.00357046	0.290062	FALSE
Q9H0U4	S5/S3	0.682544	0.132262	5.16056	5	0.00358307	0.290261	FALSE
O00461	S4/S3	0.526277	0.113706	4.62841	6	0.00358366	0.290261	FALSE
Q9BUR5	S8/S5	-0.336597	0.0963854	-3.4922	14	0.00359047	0.290261	FALSE
Q5TC12	S8/S2	0.632984	0.171768	3.68512	11	0.00359358	0.290261	FALSE
Q96F86	S8/S4	0.725587	0.207812	3.49155	14	0.00359505	0.290261	FALSE
O14530	S7/S1	-0.937687	0.0563812	-16.6312	2	0.00359589	0.290261	FALSE
O43765	S6/S3	0.248439	0.0711696	3.4908	14	0.00360046	0.290261	FALSE
P55036	S8/S7	0.284576	0.0815239	3.49071	14	0.00360112	0.290261	FALSE
O75821	S8/S1	0.40273	0.115378	3.49053	14	0.00360239	0.290261	FALSE
Q9NUQ3	S4/S2	-0.425457	0.122008	-3.48711	14	0.00362694	0.291953	FALSE
P68371	S8/S1	0.685843	0.186428	3.67886	11	0.00363301	0.291953	FALSE
Q14683	S4/S2	-0.222778	0.0639023	-3.48623	14	0.00363327	0.291953	FALSE
Q14103;Q99729	S6/S4	-1.61433	0.397695	-4.0592	8	0.00363748	0.292026	FALSE
Q8TCJ2	S4/S1	-0.969389	0.238985	-4.05628	8	0.00365224	0.292694	FALSE
Q13885;Q9BVA1;P68371;P07437	S7/S1	-0.420014	0.120569	-3.48359	14	0.0036524	0.292694	FALSE
P27482;P62158;P02585	S8/S4	0.7221	0.191517	3.77042	10	0.00365901	0.292959	FALSE
Q9UK76	S8/S4	0.342913	0.0984834	3.48193	14	0.00366446	0.29313	FALSE
Q96AE4;Q96I24	S7/S4	-0.304056	0.0845451	-3.59637	12	0.00367027	0.29333	FALSE
Q9BTT4	S7/S1	1.07573	0.233703	4.60296	6	0.00368054	0.293886	FALSE
Q13015	S8/S1	1.16041	0.308109	3.76622	10	0.00368436	0.293926	FALSE
Q14651;P13796;P13797	S6/S1	-0.460868	0.118564	-3.88709	9	0.00369129	0.294214	FALSE
P68371	S8/S2	0.611776	0.166746	3.66891	11	0.00369668	0.294379	FALSE
Q14103;Q99729	S6/S3	-1.8139	0.448439	-4.04493	8	0.00371027	0.295117	FALSE
P09012	S8/S5	0.292756	0.0842527	3.47474	14	0.00371721	0.295117	FALSE
Q96AE4;Q92945	S8/S6	0.52287	0.150478	3.47471	14	0.00371743	0.295117	FALSE
P08621	S8/S1	0.246209	0.0708625	3.47446	14	0.00371927	0.295117	FALSE
Q8IYD1	S8/S2	0.651184	0.187466	3.47361	14	0.00372556	0.295263	FALSE
Q32MZ4	S8/S4	0.48635	0.140025	3.4733	14	0.0037279	0.295263	FALSE
P23284	S8/S6	0.236096	0.0679897	3.47252	14	0.00373367	0.295263	FALSE
P23246	S8/S4	0.355541	0.10239	3.47242	14	0.00373442	0.295263	FALSE
Q14103;Q99729	S5/S3	-1.61007	0.398678	-4.03852	8	0.00374342	0.29571	FALSE
Q14103;Q99729	S5/S4	-1.4105	0.349573	-4.03491	8	0.00376228	0.296866	FALSE
P62888	S8/S3	-0.385999	0.111293	-3.46833	14	0.00376492	0.296866	FALSE
Q8N257	S8/S4	-0.465204	0.134155	-3.46767	14	0.00376987	0.296866	FALSE
Q49AR2	S4/S3	-0.650249	0.187529	-3.46746	14	0.00377144	0.296866	FALSE
P63151;Q66LE6	S8/S3	-0.616064	0.177752	-3.46586	14	0.00378347	0.297488	FALSE
Q9BPW8;O75323	S5/S3	-0.565379	0.157955	-3.57935	12	0.00378675	0.297488	FALSE
P02666	S6/S4	1.84731	0.458503	4.02902	8	0.00379325	0.297488	TRUE
O00203;Q13367	S6/S4	-0.75819	0.20227	-3.7484	10	0.00379375	0.297488	FALSE
P05023;P50993;Q13733	S8/S3	-0.573228	0.163036	-3.51595	13	0.00379614	0.297488	FALSE
O75947	S8/S3	0.256372	0.0740389	3.46266	14	0.00380756	0.29812	FALSE
O95793	S8/S4	0.252116	0.0728249	3.46194	14	0.00381303	0.298285	FALSE
A6NHQ2	S8/S6	-0.521287	0.150604	-3.46131	14	0.00381784	0.298398	FALSE
Q13643	S8/S5	0.633065	0.17718	3.57301	12	0.00383116	0.299175	FALSE
Q96AC1	S8/S2	-0.713858	0.190865	-3.74011	10	0.00384582	0.299798	FALSE
Q9BQ04;Q9BWF3	S8/S4	0.3881	0.112255	3.4573	14	0.00384841	0.299798	FALSE
Q8NDD1	S8/S2	0.754216	0.125449	6.01213	4	0.00385389	0.299798	FALSE
Q6RFH5	S7/S6	-0.562039	0.132677	-4.23616	7	0.00385861	0.299798	FALSE
P10606	S8/S3	0.28092	0.0812884	3.45585	14	0.00385951	0.299798	FALSE
O96007	S8/S5	0.72481	0.209738	3.45579	14	0.00385995	0.299798	FALSE
Q53F19	S8/S1	0.435825	0.0725367	6.00834	4	0.00386281	0.299798	FALSE
P25685	S8/S4	0.381728	0.110617	3.4509	14	0.00389765	0.301821	FALSE
Q58FF7;P07900;P08238	S8/S3	-0.497973	0.144309	-3.45073	14	0.00389895	0.301821	FALSE
Q8IZP0	S7/S5	0.381603	0.110587	3.45071	14	0.0038991	0.301821	FALSE
P49773	S8/S7	0.236686	0.0686061	3.44993	14	0.00390521	0.30203	FALSE
O43504	S8/S2	0.823578	0.238807	3.44873	14	0.00391456	0.302489	FALSE
O60828	S8/S6	0.320692	0.093013	3.44782	14	0.00392163	0.302772	FALSE
Q96CT7	S8/S5	0.327415	0.0950166	3.44587	14	0.00393682	0.30368	FALSE
P49792;P0DJD0;P0DJD1;A6NKT7;Q99666;O14715	S8/S4	0.643515	0.186799	3.44496	14	0.00394401	0.30397	FALSE
O00186	S6/S4	-0.784442	0.131351	-5.97209	4	0.00394942	0.304123	FALSE
Q8WU90	S6/S1	0.37403	0.108662	3.44216	14	0.00396601	0.304488	FALSE
P18754	S8/S3	-0.216529	0.0629081	-3.44199	14	0.0039673	0.304488	FALSE
Q13242	S8/S6	0.233153	0.0677383	3.44196	14	0.00396757	0.304488	FALSE
Q15043	S7/S3	0.733563	0.174105	4.21333	7	0.00396929	0.304488	FALSE
Q9NSD9	S6/S4	0.239925	0.0697155	3.44148	14	0.00397134	0.304488	FALSE
O95793	S8/S3	0.244855	0.0711922	3.43936	14	0.00398817	0.305145	FALSE
Q9Y371	S8/S4	0.478955	0.13927	3.43903	14	0.00399076	0.305145	FALSE
P49770	S8/S4	0.316477	0.0628961	5.03174	5	0.00399492	0.305145	FALSE
Q6UN15	S8/S3	0.361294	0.105075	3.43843	14	0.0039955	0.305145	FALSE
Q12872	S5/S3	-0.340329	0.0571738	-5.95254	4	0.00399713	0.305145	FALSE
P60510	S4/S3	0.9305	0.20571	4.52337	6	0.00400322	0.305347	FALSE
O00330	S6/S2	0.691665	0.19094	3.62243	11	0.00400941	0.305398	FALSE
P12270	S8/S3	0.228386	0.0664586	3.43651	14	0.00401078	0.305398	FALSE
P27635	S8/S3	-0.413635	0.120462	-3.43373	14	0.00403302	0.306828	FALSE
Q7Z3K3	S7/S5	0.567612	0.113088	5.01922	5	0.00403781	0.306929	FALSE
P08670	S8/S4	0.206478	0.060154	3.4325	14	0.00404294	0.307055	FALSE
Q59GN2;P62891	S7/S4	0.844015	0.227577	3.7087	10	0.00404998	0.307327	FALSE
P17858	S8/S6	-0.281875	0.0821842	-3.42979	14	0.00406473	0.308182	FALSE
P38159	S8/S5	0.29882	0.087152	3.42872	14	0.00407339	0.308363	FALSE
Q13561	S8/S6	0.379187	0.110594	3.42864	14	0.00407407	0.308363	FALSE
Q15417	S8/S2	0.31144	0.0908535	3.42793	14	0.00407983	0.308535	FALSE
Q8NB37	S6/S4	0.527084	0.137995	3.81959	9	0.00409248	0.309168	FALSE
P38159;Q8IZ40;Q96E39	S8/S4	0.513047	0.134335	3.81916	9	0.00409517	0.309168	FALSE
P61927	S8/S1	-1.23929	0.362016	-3.42329	14	0.00411766	0.310601	FALSE
Q13765;Q9BZK3	S5/S1	0.427825	0.125042	3.42144	14	0.00413281	0.311228	FALSE
Q9BQQ3;Q9H8Y8	S6/S3	-0.832946	0.235846	-3.53174	12	0.00413318	0.311228	FALSE
P30086	S8/S4	0.256635	0.0750176	3.42099	14	0.0041365	0.311228	FALSE
O60610	S8/S1	0.526358	0.153917	3.41974	14	0.00414679	0.311737	FALSE
Q15233;Q8WXF1	S7/S3	-1.40954	0.381602	-3.69373	10	0.00415119	0.311804	FALSE
P09496	S8/S5	0.327162	0.0956996	3.41864	14	0.00415592	0.311846	FALSE
P61927	S8/S3	-1.23743	0.362016	-3.41816	14	0.00415985	0.311846	FALSE
Q8ND56	S8/S4	0.335599	0.0981926	3.41776	14	0.00416316	0.311846	FALSE
Q9NX24	S8/S4	0.419648	0.122796	3.41744	14	0.00416582	0.311846	FALSE
Q9NV06	S8/S1	-0.548815	0.138626	-3.95895	8	0.0041832	0.312882	FALSE
Q9NSD9	S7/S4	0.244466	0.0716199	3.41338	14	0.00419963	0.313846	FALSE
O95793	S8/S1	0.243104	0.071268	3.41113	14	0.0042185	0.31496	FALSE
P49770	S2/S1	-0.3972	0.0799634	-4.96728	5	0.00422164	0.31496	FALSE
Q07021	S8/S3	0.305015	0.0894616	3.40945	14	0.00423259	0.315511	FALSE
Q13200	S7/S1	0.2125	0.0623424	3.40859	14	0.00423982	0.315684	FALSE
P68402	S7/S1	0.472774	0.13873	3.40788	14	0.00424584	0.315684	FALSE
Q96I24	S8/S1	0.331657	0.0973208	3.40787	14	0.00424588	0.315684	FALSE
Q86SX6	S8/S4	0.406389	0.119285	3.40687	14	0.00425436	0.315684	FALSE
Q96P16	S8/S4	0.56783	0.166676	3.40678	14	0.00425512	0.315684	FALSE
P02662	S4/S1	-0.573271	0.168287	-3.4065	14	0.00425749	0.315684	TRUE
Q15233;Q8WXF1	S6/S3	-1.40357	0.381602	-3.67808	10	0.00425984	0.315684	FALSE
P05387	S8/S5	0.269738	0.0792099	3.40536	14	0.00426715	0.315962	FALSE
Q9BVJ6	S8/S4	0.321628	0.0945474	3.40177	14	0.00429775	0.317914	FALSE
Q59GN2;P62891	S4/S3	-0.634084	0.172672	-3.67219	10	0.00430155	0.317914	FALSE
Q9BVC6	S4/S2	-0.883891	0.259891	-3.40101	14	0.00430427	0.317914	FALSE
Q15004	S7/S4	-0.588494	0.11906	-4.94282	5	0.00431156	0.318118	FALSE
P13010	S8/S2	-0.267563	0.0787076	-3.39946	14	0.00431754	0.318118	FALSE
P02662	S8/S6	-0.490801	0.144377	-3.39943	14	0.00431781	0.318118	TRUE
Q8NDD1	S8/S1	0.917998	0.157586	5.82538	4	0.00432526	0.318227	FALSE
Q05682	S8/S5	0.403017	0.118589	3.39842	14	0.00432646	0.318227	FALSE
P34931;P08107	S8/S1	-0.362718	0.106748	-3.3979	14	0.00433094	0.318292	FALSE
Q14103;Q99729	S6/S2	-1.7637	0.448439	-3.93298	8	0.00433847	0.318494	FALSE
Q12788	S5/S1	0.252567	0.0743555	3.39675	14	0.00434088	0.318494	FALSE
P02754	S4/S1	-0.468718	0.138029	-3.39579	14	0.00434915	0.318837	TRUE
A6NHQ2	S8/S7	-0.511289	0.150604	-3.39492	14	0.0043567	0.319126	FALSE
Q9Y5J9	S8/S7	0.411524	0.121286	3.39301	14	0.00437324	0.319956	FALSE
Q8TDP1	S8/S1	0.465577	0.137261	3.39192	14	0.00438278	0.319956	FALSE
Q9UMX5	S8/S7	0.33223	0.0979532	3.39172	14	0.0043845	0.319956	FALSE
Q15532	S4/S1	0.236837	0.00163272	145.057	1	0.00438868	0.319956	FALSE
P84103;Q16629	S8/S1	0.723843	0.213474	3.39078	14	0.00439272	0.319956	FALSE
O43347	S8/S4	0.473342	0.106722	4.43528	6	0.0043981	0.319956	FALSE
Q14011	S8/S5	0.382676	0.112879	3.39015	14	0.0043982	0.319956	FALSE
P51532	S7/S4	0.493378	0.145544	3.3899	14	0.00440046	0.319956	FALSE
O43765	S8/S2	0.243733	0.0719001	3.38989	14	0.00440051	0.319956	FALSE
Q14103	S8/S7	0.215646	0.0636594	3.3875	14	0.00442148	0.321217	FALSE
O43347	S8/S3	0.585998	0.132348	4.42771	6	0.00443401	0.321659	FALSE
Q8IZP0	S8/S4	0.311395	0.0919706	3.38581	14	0.0044364	0.321659	FALSE
P10606	S8/S4	0.272588	0.0805145	3.38557	14	0.00443845	0.321659	FALSE
Q92733	S8/S1	0.510678	0.148722	3.43378	13	0.00444443	0.321829	FALSE
P62072	S7/S5	0.591161	0.169361	3.49054	12	0.00445891	0.322614	FALSE
Q14103;Q99729	S5/S2	-1.55987	0.398678	-3.91261	8	0.00446462	0.322679	FALSE
Q49A26	S7/S3	0.400017	0.0692864	5.77339	4	0.0044689	0.322679	FALSE
Q969X6	S6/S4	0.297151	0.0878717	3.38165	14	0.00447325	0.322679	FALSE
Q7Z5L9;Q9H1B7	S8/S3	1.21236	0.24744	4.89963	5	0.00447591	0.322679	FALSE
P12532	S8/S5	0.326185	0.096478	3.38093	14	0.00447963	0.322679	FALSE
O43819	S8/S7	-0.500469	0.102195	-4.89722	5	0.00448529	0.322679	FALSE
P55209	S8/S4	0.340001	0.100583	3.3803	14	0.00448529	0.322679	FALSE
P23588	S8/S6	0.415126	0.122827	3.37977	14	0.00448998	0.322754	FALSE
Q13243	S8/S1	0.460036	0.136157	3.37871	14	0.00449948	0.323175	FALSE
O75940	S8/S2	0.354274	0.104881	3.37788	14	0.00450693	0.323257	FALSE
Q49AR2	S7/S4	0.624283	0.184838	3.37746	14	0.00451064	0.323257	FALSE
P05023;P50993;Q13733	S8/S2	-0.558557	0.163036	-3.42597	13	0.00451157	0.323257	FALSE
O43707;Q9H254	S5/S1	0.542347	0.160612	3.37676	14	0.00451697	0.323383	FALSE
Q92804	S5/S2	-0.48382	0.143301	-3.37624	14	0.00452166	0.323458	FALSE
P54707;P05023;P50993;P13637;Q13733;P20648	S8/S1	-0.700637	0.207617	-3.37466	14	0.00453588	0.324118	FALSE
Q9NUU7;Q9UHL0	S8/S1	0.581192	0.101094	5.74903	4	0.00453821	0.324118	FALSE
Q99471	S8/S5	0.223561	0.0662619	3.3739	14	0.0045427	0.324178	FALSE
Q96AE4;Q92945	S8/S4	0.507616	0.150478	3.37335	14	0.00454773	0.324244	FALSE
Q9H0U4	S5/S2	0.564517	0.115667	4.88052	5	0.00455094	0.324244	FALSE
Q9NR56;Q5VZF2;Q9NUK0	S8/S7	0.544622	0.16153	3.37165	14	0.0045631	0.324849	FALSE
Q9UMY4;O60493	S8/S7	0.598884	0.177695	3.3703	14	0.00457542	0.325465	FALSE
Q9BRP8	S8/S2	0.51894	0.154028	3.36913	14	0.00458609	0.325962	FALSE
P00558;P07205	S8/S5	0.333963	0.0991471	3.36836	14	0.00459307	0.326196	FALSE
Q14103	S8/S5	0.212986	0.0632614	3.36677	14	0.00460767	0.326971	FALSE
O00330	S7/S5	0.512869	0.14483	3.54119	11	0.00462302	0.32774	FALSE
P53999	S8/S7	0.205399	0.0610437	3.36478	14	0.00462589	0.32774	FALSE
Q9HA77	S7/S2	0.497939	0.148024	3.36391	14	0.00463395	0.328048	FALSE
P62834;P61224	S4/S2	-0.651412	0.193684	-3.36327	14	0.00463987	0.328205	FALSE
O95816	S8/S4	0.269308	0.080108	3.36182	14	0.00465327	0.32889	FALSE
O60506	S8/S6	0.178613	0.0531389	3.36125	14	0.00465853	0.329	FALSE
Q14157	S8/S6	0.275633	0.0820383	3.35981	14	0.00467191	0.329682	FALSE
P14174	S8/S4	0.398591	0.118662	3.35905	14	0.00467892	0.329719	FALSE
Q15233;Q8WXF1	S8/S3	-1.38188	0.381602	-3.62126	10	0.00467988	0.329719	FALSE
Q15417	S8/S3	0.305842	0.0910882	3.35765	14	0.00469201	0.330312	FALSE
Q8NDD1	S8/S7	0.72328	0.127109	5.69025	4	0.00471094	0.331215	FALSE
Q96AE4;Q96I24	S8/S7	0.259093	0.0748773	3.46023	12	0.00471517	0.331215	FALSE
Q92841;P17844	S5/S2	-0.254294	0.0758039	-3.35463	14	0.00472031	0.331215	FALSE
P62191	S8/S5	-0.243215	0.0725132	-3.35408	14	0.00472541	0.331215	FALSE
Q9UMX5	S8/S6	0.336483	0.100338	3.35351	14	0.00473079	0.331215	FALSE
Q15532	S6/S3	-0.2349	0.00174562	-134.565	1	0.00473085	0.331215	FALSE
P49790	S8/S5	0.226821	0.0676372	3.35349	14	0.004731	0.331215	FALSE
Q9BW27	S8/S6	-0.588768	0.175718	-3.35064	14	0.00475789	0.332834	FALSE
Q92572	S8/S3	-0.572575	0.170927	-3.34982	14	0.00476564	0.333114	FALSE
Q9Y6H1	S8/S4	0.597421	0.169575	3.52305	11	0.00477278	0.33335	FALSE
O60506	S8/S7	0.178413	0.0533027	3.34717	14	0.00479086	0.334116	FALSE
Q96EP5	S8/S3	0.289023	0.0863495	3.34713	14	0.00479128	0.334116	FALSE
P04908;Q93077;P20671;Q96KK5;Q99878;P0C0S8;Q6FI13;Q16777;Q7L7L0;Q9BTM1	S8/S7	0.306872	0.0917232	3.34563	14	0.00480557	0.334848	FALSE
P54725;P54727	S8/S4	0.531271	0.158826	3.345	14	0.00481163	0.335007	FALSE
P26885	S8/S1	0.470946	0.140813	3.34448	14	0.00481662	0.335092	FALSE
Q96AC1	S8/S7	-0.687685	0.190865	-3.60299	10	0.00482392	0.335235	FALSE
P63241	S5/S1	0.229591	0.0686733	3.34324	14	0.00482846	0.335235	FALSE
Q9UMX0;Q9NRR5	S8/S1	0.370382	0.110791	3.34308	14	0.00483002	0.335235	FALSE
Q99627	S8/S3	0.389048	0.116401	3.34232	14	0.0048373	0.335416	FALSE
O43765	S8/S5	0.237465	0.0710544	3.34202	14	0.00484021	0.335416	FALSE
P04908;Q93077;Q7L7L0	S5/S3	0.4562	0.136536	3.34125	14	0.00484763	0.335668	FALSE
P45954	S5/S1	0.30986	0.0927665	3.34022	14	0.00485758	0.336095	FALSE
Q99471	S8/S3	0.226836	0.0679364	3.33895	14	0.0048699	0.336684	FALSE
Q02539;P16403;P16402;P10412;P16401;P22492	S5/S2	-0.677637	0.19309	-3.50944	11	0.0048884	0.3377	FALSE
P16989	S8/S1	0.284186	0.0852231	3.33461	14	0.00491211	0.338737	FALSE
Q13838	S4/S3	-0.198703	0.0596	-3.33394	14	0.00491863	0.338737	FALSE
Q96AE4	S8/S1	0.261178	0.0783427	3.33379	14	0.00492009	0.338737	FALSE
P49792;P0DJD0;P0DJD1;A6NKT7;Q99666;O14715	S8/S2	0.622721	0.186799	3.33364	14	0.00492163	0.338737	FALSE
Q99471	S8/S6	0.206326	0.0618938	3.33354	14	0.00492253	0.338737	FALSE
Q9NSD9	S4/S3	-0.229688	0.0689172	-3.33281	14	0.00492976	0.338972	FALSE
Q13509;P04350;P68371	S5/S2	-0.552127	0.165743	-3.33123	14	0.00494524	0.339773	FALSE
O43347	S8/S1	0.632536	0.146243	4.32525	6	0.00495425	0.340128	FALSE
O96007	S8/S3	0.695943	0.209079	3.32861	14	0.00497108	0.340621	FALSE
Q9NR56;Q5VZF2;Q9NUK0	S8/S1	0.537653	0.16153	3.32851	14	0.00497211	0.340621	FALSE
Q58FF8;P08238	S7/S4	0.390583	0.11735	3.32835	14	0.00497363	0.340621	FALSE
P53999	S6/S1	0.200706	0.0603077	3.32803	14	0.0049768	0.340621	FALSE
O15226	S4/S1	-0.365488	0.109848	-3.32722	14	0.00498489	0.340709	FALSE
P18669;P15259;Q8N0Y7	S8/S4	0.286803	0.0862015	3.32713	14	0.00498578	0.340709	FALSE
P33316	S8/S4	0.257723	0.0774843	3.32613	14	0.00499568	0.340897	FALSE
O14737	S8/S3	0.315746	0.0949304	3.32608	14	0.00499623	0.340897	FALSE
Q9BQE3	S5/S3	-0.559438	0.168242	-3.32521	14	0.00500488	0.341225	FALSE
Q00610;P53675	S8/S2	0.207778	0.0625001	3.32444	14	0.00501251	0.341483	FALSE
Q15233;Q8WXF1	S5/S3	-1.36548	0.381602	-3.57828	10	0.00502601	0.341515	FALSE
P56211;O43768	S8/S4	0.419527	0.120093	3.49336	11	0.00502873	0.341515	FALSE
Q8N5M9	S7/S1	-0.400339	0.120495	-3.32245	14	0.00503238	0.341515	FALSE
P30050	S8/S1	0.280101	0.0843086	3.32232	14	0.00503365	0.341515	FALSE
Q9BPW8;O75323	S8/S1	-0.442746	0.129286	-3.42455	12	0.00503604	0.341515	FALSE
P22307	S8/S2	0.341254	0.102723	3.32208	14	0.00503611	0.341515	FALSE
Q32MZ4	S8/S3	0.487092	0.146678	3.32082	14	0.00504873	0.341882	FALSE
Q16695;P68431;Q71DI3;P84243	S8/S6	-0.344032	0.10361	-3.32044	14	0.00505251	0.341882	FALSE
Q9NQ50	S8/S5	0.48374	0.138583	3.49062	11	0.00505309	0.341882	FALSE
P12235;P05141;P12236	S8/S4	0.379729	0.114389	3.31963	14	0.0050607	0.341908	FALSE
Q05519	S8/S5	0.323986	0.0975985	3.31958	14	0.00506119	0.341908	FALSE
O43347	S8/S6	0.477216	0.110865	4.30448	6	0.00506792	0.342021	FALSE
O43765	S8/S1	0.23344	0.0703418	3.31865	14	0.00507058	0.342021	FALSE
P80025	S4/S3	-0.653926	0.197128	-3.31727	14	0.00508451	0.3427	TRUE
P02545	S8/S1	0.233009	0.0702556	3.31658	14	0.00509147	0.342831	FALSE
Q9UJS0	S8/S7	-0.241636	0.0728698	-3.316	14	0.00509741	0.342831	FALSE
P43003	S5/S3	-1.32188	0.278208	-4.75143	5	0.00509806	0.342831	FALSE
Q13885;Q9BVA1;P68371	S8/S2	-1.55636	0.279736	-5.56367	4	0.00511111	0.343077	FALSE
P09651	S8/S3	-0.269894	0.0814252	-3.31463	14	0.00511131	0.343077	FALSE
Q13838	S6/S3	-0.202197	0.0610051	-3.31443	14	0.00511332	0.343077	FALSE
Q9UKY7	S8/S4	0.438102	0.132198	3.31398	14	0.00511798	0.343129	FALSE
Q92804	S6/S4	-0.471274	0.142236	-3.31333	14	0.0051245	0.343307	FALSE
O95793	S8/S6	0.236696	0.0714606	3.31226	14	0.00513548	0.343782	FALSE
Q9BZX2	S7/S1	1.10062	0.322461	3.41319	12	0.00514288	0.343879	FALSE
P60953	S4/S2	-0.438798	0.132513	-3.31136	14	0.00514468	0.343879	FALSE
A6NL28;P06753;P67936	S7/S3	-1.06736	0.306803	-3.47897	11	0.00515783	0.344498	FALSE
Q96AE4	S8/S4	0.258709	0.078168	3.30966	14	0.00516215	0.344527	FALSE
P23919	S8/S6	0.364802	0.110248	3.30892	14	0.0051697	0.344771	FALSE
Q13595;P62995	S8/S7	0.544979	0.156748	3.47678	11	0.00517773	0.345047	FALSE
P02662	S8/S7	-0.472774	0.142966	-3.3069	14	0.0051905	0.345402	TRUE
A6NHQ2	S8/S3	-0.498028	0.150604	-3.30687	14	0.00519086	0.345402	FALSE
Q15365;Q15366	S7/S1	0.443704	0.134207	3.30613	14	0.00519851	0.345652	FALSE
Q15785	S7/S6	0.350248	0.105959	3.3055	14	0.00520498	0.345823	FALSE
Q96FX7	S4/S3	0.134793	0.00978845	13.7706	2	0.00523209	0.347364	FALSE
B2RPK0;P09429;P23497	S4/S2	-0.307946	0.0920201	-3.34651	13	0.00525585	0.348493	FALSE
Q9BZX2	S5/S1	1.11353	0.327383	3.40131	12	0.00525696	0.348493	FALSE
P51858	S8/S2	0.24362	0.0738314	3.29967	14	0.00526571	0.348631	FALSE
Q9UNP9	S8/S4	0.383557	0.116245	3.29956	14	0.00526691	0.348631	FALSE
P05387	S8/S7	0.262458	0.079554	3.29912	14	0.00527153	0.348676	FALSE
Q9H9A5	S2/S1	-0.524715	0.131628	-3.98635	7	0.00528095	0.348963	FALSE
Q9BQE3	S6/S3	-0.554791	0.168242	-3.29758	14	0.00528767	0.348963	FALSE
O75400	S8/S3	-0.329756	0.0999995	-3.29758	14	0.00528768	0.348963	FALSE
Q02539;P16403;P16402;P10412;P16401;P22492	S6/S3	-0.757263	0.218619	-3.46385	11	0.00529712	0.349326	FALSE
P35611	S8/S4	0.294146	0.0892434	3.296	14	0.00530433	0.349366	FALSE
Q9UEE9	S8/S7	0.397072	0.120499	3.29523	14	0.00531245	0.349366	FALSE
Q8WXF1	S8/S2	0.24629	0.0747439	3.29512	14	0.00531361	0.349366	FALSE
Q13330;Q9BTC8	S7/S3	-0.503877	0.150854	-3.34016	13	0.0053204	0.349366	FALSE
Q12792;Q6IBS0	S8/S6	1.13759	0.083381	13.6433	2	0.00532943	0.349366	FALSE
O00186	S6/S3	-0.616487	0.112103	-5.49928	4	0.00533066	0.349366	FALSE
P52597	S8/S5	0.213517	0.0648313	3.29342	14	0.00533161	0.349366	FALSE
Q9BZX2	S3/S1	1.19737	0.352824	3.39367	12	0.00533171	0.349366	FALSE
Q08170	S6/S3	-0.409245	0.124267	-3.29327	14	0.0053332	0.349366	FALSE
O94763	S6/S5	-0.549034	0.145052	-3.78508	8	0.00534922	0.350157	FALSE
Q8NC51	S8/S5	0.30084	0.0914276	3.29048	14	0.00536295	0.350663	FALSE
Q9H8H0	S8/S4	0.477763	0.143221	3.33583	13	0.00536487	0.350663	FALSE
B2RPK0;P09429;P26583	S8/S3	-0.424965	0.129187	-3.28955	14	0.00537285	0.350926	FALSE
Q15043	S5/S2	0.707384	0.178088	3.9721	7	0.00537787	0.350995	FALSE
Q13561	S8/S7	0.36436	0.110841	3.28724	14	0.00539765	0.352027	FALSE
Q13885;Q9BVA1;P68371	S8/S3	-1.50585	0.275462	-5.46663	4	0.00544635	0.354942	FALSE
Q8IZP0	S7/S4	0.346712	0.105632	3.28227	14	0.0054512	0.354997	FALSE
P62195	S8/S3	-0.304709	0.0928542	-3.28158	14	0.0054587	0.355224	FALSE
Q15233;Q8WXF1	S7/S4	-1.04754	0.297009	-3.52697	10	0.00547439	0.355984	FALSE
Q96PZ0	S7/S4	0.829232	0.209531	3.95756	7	0.00547876	0.356007	FALSE
Q9NVV4	S8/S2	-0.674726	0.205751	-3.27932	14	0.00548327	0.356039	FALSE
O60739	S4/S3	0.499976	0.0693449	7.21	3	0.00550021	0.356696	FALSE
O60888	S8/S2	0.251816	0.076832	3.27749	14	0.00550337	0.356696	FALSE
P53999	S6/S4	0.192943	0.0588757	3.27713	14	0.00550726	0.356696	FALSE
O43765	S8/S7	0.238791	0.0728704	3.27693	14	0.00550949	0.356696	FALSE
Q00403	S8/S4	0.607893	0.161565	3.76253	8	0.00552431	0.357395	FALSE
Q9BX68	S8/S4	0.375845	0.114767	3.27486	14	0.00553225	0.357647	FALSE
O43719	S8/S1	1.08043	0.287345	3.76005	8	0.00554392	0.35814	FALSE
P33240;Q9H0L4	S8/S7	0.359256	0.109815	3.27146	14	0.00556971	0.359544	FALSE
P39687;O43423	S7/S3	0.366769	0.110624	3.31546	13	0.00557926	0.359899	FALSE
Q96AE4;Q92945	S8/S5	0.492038	0.150478	3.26982	14	0.00558791	0.360194	FALSE
Q7Z2W4	S8/S7	-0.466558	0.142735	-3.26871	14	0.00560036	0.360543	FALSE
P51610	S8/S4	0.199466	0.0610249	3.26861	14	0.00560145	0.360543	FALSE
Q9Y3D5	S7/S1	0.477904	0.141957	3.36654	12	0.00560592	0.360569	FALSE
P49458	S8/S7	0.319305	0.0977453	3.2667	14	0.00562273	0.361388	FALSE
P54727	S8/S6	0.30799	0.0943293	3.26505	14	0.00564125	0.362145	FALSE
Q9NR56;Q5VZF2;Q9NUK0	S8/S6	0.527382	0.16153	3.26492	14	0.00564268	0.362145	FALSE
P51858	S8/S5	0.241899	0.0741147	3.26385	14	0.0056547	0.362654	FALSE
Q15233;Q8WXF1	S6/S4	-1.04157	0.297009	-3.50687	10	0.00566121	0.362734	FALSE
Q9NZM5	S5/S1	-1.39424	0.331731	-4.20292	6	0.00566746	0.362734	FALSE
Q99959	S8/S3	-1.09221	0.330248	-3.30724	13	0.00566822	0.362734	FALSE
Q59GN2;P62891	S6/S4	0.718385	0.204949	3.50518	10	0.00567714	0.363042	FALSE
Q9Y2S0	S7/S4	0.708998	0.168787	4.20055	6	0.00568233	0.363112	FALSE
Q9UNP9	S8/S1	0.390287	0.119712	3.26023	14	0.00569558	0.363375	FALSE
O95747	S6/S5	0.696813	0.186265	3.74097	8	0.0056974	0.363375	FALSE
O95456	S7/S2	0.426578	0.130863	3.25973	14	0.00570126	0.363375	FALSE
Q9NV06	S8/S6	-0.605714	0.161942	-3.74031	8	0.00570285	0.363375	FALSE
P61823	S2/S1	0.43572	0.120904	3.60386	9	0.0057138	0.363811	TRUE
Q92804	S7/S3	-0.466065	0.14306	-3.25782	14	0.00572295	0.36384	FALSE
Q53F19	S6/S4	0.268013	0.0497105	5.39148	4	0.00572463	0.36384	FALSE
P20340;Q9NRW1	S6/S3	-0.408167	0.125313	-3.25717	14	0.00573035	0.36384	FALSE
Q92665	S4/S3	-0.306907	0.0942257	-3.25714	14	0.00573067	0.36384	FALSE
Q08945	S7/S4	0.162137	0.0497995	3.25578	14	0.00574619	0.364537	FALSE
Q09666	S8/S7	0.263005	0.0807991	3.25505	14	0.00575454	0.364537	FALSE
P0C6E5;O15347	S8/S1	0.483348	0.148499	3.25489	14	0.00575638	0.364537	FALSE
Q07666;Q5VWX1	S7/S4	-1.2086	0.308413	-3.91877	7	0.00575811	0.364537	FALSE
P15924	S7/S1	0.273063	0.0839129	3.25413	14	0.00576515	0.364575	FALSE
A6NL28;P06753;P67936	S5/S2	-0.998456	0.292314	-3.41569	11	0.00576693	0.364575	FALSE
P49755	S8/S3	-0.626969	0.192716	-3.25333	14	0.00577436	0.364727	FALSE
P22392	S5/S3	-0.489238	0.150394	-3.25305	14	0.00577756	0.364727	FALSE
P62993	S7/S4	0.368149	0.113189	3.25253	14	0.00578347	0.36484	FALSE
P07108	S8/S5	0.4626	0.14233	3.2502	14	0.00581037	0.366277	FALSE
Q5SY16	S7/S4	0.331437	0.102014	3.24893	14	0.00582508	0.366943	FALSE
P68371	S8/S5	0.568408	0.166746	3.40882	11	0.00583736	0.367455	FALSE
Q92615	S8/S7	0.411995	0.126886	3.24697	14	0.0058478	0.367616	FALSE
O14530	S7/S2	-0.733784	0.0563812	-13.0147	2	0.00585204	0.367616	FALSE
Q13838	S8/S2	-0.204451	0.0629743	-3.24658	14	0.00585236	0.367616	FALSE
P10606	S8/S2	0.266848	0.082207	3.24605	14	0.00585856	0.367745	FALSE
P14854	S8/S2	0.348609	0.107413	3.2455	14	0.00586502	0.36789	FALSE
Q15532	S5/S4	0.133806	0.00123434	108.403	1	0.00587253	0.368042	FALSE
Q15417	S8/S5	0.298989	0.0921505	3.24458	14	0.00587576	0.368042	FALSE
Q15233;Q6Y7W6;Q8WXF1;P23246	S8/S4	-0.663362	0.201748	-3.28808	13	0.00588104	0.368113	FALSE
Q15059;O60885	S6/S2	-0.582801	0.179822	-3.24098	14	0.00591797	0.370163	FALSE
Q9NV06	S8/S2	-0.587645	0.158296	-3.71232	8	0.00593651	0.370527	FALSE
Q9NPA8	S8/S1	0.4073	0.125735	3.23936	14	0.00593705	0.370527	FALSE
Q92733	S4/S3	0.541083	0.16484	3.28248	13	0.00594476	0.370527	FALSE
Q07021	S8/S2	0.286283	0.0883972	3.2386	14	0.00594601	0.370527	FALSE
P14174	S6/S1	0.377582	0.1166	3.23828	14	0.00594985	0.370527	FALSE
Q05682	S8/S2	0.385501	0.119058	3.23793	14	0.00595396	0.370527	FALSE
P22307	S8/S4	0.325742	0.100613	3.23758	14	0.00595807	0.370527	FALSE
Q96F86	S8/S1	0.623999	0.192737	3.23757	14	0.00595829	0.370527	FALSE
P31943;P55795;P31942	S8/S4	0.360106	0.109754	3.28103	13	0.00596141	0.370527	FALSE
Q9BUR5	S5/S1	0.35191	0.108726	3.23667	14	0.00596895	0.370736	FALSE
P52435;Q9GZM3;Q9H1A7	S3/S2	0.559287	0.170541	3.27948	13	0.00597921	0.371113	FALSE
Q15050	S8/S1	0.288732	0.0892571	3.23484	14	0.00599071	0.371566	FALSE
O94763	S8/S3	0.404474	0.109196	3.70412	8	0.00600689	0.372224	FALSE
Q92733	S8/S2	0.548656	0.167438	3.27677	13	0.00601048	0.372224	FALSE
O94788	S7/S4	0.301004	0.0931067	3.23289	14	0.0060139	0.372224	FALSE
P49770	S7/S3	-0.344073	0.075357	-4.56591	5	0.00602431	0.372607	FALSE
P04181	S8/S4	0.179663	0.0555985	3.23144	14	0.00603131	0.37278	FALSE
Q7Z2W4	S8/S3	-0.494076	0.152995	-3.22937	14	0.0060562	0.374058	FALSE
Q96QV6;Q8IUE6;P16104	S6/S4	0.316483	0.0980328	3.22834	14	0.00606868	0.374568	FALSE
Q9NUU7;Q9UHL0	S8/S7	0.504373	0.0951602	5.30025	4	0.00608614	0.375304	FALSE
O75663	S6/S4	0.780137	0.238573	3.27002	13	0.00608907	0.375304	FALSE
P20674	S8/S6	0.269467	0.0835261	3.22615	14	0.00609519	0.375419	FALSE
P00921	S8/S5	-0.370645	0.114914	-3.22542	14	0.006104	0.375701	TRUE
O95456	S7/S1	0.421628	0.130863	3.22191	14	0.00614679	0.377875	FALSE
Q9Y6H1	S8/S3	0.573081	0.169575	3.37951	11	0.00614784	0.377875	FALSE
P46109	S8/S3	0.299497	0.0929909	3.22071	14	0.00616146	0.378449	FALSE
Q09028;Q16576	S8/S1	0.273045	0.0847936	3.22011	14	0.0061688	0.378522	FALSE
P04439	S7/S2	0.641973	0.199376	3.21992	14	0.00617119	0.378522	FALSE
Q9NP92	S6/S2	-0.686869	0.166482	-4.1258	6	0.006176	0.378556	FALSE
P62937	S8/S6	0.236917	0.0735978	3.21907	14	0.00618155	0.378634	FALSE
Q14157	S8/S4	0.268505	0.0834799	3.21641	14	0.00621438	0.380382	FALSE
Q5SRE5	S7/S5	-0.640642	0.189948	-3.37272	11	0.00622219	0.380597	FALSE
Q15075	S8/S1	0.235139	0.0731306	3.21533	14	0.00622773	0.380673	FALSE
Q14839	S3/S1	0.326054	0.101466	3.21343	14	0.00625127	0.381491	FALSE
P09429	S8/S2	0.209076	0.0650691	3.21314	14	0.00625497	0.381491	FALSE
O75940	S8/S3	0.323872	0.100803	3.21293	14	0.00625752	0.381491	FALSE
Q9Y2V2	S8/S4	0.495384	0.154188	3.21287	14	0.00625832	0.381491	FALSE
P35611	S8/S5	0.270976	0.0843606	3.21211	14	0.00626771	0.381801	FALSE
P22307	S8/S3	0.312952	0.0974553	3.21124	14	0.00627866	0.382205	FALSE
Q9NV06	S8/S3	-0.57385	0.15641	-3.66889	8	0.0063196	0.38422	FALSE
Q96P16;Q9NQG5	S8/S2	0.522272	0.162808	3.2079	14	0.00632043	0.38422	FALSE
P20674	S8/S1	0.27412	0.0854762	3.20697	14	0.00633218	0.38467	FALSE
P35659	S8/S1	0.250033	0.077981	3.20633	14	0.00634019	0.384807	FALSE
P68104;Q5VTE0	S8/S4	0.265946	0.0829501	3.2061	14	0.00634312	0.384807	FALSE
Q8WXF1	S8/S4	0.244268	0.0761976	3.20572	14	0.00634792	0.384835	FALSE
Q9Y2S0	S8/S4	0.786974	0.191927	4.10038	6	0.00635465	0.384979	FALSE
O43252	S5/S4	1.02318	0.149323	6.85212	3	0.00636297	0.385033	FALSE
P14174	S5/S1	0.373635	0.1166	3.20443	14	0.00636422	0.385033	FALSE
Q9BZX2	S6/S1	1.06338	0.322594	3.29635	12	0.00638375	0.385878	FALSE
Q14683	S7/S4	0.204756	0.06394	3.20231	14	0.00639112	0.385878	FALSE
Q96PZ0	S4/S1	-0.892671	0.232589	-3.83798	7	0.00639125	0.385878	FALSE
Q15233;Q8WXF1	S8/S4	-1.01989	0.297009	-3.43386	10	0.00639697	0.385961	FALSE
O75380	S8/S1	0.311304	0.0973042	3.19928	14	0.00642972	0.387493	FALSE
P62851	S8/S4	0.32033	0.100129	3.19917	14	0.00643111	0.387493	FALSE
Q5TC12	S5/S2	0.640115	0.190882	3.35347	11	0.00643794	0.387641	FALSE
Q9BPW8;O75323	S4/S3	-0.557838	0.169486	-3.29135	12	0.00644322	0.387696	FALSE
O75475	S8/S5	0.270301	0.0845282	3.19776	14	0.00644917	0.38779	FALSE
P33240;Q9H0L4	S8/S1	0.351096	0.109815	3.19715	14	0.006457	0.38798	FALSE
A6NHG4;P30046	S4/S3	-0.288089	0.0901169	-3.19684	14	0.00646108	0.38798	FALSE
P16949	S8/S6	0.298323	0.0933393	3.19611	14	0.00647035	0.388179	FALSE
P51532	S4/S3	-0.466132	0.145864	-3.19566	14	0.00647624	0.388179	FALSE
Q9P289;O00506	S8/S6	-0.475142	0.0912214	-5.20867	4	0.00647753	0.388179	FALSE
Q9NQ50	S8/S6	0.464168	0.138583	3.34938	11	0.00648466	0.388343	FALSE
Q13200	S8/S3	0.202248	0.0633297	3.19357	14	0.00650313	0.388727	FALSE
O43143;O60231;Q14562	S5/S4	0.486946	0.150487	3.23581	13	0.00650345	0.388727	FALSE
P07108	S8/S4	0.46764	0.146436	3.19349	14	0.00650421	0.388727	FALSE
Q9BY67	S8/S3	-0.354526	0.111045	-3.19262	14	0.00651543	0.389135	FALSE
P63165	S8/S5	0.435163	0.13638	3.19081	14	0.00653901	0.39028	FALSE
Q96JM3	S8/S6	0.338084	0.106021	3.18884	14	0.00656457	0.391468	FALSE
O95757;P34932	S8/S2	-0.522673	0.163942	-3.18816	14	0.00657345	0.391468	FALSE
A6NMB1	S2/S1	1.47247	0.217357	6.77442	3	0.00657346	0.391468	FALSE
Q5SRE5	S6/S5	-0.6347	0.189948	-3.34144	11	0.00657658	0.391468	FALSE
Q9BQ39	S8/S3	-0.288147	0.0904322	-3.18633	14	0.00659744	0.392342	FALSE
P63000;P60763	S5/S1	-0.62519	0.190702	-3.27836	12	0.00660012	0.392342	FALSE
Q9UMY4;O60493	S5/S1	0.565748	0.177695	3.18382	14	0.00663045	0.393017	FALSE
P07108	S8/S6	0.497746	0.156341	3.18372	14	0.00663177	0.393017	FALSE
Q9H8H0	S8/S1	0.53681	0.16642	3.22562	13	0.00663222	0.393017	FALSE
Q3ZAQ7	S8/S6	-1.29839	0.192271	-6.75295	3	0.00663322	0.393017	FALSE
Q9Y3D5	S7/S2	0.464998	0.141957	3.27563	12	0.00663366	0.393017	FALSE
Q9UBI6	S7/S4	0.392238	0.123247	3.18254	14	0.0066474	0.393514	FALSE
P54707;P05023;P50993;P13637;Q13733;P20648	S8/S2	-0.65579	0.206094	-3.18199	14	0.00665463	0.393514	FALSE
P11182	S8/S1	0.877216	0.130053	6.74507	3	0.00665535	0.393514	FALSE
P42285	S7/S6	0.235112	0.0739026	3.18138	14	0.0066628	0.393691	FALSE
Q13642	S5/S3	-0.255878	0.0804552	-3.18038	14	0.00667597	0.394147	FALSE
Q9BXW9	S7/S5	0.524606	0.164964	3.18012	14	0.0066794	0.394147	FALSE
P05023;P50993;Q13733	S8/S4	-0.525192	0.163036	-3.22132	13	0.00668739	0.394356	FALSE
Q5JTH9	S8/S1	0.269179	0.0846974	3.17813	14	0.00670594	0.395187	FALSE
Q13015	S8/S3	0.9858	0.289486	3.40535	10	0.0067105	0.395193	FALSE
Q04724;Q04725;Q04726;Q04727	S7/S3	0.943842	0.140376	6.72365	3	0.00671598	0.395253	FALSE
P00367	S8/S2	-0.301717	0.0949736	-3.17685	14	0.00672297	0.395401	FALSE
P06241;P12931;P07947	S5/S4	-0.0673996	0.00556405	-12.1134	2	0.00674614	0.396501	FALSE
A6NHQ2	S8/S4	-0.47812	0.150604	-3.17468	14	0.00675208	0.396587	FALSE
Q58FF8;Q58FF7;Q58FG0;P07900;P08238	S8/S5	-0.499582	0.157408	-3.17381	14	0.00676376	0.396877	FALSE
P25325	S8/S6	0.344832	0.108663	3.17341	14	0.00676922	0.396877	FALSE
Q86X55	S8/S1	0.652561	0.205655	3.17308	14	0.00677358	0.396877	FALSE
Q9UHA4	S8/S1	0.491812	0.155	3.17298	14	0.00677493	0.396877	FALSE
Q96PZ0	S4/S2	-0.869835	0.229426	-3.79136	7	0.00679083	0.397293	FALSE
Q92733	S8/S4	0.472962	0.147205	3.21295	13	0.00679604	0.397293	FALSE
Q14839	S4/S3	-0.341031	0.107542	-3.17113	14	0.00679992	0.397293	FALSE
Q05519	S8/S4	0.3053	0.0962748	3.17113	14	0.00679995	0.397293	FALSE
Q9UKV3	S8/S6	0.244598	0.0771431	3.17071	14	0.0068056	0.397361	FALSE
Q9NZM5	S7/S5	0.792198	0.196345	4.03473	6	0.00684344	0.399161	FALSE
Q9H0C8	S8/S5	0.640182	0.202092	3.16777	14	0.00684544	0.399161	FALSE
O43347	S8/S2	0.464795	0.11531	4.03083	6	0.00687384	0.400321	FALSE
P16989	S8/S7	0.26414	0.0834401	3.16562	14	0.0068748	0.400321	FALSE
P62995	S3/S1	0.221038	0.069838	3.16501	14	0.00688323	0.400321	FALSE
Q9NP92	S6/S1	-0.575353	0.142782	-4.0296	6	0.0068834	0.400321	FALSE
P42166;P42167	S7/S4	0.270762	0.0855717	3.16415	14	0.00689488	0.400694	FALSE
P51610;Q9Y5Z7	S8/S4	0.402076	0.118665	3.38833	10	0.00690524	0.400694	FALSE
Q9UKX7	S8/S2	0.309495	0.0978375	3.16335	14	0.00690586	0.400694	FALSE
P06280	S8/S4	0.205988	0.0651273	3.16284	14	0.00691285	0.400694	FALSE
Q9BUJ2;Q00839	S7/S4	0.459539	0.145301	3.16266	14	0.00691533	0.400694	FALSE
Q9H3K6	S8/S4	0.319899	0.101159	3.16233	14	0.00691993	0.400694	FALSE
Q15785	S8/S6	0.356452	0.112725	3.16215	14	0.00692239	0.400694	FALSE
Q13765;Q9BZK3	S5/S2	0.39537	0.125042	3.16189	14	0.00692598	0.400694	FALSE
Q07866	S8/S4	0.310524	0.0982452	3.1607	14	0.00694241	0.400964	FALSE
P30086	S8/S6	0.238053	0.0753183	3.16063	14	0.00694337	0.400964	FALSE
P32969	S8/S2	0.290667	0.0919666	3.16057	14	0.00694421	0.400964	FALSE
P12235;P05141;P12236;Q9H0C2	S8/S4	0.385298	0.121961	3.1592	14	0.00696319	0.401798	FALSE
Q3YEC7	S8/S4	0.597382	0.189121	3.15873	14	0.00696961	0.401888	FALSE
Q15365	S8/S5	0.226713	0.0717804	3.15843	14	0.00697383	0.401888	FALSE
O15212	S8/S7	0.337037	0.106733	3.15776	14	0.00698304	0.402158	FALSE
P20042	S8/S1	0.29011	0.0918924	3.15706	14	0.00699279	0.402378	FALSE
P12270	S8/S7	0.209149	0.0662527	3.15683	14	0.00699594	0.402378	FALSE
Q96A35	S8/S1	1.32606	0.351965	3.76759	7	0.007005	0.402638	FALSE
Q15233;Q8WXF1	S5/S4	-1.00349	0.297009	-3.37864	10	0.00701863	0.402929	FALSE
P25398	S8/S2	0.237767	0.0753578	3.15517	14	0.00701915	0.402929	FALSE
P22415;Q15853	S8/S1	1.00273	0.227959	4.39875	5	0.0070301	0.403013	FALSE
Q14677	S8/S4	0.367581	0.116541	3.15408	14	0.00703441	0.403013	FALSE
P46109	S8/S5	0.27907	0.0884853	3.15386	14	0.0070375	0.403013	FALSE
Q5SY16	S7/S5	0.323471	0.102567	3.15376	14	0.00703881	0.403013	FALSE
Q9Y450	S6/S5	-0.645549	0.195501	-3.30203	11	0.00705256	0.403539	FALSE
Q96PK6	S8/S4	0.243873	0.0773635	3.1523	14	0.00705924	0.403661	FALSE
Q9HAF1	S5/S1	-0.523632	0.130753	-4.00474	6	0.00708063	0.404545	FALSE
P31943;P52597	S8/S1	0.309986	0.0983911	3.15055	14	0.00708395	0.404545	FALSE
O60739	S6/S4	-0.617616	0.0936152	-6.59739	3	0.00708845	0.404545	FALSE
O43143;O60231;Q14562	S6/S5	-0.53998	0.169234	-3.19074	13	0.00709296	0.404545	FALSE
P50225;P50226;P50224	S7/S6	0.711965	0.219832	3.23867	12	0.00710408	0.404834	FALSE
P62191	S8/S7	-0.228231	0.0724795	-3.1489	14	0.00710716	0.404834	FALSE
O75940	S8/S7	0.328118	0.104222	3.14825	14	0.00711641	0.405101	FALSE
Q49A26	S7/S1	0.453179	0.0893807	5.07021	4	0.00712938	0.405547	FALSE
O95456	S7/S4	0.411788	0.130863	3.14672	14	0.00713809	0.405547	FALSE
Q9NZJ7	S8/S1	-0.795817	0.23626	-3.3684	10	0.00714063	0.405547	FALSE
Q9Y6M1	S8/S4	0.284296	0.0903559	3.1464	14	0.00714256	0.405547	FALSE
O14530	S6/S2	0.56535	0.0480701	11.7609	2	0.00715215	0.405832	FALSE
Q9NQG5	S8/S1	0.366797	0.116617	3.14533	14	0.00715783	0.405894	FALSE
Q9BV86	S8/S4	-0.675567	0.214823	-3.14477	14	0.0071658	0.406086	FALSE
O43819	S8/S2	-0.447339	0.102195	-4.37733	5	0.00717255	0.406209	FALSE
P55786	S8/S2	0.264914	0.0842659	3.14378	14	0.0071798	0.40636	FALSE
Q8NDD1	S8/S6	0.643066	0.127109	5.05919	4	0.00718463	0.406374	FALSE
P84090	S8/S6	0.323297	0.102864	3.14295	14	0.00719168	0.406375	FALSE
P84090	S8/S1	0.32046	0.101966	3.1428	14	0.00719381	0.406375	FALSE
P12532	S8/S4	0.292602	0.0931352	3.14169	14	0.0072097	0.406737	FALSE
O95292	S7/S5	-0.309213	0.0984297	-3.14146	14	0.00721308	0.406737	FALSE
P11182	S5/S1	0.866202	0.132108	6.55679	3	0.00721399	0.406737	FALSE
P38159;Q96E39;O75526;Q8N7X1	S8/S3	0.363453	0.115731	3.14051	14	0.00722663	0.406982	FALSE
Q8ND56	S8/S1	0.33083	0.105345	3.14045	14	0.00722752	0.406982	FALSE
Q9UPN6	S6/S2	-0.672364	0.204546	-3.2871	11	0.00724188	0.407422	FALSE
Q8WU90	S6/S2	0.359636	0.11456	3.13927	14	0.00724453	0.407422	FALSE
P35659	S8/S4	0.240741	0.0767096	3.13834	14	0.0072579	0.407847	FALSE
Q3ZAQ7	S8/S5	-1.08919	0.166511	-6.54125	3	0.00726282	0.407847	FALSE
Q9BZJ0	S6/S1	0.390685	0.12451	3.13779	14	0.0072659	0.407847	FALSE
Q8IX90	S8/S1	-2.34269	0.46468	-5.04152	4	0.00727431	0.408061	FALSE
Q13576	S8/S3	-0.697709	0.159969	-4.36152	5	0.00727982	0.408083	FALSE
P56537	S6/S1	0.206533	0.0658517	3.13634	14	0.00728685	0.408083	FALSE
P10606	S8/S1	0.255292	0.081401	3.13622	14	0.00728851	0.408083	FALSE
P62834;P61224;A6NIZ1	S8/S1	-0.326095	0.104004	-3.1354	14	0.00730046	0.408494	FALSE
Q8IYD1	S8/S4	0.587695	0.187466	3.13494	14	0.00730708	0.408606	FALSE
Q16851	S5/S3	-0.711132	0.220755	-3.22137	12	0.00733587	0.409958	FALSE
P47902;Q99626;O14627;A6NMT0;Q6ZNG2;Q07687;O60479;Q14549;P52951;Q9H4S2;Q9BZM3;Q9NP08;A6NHT5;P31260;P31270;P49639;O43365;Q00056;P20719;P31267;P31268;P31269;P14653;P14651;P17483;P09067;P17509;P09629;P17481;P17482;Q9NYD6;O43248;P31275;P09017;Q00444;P09630;P31273;P31274;P28358;P31277;P35452;Q9GZZ0;P31249;P09016;P13378;P28356;P50219;P28360;P35548;Q15270;Q9UD57;Q8TAU0;P52952;A6NCS4;Q99801;P78367;P52945	S8/S7	0.575615	0.183778	3.13212	14	0.00734824	0.410276	FALSE
P06730	S7/S4	0.285144	0.091056	3.13153	14	0.00735685	0.410276	FALSE
Q15417	S8/S6	0.288376	0.0921026	3.13103	14	0.00736412	0.410276	FALSE
P20042	S8/S5	0.278063	0.0888099	3.13099	14	0.00736471	0.410276	FALSE
O60216;Q9H4I0	S8/S2	0.390425	0.124725	3.1303	14	0.00737483	0.410276	FALSE
P38159;Q8IZ40;Q96E39	S7/S4	0.52605	0.152907	3.44032	9	0.00738682	0.410276	FALSE
Q92820	S8/S2	0.353873	0.11308	3.1294	14	0.007388	0.410276	FALSE
Q9HCN8	S5/S4	0.41133	0.131462	3.12889	14	0.00739545	0.410276	FALSE
Q13243	S8/S2	0.451798	0.144406	3.12867	14	0.00739874	0.410276	FALSE
P51991	S8/S4	0.281331	0.0899272	3.12843	14	0.00740222	0.410276	FALSE
P61313	S8/S2	-0.229028	0.0732122	-3.12827	14	0.00740455	0.410276	FALSE
Q9UMX5	S8/S5	0.309881	0.0990581	3.12827	14	0.00740455	0.410276	FALSE
O75821	S8/S3	0.360474	0.115232	3.12823	14	0.00740519	0.410276	FALSE
P49755	S8/S2	-0.581698	0.185956	-3.12815	14	0.00740637	0.410276	FALSE
Q9Y5J9	S8/S1	0.348954	0.111567	3.12776	14	0.00741207	0.410335	FALSE
Q8N2F6	S4/S3	-0.584909	0.164387	-3.55812	8	0.00742099	0.410573	FALSE
Q02539;P16403;P16402;P10412;P16401;P22492	S8/S4	-0.63191	0.19309	-3.27263	11	0.00743044	0.410839	FALSE
P52597	S8/S4	0.203777	0.065235	3.12374	14	0.00747163	0.412391	FALSE
O95793	S8/S5	0.221289	0.070842	3.1237	14	0.00747216	0.412391	FALSE
Q9BRP8	S8/S6	0.477828	0.15297	3.12368	14	0.00747246	0.412391	FALSE
O60739;P41567	S8/S5	0.272072	0.0871324	3.12252	14	0.00748973	0.413086	FALSE
Q9BW27	S8/S7	-0.548	0.175517	-3.1222	14	0.00749447	0.413091	FALSE
Q9UMY4	S8/S1	0.54265	0.171652	3.16134	13	0.00750603	0.413471	FALSE
Q5SRE5	S5/S3	0.604045	0.185089	3.26354	11	0.00755138	0.41542	FALSE
P05204;O00479	S8/S1	-2.83968	0.828802	-3.42625	9	0.00755289	0.41542	FALSE
Q96AE4	S8/S2	0.24603	0.0789045	3.11808	14	0.00755614	0.41542	FALSE
O75947	S8/S2	0.248214	0.0796118	3.11781	14	0.00756016	0.41542	FALSE
P08238	S8/S3	-0.186247	0.0597544	-3.11687	14	0.0075743	0.415923	FALSE
Q00266;P31153	S5/S4	0.472585	0.151636	3.11657	14	0.0075787	0.415923	FALSE
P43003	S8/S3	-1.20123	0.278208	-4.31773	5	0.0075869	0.416115	FALSE
P60510	S4/S1	0.823699	0.208906	3.94292	6	0.00759908	0.416471	FALSE
P83916;Q13185	S8/S4	-0.968658	0.310968	-3.11498	14	0.00760278	0.416471	FALSE
Q13885;Q9BVA1;Q13509;P04350;P68371;P07437;Q9BUF5;A6NNZ2;Q3ZCM7	S8/S4	-0.415495	0.133423	-3.11412	14	0.0076157	0.416921	FALSE
Q12792;Q6IBS0	S8/S7	0.950126	0.0834302	11.3883	2	0.00762248	0.417034	FALSE
Q92804	S8/S1	-0.469686	0.150883	-3.11292	14	0.00763387	0.4174	FALSE
O95400	S8/S2	0.683691	0.200034	3.41788	9	0.00765358	0.417996	FALSE
P84103;Q16629	S8/S4	0.664243	0.213474	3.11159	14	0.0076542	0.417996	FALSE
Q9NS69	S5/S3	-0.463232	0.148902	-3.11099	14	0.0076632	0.41823	FALSE
Q9P035	S7/S1	0.278613	0.0895836	3.11009	14	0.00767697	0.418697	FALSE
Q8WUH6	S8/S4	0.387471	0.124599	3.10974	14	0.00768224	0.418697	FALSE
P06241;P12931;P07947	S6/S4	-0.0630846	0.00556405	-11.3379	2	0.00768958	0.418697	FALSE
Q9NP92	S7/S6	0.542583	0.137974	3.93249	6	0.00769066	0.418697	FALSE
P57735;P62491;Q15907	S8/S2	0.941485	0.289494	3.25218	11	0.00770538	0.419241	FALSE
P63220	S8/S5	0.258416	0.0831561	3.1076	14	0.00771496	0.419505	FALSE
Q13885;Q9BVA1;P68371	S8/S1	-1.33	0.268376	-4.95574	4	0.00772949	0.420037	FALSE
P23528;Q9Y281;P60981	S8/S6	0.454532	0.146362	3.10553	14	0.00774682	0.42072	FALSE
O00584	S4/S3	0.95765	0.243982	3.92509	6	0.00775644	0.420985	FALSE
O60684	S6/S1	0.631809	0.200986	3.14355	13	0.00776745	0.421257	FALSE
A8MWD9;P62308	S8/S3	-0.389797	0.12559	-3.10372	14	0.00777476	0.421257	FALSE
Q15427	S8/S3	-0.391518	0.126147	-3.10366	14	0.00777571	0.421257	FALSE
Q58FF8;Q58FF7;Q58FG0;P07900;P08238	S8/S6	-0.488392	0.157408	-3.10272	14	0.00779017	0.421489	FALSE
O43143;O60231;Q14562	S5/S1	0.472807	0.150487	3.14185	13	0.00779291	0.421489	FALSE
A6NL28;P06753;P67936	S5/S1	-0.948771	0.292314	-3.24572	11	0.00779425	0.421489	FALSE
O75947	S8/S7	0.242934	0.0783135	3.10208	14	0.00780016	0.421518	FALSE
O00461	S7/S6	0.354594	0.0904758	3.91921	6	0.00780907	0.421518	FALSE
O43819	S8/S1	-0.4381	0.102195	-4.28693	5	0.00781186	0.421518	FALSE
P16403	S5/S3	-0.474062	0.152864	-3.1012	14	0.00781382	0.421518	FALSE
Q9NT62	S4/S2	-0.643079	0.194079	-3.3135	10	0.00783291	0.422211	FALSE
P63220	S8/S6	0.275282	0.0888227	3.09924	14	0.0078443	0.422211	FALSE
P43307	S5/S1	0.340884	0.109996	3.09907	14	0.00784689	0.422211	FALSE
P63165	S8/S7	0.41936	0.135322	3.09899	14	0.00784817	0.422211	FALSE
O00159	S7/S6	-0.435833	0.128123	-3.40169	9	0.00785231	0.422211	FALSE
Q8IXM3	S8/S3	-0.69436	0.188704	-3.67963	7	0.0078635	0.422211	FALSE
O43852	S8/S5	0.248106	0.0800893	3.09787	14	0.00786557	0.422211	FALSE
O00330	S4/S2	0.551861	0.17031	3.24033	11	0.00786936	0.422211	FALSE
P49770	S6/S2	0.30978	0.0723922	4.2792	5	0.00786953	0.422211	FALSE
P56134	S8/S3	-1.0047	0.324378	-3.0973	14	0.00787448	0.42222	FALSE
P23193;Q15560	S8/S3	0.407605	0.131683	3.09536	14	0.00790492	0.423597	FALSE
Q9Y371	S7/S4	0.459643	0.148524	3.09474	14	0.00791466	0.42375	FALSE
P34931;P08107;P17066	S7/S1	-0.500563	0.159739	-3.13362	13	0.00791735	0.42375	FALSE
Q4G0J3	S8/S3	0.544478	0.17606	3.09256	14	0.00794891	0.42497	FALSE
O75874	S8/S3	-0.317793	0.102762	-3.09251	14	0.00794973	0.42497	FALSE
O43148	S5/S2	1.28713	0.398061	3.23351	11	0.00796531	0.425319	FALSE
P52435;Q9GZM3;Q9H1A7	S5/S3	-0.596887	0.190671	-3.13045	13	0.00796585	0.425319	FALSE
P98175	S8/S2	0.271084	0.0877282	3.09005	14	0.00798875	0.425902	FALSE
Q9BTV4	S6/S5	0.304288	0.0984744	3.09003	14	0.00798911	0.425902	FALSE
P23588	S8/S5	0.372659	0.120608	3.08983	14	0.00799225	0.425902	FALSE
P08237	S4/S3	-0.416275	0.134744	-3.08938	14	0.00799933	0.425902	FALSE
O60888	S8/S6	0.240947	0.0779942	3.08929	14	0.0080008	0.425902	FALSE
A5YKK6	S7/S1	0.63842	0.206688	3.08881	14	0.00800845	0.426054	FALSE
Q9Y3Z3	S6/S3	-0.801032	0.252509	-3.17229	12	0.00803544	0.427233	FALSE
O43819	S8/S3	-0.410008	0.0963499	-4.2554	5	0.00805015	0.427758	FALSE
Q9P035	S7/S4	0.271296	0.0879157	3.08586	14	0.00805544	0.427783	FALSE
Q8TDP1	S8/S4	0.418091	0.135515	3.0852	14	0.008066	0.428038	FALSE
O60828	S8/S3	0.283597	0.091929	3.08496	14	0.0080699	0.428038	FALSE
P38159;Q96E39;O75526;Q8N7X1	S8/S5	0.356853	0.115731	3.08348	14	0.00809362	0.428798	FALSE
Q9BVJ6	S8/S5	0.283468	0.0919319	3.08346	14	0.0080939	0.428798	FALSE
P49959	S8/S4	0.411504	0.133531	3.08171	14	0.00812208	0.430034	FALSE
P55263	S8/S6	-0.727423	0.236072	-3.08136	14	0.00812781	0.43008	FALSE
O75380	S6/S1	0.276348	0.0896951	3.08097	14	0.00813404	0.430153	FALSE
P46013	S8/S5	0.258904	0.08405	3.08036	14	0.00814393	0.430329	FALSE
Q15257	S8/S2	0.916934	0.278685	3.29021	10	0.00814708	0.430329	FALSE
Q12872	S8/S3	-0.235191	0.0481949	-4.88	4	0.00816063	0.430788	FALSE
P22392	S6/S3	-0.472052	0.153312	-3.07902	14	0.00816565	0.430797	FALSE
P54652;P17066;P11142	S8/S3	-0.307695	0.0999572	-3.07827	14	0.00817777	0.431179	FALSE
Q9NP66	S8/S3	0.404015	0.131291	3.07726	14	0.00819427	0.431792	FALSE
P68371	S8/S4	0.536266	0.166746	3.21606	11	0.00821646	0.432704	FALSE
O00461	S7/S3	0.440461	0.113706	3.87369	6	0.00823057	0.43319	FALSE
O00429	S3/S1	0.250828	0.0816056	3.07367	14	0.00825286	0.434008	FALSE
P04080	S6/S3	-0.231107	0.0752002	-3.07323	14	0.00826005	0.434008	FALSE
Q92917	S8/S4	0.401613	0.130683	3.07318	14	0.00826081	0.434008	FALSE
Q08170	S6/S2	-0.379197	0.123415	-3.07254	14	0.00827138	0.434306	FALSE
P49790	S8/S6	0.220118	0.0716643	3.07152	14	0.00828812	0.434523	FALSE
Q14676	S8/S1	0.216798	0.0705835	3.07151	14	0.00828834	0.434523	FALSE
Q9UKV3	S8/S4	0.238349	0.077603	3.07139	14	0.00829021	0.434523	FALSE
Q9NSD9	S5/S4	0.224452	0.0730911	3.07085	14	0.00829918	0.434668	FALSE
P01892;P04439;P13746;P30447;P05534;P18462;P30450;P30512;P16188;P16189;P10314;P16190;P30453;P30456;P30457;P01891;P10316;P30459	S8/S1	-0.781927	0.224603	-3.48138	8	0.00830279	0.434668	FALSE
Q9Y6Y8	S5/S1	0.503421	0.159617	3.15394	12	0.00831391	0.434849	FALSE
P05387	S8/S2	0.247609	0.080659	3.06982	14	0.00831606	0.434849	FALSE
Q92572	S8/S6	-0.524601	0.170927	-3.06916	14	0.0083271	0.435146	FALSE
Q8TCJ2	S8/S1	-0.848404	0.243928	-3.4781	8	0.00834288	0.435146	FALSE
P25398	S8/S1	0.233205	0.0760127	3.06798	14	0.00834658	0.435146	FALSE
Q15424;Q14151	S8/S6	0.22149	0.0721943	3.06797	14	0.00834669	0.435146	FALSE
A6NHQ2	S8/S1	-0.462048	0.150604	-3.06796	14	0.00834689	0.435146	FALSE
P09429	S8/S7	0.193733	0.0631525	3.0677	14	0.00835121	0.435146	FALSE
Q32MZ4	S8/S1	0.429232	0.139943	3.0672	14	0.00835948	0.435234	FALSE
Q5SRE5	S5/S1	0.594254	0.185387	3.20549	11	0.00837251	0.435234	FALSE
O75400	S3/S1	0.317518	0.103548	3.06639	14	0.00837296	0.435234	FALSE
P56270	S8/S5	0.480685	0.156764	3.06629	14	0.00837459	0.435234	FALSE
Q07666;Q5VWX1	S8/S4	-1.11336	0.306556	-3.63183	7	0.00837744	0.435234	FALSE
Q13330;Q9BTC8	S7/S1	-0.493889	0.159166	-3.10298	13	0.00839845	0.43607	FALSE
Q9NZJ7	S5/S1	-0.772961	0.23626	-3.27166	10	0.00840665	0.43624	FALSE
Q9UKV3	S8/S1	0.238652	0.0778927	3.06386	14	0.00841515	0.436426	FALSE
Q14847	S8/S4	0.348477	0.11375	3.06354	14	0.00842044	0.436427	FALSE
Q9P289;O00506	S3/S2	0.503189	0.104053	4.83592	4	0.00842501	0.436427	FALSE
Q9NVT9	S8/S3	-0.805683	0.256138	-3.1455	12	0.00844517	0.437129	FALSE
P09012	S8/S2	0.26825	0.0876098	3.06187	14	0.00844844	0.437129	FALSE
P06744;Q8N196	S6/S3	-0.2136	0.0689352	-3.09856	13	0.00847027	0.438003	FALSE
Q05519	S7/S1	0.265259	0.0867328	3.05834	14	0.00850775	0.439437	FALSE
Q5TC12	S8/S1	0.512805	0.160429	3.19647	11	0.00850792	0.439437	FALSE
P63000;P15153	S8/S6	-0.94607	0.196235	-4.82112	4	0.0085161	0.439512	FALSE
Q9H6F5	S7/S4	0.308618	0.100933	3.05766	14	0.0085193	0.439512	FALSE
Q00266;P31153	S5/S3	0.460467	0.150622	3.05709	14	0.00852886	0.439561	FALSE
Q07666;Q5VWX1	S5/S4	-1.14836	0.317411	-3.61791	7	0.00853383	0.439561	FALSE
A6NHG4;P30046	S8/S4	0.285191	0.0932996	3.05673	14	0.00853511	0.439561	FALSE
P39687;O43423	S4/S1	0.30373	0.0981656	3.09406	13	0.00854386	0.439655	FALSE
Q9NPA8	S8/S5	0.371867	0.121715	3.05523	14	0.00856042	0.439655	FALSE
Q16740	S7/S2	-0.451024	0.145838	-3.09264	13	0.00856723	0.439655	FALSE
Q96QV6;Q8IUE6;P16104	S8/S5	0.294147	0.0962898	3.0548	14	0.00856772	0.439655	FALSE
Q5JTH9	S8/S2	0.254435	0.0832981	3.05452	14	0.00857263	0.439655	FALSE
P49959	S8/S1	0.406518	0.133092	3.05442	14	0.00857427	0.439655	FALSE
Q9UHD9	S8/S4	0.800919	0.250915	3.19199	11	0.00857608	0.439655	FALSE
Q9H0B6	S8/S4	0.525376	0.167467	3.13719	12	0.00857663	0.439655	FALSE
Q8IXM3	S8/S4	-0.723094	0.200151	-3.61275	7	0.00859267	0.440223	FALSE
Q92615	S8/S4	0.390307	0.127862	3.05257	14	0.00860584	0.44047	FALSE
Q9H6F5	S8/S2	0.31997	0.10483	3.05228	14	0.00861068	0.44047	FALSE
Q86V81	S8/S6	0.259704	0.0851035	3.05163	14	0.00862194	0.44047	FALSE
P49792;P0DJD0;P0DJD1;A6NKT7;Q99666;O14715	S8/S7	0.569937	0.186799	3.05107	14	0.00863149	0.44047	FALSE
Q8IZP0	S3/S1	0.297075	0.0973835	3.05056	14	0.00864012	0.44047	FALSE
Q92882	S8/S5	0.488626	0.160181	3.05047	14	0.00864179	0.44047	FALSE
P21926	S5/S2	0.548074	0.17494	3.13293	12	0.00864473	0.44047	FALSE
P62834;P61224;A6NIZ1	S8/S4	-0.3042	0.0997308	-3.05021	14	0.0086462	0.44047	FALSE
Q9UQE7	S4/S3	-0.202661	0.0664431	-3.05015	14	0.00864721	0.44047	FALSE
O95232	S8/S3	-0.283796	0.0930496	-3.04994	14	0.0086508	0.44047	FALSE
Q92747	S4/S1	1.13564	0.328931	3.45251	8	0.00866268	0.44047	FALSE
Q96A35	S8/S7	0.941374	0.261032	3.60636	7	0.00866605	0.44047	FALSE
Q13435	S8/S6	0.247428	0.0811706	3.04825	14	0.00867996	0.44047	FALSE
Q92615	S8/S2	0.381209	0.125068	3.04801	14	0.00868397	0.44047	FALSE
P04908;Q93077;P20671;Q96KK5;Q99878;P0C0S8;Q6FI13;Q16777;Q7L7L0;Q9BTM1	S8/S6	0.279556	0.0917232	3.04782	14	0.00868726	0.44047	FALSE
Q96PZ0	S4/S3	-0.815632	0.226287	-3.60441	7	0.00868858	0.44047	FALSE
Q9Y2R9	S3/S1	0.627946	0.200624	3.12996	12	0.00869245	0.44047	FALSE
O43148	S3/S2	1.24751	0.391769	3.18429	11	0.00869442	0.44047	FALSE
O00560	S8/S4	0.397708	0.130507	3.04741	14	0.00869442	0.44047	FALSE
Q96M27	S3/S1	0.297909	0.0965721	3.08484	13	0.00869689	0.44047	FALSE
Q9Y2R0	S8/S2	-0.618079	0.194153	-3.18347	11	0.00870727	0.440744	FALSE
Q86V81	S8/S4	0.261246	0.0857657	3.04604	14	0.00871809	0.44104	FALSE
P68402	S6/S1	0.422412	0.13873	3.04486	14	0.0087385	0.441766	FALSE
Q14103;Q99729	S7/S3	-1.98148	0.575054	-3.44574	8	0.00874952	0.441766	FALSE
Q9UQN3	S8/S5	0.763119	0.244115	3.12606	12	0.00875569	0.441766	FALSE
Q8NFH4	S6/S2	0.341096	0.11207	3.04359	14	0.00876047	0.441766	FALSE
Q9BUF5	S8/S7	-0.694991	0.228353	-3.0435	14	0.00876216	0.441766	FALSE
Q6P161	S8/S3	0.694507	0.228214	3.04323	14	0.00876679	0.441766	FALSE
P31483;Q01085	S8/S3	1.37256	0.398494	3.44436	8	0.00876734	0.441766	FALSE
O14979	S8/S5	0.259054	0.0851376	3.04277	14	0.00877478	0.44189	FALSE
Q9H6F5	S8/S6	0.317045	0.104227	3.04186	14	0.00879066	0.442356	FALSE
P09012	S8/S6	0.256497	0.0843347	3.04141	14	0.00879844	0.442356	FALSE
O14519	S7/S1	0.903524	0.147811	6.11271	3	0.008799	0.442356	FALSE
P62834;P61224;A6NIZ1	S8/S2	-0.314432	0.103409	-3.04067	14	0.00881139	0.442512	FALSE
O60831	S8/S1	-0.368696	0.121257	-3.04063	14	0.0088121	0.442512	FALSE
P04908;Q93077;Q7L7L0	S5/S1	0.414952	0.136536	3.03914	14	0.00883813	0.443568	FALSE
Q9Y6M1	S8/S3	0.270528	0.0890404	3.03827	14	0.00885356	0.444014	FALSE
Q8WWM7	S8/S4	0.289187	0.0951877	3.03807	14	0.00885703	0.444014	FALSE
Q14103;Q99729	S7/S4	-1.78191	0.518819	-3.43455	8	0.00889501	0.445517	FALSE
Q8WZA0	S7/S4	0.52605	0.162453	3.23816	10	0.00889706	0.445517	FALSE
P12235;P05141;P12236;Q9H0C2	S8/S1	0.381856	0.125817	3.03501	14	0.00891099	0.445962	FALSE
P42166;P42167	S8/S4	0.261009	0.0860088	3.03468	14	0.00891683	0.446002	FALSE
Q9BRP8	S8/S1	0.462948	0.152607	3.03359	14	0.00893602	0.446552	FALSE
Q13263	S8/S4	0.256844	0.0846696	3.03349	14	0.00893789	0.446552	FALSE
O94788	S8/S7	-0.332578	0.109656	-3.03294	14	0.00894763	0.446787	FALSE
Q8N5M9	S8/S4	-0.385446	0.127106	-3.03247	14	0.0089559	0.446948	FALSE
Q92797	S8/S2	0.321782	0.10613	3.03197	14	0.00896481	0.447141	FALSE
P12235	S7/S5	0.68036	0.205061	3.31785	9	0.00897104	0.4472	FALSE
Q96DG6	S8/S5	-0.374447	0.123536	-3.03109	14	0.00898056	0.447296	FALSE
O00461	S2/S1	0.319951	0.0842299	3.79855	6	0.00898307	0.447296	FALSE
P62701	S3/S1	0.286397	0.0945163	3.03013	14	0.00899754	0.447498	FALSE
Q96QD8	S6/S2	0.590187	0.194773	3.03013	14	0.00899756	0.447498	FALSE
Q9UPN6	S4/S2	-0.67366	0.212874	-3.16459	11	0.00900493	0.447498	FALSE
Q6PL18;Q9ULI0	S8/S6	0.448251	0.141652	3.16445	11	0.00900731	0.447498	FALSE
P46109	S8/S1	0.265824	0.0877693	3.02867	14	0.0090237	0.447711	FALSE
Q58FF7;P07900;P08238	S8/S4	-0.378583	0.125006	-3.02852	14	0.00902632	0.447711	FALSE
P12277	S8/S1	-0.224735	0.0742069	-3.0285	14	0.00902676	0.447711	FALSE
O43148	S6/S2	1.12448	0.35553	3.16284	11	0.00903318	0.447779	FALSE
Q9NP97	S8/S6	0.296615	0.0979686	3.02765	14	0.00904192	0.447962	FALSE
Q9NV06	S8/S7	-0.561987	0.164208	-3.4224	8	0.00905581	0.448399	FALSE
P61221	S8/S3	-0.228196	0.0754052	-3.02626	14	0.00906699	0.448702	FALSE
P14927	S8/S1	0.370584	0.122469	3.02595	14	0.00907247	0.448723	FALSE
Q9HC38	S8/S7	0.343146	0.113432	3.02514	14	0.00908705	0.448962	FALSE
Q8N163	S8/S7	-0.229365	0.07582	-3.02512	14	0.00908745	0.448962	FALSE
O60888	S8/S5	0.223233	0.0738077	3.02451	14	0.00909837	0.449153	FALSE
Q5JSH3	S8/S3	1.14502	0.242057	4.73039	4	0.00910144	0.449153	FALSE
A6NMB1	S4/S2	0.85193	0.141103	6.03764	3	0.00911087	0.449368	FALSE
P05023;P50993;Q13733	S8/S6	-0.498692	0.163036	-3.05878	13	0.00914422	0.450704	FALSE
P02545;P20700;Q03252	S6/S5	0.261323	0.0864916	3.02137	14	0.0091552	0.450704	FALSE
P49773	S8/S4	0.210967	0.0698263	3.02132	14	0.00915628	0.450704	FALSE
Q8NBJ5	S7/S2	0.321978	0.106573	3.0212	14	0.00915829	0.450704	FALSE
Q00169;P48739	S2/S1	0.581096	0.170197	3.41426	8	0.00916533	0.4508	FALSE
Q96SI9	S8/S5	0.50779	0.168156	3.01975	14	0.00918472	0.450871	FALSE
Q02750	S5/S3	-1.12434	0.329457	-3.4127	8	0.00918638	0.450871	FALSE
Q9UNZ2	S8/S6	0.331831	0.109897	3.01948	14	0.00918972	0.450871	FALSE
P10253	S8/S4	0.537835	0.178134	3.01927	14	0.00919341	0.450871	FALSE
A8MWD9;P62308	S5/S3	-0.379165	0.12559	-3.01906	14	0.00919731	0.450871	FALSE
P68104;Q05639	S8/S3	-0.602186	0.197075	-3.05562	13	0.00919999	0.450871	FALSE
Q15075	S8/S3	0.223612	0.0740736	3.01878	14	0.00920239	0.450871	FALSE
P56537	S6/S2	0.204611	0.067816	3.01715	14	0.00923226	0.452085	FALSE
P62979	S8/S4	0.29062	0.0963739	3.01555	14	0.0092616	0.453271	FALSE
P46013	S8/S1	0.25364	0.0841202	3.01521	14	0.00926782	0.453325	FALSE
Q9BTT4	S7/S5	0.99576	0.264115	3.77018	6	0.00928679	0.453967	FALSE
Q5SY16	S7/S2	0.312854	0.103808	3.01377	14	0.00929421	0.453967	FALSE
P62873;P62879	S4/S3	-0.467504	0.155146	-3.01332	14	0.00930256	0.453967	FALSE
Q9H814	S8/S2	0.499758	0.165865	3.01305	14	0.00930759	0.453967	FALSE
Q9UNX3;P61254	S5/S2	0.295786	0.0981728	3.01291	14	0.00931012	0.453967	FALSE
P63241;Q9GZV4	S6/S3	-0.336147	0.111579	-3.01264	14	0.00931506	0.453967	FALSE
Q9P289;O00506	S6/S4	0.488856	0.104053	4.69816	4	0.00932109	0.453967	FALSE
Q5JSH3	S8/S4	1.09604	0.233328	4.6974	4	0.00932635	0.453967	FALSE
O60641;Q13492	S7/S1	0.744891	0.181546	4.10304	5	0.00932703	0.453967	FALSE
P62937	S8/S2	0.223181	0.0741154	3.01126	14	0.00934059	0.454124	FALSE
Q9NY33	S7/S5	-0.929671	0.300757	-3.0911	12	0.00934315	0.454124	FALSE
P39687;O43423	S5/S1	0.299155	0.0981656	3.04745	13	0.00934563	0.454124	FALSE
P30086	S8/S3	0.226793	0.0753375	3.01036	14	0.00935729	0.454231	FALSE
P55209	S8/S2	0.298414	0.0991303	3.01032	14	0.00935809	0.454231	FALSE
P04080	S8/S3	0.222044	0.0737906	3.00911	14	0.00938049	0.455069	FALSE
P15924	S7/S4	0.244582	0.0813068	3.00814	14	0.00939865	0.455552	FALSE
Q9H6F5	S8/S3	0.324977	0.108053	3.00757	14	0.00940929	0.455552	FALSE
O75937	S8/S1	0.315771	0.105007	3.00716	14	0.009417	0.455552	FALSE
O60888	S8/S1	0.221821	0.0737655	3.0071	14	0.00941798	0.455552	FALSE
Q14847	S8/S2	0.338833	0.112683	3.00696	14	0.00942061	0.455552	FALSE
P56537	S3/S1	0.199622	0.0663921	3.00671	14	0.00942524	0.455552	FALSE
Q7L0Y3	S6/S4	0.341777	0.113674	3.00665	14	0.00942643	0.455552	FALSE
Q9NRP0	S8/S2	0.470058	0.152361	3.08517	12	0.00944681	0.456289	FALSE
Q49A26	S6/S4	-0.36651	0.0783475	-4.678	4	0.0094618	0.456472	FALSE
P30101	S8/S5	0.221499	0.0737162	3.00475	14	0.0094621	0.456472	FALSE
P50225;P50226;P50224	S6/S4	-0.637111	0.206581	-3.08407	12	0.00946606	0.456472	FALSE
P17612;P22694;P22612	S8/S3	-0.638866	0.210128	-3.04037	13	0.00947389	0.456601	FALSE
P30533	S8/S5	0.336442	0.11202	3.00342	14	0.00948704	0.456766	FALSE
A6NL28;P06753;P67936	S5/S4	-0.86423	0.275645	-3.1353	11	0.00948762	0.456766	FALSE
O00461	S7/S1	0.317787	0.0847304	3.75057	6	0.00950342	0.45705	FALSE
Q07021	S8/S5	0.26777	0.0891815	3.00253	14	0.00950382	0.45705	FALSE
Q13765;Q9BZK3	S8/S4	0.340588	0.113474	3.00147	14	0.00952381	0.457291	FALSE
O75439	S6/S1	0.220812	0.0735696	3.0014	14	0.00952503	0.457291	FALSE
P26885	S8/S3	0.423066	0.140964	3.00124	14	0.009528	0.457291	FALSE
P33316	S8/S1	0.234445	0.0781179	3.00117	14	0.00952947	0.457291	FALSE
Q9UNP9	S8/S6	0.332375	0.110806	2.9996	14	0.00955912	0.457941	FALSE
Q07955	S8/S4	0.268736	0.089591	2.99959	14	0.00955931	0.457941	FALSE
P33316	S8/S2	0.238727	0.0795909	2.99943	14	0.00956235	0.457941	FALSE
Q8WVJ2	S8/S2	0.459086	0.153061	2.99936	14	0.00956368	0.457941	FALSE
O94763	S6/S2	-0.576603	0.170363	-3.38455	8	0.00957694	0.458153	FALSE
Q6GMV3	S8/S1	0.401715	0.133968	2.99858	14	0.00957846	0.458153	FALSE
P05204;O00479	S6/S1	-2.85771	0.872336	-3.27593	9	0.00959147	0.458528	FALSE
Q96RQ3	S3/S2	0.731481	0.123458	5.92494	3	0.00960688	0.458831	FALSE
P36957	S7/S3	-0.24225	0.0808303	-2.99702	14	0.00960816	0.458831	FALSE
Q9NQG5	S8/S4	0.346302	0.115563	2.99665	14	0.00961521	0.45892	FALSE
Q9NWV4	S8/S1	0.544018	0.173966	3.12716	11	0.00962636	0.459206	FALSE
Q9UHA4	S7/S2	0.46424	0.155	2.9951	14	0.00964475	0.459835	FALSE
P20674	S8/S4	0.258128	0.0862059	2.99432	14	0.00965958	0.460295	FALSE
P35637	S8/S1	0.191323	0.0639353	2.99245	14	0.00969548	0.461757	FALSE
A6NL28;P06753;P67936	S6/S3	-0.958915	0.307076	-3.12273	11	0.00970264	0.46185	FALSE
Q96EP5	S8/S7	0.259498	0.0867581	2.99105	14	0.00972237	0.46254	FALSE
P55145	S7/S1	0.266722	0.0891961	2.99028	14	0.00973722	0.462998	FALSE
Q13547;Q92769	S5/S1	0.326515	0.109231	2.98923	14	0.00975765	0.463721	FALSE
P60983;O60234	S6/S5	0.677028	0.19261	3.51502	7	0.00979305	0.465154	FALSE
P68104;Q05639	S8/S7	-0.574585	0.190098	-3.02257	13	0.00980402	0.465334	FALSE
O15212	S8/S5	0.314638	0.105352	2.98653	14	0.00980997	0.465334	FALSE
Q9NXR7	S7/S1	0.614902	0.151778	4.05132	5	0.00981258	0.465334	FALSE
Q32MZ4	S8/S7	0.425565	0.142552	2.98534	14	0.00983304	0.465783	FALSE
Q92733	S3/S1	-0.503367	0.166625	-3.02095	13	0.00983456	0.465783	FALSE
Q9BV86	S8/S7	-0.641266	0.214823	-2.9851	14	0.00983782	0.465783	FALSE
O94903	S8/S4	0.386591	0.129522	2.98474	14	0.00984469	0.465836	FALSE
O60925	S8/S5	0.361617	0.121165	2.9845	14	0.00984944	0.465836	FALSE
Q9UNP9;P30405	S8/S3	0.529972	0.177635	2.98349	14	0.00986913	0.466071	FALSE
Q7Z7H5	S7/S2	0.730755	0.15812	4.62153	4	0.00986975	0.466071	FALSE
Q96F86	S8/S3	0.71706	0.240347	2.98344	14	0.00987019	0.466071	FALSE
P29803;P08559	S8/S4	0.515458	0.168418	3.06058	12	0.00988835	0.466363	FALSE
P04908;Q93077;Q7L7L0	S8/S3	0.407216	0.136536	2.98248	14	0.0098889	0.466363	FALSE
O00461	S6/S2	-0.356758	0.0960034	-3.7161	6	0.00989795	0.466363	FALSE
P82673	S8/S3	-0.634993	0.212957	-2.98179	14	0.00990243	0.466363	FALSE
Q9BTL3	S8/S4	0.770345	0.229135	3.36198	8	0.0099027	0.466363	FALSE
P52597	S8/S7	0.195133	0.065452	2.98131	14	0.00991197	0.466552	FALSE
Q9NZL9	S8/S2	0.694953	0.233158	2.98061	14	0.00992574	0.46671	FALSE
P16989;P67809;Q9Y2T7	S8/S3	0.387373	0.129966	2.98056	14	0.00992659	0.46671	FALSE
Q02750	S7/S5	1.10699	0.329457	3.36004	8	0.00993113	0.46671	FALSE
P08754	S4/S2	-0.378438	0.11928	-3.17268	10	0.00994224	0.466863	FALSE
P54727	S8/S4	0.283802	0.0952474	2.97963	14	0.00994492	0.466863	FALSE
Q14103;Q99729	S7/S2	-1.93128	0.575054	-3.35844	8	0.00995477	0.467078	FALSE
P48643	S5/S4	0.186136	0.0625017	2.97809	14	0.00997527	0.467546	FALSE
Q9BQE3	S7/S3	-0.501039	0.168242	-2.97809	14	0.00997529	0.467546	FALSE
Q58FF8;Q58FF7;Q58FG0;P07900;P08238	S8/S7	-0.468658	0.157408	-2.97736	14	0.00998983	0.46798	FALSE
P08621	S8/S4	0.204961	0.0688514	2.97686	14	0.00999968	0.468002	FALSE
P38159;Q96E39;O75526;Q8N7X1	S8/S6	0.344506	0.115731	2.97679	14	0.010001	0.468002	FALSE
Q9UKK9	S8/S2	0.305588	0.102666	2.97653	14	0.0100061	0.468002	FALSE
B2RPK0;P09429;P26583	S8/S4	-0.384459	0.129187	-2.976	14	0.0100167	0.468251	FALSE
P00568	S8/S4	0.426126	0.143208	2.97557	14	0.0100252	0.468277	FALSE
Q9Y276	S8/S4	1.08708	0.343206	3.16741	10	0.0100317	0.468277	FALSE
Q86VP6	S7/S1	0.145119	0.0487766	2.97517	14	0.0100331	0.468277	FALSE
Q9H814	S8/S3	0.530512	0.178349	2.97456	14	0.0100452	0.468395	FALSE
P57735;P62491;Q15907	S4/S3	-1.01775	0.327966	-3.10322	11	0.0100462	0.468395	FALSE
P22033	S5/S2	-0.500162	0.161225	-3.10227	11	0.0100633	0.468945	FALSE
Q9BPW8;O75323	S8/S3	-0.465183	0.152542	-3.04954	12	0.0100933	0.470092	FALSE
P63167	S6/S3	-0.858665	0.285565	-3.0069	13	0.0101039	0.470258	FALSE
P27708	S7/S4	0.21611	0.0727375	2.97109	14	0.0101145	0.470258	FALSE
Q9NT62	S6/S4	0.548964	0.173589	3.16243	10	0.0101169	0.470258	FALSE
O75937	S8/S4	0.324063	0.109078	2.97092	14	0.010118	0.470258	FALSE
Q9BYD1	S8/S4	0.527562	0.177601	2.9705	14	0.0101264	0.4704	FALSE
Q9BWJ5	S8/S4	0.366954	0.123549	2.9701	14	0.0101344	0.470527	FALSE
Q9BQQ3;Q9H8Y8	S7/S3	-0.718571	0.235846	-3.04678	12	0.0101452	0.470782	FALSE
O43504	S8/S6	0.669259	0.225429	2.96883	14	0.01016	0.471221	FALSE
Q9UJU6	S8/S4	0.285955	0.09637	2.96726	14	0.0101917	0.472156	FALSE
O75400	S4/S3	-0.275358	0.0928098	-2.96691	14	0.0101987	0.472156	FALSE
P60174	S8/S6	0.255539	0.0861372	2.96665	14	0.0102039	0.472156	FALSE
Q9Y5X3	S5/S3	0.69952	0.221577	3.157	10	0.0102107	0.472156	FALSE
P08621	S8/S2	0.209376	0.0705889	2.96614	14	0.0102143	0.472156	FALSE
P68104;Q05639	S8/S2	-0.570522	0.190098	-3.0012	13	0.0102154	0.472156	FALSE
Q8IX90	S8/S5	-2.21089	0.483192	-4.57559	4	0.0102175	0.472156	FALSE
P62736;P60709;P68032;P63261;P63267;P68133;Q6S8J3;A5A3E0;P0CG38;P0CG39	S7/S4	0.298629	0.100696	2.96565	14	0.0102242	0.472221	FALSE
Q09161	S3/S1	0.403397	0.13445	3.00034	13	0.0102321	0.47234	FALSE
O00151	S8/S2	0.27121	0.091519	2.96342	14	0.0102693	0.47381	FALSE
Q02539;P16403;P16402;P10412;P16401;P22492	S5/S1	-0.675669	0.218619	-3.09062	11	0.0102747	0.473812	FALSE
P0C6E5;O15347	S8/S2	0.439963	0.148499	2.96274	14	0.0102833	0.473962	FALSE
Q86V81	S5/S3	-0.236692	0.0799271	-2.96135	14	0.0103117	0.474809	FALSE
Q92797	S7/S2	0.321136	0.108444	2.96131	14	0.0103124	0.474809	FALSE
P00367;P49448	S8/S1	-0.848359	0.283191	-2.99572	13	0.0103236	0.475078	FALSE
Q9BV86	S8/S3	-0.635775	0.214823	-2.95954	14	0.0103487	0.475938	FALSE
P27482;P62158;P02585	S8/S5	0.603005	0.191517	3.14857	10	0.0103581	0.475938	FALSE
Q49A26	S8/S5	-0.301264	0.0661028	-4.55751	4	0.0103584	0.475938	FALSE
P14927	S8/S5	0.358873	0.121292	2.95875	14	0.0103649	0.475981	FALSE
Q8NC51	S8/S6	0.271928	0.0919145	2.95849	14	0.0103701	0.475981	FALSE
P25685	S8/S5	0.329129	0.111264	2.95811	14	0.010378	0.4761	FALSE
P25685	S8/S2	0.32964	0.111464	2.95737	14	0.0103931	0.476547	FALSE
P35222;P14923	S8/S1	0.337996	0.114366	2.9554	14	0.0104338	0.478162	FALSE
O75175	S8/S4	-0.757913	0.21861	-3.46696	7	0.0104487	0.478601	FALSE
Q9P289;O00506	S6/S5	0.41461	0.0912214	4.5451	4	0.0104565	0.478709	FALSE
P46013	S8/S2	0.25006	0.084669	2.95338	14	0.0104756	0.479233	FALSE
Q14676	S8/S3	0.211883	0.0717464	2.95323	14	0.0104788	0.479233	FALSE
Q13885;Q9BVA1;Q13509;P04350;P68371;P07437	S7/S3	0.728471	0.246771	2.95202	14	0.0105039	0.480133	FALSE
Q9UMX0;Q9NRR5	S4/S3	-0.327004	0.110791	-2.95155	14	0.0105136	0.480281	FALSE
Q8WX93	S6/S5	-1.04989	0.286471	-3.6649	6	0.0105179	0.480281	FALSE
Q7L0Y3	S7/S4	0.33339	0.112973	2.95106	14	0.0105238	0.480302	FALSE
O75533	S7/S4	0.156918	0.0531892	2.95018	14	0.0105421	0.480498	FALSE
P09497	S8/S4	0.431521	0.14628	2.94996	14	0.0105468	0.480498	FALSE
Q13185;P45973	S3/S1	0.367106	0.124468	2.9494	14	0.0105584	0.480498	FALSE
Q13765	S8/S4	0.285703	0.0968768	2.94914	14	0.0105638	0.480498	FALSE
P02662	S4/S2	-0.502063	0.170252	-2.94895	14	0.0105679	0.480498	TRUE
P51610;Q9Y5Z7	S8/S2	0.329235	0.104962	3.13672	10	0.0105689	0.480498	FALSE
P30050	S8/S4	0.253819	0.086075	2.94881	14	0.0105707	0.480498	FALSE
Q14195	S7/S6	0.596059	0.199808	2.98316	13	0.0105758	0.480498	FALSE
P31943;P55795;P31942	S8/S6	0.327408	0.109754	2.98311	13	0.0105769	0.480498	FALSE
Q49A26	S4/S2	0.317004	0.0700701	4.52409	4	0.0106251	0.482017	FALSE
Q8TC12	S8/S3	0.527397	0.179016	2.94609	14	0.0106279	0.482017	FALSE
Q9Y5J9	S8/S6	0.336072	0.114074	2.94609	14	0.0106279	0.482017	FALSE
P07311	S8/S2	0.44501	0.149324	2.98017	13	0.0106368	0.482017	FALSE
P62316	S5/S4	0.212511	0.0721488	2.94546	14	0.0106412	0.482017	FALSE
O60739;P41567	S8/S3	0.242888	0.0824755	2.94497	14	0.0106514	0.482017	FALSE
Q9Y2Z4	S8/S4	0.334369	0.113539	2.94497	14	0.0106515	0.482017	FALSE
P80025	S8/S5	-0.45758	0.155387	-2.94477	14	0.0106556	0.482017	TRUE
Q9NNW7	S7/S6	0.74249	0.215076	3.45222	7	0.0106593	0.482017	FALSE
P0CB38	S8/S1	0.796709	0.230871	3.45088	7	0.0106786	0.482644	FALSE
O00186	S8/S4	-0.506088	0.112055	-4.51642	4	0.0106875	0.482799	FALSE
P31150	S6/S2	-0.351621	0.119488	-2.94273	14	0.0106988	0.483011	FALSE
Q15370	S8/S6	0.348051	0.118283	2.94253	14	0.0107031	0.483011	FALSE
O00461	S8/S1	0.269569	0.0738732	3.64907	6	0.0107182	0.483446	FALSE
Q08945	S6/S4	0.145481	0.0494669	2.94097	14	0.010736	0.483899	FALSE
P30837	S7/S1	0.31538	0.107242	2.94083	14	0.0107391	0.483899	FALSE
Q16543	S6/S4	0.322348	0.109636	2.94017	14	0.010753	0.483989	FALSE
O00461	S3/S2	-0.442625	0.121395	-3.64615	6	0.0107557	0.483989	FALSE
Q13885;Q9BVA1;Q13509;P04350;P68371;P07437	S7/S1	0.725482	0.246771	2.93991	14	0.0107587	0.483989	FALSE
Q9NQG5	S8/S5	0.344809	0.117294	2.9397	14	0.010763	0.483989	FALSE
O15347	S8/S7	0.23368	0.0795406	2.93787	14	0.0108022	0.484543	FALSE
Q9Y2S0	S4/S2	-0.495502	0.136036	-3.64244	6	0.0108034	0.484543	FALSE
P68371	S8/S3	0.570929	0.186428	3.06247	11	0.0108043	0.484543	FALSE
Q6PL18;Q9ULI0	S7/S5	0.434125	0.141764	3.06231	11	0.0108073	0.484543	FALSE
Q14204	S7/S1	0.178323	0.0607148	2.93705	14	0.0108195	0.484543	FALSE
O43252	S4/S3	-0.656854	0.115669	-5.67873	3	0.0108203	0.484543	FALSE
P55209	S8/S3	0.291883	0.0993857	2.93687	14	0.0108234	0.484543	FALSE
Q9BTT4	S7/S4	0.961444	0.264115	3.64025	6	0.0108316	0.484543	FALSE
P61604	S8/S7	0.169591	0.0577539	2.93644	14	0.0108328	0.484543	FALSE
Q99627	S8/S5	0.351309	0.11965	2.93613	14	0.0108393	0.484543	FALSE
P62917	S8/S1	-0.363974	0.123964	-2.93612	14	0.0108396	0.484543	FALSE
Q9NP92	S6/S5	-0.522162	0.143469	-3.63954	6	0.0108409	0.484543	FALSE
Q9HC38	S4/S3	-0.24947	0.0849827	-2.93554	14	0.010852	0.484781	FALSE
Q9BYX7;P60709;P68032;P63261;P68133;Q6S8J3;A5A3E0;P0CG38;P0CG39	S8/S1	-0.838817	0.285774	-2.93524	14	0.0108585	0.484781	FALSE
Q14011	S8/S3	0.339741	0.115753	2.93505	14	0.0108626	0.484781	FALSE
Q16774	S5/S3	-1.19541	0.383113	-3.12025	10	0.0108693	0.48482	FALSE
Q9UMY4	S8/S3	0.495747	0.166993	2.96868	13	0.0108744	0.48482	FALSE
Q9BTL3	S8/S3	0.789372	0.239323	3.29835	8	0.0108856	0.485073	FALSE
O95295	S8/S5	0.61883	0.208563	2.96711	13	0.0109072	0.485791	FALSE
P13861	S8/S3	-0.551419	0.188065	-2.93206	14	0.0109269	0.486071	FALSE
Q05519	S8/S6	0.279258	0.0952489	2.93187	14	0.010931	0.486071	FALSE
P07919	S8/S6	0.400697	0.136677	2.9317	14	0.0109348	0.486071	FALSE
P53999	S3/S1	0.180207	0.061469	2.93167	14	0.0109354	0.486071	FALSE
Q96AC1	S8/S1	-0.594737	0.190865	-3.116	10	0.0109482	0.486396	FALSE
P01892;P04439;P13746;P30447;P05534;P18462;P30450;P30512;P16188;P16189;P10314;P16190;P30453;P30456;P30457;P01891;P10316;P30459	S8/S4	-0.579125	0.175843	-3.29342	8	0.010966	0.486941	FALSE
Q2TAY7	S4/S3	-0.313069	0.106909	-2.92836	14	0.0110072	0.488518	FALSE
Q9NXH9	S8/S7	-0.669391	0.228608	-2.92812	14	0.0110125	0.488518	FALSE
Q9BV20	S4/S3	-0.717592	0.245194	-2.92663	14	0.011045	0.48963	FALSE
[truncated: 86,738 more rows]

## Sheet: HRM - normalized data table
			Sample 1			Sample 2			Sample 3			Sample 4			Sample 5			Sample 6			Sample 7			Sample 8
Protein	Peptide	Charge	Replicate 1	Replicate 2	Replicate 3	Replicate 1	Replicate 2	Replicate 3	Replicate 1	Replicate 2	Replicate 3	Replicate 1	Replicate 2	Replicate 3	Replicate 1	Replicate 2	Replicate 3	Replicate 1	Replicate 2	Replicate 3	Replicate 1	Replicate 2	Replicate 3	Replicate 1	Replicate 2	Replicate 3
A0AVT1
	FDLNEPLHLSFLQNAAK	3	1543.48	1147.33	1629.98	967.936	580.399		879.114	874.712	638.476	1111.17	1025.46	678.452	1461.21	1153.98	997.083	913.223	1345.98	449.283			726.777	1191.25	712.216
	VCPTTETIYNDEFYTK	2	6337	13075.3	10859	8272.11	9901.48	9602.95	8445.74	9453.59	8026.44	6625.52	7563.72	8867.07	9704.4	6094.82	7542.92	4927.83	7661.84	7300.06	7093.05	6050.07	6116.53	6919.32	5341.25	6489.8
	VVQTDETAR	2	21204.9	18013.4	16857.2	28912	19433	18999.9	23224.7	21230.1	17329	22722.5	23043	15751.9	17743.8	13799.4	19217.7	8599.33	6148.13	17556.6	5172.86	18875.6	10508.1	14706	12839.5	12717.3
A0FGR8
	ACDLPAWVHFPDTER	3	12710.6	14015.9	13381.5	13294.4	15621.9	15026.1	11826.2	12772.5	12678.4	12523.6	12817.4	15734.1	13586.3	16287.3	15136.5	14269.2	12435	15212.9	14407.5	14607.2	18023.4	15025.4	13493.1	15804.8
	LLDEWFTLDEVPK	2	4441.07	8714.86	5043.03	4912.9	9329.24	876.214	6097.1	6854.8	5240.51	5678.67	5189.11	11304.6	6540.7	7530.02	2080.04	6337.11	6166.89	6508.62	7617.34	8557.36	8437.7	9474.02	8851.23	8238.85
	VDVGQQPLR	2	6074.89	5401.92	5061.39	5467.4	5544.89	4975.94	5873.77	6273.07	6114.27	5604.55	5515.55	5518.01	4731.38	5516.31	5165	5845.37	5434.97	6296.27	5523.88	5745.68	6015.06	5784.93	5808.24	6257.93
A0MZ66
	ATQPETTEEVTDLKR	3	1308.82	2690.82	2898.31	1971.77	2882.44	2858.2	2369.08	2101.57	2649.71	2441.52	2505.95	2798.83	2918.81	2845.39	304.792	1863.2	2252.81	2929.78	1776.44	2102.57	2884.88	2651.05	2193.82	3365.46
	DQIVSVQEEK	2	3164.69	6897.4	4492.17	3988.46	6871.14	7463.47	3823.79	3122.19	4942.62	3405.26	4430.79	3148.72	6447.84	5349.19	4525.65	3548.34	6987.16	3288.25	5720.94	4405.01	6245.39	4636.48	6402.47	3959.21
	HSVDELQK	2	1337.13	1511.77	1627.96	1763.97	1763.19	1926.42	1401.58	1210.21	987.724	1732.09	1799.54	1890.45	1335.15	1199.07	1635.54	1654.77	1583.69	1963.2	1532.65	1809.57	1859.69	1890.24	2004.67	1287.66
	ILAIELENLK	2	4865.97	4358.95	4571.01	5264.52	4370.97	4690.88	5273.01	5588.89	4075.96	5192.73	5025.56	4566.29	5043.64	4812.02	5865.31	5077.37	5086.6	5764.8	5421.72	4670.37	4024.32	5121.63	5146.53	3675.41
	LTQQLEEER	2	4647.08	5092.45	5443.87	5513.88	4981.67	4942.91	5500.51	5985.1	4805.15	5247.79	4971.92	5314.07	5608.91	5294.44	5281.32	3225.32	5351.07	4676.37	5922.17	6373.94	5978.46	5258.11	5441.78	6191.43
	SLDPENSETELER	2	3112.01	4007.64	4280.06	4882.37	3618.61	4564.77	3764.85	3757.04	4192.49	3551.5	4327.9	2553.33	3495.35	4043.38	3701.53	2488.18	3672.08	4296.89	3907.15	4736.55	3923.02	4210.31	4260.55	3966.94
	TVLNSEVLEQR	2	9586.57	8157.02	9498.41	11741.8	8862.33	8687.62	9224.07	9035.42	8231.54	10546.5	9110.66	7513.42	8538.77	8389.56	7682.48	10449.3	7626.01	9408.94	8830.57	8098.33	8242.82	9871.02	9097.81	7510.23
A1L0T0
	EQVPSLGSNVACGLAYTDYHK	3	8494.02	7037.54	9221.61	8764.56	8501.91	7561.66	8444.66	8602.72	9277.79	8758.1	8572.89	7738.59	7422.01	6680.48	8142.1	8833.18	9163.45	6976.44	8785.48	9168.23	8252.96	9062.52	8956.1	9222.12
	FIFTLVGGHISPLLVACEK	3	7360.37	9279.99	8571.2	8631.46	9508.16	7583.86	8057.52	9423.07	9268.78	8078.57	8138.9	10106	7037.08	8872.05	7681.93	7555.34	7818.67	9637.88	6561.57	8807.99	8519.07	8109.39	7892.02	9309.66
	GALQAVDQLSLFRPLCK	3	10764.6	11461.2	10382.9	10619.4	11556.3	10407.2	11573.4	10380	8250.92	11386.5	9936.09	10604	10915.3	11537.2	10936.1	11786.9	5799.67	11742.5	10270.2	10332.1	11133.4	9017.7	7609.25	2651.16
	HGGENVAAVLR	2	2002.98	5242.38	3459.92	3474.88	5114.47	4216.82	3820.1	3962.03	4098.1	3254.95	3158.4	4630.25	5987.34	5502.28	3349.73	3992.1	4629.54	4065.94	3270.4	4713.07	3988.14	3484.51	4703.24	4369.64
	LVEGLQGQTWAPDWVEELR	2	26722	27308.2	27050.1	25106.1	28379.4	26266.6	26934.9	29552.8	26988.9	25479.9	25792.3	24081.1	21832.6	24385.9	30935	28132.1	26466.3	23537	27389.8	26652.9	25968.5	27199.1	23820	29660.4
	VLHDAQQQCR	2	3239.07	4139.34	3186.41	3339.21	4496.69	4460.06	3210.23	3643.79	3536.97	3503.7	3129.38	4401.66	3789.53	4262.13	4031.45	2972.92	3623	4479.2	3840.74	4005.52	4224.05	3792.2	4415.45	3683.37
A2A3N6;P55036
	EKVNVDIINFGEEEVNTEK	3	2461.35			2989.13				2412.77	2437.85	3271.95	3494.04		3023.21		2242.88	2849.15	4261.78					4808.19
	LHTVQPK	2	19674.9	19184.1	16914.2	18517.3	17498.6	14900.8	17224.2	18068.1	17810.6	18201.2	17383.7	14737.9	20448.7	20662.1	17025.7	18260.1	18215.1	18546.7	19156.3	18481.1	17379.9	14747.5	15476.1	13637.6
	LTAFVNTLNGK	2	34003.7	30521.8	32308.9	32261.5	30624.8	31425.8	33647.7	35346.5	32840.1	32316.3	32756.9	29539.7	29400.6	29988.9	32136	32833.5	30286	30655	31211.9	31391.4	33601.1	27781.5	26237.2	28906.2
	VNVDIINFGEEEVNTEK	2	27288.5	20795.3	20532.9	26611.8	25203.7	25719.7	28829.5	24290.2	23546	25630.2	22684	20024.5	22367	22841.8	21705.5	25338.7	23930.3	24622.3	24327.5	22445.4	24339.7	22202.1	22269.8	19602.5
A2RTX5;P26639
	WPFWLSPR	2	82154.7	78406.6	78191.5	79033.5	79498.6	80306.3	77351.7	76427.7	79911.8	78858.8	78648.8	77098.8	68073.1	71412.1	71984.1	76629.5	72418.5	73265.8	71531.8	71430	73803.1	52074.4	51698.2	56732.9
	YHQCATIQLDFQLPIR	3	16220.5	814.527	21466.9	16990.1	1275.67	18135.5	17674.7	11196.5	20876.3	18297.1	16509.9	17455.5	14389.6	12765.5	11960.6	12453.4	12942.7	12929.4	4136.81	1550.79	13676.3	11288.8	11265.4	8102.33
A3KMH1
	LLCPVETHHIDIK	2	3522.78	6445.6	10687.3	3131.45	12071.1	13854.4	14065.5	11385.5	15886.7	9634.96	8590.27	16261.4	8550.3	13518.8	11012.3	3886.02	3829.97	3527.24	6005.87	5252.3	6034.48	2368.43	4897.25	7971.27
	NVLPVLNNLLENR	2	10493.6	5981.11	10170.9	9568.79	9616.37	9186.67	6694.41	9628.2	9684.92	8317.58	7747.9	8787.07	10598.7	10118.3	9865.74	9971.84	8750.78	10519.3	9237.3	1606.93	10945	11933.4	10739.1
A5YKK6
	AVQELVHPVVDR	2	5104.3	4768.2	5323.52	5532.54	5132.45	4479.04	4870.99	5410.73	5946.6	5407.14	5587.95	4545.64	5595.55	5049.02	4829.84	6392.88	5284.23	3443.51	6005.12	5999.84	5344.08	5874.79	6342.06	5789.75
	EIDDEANSYFQR	2	5014.18	6021.78	5220.85	4877.84	5833.02	6019.32	5556.09	5837.44	5864.62	4598.48	6896.54	6286.61	6110.37	6202.01	6922.08	5244.48	6298.04	5680.48	5653.67	5008	6100.53	5993.26	5475.42	6335.77
	IVEPPENIQEK	2	5965.39	91078.4	13331.8	18645.5	30712.8	25032.8	9258.53	6681.22	31262.1	6051.04	10076.2	19351.7	9161.8	7567.15	13128.6	6795.32	7865.89	9562.01	10647	10269.4	4804.58	14397.3	10695.4	12290
	LAEVGQYEQVK	2	7351.78	6256.1	5945.61	6249.88	5289.86	5655.39	6759.31	6730.1	5428.23	6533.53	5394.44	5593.81	5409.02	5271.55	5850.89	6884.36	5849.08	5522.18	6275.27	5847.61	5953.58	5985.95	5861.08	5293.74
	SLDLIESLLR	2	18469.3	16050.5	15783.6	14057.4	16049.3	15815.5	15918.3	16978.7	16400.9	17181.2	14781.2	12843.2	16461.6	15496.9	17392.9	17466.8	16389.7	15709.7	16243	14265.4	14558.6	18583.6	15981.7	13619.7
	SPVTFLSDLR	2	8963.63	9326.67	9176	8881.46	6970.56	8282.34	9202.51	9233.66	9968.18	9842.66	8504.21	8498.08	9721.46	8857.87	8294.03	8998.73	8389.11	7904.43	9475.88	8276.58	8139.74	9420.85	8084.21	8609.98
	VDMLSEINIAPR	2	6806.45	6042.71	4864.48	6735.3	5727.13	5561.82	5622.42	4954.72	5329.68	6141.51	5570.98	6427.2	7231.31	5526.01	5027.87	5464.34	6814.15	5862.24	5872.29	5353.8	5959.34	6676.17	6827.38	6790.94
	YCDPVVLTYQAER	2	5137.29	5982.96	5800.71	6215.96	6242.27	5914.67	4921.67	5494.96	5383.25	4547.99	5896.6	5674.1	6238.47	5706.61	5664.17	5629.73	6051.87	6818.81	6422.56	6054.96	6420.91	5289.47		4866.07
	YLFLNAIANQLR	2	7852.29	7611.47	8350.41	8719.5	8943.99	8629.96	5796.65	828.13	7865.04	8006.19	6075.42	8865.92	8667.54	9115.83	5794.23	9155.21	8740.56	7931.69	7963.34	9076.96	8913.7	6733.27	6225.83	7338.37
A6NDG6
	FIFDCVSQEYGINPER	2	32920.2	29245.4	31104.4	40456.2	26934.9	33769.9	29715.2	31492.1	32594.3	30456.8	33818.1	26993.2	21181.5	31357.3	31148.1	39208.3	29166.6	28802	25452.1	29041.2	35838.1	31127	28111.4	31148.9
	TILTLTGVSTLGDVK	2	21608.9	30311.6	27499.1	25788.1	29540.4	29145	23494.2	23060.6	24618.7	21548.8	25171.7	28395.9	26831.6	31526.5	27589.5	27707.4	29383.6	32499.5	31593	31295.4	32745.5	36508.7	35153.5	40534
A6NDU8
	ELISFLSEPEILVK	2	5156.72	4786.86	5407.25	4940.56	4488.08	5544	5133.1	5208.46	5921.24	4873.61	5423.09	5486.56	4867.52	5665.15	5269.49	4920.4	5187.27	5435.27	5285.59	4541.39	5401.08	4611.04	5279.5	4879.22
A6NDY0;Q86U42
	VTILCDK	2	30385.3	28333.6	30628.3	31245.2	26846.4	29075.6	31223.7	31891.2	27936.6	30144.9	29005.1	28191.6	27201	26536.2	30740.5	30828.5	26212.1	30569	27516.9	28006	32796.1	28088.9	27145.9	24872.8
A6NEC2;P55786
	AQELDALDNSHPIEVSVGHPSEVDEIFDAISYSK	4	26371.8	26271.2	26037.2	25240.3	23921.1	24712.8	27450.5	26957.4	25210.7	26029.8	26130.3	25560.2	28628.3	24960.3	26408.4	24475	23751.7	26650	25297.3	23974	25798	22201.8	24046.5	24376.6
	ATFDISLVVPK	2	14424.3	12797.5	13691.6	13721.2	13496.8	12871.7	13295.9	13392.6	13304.3	14086.6	13194.6	12039.7	13298	11056.8	12869.1	13596.7	12602.9	12475.4	12923	12353.3	11968.1	13548.7	13583.6	13771
	DYFNVPYPLPK	2	15019.4	14236.3	13399.7	15979.1	12802.1	14903	15829.5	13533	14261.2	15793.9	14469.7	14423.9	14724.5	14940.5	13024.1	16462.2	14820.4	15005	15841.3	15846.4	13232.5	16409.2	17027.8	16216
	GMNMYLTK	2	1770.81	1591.41	1964.03	2321.16	2328.38	2219.71	2065.02	1168.72	2386.2	1586.71	2215	1970.8	2166.97	2537.65	1884.31	2661.32	2725.23	2325.98	2848.63	2310.76	2311.63	2670.42	3354.97	2665.35
	IDFVGELNDK	2	27706.9	25985.1	25452.9	26353.7	24335.9	23204.7	28580.1	26303.7	25548.8	28192.3	26367.9	26005.9	24918.3	27563.4	24021.2	29400.8	25165.2	23846.9	25888.7	25544.5	23946.1	28094.7	26930.7	24582.4
	KPYPDDENLVEVK	2	4891.09	7281.06	6124	4739.56	7207.65	6694.02	6209.14	6447.16	6815.52	5616.01	6044.66	7738.04	6625.25	7615.48	4721.03	5163.54	6866.24	4442.34	6850.81	6930.13	7475.41	7246.47	8409.54	6945.99
	KPYPDDENLVEVK	3	11653.3	11895.6	13803.5	13119	10785.5	12628	12097.4	12655.5	8032.81	12805.7	11889.7	11577.5	12047.5	11479.4	12397.1	14247.2	9442.97	12305.5	12783.4	12824	13670.4	13758	11656.1	13234.6
	YAAVTQFEATDAR	2	27927.8	27515.2	27563.4	27804.8	27740.4	30173.8	27749.4	26199.3	24938	28397.3	27098	30062.6	26612.9	26268.9	29753.4	27832.9	23910.9	30770.4	26048.7	25069.2	28748.9	29601.1	27366.3	27826.3
	YTTPSGEVR	2	22525.6	17832.1	14239.4	18774.8	15635	15811.4	20770	24534.3	19309.8	15092.2	25251.9	18775.5	19349.9	14961.8	14420.3	37436.3	18807.4	19209.3	11721.5	27753	10495.6	41730	25669.7	25564.9
A6NHG4;P30046
	LCAAAASILGK	2	63408.1	54642	62061.1	60254.3	58119.2	59473.4	63520.3	62762.3	59230.4	63140.9	61204.9	57181.5	54671.3	55577.3	61933.2	64229.3	58151.7	58826	58254.4	57256.1	58055.2	45126.4	39541	43023.6
	LCAAAASILGKPADR	2	25275	26331.9	24631.3	25023	25608.7	25686.6	24618	25049.2	28593.1	24389.4	25326.4	26374.9	27983.7	25722.7	22675.1	26579.8	28781.8	21916.8	26282.6	26114.6	26899.2	25993.7	29956.4	23530.9
	LCAAAASILGKPADR	3	40052.5	38410.6	40660.5	37355.8	37010.8	38017.9	42377.4	40929.8	37294.4	40620.6	41368	36707.3	38041.5	39946.1	38553.4	39193.5	34822	42013.8	37422	39458	41216.7	38627.8	37128.6	38862
	PFLELDTNLPANR	2	264165	246708	266643	252122	265449	255327	256393	249537	250015	254024	252768	265141	242287	243059	257970	258912	237506	269868	248744	241218	258205	241801	209881	236388
	PFLELDTNLPANRVPAGLEK	3	46035	43639.4	45285	43272	45964.1	46535.6	43567.7	44046	47243.2	43842.6	45596	45877.3	43198.1	47072.3	47528.1	42096.9	40168.1	47203.2	41444.2	43603.1	45248.1	44382.4	43978.5	47925.3
	RLCAAAASILGKPADR	3	22355.3	20078.4	19140.5	20948.9	21144.3	22042.7	20566.1	22104.3	21090.6	20775.7	21008	19819.2	19844.1	20221.4	20200.9	20652.5	21246.1	19651.1	20901.9	20538.5	18161.2	21786.4	20890.6	24390.4
	SHSAHFFEFLTK	2	5208.21	15602.6	11158	7752.59	13968	13330.4	12159.8	10779.1	11478.1	6773.16	12429.2	15111.8	14873.5	17798.2	10477	8047.55	17442.9	10773.1	17044.8	15258	14138.3	10508.1	16100.9	9703.1
	SHSAHFFEFLTK	3	50748.7	38352.8	42820.9	47284	39063.4	38567.6	45268.4	42669.8	43021.3	45056.8	43602.4	39472.9	38992.8	36706.4	41154.2	44565.5	40808.5	37607.3	41320.1	38351.2	35271.4	41621.4	35245.3	37788.8
A6NHL2
	SFGGGTGSGFTSLLMER	2	5424.66	10178.7	8063.61	7673.45	9256.64	10404	5913.15	6447.4	9089.03	5755.03	7992.04	9747.59	10279.2	10065.2	8950.82	7672.3	10111.8	11848.2	10534.2	10034.2	10718.6	8616.6	8854.9	9846.91
A6NHQ2;P22087
	IVALNAHTFLR	3	16368	18653	16850.7	15605.9	18447.6	16961.8	18541.9	17505.6	16292.8	16783.2	17771.5	14754.9	16808.6	19175.7	17076.8	16167.3	16860	16476.2	18418.1	18172.5	18252.9	17367.8	19018.6	17665.9
A6NHR9
	ANLGVFSVFAPR	2	16439.8	16366.1	17614.3	15452.9	18446.3	17673.1	16436.9	17257.8	17596.5	15971.6	17527	15985.2	16237.5	19469	17422.4	16313.7	16954.3	19419.3	17410.2	17312.1	17008.1	13950.9	16679.8	9276.07
	DLQNPIIVQLCDQWDNPAPVQHVK	3	3553.54	808.129	3747.36	5028.02	1880.23	788.554	2825.61	2791.49	3912.69	4248.88	1123.03	1216.87	4819.11	1377.72	2810.18	936.966	3725.47	3253.64	4246.44	5467.06	2086.99	4832.7	4887.06	2514.62
	DSTEYFIVFEPR	2	6885.87	6715.09	7189.76	7607.75	7439.48	8147.33	6869.64	7821.19	8474.16	7865.58	7833.36	7253.79	7630.27	7873.29	5406.95	8082.87	7057.49	7433.46	7184.89	7667.1	6464.78	8986.54	9124.27	8136.65
	FSFGLLDLPFR	2	31802.3	31301.5	28877.7	32236.7	31257.9	34502.5	32765	33244.5	30279.1	32414.9	33912.8	33715.1	31543.4	30138.9	29939.3	30979.8	31101.7	29988.3	29965.4	30446.3	33524.1	28134	30621.7	30403.9
	IAHLAQIEDDR	3	3100.05	3066.31	5137.87	4952.01	2825.38	2552.83	1962.03	5521.76	4333.59	3041.57	4070.8	3549.15	2793.94	2754.76	4469.35		3391.33	2304.8	377.066	4308.55	3530.55	4413.11	4709.96	3348.73
	IHNIDIPTTQQVPHIEALLK	4	6612.63	5762.36	6727.45	6480.35	5762.94	5755.38	6823.21	5627.03	6854.28	6448.88	6418.71	5488.44	5212.23	5958.04	6929.67	6309.77	5076.08	7229.22	6068.46	4362.81	5299.38	5145.54	4881.54	5830.78
	LIPYTSVEDFDWCTPPK	2	21364.7	13281.1	16752.2	11849.7	21402.6	11907.7	14189.3	10790.9	22164.3	6715.94	19699.3	17432.2	23454.3	16655.4	22448.3	21185	14349	28499.9	22514.5	22389.7	19808.6	25715.4	20128.9	18113.2
	LLFDETQGKPAVAVIDNGR	3	10482.1	8253.42	9825.18	11317.8	8333.91	9558.26	9814.38	8859.02	9578.47	9446.32	9452.06	8840.7	8884.63	7894.08	9386.25	9951.27	8803.93	9039.95	6553.84	6914.47	5517.43		5066.8	2740.07
	LLLIDWPELK	2	19424.9	18407.3	19382.6	19800.2	20217.7	18451.5	19073.6	19199.7	19653.3	19476	18294.7	19902.5	18929.1	20354	18906.2	19551.3	17336.2	19662.5	19075.2	17520.4	20900.4	18023.9	17853.3	18104.9
	LQIFSVEGQK	2	11249.4	12740.9	10676.1	13162.9	7514.54	10726.3	12710.4	12253.5	11749.4	14051.7	13307	9119.44	11267.2	12039	12087	11109.4	13682.2	10304.1	11702.9	11443.3	12757.3	12189.4	10462	11207.1
	LSTSGNRPPANAETFSCNK	3	3378.86	3972.22	3650.98	3657.41	3755.48	3383.73	3842.09	3697.12	3408.97	3340.74	4333.86	3431.51	4162.88	3523.37	3812.86	3265.54	3759.66	4125.3	3597.7	3575.38	3108.99	4086.63	3706.04	4097.76
	SLFEASQQLLNEMK	2	7322.55	7065.66	7109.43	6242.22	8542.23	8453.03	7818.38	7895.02	5745.32	7282.18	7008.74	6786.36	9537.42	8094.53	8035.68	7992.97	7861.88	9183.52	7194.58	8271.94	8504.44	7924.78	7101.87	7309.83
	SLNSDISYFGVGGK	2	6044.33	5706.2	5317.4	5978.91	5543.74	6279.9	6250.16	5504.47	6034.01	5253.13	5328.21	5046.33	5874.84	5665.81	4848.19	6675.36	6999.84	6309.31	5752.97	4937.35	5851.01	6050.75	6410.35	5654.32
	TTFQENTQSISVR	2	7545.19	7380.14	7077.47	7282.63	7636.38	7738.36	7769.61	7876.82	7388.08	8183.52	8306	6764.31	7602.89	6658.63	7230.85	7237.1	7223.2	7519.56	7657.61	6906	6748.85	8553.54	8091.75	8070.87
A6NKT7;Q7Z3J3
	ILDDSDSNLSVVK	2	9920.37	11196	11749.2	11964.4	11181	12163.7	12412.1	11655.9	11198	11293.9	11168.9	11583.9	11573.8	11047	11931	10933.3	10575.6	11268.7	10917	10800.3	11037.5	11528.8	12219.9	12670.3
A6NL28
	IQVLQQQADDAEER	2	233315	235070	245828	237079	238089	247430	237873	238527	237609	235396	244892	220264	241190	238553	254620	242368	237446	244107	254274	232543	235437	198663	190377	202960
	LMDQNLK	2	49910.7	45003.6	43327.7	44616.2	42951.1	46446.7	46170.4	46679.8	42094.2	42910.2	47682.1	44621	42269.8	48237.2	44092	45420.6	41842.4	48341.2	43560.6	39838.2	43483.9	37097.2	38555	35211.9
A6NL28;P06753
	MELQEIQLK	2	117802	113297	116808	121395	110238	105177	113330	113963	105237	110669	113890	106225	111161	110566	115882	126916	116504	121644	115671	113135	109752	70833.9	64233.5	69950
A6NMX2;P06730
	WALWFFK	2	9651.68	10654.6	8948.17	8864.4	9391.77	9541.73	9082.08	9377.52	9328.12	9406.15	9259.81	9350.17	8882.8	8580.84	6740.54	8667.73	9327.64	8143.15	8920.99	8299.96	8541.25	5588.46	5745.99	4169.94
A8MWD9;P62308
	GNSIIMLEALER	2	113807	142387	130133	122395	141287	144506	121431	122754	129191	124300	131485	145749	143642	160335	152888	132921	139993	149076	141622	149142	148270	143660	145291	154459
	GNSIIMLEALERV	2	41862.7	67477	48390.6	51526.8	74512	73974.4	49127.1	42802.9	51154.2	48137.6	54339.1	76591.6	87573.1	86186.9	71383.2	58552	83823.5	86939.8	82190.1	85342.9	88594.2	82933.1	98960.6	99165.2
A8MXV4
	(ac)SSSLRPGPSR	2	9765.78	10938.1	12127.4	9561.2	10846.4	9739.18	10883	9679.47	9734.91	11031.3	11968.3	9687.43	10501.9	12181.7	11526.8	8586.8	10229.6	11566.8	10618.9	10365.8	12596.4	10379.6	9368.76	12228.6
	AASIVLAAGWSRPETATPPSRPPPAEGFR	4	23037.9	28996.2	26677.8	26244.7	29158.3	26252.7	25484.6	24139.2	25163.2	26323.2	24750.4	28141.6	25286.2	29754.6	28039.8	25197.1	23708.3	27778.4	25377.2	27777.8	28202.2	24283.4	28066.5	29624.3
	EAFEEAGVLLLRPR	2	1761.25	31.3015	1042.37	320.733	429.588				437.85	708.334	437.606	436.666	512.94	251.803		1305.76	513.785	193.026	460.295	738.936		471.734	610.408	485.976
	EAFEEAGVLLLRPR	3	2299.21	2032.74	1733.5			2257.47		1495.58	1957.2	1250.63	1827.57	1435.57	1721.11	1773.77	1987.42	1855.76	698.035	1960.88	1331.67	1440.37	1888.7	1321.24
	EIWLPPPQFYEVR	2	73447.9	76752.1	73156.2	68632.5	75179.6	76466.9	71689.6	73973.9	65311.2	73276.2	72118	76257.8	16789.6	75359.8	19133.3	70531.5	73667.6	73312.6	76827.7	73079.9	76934.2	25459.7	75131.4	37888.8
	EPPPVYPDLAEVVGYQWSSPSEATESFLSK	3	29961.9	34590.7	32561.4	35399.9	39843.7	43012.2	33824.4	34651.1	36739.1	34181.9	33621.2	35302.1	43086.9	42312.1	36344.6	36150.9	38364.8	44117.6	37760.6	38399.1	32466.2	32669.3	37174.7	34273.5
	FGLGPAPFSR	2	25512.8	23703.8	24703.4	24923.2	26456.4	24246.3	25676	26768.4	26601.5	26658	25644.7	24300.4	24347	26227.7	26347.7	24688.3	23813.5	26620.9	25777.3	24416.7	23541.2	25107.4	27488.1	28771
	HLYDIHVTVQPK	3	17476.8	14877.8	13938.7	14048.5	12507.5	15209.2	16991	17091.6	16844.4	16103.5	16564.4	13101.6	14933.3	15773.5	16474.1	17702	13240.7	14614.9	14817.5	12822.8	14538.9	16483.8	11165.5	13043.1
	LANFASLSDLHK	3	3135.85	3817.82	3384.36	3651.6	3948.36	3331.41	4199.28	4176.61	3813.8	3933.57	3196.48	3838.17	3747.83	4023.37	2852.59	3475.67	3006.11	3071.6	4304.27	3903.29	4226.7	3489.16	4447.15	3291.89
	RFDTAFFLCCLR	3	24816.5	24524.2	24236	24948	25589.3	24428.2	24160.3	23861.7	22884.7	23627.1	24441.7	22966.3	22785.5	23517.4	24180.2	26642.6	23835.9	24882.1	24642.8	23784.9	24648.4	27228.2	24086.9	25204
	SADWLGLFAPHHGPPR	3	25471.8	23295.5	23235.2	24474.7	23379.1	23617	22555	24928.7	27847.5	25183.8	24190	24445.3	23629	24058.9	22240.7	23477.6	25134.8	21800.9	24282.6	21644.6	23012.1	24538.2	25455	23919.4
	SADWLGLFAPHHGPPR	4	14753.4	17497.7	15112.8	13894.3	15281.9	15929.9	15589.9	13966.9	13842	14755.6	15984.9	15097.2	14124	16384.7	16099.6	13432.4	13858.5	17332.7	15460.7	15207.4	14942.8	15152.8	14419	14076.2
	SPHQGFMPGAHVFSGGVLDAADR	3	6560.58	8222.07	7991.85	7582.79	7679.36	7355.52	8493.52	8202.06	7460.35	7066.43	8041.22	8245.05	7839.63	8492.37	7120.79	6895	7736.84	7408.22	7493	8298.51	9162.97	7104.19	9083.7	8491.62
A8MYJ9;P52292
	IEVNVELR	2	16265	14672.9	9469.53	13602.6	9005.56	8529.08	14650.7	14171.2	9814.71	16528	15361.8	16304.5	10110.9	15370.2	11877.5	15901	12032.5	16216.5	13496.8	12025.3	14494.4	16494.3	17323.8	11532.6
B1ANS9
	LQNQVLDSKNFK	2	906048	1.00552e+06	954174	901236	945165	916831	968231	928637	935285	914465	982397	954918	968659	988316	918538	869752	979551	974153	959290	959135	947884	917654	980764	918657
B2RPK0;P09429
	GEHPGLSIGDVAK	3	88119.6	88049.1	85358.7	87069	80219.6	84318.3	88792.8	84324.9	77733.3	82129.3	79769.8	90245.7	78572.4	84966.4	90813.7	82398.9	81973.4	99846.6	88308.3	92076.3	86806.1	59764.8	58718.4	69760.8
	IKGEHPGLSIGDVAK	2	85892.9	111963	108938	79061.4	144397	121625	96574.4	86386.2	121842	73224.2	89234.1	125191	119837	140427	98796.1	80039.8	122060	119508	107763	189350	164082	76397.4	121269	101162
	IKGEHPGLSIGDVAK	3	327364	341117	307213	317942	294993	272207	317010	322083	331741	339139	326026	299633	338925	270483	291722	317919	348810	259766	319919	303440	247657	315739	292821	278609
	IKGEHPGLSIGDVAKK	4	11057.4	13135.2	12306.2	12490.1	13585.3	13539.3	11500.5	10820.8	11990.1	12434.3	12017.1	11495.6	12987.2	11945.4	13106	11730.7	11939	12903.6	12665.5	12487.1	12707.9	12351.9	12212.4	13454
	KLGEMWNNTAADDK	2		1449.35	1054.46	704.972	1771.96	830.752	1017.92	793.519	1489.34	286.407	1028.8	1449.81	1513.96	1573.89	871.061	1132.93	1252.13	1403.53	1184.15	2689.66	1732.76	465.641	1907.86	696.404
	KLGEMWNNTAADDK	3	7392.05	6661.12	6229.14	7443.52	5617.45	6183.37	7741.62	7135.69	5905.23	7839.75	7257.66	6200.11	6822.42	5913.58	5733	6530.12	6019.52	6110.99	6445.44	6466.98	6278.11	6012	4906.12	4840.89
	LGEMWNNTAADDK	2	24139	24339.9	24239.1	24604.1	24978.7	26050.7	23892.7	26203.4	25442.7	24137.9	24076.2	24242.4	24908.3	25307.6	27235	26138.1	25246.1	27754.8	23781.5	24419.5	25257.3	16742.7	16423.8	17698.7
B2RPK0;P09429;P23497
	EKGKFEDMAK	2	10836.7	11637.9	9318.35	10580.8	16742.1	10876.5	11392.5	10434.7	14883.7	12088.1	11129	12829.4	13707.6	12020.9	11030.8	11949.4	14489.5	11537.1	12414.5	11934.1	12530.7	13787.6	14938.1	15400.2
	FKDPNAPK	2	217433	223090	199412	209146	211052	194741	211004	214099	240499	218774	205292	195863	232215	207831	202878	233595	241891	193256	207158	207197	202260	197933	209648	161932
	GKFEDMAK	2	178963	177120	162646	171266	169290	160869	174361	176982	166139	172483	162517	166043	180500	166729	152374	193684	191232	143836	185785	168227	148436	152691	171348	158220
B2RPK0;P09429;P26583
	M(ox)SSYAFFVQTCR	2	115990	98228.9	116813	94332.1	95435.6	99833.8	112249	87310.9	119105	111011	74299.8	100615	36517	48179.5	65572.7	44796	45918.8	53354.1	42049.1	50892	50585.4	57329.8	73670	112789
	MSSYAFFVQTCR	2	625331	676506	676206	642352	655101	710247	592343	617849	652750	636615	670994	692250	675658	751866	696263	670324	710646	736650	719881	739388	712783	537339	549104	569879
B2RPK0;P0C6E5;P09429;P26583;O15347
	LKEKYEK	2	8836	10140.9	8578.96	8375.49	10028.8	7615.53	9884.87	10962.3	8482.07	10093.8	8069.27	8998.98	9098.79	8776.54	8251.85	9182	9844.49	7494.65	9535.99	8844.3	8918.83	10061	11596.9	10638
C9JLW8
	FIYEAWQGVER	2	31434.4	28829.3	30024.2	31778.7	29957.6	30133	29173.4	28041.8	31316.8	33026.8	29963.5	29406.8	27650	29676	31985.5	31015.1	29798.4	29424.5	30419.2	30631.5	29711	24112.3	27273.4	27709.3
	SPPSSSEIFTPAHEENVR	3	12159.9	10025.4	10799.4	12725	11181.2	9770.42	12002.4	11464.2	10533.2	12660.5	12422.4	9420.98	10648.4	9058.2	11811.9	12657.3	10796.8	10602.5	11427.4	11338.2	10879.2	10872.8	9523.4	10553.9
C9JRZ8;P15121
	TTAQVLIR	2	47491.6	36985.3	40695.9	43694	38797.3	43475.6	47838.4	44801.9	41693.6	46731.4	38184.9	39289.6	38571.9	36716.5	44484.1	49491.6	41866	44163.1	44073	44036.1	45731.1	44335.3	44257.9	47577.4
O00115
	ALINSPEGAVGR	2	24692.1	21450.6	23200.7	23995.4	21019.8	22584.2	25015.7	23568.3	22102.8	21806.3	23563.2	21099.8	21324.3	24019.8	22738.5	23595.8	20993.8	24007.7	21872.7	22409.9	21217.7	19992	20061.4	20072.6
	GGGTLCAQLPALWK	2	14698.2	14207.2	13556	15194	14317.5	12036.6	12536.1	13380	15190.1	14693.5	13795.7	13891	14207.7	13382.8	13634.2	12740.5	12495.4	12549.3	13450.7	13620.4	13841.4	13630.6	14833.1	14333.1
O00116
	AHGHCLHEIFLLR	4	3275.89	6022.78	4124.83	2963.29	3847.73	4304.5	4673.75	4761.2	5672.57	3873.31	5461.37	4759.07	4449.22	4096.17	4708.54	4874.72	3694.94	4938.67	4983.4	3915.84	4752.13	4925.59	4951	5006.22
	ASLNPSDTPPSVVNEDFLHDLK	3	8876.63	8290.43	8494.09	7163.96	9240.34	7890.14	8645.54	8573.45	7992.98	8971.92	7945.91	8296.06	7442.53	7611.25	8435.29	8715.02	7557.34	7994.68	7736.31	7413.41	8012.11	8495.91	7814.68	8042.9
	EEILANGGSLSHHHGVGK	3	2880.06	3477.79	2841.26	2916.82	3785.29	2366.84	3016.06	3614.06	3103.73	2418.48	2191.15	2383.33	4329.1	2536.69	2516.34	3305.98	3499	2141.6	3793.84	2976.45	2113.57	3888.08	4363.97	4599.27
	EEILANGGSLSHHHGVGK	4		1263.6	1310.93	446.243	1837.45				1677.72				1552.88	1337.27	1059.02			1502.15	1494.4	283.957
	ESGYCTGHEPDSLEFSTVGGWVSTR	3	26556.6	28034.1	25968.8	27424	24835.2	28239.1	25753.3	25469.1	23049.4	25860.8	24069	28118.4	29210.1	26296.7	25097.4	25725.8	28843.5	28682.1	29511.4	25559.2	28126	24769.5	29796.3	27286.1
	ESISDVGFGMLK	2	10723.1	13099.6	12212.7	12262.2	13670	13865.2	9717.63	10924.7	10381.6	11489.3	11652.9	13185.3	13196.6	13768.7	12119.5	11765.5	12743.6	13269.1	13972.9	12756.2	13366.3	10531.5	13958.6	13282.1
	ETNISYSQEADDR	2	12585.2	11701.1	13426.3	11591.6	11701.7	11403.4	12215.1	13060.9	13073.4	13449.3	12375.6	11214.3	10760.6	12102.1	13227.5	12695.3	11372.7	13041.7	12239.6	11967.3	11739.1	13673.1	11281.2	13375.2
	EWIQNTLGVNVEHK	2	2108.69		1598.36	2568.74	1958.92	2759.88	2102.88	2645.74	2122.2	2430.12	3735.93	4053.4	3577.37	3496.43	3533.67	2558.27	3181.99	4865.37	3676.48	3140.65	4352.71	4221.18	3193.01	3054.79
	EYVDPNNIFGNR	2	24802.1	26329.3	25641.2	23450.9	25709.1	25371.2	23846.8	26604.6	25083.5	24866.3	24600.5	24669.4	25714.7	25348.1	24717.8	24367.2	25590	25604.4	26625.3	25394.4	26137.8	25665.3	27102.3	26877.1
	FKGFDPNQLSVATLLFEGDR	3	6628.35	8332.15	8683.06	7315.61	7089.99	8396.7	7964.22	7654.17	8602.71	8274.96	7023.17	8475.65	7699.66	7779.75	7168.24	7277.44	7335.7	7286.89	8494.98	7649.58	7877.41	7250.94	7045.68	7370.72
	GFDPNQLSVATLLFEGDREK	3	3703.19	4423.72	4438.17	3713.27	5058.24	4875.63	3619.36	4067.8	4228.55	4512.55	3829.16	4351.24	4625.54	3746.31	2593.69	4123.49	3829.66	3856.3	3375.32	3373.51	3720.46	4238.34	3282.24	3405.75
	GISDPLTVFEQTEAAAR	2	15555.2	16734.2	14912.8	13991.5	13592.7	16694.3	14674.6	17311.2	14176.2	15601.2	15312.3	15891.9	12908.4	15667.9	13345.2	11729	14117	14316.2	14028.5	13467.3	12552.6	11947.1	11417.2	15760
	IPDIVLWPTCHDDVVK	3	24217.8	25225	27001.1	25564.9	25913.2	26881.9	24864.6	23514.6	24708.1	25569.3	26196.3	26730.2	23866.8	24388	25430.9	23069.8	22356.6	25641.5	25617.4	24314.7	23373.5	24443.6	23513.6	27750.9
	IRPVPEYQK	2	6873.55	7023.05	6271.83	6277.08	7160.46	7326.27	5193.27	5630.76	7322.33	6164.86	6360.79	7586.66	7709.15	7016.41	6101.35	7159.89	6221.19	6031	6279.15	6828.21	5992.37	7626.08	7852.69	6595.96
	NIYGNIEDLVVHIK	2	5353.56	5923.46	4893.11	4782.27	5711.74	5385.55	5240.97	5658.24	5746.56	5965.7	5087.42	5193.93	6045.52	5597.37	4111.01	5157.28	6896.38	4365.25	5845.31	5900.11	5133.88	6284.14	7160.16	5144.64
	NIYGNIEDLVVHIK	3	10873.5	9887.4	8776.81	9499.47	8622.54	9873.33	9718.24	9298.03	8809.81	10475.7	10084.2	8344.33	7526.3	8861.98	10504.6	9293.81	8711.09	9235.38	8581.79	8994.37	9341.23	9072.87	8590.48	8102.1
	RAASAATAAPTATPAAQESGTIPK	3	9062.74	12154.9	10066.4	9699.87	12215.8	13050.1	8891.97	9073.99	9603.84	9541.23	9614.11	12448.5	12208.4	11465.4	11460.8	8495.16	11715.7	11959.1	11488.1	11984.2	12500.1	10290.6	12415.7	14376.1
	TIISLDTSQMNR	2	19485.4	18845.1	16842.5	18665.1	17887.6	18740.5	18804.3	17444	16788.6	19367.8	18663.3	17631.8	17418.1	17291.5	19165	19571.2	18769.4	17887.6	18903.9	17001.8	18875.3	21780.7	20115	19825.1
	WNGWGYNDSK	2	5874.01	6519.17	6272.55	6295.53	5963.78	5713.2	5431.35	6083.7	6387.53	6669.48	5683.95	5786.42	4655.36	5794.43	5572.41	5110.84	5908.84	5475.03	5516.79	5603.73	5598.32	5009.04	5478.11	4627.99
O00139
	AALQEEEQASK	2	3002.08	3820.08	3683.96	3719.39	3665.13	3887.99	4045.18	3652.78	3929.55	3494.01	3870.14	3199.86	3996.22	3611.79	3383.85	3310.45	3471.64	3484.78	3442.73	3727.72	4025.02	4042.25	3647.63	3596.84
	AVFQESIR	2	7251.81	10789.8	7936.17	7847.17	9717	10355.4	8003.56	6803.35	7782.27	8552.68	8787.95	9287.09	9036.64	10831.7	7844.53	6938.97	9277.77	12837.8	7410.36	9263.99	10853.2	6852.84	9257.04	11522.2
	FDYAFDDSAPNEMVYR	2	9375.23	11331.4	12544.9	13287.6	11067.7	9961.7	12844.8	13217.6	11917.7	11127.8	13600.7	9911.6	9087.7	9270.76	11517.5	10205.2	11408.8	9995.66	9473.21	10033.5	9298.14	11036.2	10085.7	10402.5
	GSLDYRPLTTADPIDEHR	3	7375.05	8565.05	7856	7048.08	8102.14	7538.24	7700.12	8291.63	8493.99	7251.2	7234.25	8148.09	8385.76	7519.85	6803.34	8004.18	8872.58	7201.74	7978.2	7734	7658.9	8810.61	8521.5	7886.34
O00139;Q8N4N8
	GMATCFAYGQTGSGK	2	7435.81	7596.86	8027.97	7653.75	7750.67	7830.79	7182.36	7575.38	7546.47	7129.01	6951.1	6955.38	7145.47	7326.92	7292.31	7727.68	6681.63	6999.11	6600.12	6878.8	7225.74	7438.29	6905.84	7811.2
O00148
	CMALAQLLVEQNFPAIAIHR	3	96511.5	4734.77	2854.74	2741.34	4835.23	2994.17	22879.3	71690.3	2095.27	2628.08	3531.1	4284.16	8114.48	8219.22	5002.24	86847.6	5156.73	5685.42	6369.3	5792.82	7141.87	8972.78	11718.4	8050.71
	FMQDPMEVFVDDETK	2		10515.3	4141.16	6963.18	9456.19	8958.55	6750.73	5273.25		6596.09	7408.17	8624.49	10361.7	11836	5982.35	7415.82	8806.07	9273.44	8681.56	8383.23	11058.3	12999.6	12318	8141.94
	HFVLDECDK	2	37476.1	35562.9	35887.8	35747.1	35451.3	35852.3	36294.8	36756.8	34789.3	36989.7	36944.1	35004.2	35431.2	33781.7	33949.9	37386.3	35416.8	34184.9	35663.4	34859.9	34571.9	38200.7	37068.4	37245.2
	NCPHVVVGTPGR	2	19134.4	22947.9	19885.3	17903.6	22329.3	23872	18364	18921.3	25757.3	18363.3	19819.9	24550	21733.1	25017	21692.8	20118.2	23861.3	23618.1	22214.1	27778.1	24208.1	21421.1	26313.2	23641.8
	NCPHVVVGTPGR	3	31105.9	28173	28721.3	28472.8	28161.5	27134.7	30278.8	29504.3	28447.9	28904.5	31324.3	26936.8	28921.5	28086.6	30238.3	27385.9	28478.4	27360.9	27766.3	28932	28213.2	31633	30592.9	28078.2
	VNIVFNYDMPEDSDTYLHR	2	10337.6	19559.6	17366.4	14024.4	22198	21802.6	14104.3	11623.3	21688.2	10488.2	15247.4	23685	16489.8	21919.3	14687.6	11882.1	24649.9	26355.4	18358.3	19117.6	19817.7	19285.5	22867.6	18118.7
	VSVFFGGLSIK	2	43254.7	39104.7	40111	39679.7	38863.8	36894.7	42081.2	39623.7	38327.7	43125.7	41836.8	38325.1	39175.5	38493.9	39346.5	39894.1	40287.1	37337.1	40323	37592.5	37345.9	45002.9	39725.2	41567
O00148;Q13838
	AIVDCGFEHPSEVQHECIPQAILGM(ox)DVLCQAK	4	47264.8	30661.7	44552.6	40260.3	29226.5	31029.2	46684.3	48410.6	44658.9	47337.7	43358.9	26476.4	22483.3	17879.8	23360.2	33677	26163.7	18209.9	24603.6	23402.5	15316.5	17021.5	14961	16310.6
	AIVDCGFEHPSEVQHECIPQAILGMDVLCQAK	3	11399.5	22840.6	15005.2	12898	26914.4	20302.4	13758.8	12620	22381.6	10846.9	17142.4	28133.8	25072.9	33892.6	22671	14097.8	28842.9	29338.2	24416.6	29523.3	31690.8	19718.9	29047	31843
	AIVDCGFEHPSEVQHECIPQAILGMDVLCQAK	4	59878.6	111749	73084.6	76169.9	107786	101924	66490.1	61679.7	73523.2	62877.4	84960.5	115453	128902	138246	101642	80738.6	116078	126711	123928	126162	127750	119571	152369	133279
	DFLLKPELLR	2	559047	665888	559844	524639	654962	557188	591632	651413	638449	582065	616308	622386	659171	662608	531511	595409	677418	554183	609632	638034	605738	573497	707722	609416
	ELAFQISK	2	113371	109087	104265	107725	98948.1	107384	108840	109565	106777	116497	113520	104230	101531	100548	101149	107689	107670	103712	105339	101062	104322	113421	112601	107245
	ELAFQISKEYER	3	10935.6	11000.7	11930	9507.49	11702.8	10703.4	10633.4	11274.8	11378	10698.6	11158.2	11160.9	11602.7	11911.1	13422.4	11571.1	12514.9	12148.9	11525.5	11437.9	10751.3	13408	11868.6	12662.1
	GLAITFVSDENDAK	2	431104	375409	415315	430365	382415	392734	399417	387836	387731	436647	400934	374115	372024	360597	427137	417317	388715	384001	378421	369578	370666	447526	361223	442790
	GSYVSIHSSGFR	2	176945	187984	177961	155689	192628	180885	153240	177624	198146	161904	160603	198212	183838	178716	170661	165103	192295	166094	188005	200805	189696	179152	224554	227581
	GSYVSIHSSGFR	3	99307	95382.4	103601	103470	95860.8	103445	102743	108793	96109.8	102660	104451	87845.2	102168	99307	104533	98096.6	94039.5	97341.9	96477.9	91962.3	96030.9	112364	85514.1	103418
	ILNDVQDR	2	80781.6	75136.3	82366.4	85918	74965.4	87451.8	85613.5	88127.8	81361.7	78913.9	80911.6	69114.8	77772.8	78339.4	82020.4	81994.2	80446.7	88321.8	78626.7	71904.1	77438	86536.7	81736.6	87329.7
	ILVATNLFGR	2	415039	427865	418373	390170	403734	434725	453158	448527	442910	421444	444890	424975	443524	434685	443811	408327	408776	459186	426161	438928	459557	435797	438262	440781
	KDEEVLKK	2	10595.4	8065.4	7176.82	9138.54	8896.19	9266.25	9417.41	8654.82	10298.9	9962.45	9443.46	9278.86	8917.26	10521.3	9645.01	10058.9	10141.1	10027.6	10594.8	9623.62	9623.6	10882.3	10531.7	9774.49
	LTLHGLQQYYVK	2	20990.9	21242.4	21502.8	18469.5	23322.7	22401	19502.1	20873.4	23703.5	17219.6	23344.2	23028.9	24170.9	27442.5	20499.6	18596.4	23538	23776.8	25038.2	26389.9	25525.5	25235.1	23563.5	21070.3
	LTLHGLQQYYVK	3	35929.2	33776.9	28217.5	34949.5	31529	31252.7	35449.6	34584.4	31197.9	34512.5	31254.9	30263.8	28539.4	28549.6	30113	34983.7	26404.4	29470.3	25640.8	25139.4	27511.9	37148.8	29478.2	29181.4
	M(ox)LEQLDMR	2	2905.39	8825.3	10345.2		8558.56	8968.41	7734.04	7518.24	9780.05	4753.55	5559.32	9460.52	6189.74	8000.22	10670.2		7832.23	7624.19	7784.4	9017.59	8677.89	9923.86	17551.8	22792
	MLEQLDMR	2	75875.4	62837.2	64775.9	73779.2	63987	63249.7	67378.7	69566.1	65736.9	72091.1	67956.8	60002	66813.6	61135.6	67856.8	69219.6	68202.5	62625.8	67325.4	64090.4	63261.1	56089	52981.8	54473.8
	RDVQEIFR	2	19635.4	18098	19352.9	17088.6	19653.6	18829.4	20804.2	19944.5	20747.9	20539.5	20726.3	17742.4	18900.6	17436	16232.9	18203.7	18656.1	17077.6	17417.8	18184.9	17272.9	21064.1	20770.8	20276.5
	RILVATNLFGR	3	18844.6	18823.2	17782.2	19426.8	18335.8	13519.6	20411.8	20282.9	18209.5	19907.3	19360.8	19024.2	12666.6	16212	16146.8	19133.2	17862	14193.7	17621.7	16909.9	13092.7	20269.1	21170.2	17149.6
O00151
	(ac)TTQQIDLQGPGPWGFR	2	64858.1	60323.2	58291.3	64219.6	58158.8	55978.8	61945.7	60470.2	57455.5	65284.8	59879.2	58011.1	60103.2	57101.3	60681.7	66168	62038.8	58193.6	59308.4	59376.1	58752.2	52011.7	51897.3	49738.3
	AALANLCIGDVITAIDGENTSNMTHLEAQNR	3	10737.6	11938	8434.84	5225.81	13841.4	13733.3	13487.5	9772.73	8774.01	6982.72	6448.64	12114.2	20864.6	15419.8	12612.8	10231.7	13265.3	15598.8	14561.8	13026.4	12304.5	10323.5	20729.6	15772.5
	CGTGIVGVFVK	2	12104.6	10815.6	9977.25	11781.4	11690.2	9320.57	11273.6	11185.7	10448.6	12030.2	11333.6	9292.52	11090.5	9806.51	10322.4	12046	10833.5	9700.61	11534.9	10324	9213.14	9985.16	9331.45	8658.18
	DFEQPLAISR	2	81426	75399.4	79107.5	73184.8	78491.1	76776.1	75499.3	77916.6	76211.4	72573.9	75103.6	73675.7	69318.4	75052.1	78740.8	78591.2	72604.1	80435.4	72921.1	74668.2	77666.3	59331.9	59282.5	63568.3
	GCTDNLTLTVAR	2	55108	52916	53355.4	49786.1	48403.5	51301.3	53862.6	52803.2	51479.7	50341.4	50218.2	47680.5	50973.1	49396.9	54580.2	51294.9	54386.6	49667.2	51328.5	50289.3	49484	43116.1	39443	39567.9
	GHFFVEDQIYCEK	2	15940.7	20596.9	18777.3	17107.7	23356.3	21855.1	17203.8	17665.7	22038.4	16296.4	16365.7	22354.3	19246.2	22900.3	19423.8	15919	23347.7	20641.5	20919.9	22869.9	23484.3	14429.8	20010.1	18229.5
	GHFFVEDQIYCEK	3	37276.9	28864.1	32581.1	35156.5	29325.9	26643.2	32094.5	33724.3	31852	37598.5	33514.6	30925.8	30650.6	28567.2	33962.6	35888.8	28079.5	30757.2	30022.5	29049.2	29976.7	26477.7	22597.9	25791.5
	HPECYVCTDCGTNLK	2	882.935	2065.84	1880.72	1259.34	2444.52	2229.08	1642.73	1630.47	1915.21	778.982	1072.14	2499.31	2172.28	2513.09	1859.39	1134.92	2711.07	2255.57	2055.73	2570.4	2473.99	1053.5	1751.23	1475.83
	HPECYVCTDCGTNLK	3	11881.2	10815.3	10771.7	12078.4	9822.47	10838.9	11168.9	11209.5	10125.8	11349.9	11382	10710.8	10259.9	10735.2	11474.3	10823.4	9718.68	10978.1	10709.7	9281.36	10377.1	8686.3	6595.85	8699.39
	HRHPECYVCTDCGTNLK	3	9994.2	11646.7	11905.3	11109.8	10897.6	10509.9	10968.8	10030.4	12387.5	10271	9670.14	12679.4	11739	11597.1	10280.3	10141.4	11862.4	11092.1	11628.9	11049.5	10883.7	9852.08	11288.9	10661
	HRHPECYVCTDCGTNLK	4	6643.11	5619.36	8001.52	7034.11	5682	5644.98	8125.75	6444.68	6482.43	7757.79	7771.6	3836.8	5974.8	5555.89	7249.79	6402.99	6399.62	5685.79	6463.26	5551.05	6720.77	5591.37	4147.36	6147.14
	LVGGKDFEQPLAISR	3	23422	10424.4	15140.5	19889.1	10519.1	11612	24966.9	22532.4	16572.6	24312.3	16289.1	11698.8	10913.8	9558.3	13042.4	21430.5	9898.16	10904.6	11414.4	11309.7	11371.5	18834.6	10670.6	11837
	MNLASEPQEVLHIGSAHNR	3	25712.1	28562	26658.1	25788.9	30124.8	27744.4	26174	29695.9	29639.1	25551.5	25497.6	29423.9	28713.3	28446.3	24511	27308.7	31641.5	25193.9	26214.9	28077.2	29619.5	19118.4	22445.5	20654.4
	MNLASEPQEVLHIGSAHNR	4	12676.6	10483.2	14078.8	14655.7	13706.5	14208.9	13796.4	12854	12719.4	12692.4	13666.6	14877.5	11663	14186.7	14793	12872.4	10549.2	16625.2	13633.5	12450.3	13340.6	7908.57	7158.16	10147
	SAMPFTASPASSTTAR	2	32586.5	35659.1	35419.4	31607.8	37488.2	34219.3	32820.5	33227	35177.1	32346	34337.7	36029.2	35936.9	35717.1	36333.1	32125.4	35711.5	35385.1	34469.6	35192.8	35663.8	26968.2	32498.7	31625.2
	VAASIGNAQK	2	20217.1	20461.3	23433.1	24503.9	21107.5	23005	22259.4	21765.2	22855	21307.4	21824.1	23216.3	21774.4	20598.5	22874	21020.4	20417.5	21686.8	22356.6	22109.2	21906.8	17745.1	17618	21126.5
	VITNQYNNPAGLYSSENISNFNNALESK	3	16822.6	18179.3	18335	19628	20699.2	17912.3	18865.3	18238.7	18607.4	19646.8	18536.3	17973.3	20134.3	20994.9	18536.7	18771.3	20140.9	18456.6	21369.1	19613.8	19026.8	17778	18674.7	18109.7
	VWSPLVTEEGKR	2	11257.7	12039.8	13365.4	14944.6	13177.1	10754.4	12925.7	11603.1	15569.8	12157.3	14565.1	15781.4	9637.76	14227.1	14220.3	12430.4	14853.7	13324.5	12758.1	14919.6	13132.3	14212.9	14347.3	12512
	VWSPLVTEEGKR	3	22818.8	17549.7	20341.1	22528.3	15871	19004.6	21376.5	22867.1	21314.1	23690.7	21590.7	17948.8	18703.5	15148.5	21564.7	26299.8	19540	21459.6	18308.4	15626	14798.3	18351.8	16137.8	17451.4
O00154
	AASAFFTYVSLSQEGR	2	58950.9	56750.7	64921.4	66029.5	60364.7	53262.5	58313	58425.8	61302.8	62185.3	65938.9	55935.1	59936.4	62921	58964.7	60033.2	64927.8	59186.1	65061.8	61409.5	57916.2	66853.2	50296.4	58068.5
	GCVITISGR	2	16501.6	18875.9	17996.6	17273	17970.2	18362.6	17782.5	17436.6	18785.3	16820.2	18543.6	17612.7	17798.8	17030.9	19123.6	16799.4	18080.6	16881.7	18452.2	19296.7	18233.1	15572.5	15973.5	16989.4
	IMRPDDANVAGNVHGGTILK	3	8767.42	9441.52	8538.01	8327.59	10376.4	10288	8700.45	8010.16	10956.2	8872.53	9038.31	10696.8	10962.9	10817.8	9976.71	9148.4	9880.39	9261.76	10215.5	10087.8	11589	9381.15	9693.57	8941.98
	IMRPDDANVAGNVHGGTILK	4	14739.7	13544.1	14627.1	14564.6	14683.6	15680.7	13406.3	14602.1	14188.4	14814.6	15303.6	14465.2	14074.4	15265.7	17696.2	13796.5	14844.2	18104.5	14440.5	14851.7	16089.9	14705.1	11768.9	15570
	KGCVITISGR	2	18338.3	19305.5	17098	18072.8	18044.7	18104.9	17313.8	19359.4	20839.4	16476.2	17924.2	19484.4	18556	19630.4	16042.3	16940.6	19260.6	17932.7	18289	20602.5	18676.4	17424.7	17865.1	18660.4
	LMDEVAGIVAAR	2	67207.3	74241.9	70661.5	63928.5	71807.1	72826.3	67287	70889.6	70786.4	66688.8	68411.5	73256.5	73036.3	73251.3	75393.3	68396.6	69989.8	75015.7	70899.7	69379.9	73396.1	67067.1	70368.4	72483.6
	MIEEAGAIISTR	2	40958.1	35026.3	40023.3	38033.7	36269	39017.8	38092	39117.1	38335.7	38695	39350.8	38231.4	37330.5	37991.3	40855.4	41117.3	34449.8	39966.6	37900	35243.8	38161.4	29022.4	24376	30157.3
	TNIVTASVDAINFHDK	2	42950.2	44855.2	39305.4	42780.1	41963.1	40482.7	45659.2	49916.7	44775.1	44600.5	42298.3	41169.7	46195	43566.4	40628.7	48022.2	47905.5	36965.9	46856.4	43308.8	46391.7	44902.9	46898.7	41961.5
	TNIVTASVDAINFHDK	3	22241.6	19443	22461.1	20997.8	19427.6	21346	22183.4	18931.3	22299.5	19675.6	21783.9	19330.9	17738.5	21608.9	23971.8	20900.3	18716.2	22164.9	19550	19846.5	19942.7	19581.2	17141.1	21988.8
	YEAQKLER	2	5655.39	4994.15	4844.99	5041.63	5589.1	4219.34	5378.78	4766.66	6030.03	5793.35	5078.48	4679.98	5457.09	5231.89	5109.55	5405.59	6037.22	4738.47	4976.9	4993.85	5081.38	6860.65	6156.86	5669.97
O00159
	GEELLSPLNLEQAAYAR	2	11188.5	10295.1	10191.5	10534.4	10693.4	12420.1	10692.1	11753.8	10180.7	11614.7	12728.9	10856.5	12490.6	11123.8	10573.6	8782.61	13257.4	11592.5	13125	10991.6	10609.4	10988.3	9920.84	11237.9
	GVSFYEVPPHLFAVADTVYR	3	3243.8	3612.86			4923.45			3127.04	4342.12		4022.7		4845.77		5246.09	2622.67	1310.92		3546.19	4351.44		3355.73	3362.72	3082.13
	LLQSNPVLEAFGNAK	2	4800.41	9630.76	10215.8	9193.12	7753.2	9020.21	9718.38	9211.57	8950.56	7766.08	9800.79	10650.6	9614.78	9495.99	9619.01	8975.57	10578.6	9271.2	9982.94	9941.15	11568.5	8586.64	10019.3	8629.65
	VLQALGSEPIQYAVPVVK	2	14558.9	24086.9	16971.7	14448	15474.6	18287.1	16516.7	14472.3	17465.2	14232.5	13097.1	22488.1	20981.3	17447	15717.6	12100.6	20032.5	16382	15344.1	16460.9	19020.7	15578.4	19081.3	26208.8
O00161
	AHQITDESLESTRR	3	2952.54		2793.12	2758.49	3078.04	3742.46	3616.03	3053.09	3556.05	3002.77	3219.33	3679.91	2436.89	3628.15	2753.08	2773.62	4006.9	2327.44	3180.29	2920.74	2372.62	5381.64		4444.31
	IEEGLDQINK	2	7302.24	4480.48	4115.72	7003.48	3488.31	3098.97	8358.01	7473.01	5627.34	8085.05	7191.35	2475.91	4770.54	2527.75	6434.59	7599.08	5051.7	2872.28	4629.24	4751.16	4072.25	4798.21	5418.75	3411.38
	ILGLAIESQDAGIK	2	20674.4	18810.4	18608.4	20612.7	19298	20586.3	19125.1	19640.2	18862.8	20396.3	18789.9	19789.3	19647.3	18088.9	18621.2	19996.5	19379.8	19197.8	19779	19305.7	19796.5	23528.3	20702	23140.8
	TTWGDGGENSPCNVVSK	2	9077.65	11545.4	11911.2	8759.76	12502.4	12936.6	9685.91	9251.13	12076.9	8368.1	9662.25	13148	10143.5	13779.5	9830.7	8728.36	12062.7	12546.7	9561.03	12249.8	11347.1	8941.19	12600	11863
O00165
	ITKPDGIVEER	3	1873.3	2915.62		266.021								2814.23	1804.65		2777.7	2234.72	1299.93	1968.77	1729.4	1664.15	2440.67			1802.57
	TREDNDLDSQVSQEGLGPVLQPQPK	3	5136.18	7495.24	5419.38	7689.27	6524	7392.64	6629	6498.12	6877.32	5555.7	6727.97	7572.05	7218.84	7350.61	5753.77	6532.28	6437.06	6753.61	7291.78	6213.42	7387.16	6048.03	6976.93	6875.74
O00170
	AVPLIHQEGNR	2	3736.69	4425.02	3721.71	4694.32	5186.7	4396.25	3743.86	4391.93	5182.39	4733.4	4510.59	3885.32	5687.72	3976.05	3831.37	4087.16	4468.11	2337.58	5048.07	5017.71	3684.22	5231.99	4462.01	4153.87
	EGEIAQFLCDIK	2	20032.2	16877.9	16031.1	18035.7	16564.9	17372.5	19730.1	19074	13591	18339.3	16983	17228.6	3444.35	16611	16261.3	19115.9	11666.2	16050.8	14011.1	15995.1	15926.7	16868.6	16386.8	16469.8
	HCCGVAQMR	2	4817.33	6948.13	4960.34	5089.18	6117.68	5744.99	5135.13	5435.28	5816.72	5270.59	4893.04	5947.67	5729.38	4374.63	4297.4	4957.87	5372.81	4632.97	4837.21	5748.64	5312.22	5316.66	5693.09	5091.76
	HVVLYPLVAK	2	12188	9044.22	11240.6	12095.7	12101.3	11284.7	12885.1	11501.5	10640.5	12025.4	11348.9	10744.9	10640	11043.2	10292.5	11467.1	9733.7	9914.78	10380	11004.4	10807.7	11190.9	9757.4	11682.2
	LVVEEYYEVLDHCSSILNK	3	3551.07	1226.69	675.172	2695.42	1112.89		1807.78	2609.99	2377.66		1831.45	1476.62	2113.18	1017.9		3144.24	4796.73	1207.44		2706.41	1543.01	1994.04		1709.26
	NIAVGKDPLEGQR	3	8484.18	7167.02	6643.55	8191.59	6522.94	8330.86	8740.88	7466.87	6203.95	7552.56	7509.62	7830.92	7930.05	6971.06	6660.31	7876.17	7274.45	7772.82	7401.18	7182.09	8182.83	7794.16	7379.22	1521.89
	TLHSDDEGTVLDDSR	3	10650.1	9802.4	9061.21	10688.2	9641.88	8514.84	10446.4	10504.5	9034.47	10766.5	11133	9689.56	9749.22	9297.77	9648.87	10434	10364.7	11205.4	10183	9341.95	9388.19	7262.96	7944.44	6634.34
	VESPGTYQQDPWAMTDEEK	2	3379.76	8177.92	6310.25	4666.24	8848.22	7443.58	4683.68	5221.87	6916.04	4037.69	5106.04	8602.07	6661.47	9414.8	5170.22	5717.31	7589.79	6905.63	7309.57	5757.33	8529.71	5377.43	7801.31	3718.86
	VLELDPALAPVVSR	2	57490.6	57898.5	55359.3	56908.9	55254.9	56453.5	59292.9	55435.6	56971.5	58621.7	56489.8	58445.8	55903.6	55167.2	56000.6	52899.1	55155.4	55366.9	57227.6	56980.5	52730.9	54096.4	55242	55678.6
	YYDAIACLK	2	13465	12438.7	13537.8	12889.6	11312.3	12473.4	13376.8	12922.8	12090.8	13952	12531.4	11420.2	11860.6	10081.6	12027.7	12853.9	12475.1	11397.9	13330.7	12178.6	11481.3	15383.3	13107.7	13258.5
O00178
	LNDTLLLGPDPLGNFLSIAVK	2	5003.65	7553.06	15176.8	11773.8	6340.16		1701.61	5505.28	10381.1	14107	535.167	142.302	1476.22	7665.43	11383.7	1000.06	1901.73	10002.8	4347.9	10980.1	15034.6	8423.4	15294.4	2728.9
	LVLVSPTSEQYDSLLR	2	24504.9	22800.7	24950.8	23833	24257.8	23411.9	23992.8	23088.6	24228.8	21607.1	23145.9	24759.5	23264.8	25271	27773.2	25837.7	22270.4	28013.3	25656.1	25211.4	27738.6	26955	26600.9	31475.1
	VGDNDFLEVR	2	6422.55	6107.36	4645.87	5319.99	5393.82	6027.3	6069.1	5935.18	6309.57	5977.14	5962.41	5145.68	5343.14	5730.57	5657.88	6277.86	6891.09	5881.43	4588.65	3920.86	5349.66	6199.17	5980.81	5468.87
O00186
	AAYIYFTDFCPDNLFNK	2	8928.17	11192.3	10743.3	12401.2	12571.3		12220.5	13068.9	15688.7	13887.5	13860.3	16416.9	16707.2	11236.8	7596.95	14252.8	16115.4	18863.7	7916.16	15746	14290.4	6687.78	6231.49	13260.6
	ALYFITPTSK	2	6250.89	6095.84	6578.16	6094.32	6149.23	6872.91	6542.28	5683.51	6746.17	6438.01	5848.59	6251.71	6033.01	7120.18	6751.18	6404.53	6000.78	6864.52	5667.16	6244.9	5437.41	6181.14	5616.23	6784.64
	SAEETFQLSR	2	5406.46	3854.71	3868.72	4163.57	2439.57	3257.9	4477.81	4658.69	3905.56	5346.7	5362.34	3964.35	3826.67	4405.28	3384.27	5221.5	4161.8	3696.26	3413.74	3245.06	3529.15	4757.27	3588.77	3681.49
	VLLPVLLNK	2	7730.09	9873.57	10072.8	8067.86	10520.1	9574.26	9996.03	9762.48	11081.6	9026.01	11148.9	9687.7	9011.54	9818.33	9446.16	8154.97	9157.71	9374.05	9044.66	10642.3	9750.6	9912.74	10274.7	9596.4
O00203
	ASILWLIGENCER	2	16376	12029.2	12316.2	14081.7	12394.8	13982.8	14211.3	13308.4	11476.1	14475.8	12951.2	11070.5	13216.8	11935.6	13524.5	14445.3	13822.7	10577.9	13166.2	12976.2	11873.9	15484.7	12046.4	9371.35
	ATGYLELSNWPEVAPDPSVR	2	20120.8	26552.6	19447.7	14963.5	19818.1	29009	15844.4	20526.5	24304.5	21283.3	16328.1	25239.4	22360.4	8800.4	22521.4	20780.8	19040.5	27495	22422.9	23525.9	24797.8	12346.7	29408.6	32804.1
	LLDSITVPVAR	2	15414.5	12661.9	13142.3	13446.2	13228.6	13747	13095.9	14274.7	11811.1	13964.8	12323.4	12293.8	13083.7	13277.9	11139.6	12844	12487.7	12648.1	13272.9	12769.7	13248.3	13408.2	13041.3	13621.1
	LLTQYILNLGK	2	7650.52	8373.72	8315.82	8004.69	7925.91	8264.1	7392.45	7791.16	8154.68	8265.22	7762.48	8448.85	9002.84	7846.8	8649.97	8339.88	8443.4	9219.45	7971.27	8453.88	8979.72	8293.1	8503.12	8111.08
	NVEVIELAK	2	12962.3	7309.48	8475.82	13357.6	8406.56	9026.83	11448.1	10011.8	11229.4	12288.4	10143.2	9729.23	8813.09	5894.2	8386.82	9973.42	8924.05	8050.01	10442.2	10464.5	11583.8	9553.77	7760.93	15615.4
O00203;Q13367
	YDQNYDIR	2	3064.84	2890.38	2243.84	2943.61	2924.14	2633.04	2952.17	3426.98	2672.15	3289.63	3490.33	3294.93	2976.32	2837.78	3431.95	3583.05	2536.56	2825.62	2799.71	2602.95	2346.25	2776.61	3274.45	2883.52
O00217
	EPATINYPFEK	2	34107.2	35069	35955.4	34632.1	35663.4	31726.4	35298.6	36253.1	35308	36116.3	35296.6	35689.5	33420.8	33562.5	33714.6	35711.6	34060.2	34532	34476.5	35787.6	32576.5	34565.7	36330.4	35090.8
	GLGMTLSYLFR	2	11169.2	19077.2	14477.7	14115.7	21295	20926.4	13872.4	12509.6	12383.6	11711.6	15936.4	21950.8	25200.2	21890.3	18024	14575.1	22851	23013.2	22777.5	22441.9	23635.1	24573.1	26900.1	24476.1
	LCEAICPAQAITIEAEPR	3	12421.3	7914.54	11205.2	15304.5	8533.06	8653.36	11557.2	12530.5	12584.2	12828.3	11170.4	8602.38	9545.35	7443.46	11336.5	11990.9	8343.67	8060.94	10095	11046	8390.14	11611.7	7160.33	11240
	RYPSGEER	2	3646.9	4600.62	4724.02	5544.63	4278.69	4898.72	4924.87	3718.22	4792.21	4779.09	4972.38	4435.92	4324.53	4843.46	4182.31	4853.56	4125.66	4556.04	4663.29	4121.21	5056.63	5898.24	5027.78	5676.43
	YVNMQDPEMDMK	2	10963.1	12117.2	11347.9	9175.6	12924.3	12418	9959.86	10199.7	9894.26	9072.76	11368.9	12443.8	13151.3	12177.6	12594.8	9780.64	12893.2	12891.3	12032.3	11454.3	13478.8	11958.6	12925.5	12684.1
O00231
	(ac)AAAAVVEFQR	2	44961.6	36358.6	26405.7	53263.8	36392.2	37184.5	52778	51714.3	56747.1	49420.1	57925.7	36419.1	38219.8	35480.8	41049.7	44802.5	36165.4	35826.4	43020.2	42305.3	41022.5	54560.8	37724.1	38822.1
	AELRDDPIISTHLAK	3	22914.1	21889.3	21001.2	22427.3	21349.3	20489.9	21766.8	21588.6	23926.6	23218	21328.2	19869.9	22860.6	21551.1	20351.5	21761.8	21935.2	19533.8	21171.7	20735	19714	23270.5	27353.8	23583.4
	AELRDDPIISTHLAK	4	773.333	1199.56	918.197	1353.28	953.764	942.297	816.068	1236.3	980.465	800.179	1297.76		1193.71	1502.74	1422.64	1256.41	693.293	1032.53	1238.04	820.629	1066.53	1040.55	1013.11	1243.96
	ALLVEVQLLESK	2	8637.57	4629.21	6125.9	6175.13	4002.07	4721	6849.85	7066.6	6944.78	6341.11	6375.68	3356.51	3234.45	4021.57	4910.78	5772.83	4089.27	3676.73	4634.07	3874.95	4177.87	7538.04	3035.63	5926.11
	EASIDILHSIVK	3	8474.74	8176.94	6913.28	8052.29	8560.36	7846.8	8478.87	7456.86	7731	7842.03	7969.97	8716.74	7353.83	7930.76	7631.11	8193.95	7039.66	8943.32	7979.3	7667.13	7941.72	8795.67	7562.71	8321.17
	EQSILELGSLLAK	2	72070.1	73442.3	70520.1	69839.1	64234.8	70756.9	70627.5	77727.6	73612.6	71613.3	73857.8	72958.4	68439.3	74798.3	71897.3	70719.6	71554.3	69369.8	71393.2	68974	74186.6	73137.6	74619.9	75672.9
	FHGILDQGEGVLIIFDEPPVDK	3	18511	16144.3	13253.5	16950.7	13520.2	13893	15790.5	16130.3	16701.3	16124.4	15646.4	14598.4	14184.2	13491.9	14041	13552.9	13099.6	10402.1	11982	16650	11634.2	14613.6	13737	7818.43
	IMLNTPEDVQALVSGK	2	3365.69	8499.8	3959.61	6374.16	7032.91	6554.8	4553.01	3403.5	4212.66	3647.72	5346.1	5194.19	7262.84	6498.75	6140.11	3190.48	6744.81	5617.7	7604.4	6109.13	4050.29	4950.31	8842.11	6398.33
	LQATLDMQSGIIHAAEEKDWK	4	1065.9	971.361	1624.47	1530.32		1230.18	1856.08	1574.98	946.883	1236.9	1920.73	1086.32	1193.73	1448.86	1575.38	1071.61	1380.13	929.077	956.546	1059.65		187.947	599.472	854.048
	LYDNLLEQNLIR	2	62299.1	53677	52796.1	53824.4	50402.7	52835.2	54209.8	56085.8	53750.3	56654.6	54397.6	52740.2	56646.9	54970.4	53630.1	60489.6	52845	57337	52947.4	49964.8	54709.7	58525.8	56967.1	57347
	TGQAAELGGLLK	2	23083.3	23432.2	21894.4	23681.1	20315.4	20589.4	23376.5	23114.9	22320.2	22503.5	23662	21425	22771.1	21659.3	22276.5	24434.4	22781.2	20637.8	22593.7	21766.9	23277.9	25739	26254.9	21060.2
	TTANAIYCPPK	2	39615.4	33153.4	39179.5	41034	35828.9	35761.8	40690.8	40393.5	35785.6	40321.4	37635	35013.7	36050	37815.4	38439.6	43125.2	34531.1	37792.4	41404.7	34686.1	36018.8	45532.2	41225.1	44132.5
	TYEAALETIQNMSK	2	11342.9	10711.4	11310.6	10738.9	11030.2	11685.9	10399	10233	10881.7	10443.5	10172.2	9183.27	11238.2	11710.9	11937.6	12053.4	12919.3	12099.7	11772.1	12326.8	11374	11962.5	12395.4	13355
	VIEPFSR	2	12513.8	12535.2	12695	15003.9	13756.3	14304.6	12126.7	12703.9	11997.5	13613.1	14406.9	13046.2	13555.2	10647.6	14847.4	13746.8	15202	13121.6	14099.8	13275.1	13855.9	7738.21	13667.9	15524.2
	VQIEHISSLIK	2	9456.63	9431.97	9123.62	9388.61	8141.5	8485.57	8910.82	8217.25	10069.1	8956.24	9024.71	8558.58	10177.3	8610.1	7727.96	10317.3	9965.95	7223.5	9637.17	8263.19	9199.07	10092.7	11254.4	9002.15
	VQIEHISSLIK	3	2482.36	3595.79	2627.1	3129.48	3475.19	3161.81	3029.57	3382.76	2658.55	2092.41	2784.99	3274.99	3598.47	3340.19	1884.03	2400.71	3303.86	3915.25	3428.65	2576.56	3788.97	3425.71	3418.48	3152.8
	YQEALHLGSQLLR	3	17761.5	13361.4	13654.4	16299.9	13975.2	14600.4	14830.8	14163.7	14385.1	16296.9	13866.5	15873.9	14006.9	12682.3	14571.9	15334.2	13929.6	15517.9	12246	13413.9	14127.5	17833.9	12580	16088.5
	YVRPFLNSISK	2	4397.34	4366.16	4556.84	4363.12	4638.63	4287.28	4367.79	4245.82	5108.58	4416.94	4043.9	4408.76	4771.67	4874.51	4020.55	3937.85	5382.79	3975.75	4798.33	4954.86	4764.92	5174.26	5039.74	4344.54
	YVRPFLNSISK	3	6968.87	6413.06	6762.97	5526.36	6854.37	7846.89	6694.78	5944.29	6545.5	6822.68	7377.12	7504.42	6168.17	6703.42	6932.12	5878.82	6125.2	8394.12	6569.54	7034.38	7055.83	6842.27	7213.15	7434.11
O00232
	AIYDTPCIQAESEK	2	7189.98	9195.95	8702.96	8319.02	8527.09	8041.74	8125.4	8357.98	8644.05	7780.72	8071.27	9856.87	8298.15	8818.44	8846.4	8342.77	8371.38	8582.02	8532.33	8794.04	8418.45	8209.09	8930.13	10226.6
	DPNNLLNDWSQK	2	21468	17840.5	20802.9	20683.9	19384	21916.8	19060.8	18167.9	21168.4	18849.8	19676.8	21439.6	17752.6	17089.1	20811	19962.2	19661.8	19891.3	20341	18307.5	18774.5	20941.8	19494.9	19542.1
	FFQEENTEK	2	4980.89	4970.1	6152.38	6263.07	6295.79	4970	6184.56	6020.28	5884.38	5693.9	6157.76	5086.55	5331.83	5397.97	5333.21	5619.19	6049.82	4645.84	5857.39	6103.21	6217.69	6282.18	6647.1	5492.66
	GSLESPATDVFGSTEEGEKR	3	11931.2	11600.2	12507.2	11154.9	10690.5	11020.2	10615.6	11720.3	10713.4	12585.4	11804.4	10435.1	10341.6	10585.7	10970.1	11079.2	10747.2	11131.4	10261.5	10883.4	9352.84	11851	9324.05	11809.4
	KGSLESPATDVFGSTEEGEKR	3	7682.38	5653.7	9357.28	6721.83	8276.73	7893.63	7457.11	6560.87	9660.52	5992.75	6516.6	7367.72	8012.2	7255.26	7354.04	5287.21	7063.29	5219.46	7272.25	8625.04	8081.04	7235.43	8658.31	8369.72
	KGSLESPATDVFGSTEEGEKR	4	5664.33	6260.58	5011.87	6096.6	6131.34	5059.89	6165.41	5863.22	4994.43	6703.95	6453.58	4538.66	5190.97	5575.62	6333.96	6361.51	4045.94	5958.79	5525.49	5623.36	5975.32	6958.17	4766.7	5417.29
	KLEEIPK	2	1309.53	2318.17	2075.35	2254.38	2330.03	1655.71	951.146	1844.26	1565.21	1158.55	1587.39	1745.21	1767.32	1508.19	549.445	1698.35	1706.35	1907.49	2012.71	1509.77	1067.15	1674.97	11332.5	1766.25
	LAGIINFQRPK	3	2183	2695.36	1090.38	1978.35	2781.75	1560.64	2652.61	2269.12	2221.21	2173.01	2605.86	2528.46	1827.19	2854.83	1210.98	2828.93	1546.45	2158.15		2015.83	2601.84	1559.38	2290.16	718.316
	LFTTMELMR	2	11130.6	12711.3	12622.8	13499.8	12239.9	13385.5	13708.4	13026.3	11966.9	11394.9	13839.5	12635.1	12796.2	12789.7	13804.3	13176	13123.8	11661.9	13041.7	12792.2	13193.9	13381.6	12686.9	14092.3
	LNSLMSLVNK	2	11833.4	10547.3	10416.6	10916.5	10105.6	12301.7	11236.8	11329.8	10369.5	11082.9	12106.7	11194.7	10036.6	11020.6	10774	11849.9	11155.1	12646.3	11341.9	11165.9	10682.9	12615.6	12484.6	11297.7
	LQEVIETLLSLEK	2	80129.5	70513.6	71055	57777	63908.6	69033.3	70878.4	71739.9	72582.8	73415.4	72800.8	70913.8	69368	63709.3	69807.9	69853.5	74853.4	67614	72112.3	70700.1	70137.7	67846.2	78468	76527.9
	MVQQCCTYVEEITDLPIK	2		18293.5	9366.31			20279.9	9402.79	14904.6	12941.5	3082.83		6819.14			15080.6		18076.7	15853.9	16127	16862.6	18268.5	10924.6	18530.5	14742.6
	SVVLYVILAPFDNEQSDLVHR	3	10940.6	8532.6	8735.05	9384.59	7994.46	7555.69	7584.4	7813.11	7165.36	8672.48	6544.58	7774.65	7515.84	8285.07	8622.77	8839.61	6937.53	7632.63	7620.52	8289.29	8212.55	11641.7	9663.32	10842.3
	VVEHNIR	2	3316.11	2521.13	3173.77	3052.74	3663.49	2921.21	2208.29	2364.44	3470.22	2789.41	3217.31	3208.57	3855.81	3651.55	3137.01	4175.28	3870.21	4206.1	3085.26	3396.71	3763.3	4815.81	4680.96	3593.78
	WSTLVEDYGMELR	2	11809.9	14562.4	13074.3	14140.5	13324.2	14840	12717.3	12018.3	12413.1	11999.2	12944.2	14093.6	14401.8	15725.3	13196.8	12404.4	14557.9	13792.1	13433.8	14625.7	13780.4	10443.6	10676.9	10607
O00233
	ANYDVLESQK	2	26365.4	25741.9	27401.1	26629.9	29042.8	29327.9	25603.3	27136.2	27083.9	27091.6	25776.4	28093	25804.1	28283.9	26579	27497.6	28034.8	27081.6	26151.2	26190.2	29268.1	22778.4	25269.5	23520.7
	GIGMNEPLVDCEGYPR	2	15940.7	17427.3	17692.4	16999.8	17045.4	16480.1	16937.4	16084.1	16924.2	16645.2	16151.3	16924.5	15035.2	17034.9	16906	16324.4	16245.7	17371.1	16338.4	16953.9	17974.1	13671.3	13584.4	15409
	GLLGCNIIPLQR	2	47437.9	47899.6	48939	46154.3	50757.3	48859.2	45831.4	49083.1	47934.6	43988.5	47104.1	48032.2	50800.9	49846.2	49430.7	45809.6	48753.2	50145.7	47708.4	49380.7	50581.4	37415.8	40353.2	40191.6
	HNIICLQNDHK	3	16211.6	14161.7	12149.3	16089.5	13329.2	14738.4	16530.4	15014.7	13820.7	17013.9	14408.2	13051.5	14847.4	13924.2	18290.4	14264.2	15789.8	12421.3	14641.7	15234.8	13104.9	11414.2	10823.4	10766.3
	RKEEIEAQIK	3	6925.82	6284.39	3396.75	6263.61	6205.58	6469.63	6145.12	6780.94	5320.31	6574.13	6151.16	5690.14	6946.41	6169.45	6985.84	6132.76	6203.59	6920.7	6413.48	5445.28	5712.29	5012.8	4793.84	6259.72
	SDVDLYQVR	2	33391.9	33616.5	34249.8	33447.3	31272.5	31472	32993.9	32805.6	34455	32323.6	34073.4	32707.9	31834.7	31065	34668.1	33836.2	34061.9	33674.3	32014.5	32148.5	33461.3	28899.6	25012.2	27235.7
O00244
	VCIESEHSMDTLLATLK	3	6417.65	6161.84	6385.25	5834.86	6213.72	7900.32	7515.29	6182.17	5683.93	5825.63	6145.96	5027.68	6203.68	5307.38	6411.74	5033.98	6242.2	7134	6017.12	8441.82	6838.68	6504.88	5769.91	5413.67
	YDIDLPNKK	2	32854.9	36137.4	30462.4	34475.8	33804.2	27194.4	34245.6	33656.1	34722.2	31943.2	33693	31264.6	35043.5	32591.3	30130.4	36770.1	39509	24598.3	33152.7	33553.4	29167.2	29384.4	32839.3	24030.9
O00255
	GLGTGQGAVSGPPR	2	9328.65	9666.37	8887.74	9573.09	9210.46	7844.11	8992.96	7978.23	8781.29	8747.88	8363.87	9346.25	8756.26	8284.09	8566.45	8856.76	8729.51	8655.37	8555.09	9339.95	8663.94	8801.81	9528.65	8733.97
O00264
	EALKDEYDDLSDLTAAQQETLSDWESQFTFK	3	71880.2	73952	58011.3	65587.2	85321.4	72138.9	73207.7	67201.4	71711.7	67678.4	58933.4	75597.7	84387.4	78484.7	75467.8	75256.7	75354.8	78663.4	88151.4	82631.3	79523.5	102368	85797.2	94192.9
	EGEEPTVYSDEEEPKDESAR	3	9892.81	10101.6	10965.2	9544.8	8412.08	8068.41	7739.16	8452.77	7709.56	7131.64	7021.03	6819.67	5553.47	4317.37	5882.54	5981.04	5641.88	5489.48	5620.54	4956.23	5194.69	6158.54	5724.67	5619.63
	FYGPEGPYGVFAGR	2	198440	176075	213003	198312	188069	196985	209509	200773	202732	199514	198665	183268	176552	176266	207781	193628	178231	192846	185508	189182	183490	188952	190163	211530
	ILMAINGK	2	40185.9	36797.6	36854.2	37024.7	37033.6	39136.7	40457.9	39940	39213.6	39305.8	36986.8	39562.5	37194.3	39409.2	39463.7	38671.4	40870.2	37954.1	40743.4	40199.4	40008	47125.2	43389.3	42589.1
	IVRGDQPAASGDSDDDEPPPLPR	3	17496.3	17444.1	17475.7	17115.1	17306.9	17255.7	17711.9	17826	16277.5	17522.2	18504.6	17310.4	17116.2	18126.3	18569.4	15810.7	17477.2	17988.6	17036.3	17092.4	17649.2	18115	18095.5	18649.1
	KFYGPEGPYGVFAGR	2	10929.2	19983.5	13900.6	12533.3	15983.2	13533.6	16127.2	16412.7	16292.1	13571.4	15886.3	14500.9	13957.5	16410.8	14889.7	12177.6	21743.6	10840.2	18250.1	16914.2	16700.1	15539.6	20953.7	13954.9
	KFYGPEGPYGVFAGR	3	49076.3	46007.5	51362.9	48024.1	47973.8	51928.4	48418.7	48752.9	51696	50280.2	50161.4	46036.1	44446.2	44161.7	51672	47364.5	46663.6	50964.1	47475.6	49455.7	47063	46561.5	43335.9	51936.8
O00264;O15173
	GLATFCLDK	2	43924.1	37073.5	38554.7	43406.5	37286.6	41327.5	42720.6	37874.4	38453.1	42199.9	40988.3	39596.6	37074.5	37242.3	37989.2	43766.4	35958.2	33477.8	38588.7	37391.4	37093.4	41648	39560	34996.1
O00267
	DNELIGQTVR	2	16237	16126.2	15019.9	16698.2	15823.5	16407.6	16913.9	16487.4	15076.7	16244.1	16684.4	16136.1	16261.3	16008.4	15671.3	17038	15050.3	15961	15028.7	14511	14723.5	17348.3	15586.3	16927.5
	DTYLDTQVVGQTGVIR	2	4962.37	5985.5	4826.05	5299.83	4446.87	4539.15	5002.88	5240.79	5528.72	5230.46	4537.86	5914.92	6589.04	5937.75	5306.3	5300.31	5849.91	5972.68	5115.95	4904.55	6630.24	5186.85	6033.6	5599.02
	DVTNFTVGGFAPMSPR	2	55928.6	1430.45	57119.7	61621.8	55370.7	44884.8	53133.9	56189.6	54277.3	49509.7	55379.2	56869.9	54646.6	48907.1	57042	64590.9	65726.4	54884.6	62281.6	65703	60140.3	66632.7	54472.1	63183.1
	EATGVLLSIDGEDGIVR	2	16233.4	17891.2	18930.3	20770.6	17227	18097.4	16383.8	18759.8	18254.3	19045	19576.8	18240.4	18731	17286.3	18062.7	18256.8	19003	17588.1	19040	18689.3	19283.5	21135.9	20394.5	22032.4
	EHNFQPGDNVEVCEGELINLQGK	3	6668.14	5119.76	5455.07	6525.74	4817.79	5539.76	6392.97	5608.24	5628.34	6931.24	6218.44	5196.63	5404.71	4610.21	6086.75	6643.09	6222.02	4111.01	5993.81	5281.53	5194.41	6850.22	6637.03	6238.14
	FAVALDSEQNNIHVK	2	4613.11	5090.33	4759.61	4684.25	5586.1	5854.35	4635.24	3958.99	5818.41	3915.18	4694.63	5665.1	5436.36	5855.03	5146.91	5144.23	5950.21	4595.84	5392.42	5125.5	6237.31	5189.33	6202.4	4246.43
	FAVALDSEQNNIHVK	3	5132.91	8663.05	7715.65	7976.23	6962.41	7135.27	7627.16	6339.12	7740.16	7655.96	6921.05	7693.15	6003	6608.54	8220.27	7525.4	6228.73	7793.93	7433.79	6043.18	5345.31	8586.9	7047.24	8789.01
	FIAYQFTDTPLQIK	2	10739.8	10906	10831.3	9992.04	10629	10049.2	10662.2	9631.51	9132.87	10162.5	10296.8	9427.08	9921.33	9101.49	9498.89	9580.39	9093.53	8921.96	9433.31	9590.82	9146.57	9969.24	10065.4	10154.9
	GIYKDDIAQVDYVEPSQNTISLK	3	28421.1	24056.6	28950.3	31910.2	27304.1	25046	27189	28482.4	29400.8	27434	28762.7	26777.1	26254.6	24852.7	27102.5	30153	25172	28266.6	27664.7	28379.9	23554.3	31409.8	26572.5	30420.5
	ILSVDGNK	2	7039.5	5537.78	7594.93	7588.71	6022.38	6513.45	7601.31	2858.62	6013.29	7054.45	6952.21	5726.9	6403.86	5987.57	1615.98	3581.6	6945.02	7127.63	6695.37	6034.25	7143.57	5480.19	5679.76	3289.77
	RDNELIGQTVR	3	8343.91	8325.71	8553.82	8609.26	8503.55	8279.7	8765.27	7138.56	7245.84	7890.98	9137.44	9343.94	8938.76	8611.6	8930.99	9660.5	7671.98	7599.57	8767.6	7563.4	7897.87	6915.83	6585.61	2225.62
	SVTGGMCSVYLK	2	7420.13	8122.75	8577.83	7887.66	9321.94	8298.4	7392.47	7265.18	7957.29	7136.63	7786.7	8739.02	9104.56	7925.82	8005.88	7896.38	8439.83	9036.89	8012.64	7676.39	7827.2	8210.55	8629.33	8616.99
	TPAQSGAWDPNNPNTPSR	2	19359.7	20722.9	23557.6	20056.5	20629.1	21920.7	21288.9	21284.9	22452	20338	21304.6	24425.2	19694.3	20537.6	24125.4	20591.6	21859.3	22679.5	20548.2	20546.7	21427.2	21526.5	22922.2	23188.8
	TPHYGSQTPLHDGSR	3	9715.46	9882.54	10441.7	8765.13	10581.1	10443.8	9461.28	10063.8	10174	8832.57	8652.95	11802.7	10378.9	9931.69	9318.3	8988.45	9964.36	11823.7	9958.74	9842.45	10555.6	10659.2	11515.2	9966.95
	TPHYGSQTPLHDGSR	4	7108.46	7626.56	7778.47	6558.13	6705.43	6726.01	7801.31	6680.41	6140.75	5693.96	6819.02	8226.01	6551.4	6156.3	7021	7233.35	5736.4	8272.1	6354.46	6159.21	6611.44	6875.67	6790.34	7264.89
	TPMYGSQTPLQDGSR	2	10863.8	11026.9	12716.2	10815.6	12102.1	12399.1	11157	10496.7	11288.6	11216.4	10838.5	11783.9	12087	12338.8	11526.4	10097.6	11130.3	12103	11992.3	11955.8	11977.3	12119.1	12735.2	14188.2
	TPMYGSQTPMYGSGSR	2	7818.46	8477.96	7754.99	7581.08	8683.88	8894.26	7758.33	7788.75	8434.34	7443.63	7669.75	8402.26	8570.63	8485.18	8942.11	7480.42	8635.46	8857.76	8521.5	9118.52	7774.14	7726.16	8852.82	8438.66
	VRDTYLDTQVVGQTGVIR	3	19232.4	17708.3	19373.4	20109.1	17745.9	18497.7	18642.4	18800.1	18422.2	20275.3	20369.4	19386.5	17937.5	18952	18666.1	16157.4	16715.2	16118.1	18375.1	18782.7	17339	18320.7	18529.4	19746
	VVSISSEHLEPITPTK	2	6552.55	7479.56	6227.24	5586.53	7957.35	9154.42	6033.48	5737.97	7527.47	5614.67	6506.84	8186.91	7866.56	9320.38	6618.14	6428.48	9141.38	7779.34	7082.09	9019.85	8484.33	5880.45	9726.42	6910.46
	VVSISSEHLEPITPTK	3	16660.1	18148	19434.6	18080.8	18109.7	19432.3	18353.5	19123.2	19746.2	16698.9	19206.7	18026.6	18326.2	20588.1	23143.4	17870.4	17456.5	20802.4	18761.5	17380.3	19937.3	18388.1	17772.9	19806.6
O00273
	AAFGEEVDAVDTGISR	2	127516	118786	110255	86821.3	91076.4	69631.8	68197.1	60353.4	67284.4	53244.9	49812.8	53594.8	31854.7	33537.4	32776.1	28315	31135.4	31811.9	27835.8	31400	29806.3	24586.7	28936.6	28394.6
	ACDILAIDK	2	13318.1	12011.6	11723.8	12393	11336.9	9752.28	13349.6	12217.2	11786.1	12828	12156.2	9716.64	12135.4	11059.6	10585.9	12369.8	11875.9	10861	11974	11809.9	13051.2	11444.1	10682.3	10263.5
	EQHGVAASCLEDLR	2	2827.49	3979.83	3589.77	3150.27	4556.4	4085.62	2941.63	3029	3862.19	2469.86	3131.81	4560.97	3809.14	4470.61	3813.08	3007.69	4131.48	4010.32	3457.75	4410.17	4779.85	2975.83	3899.06	3940.91
	EQHGVAASCLEDLR	3	10211.1	9139.55	9656.29	11414.4	8688.31	10587.4	11286.7	10246.8	9372.06	11538.2	10944.7	10390	10454.4	9638.17	10537.2	11846.6	9911.94	11022.4	10429.7	10183.6	9366.7	9826.15	10035	9099.08
	ETSSDVALASHILTALR	3	25306.1	22398.1	26087.7	23578.5	22670.9	24582.4	26186.4	25597.1	24564	25065.7	25503.8	23267.1	21897.1	21600.1	26454.5	25478.8	21701.7	23962	22024	22944.5	21944.3	22338	19314.3	22127.6
	FVALASNEK	2	15442.5	15699.8	15513.2	15357.4	14945.6	16622.1	16082.6	15984.2	16232	15605.9	17567.6	14636.4	14436.6	15359.1	18833	15634.5	15143.1	15894.6	14494	17362.7	15853.7	17201.2	15019.2	14564.2
	KTETVQEACER	3	15369.4	15145	17139.7	19246.7	17646.1	15985.5	15450.3	17380.3	15439.2	17508.6	14727.6	13988.1	16468.9	20219.3	20859.4	13330.3	15461.5	19180.6	19650.2	17629.9	16528.5	16278.5	15654.4	16943.4
	LQHTLQQVLDQR	2	2382.49	3899.68	3759.23	2856.42	2792.78	3261.72	2719.98	3083.21	3407.12	2284.68	3561	4146.54	3271.8	4379.91	2976.95	1445.74	3846.9	2275.1	4190.02	3793.59	4100.71	2971.75	3855.86	2379.72
	LQHTLQQVLDQR	3	12570.4	11092.3	9731.17	12168	11078.7	9694.22	11697.8	12185.4	9068.33	11376.2	11846.6	10455	12354.9	11300.7	10951	10824.7	10872.7	11131.6	12492.5	10191.2	10268.2	14414	10390.1	9998.55
	LQQTQSLHSLR	2	5115.69	4362.9	3845.57	3792.79	4352.57	4053.61	3827.53	3758.46	4919.69	4189.8	4386.47	4083.86	4810.97	5195.76	4399.18	4379.13	4808.22	3421.62	4966.15	4139.74	3381.98	5113.28	5450.66	4240.22
	LQQTQSLHSLR	3	3877.8	4000.83	3632.79		3693.45	3679.25	4795.85	3542.81	2770.17	2832.72	3601.4	3751.45	4039.99	3338.66	4431.55	3965.92	3761.92	4580.39	4591.99	3589.27	3440.86	4228.67	3183.14	4012.84
	QLLQLYLQALEK	2	4473.09	4390.14	4520.61	4243.18	4541.5	4507.3	4478.94	3608.36	3387.69	4401.65	4337.56	4672.87	4657.97	4983.26	3673.46	5098.85	4875.2	3627.12	4097.89	4413.09	4254.28	4395.76	3668.69	3248.62
O00299
	EEFASTCPDDEEIELAYEQVAK	3	12099.4	12133.4	14156.5	15061.3	13226.9	11499	14322.2	12077.6	15898.7	13547.1	13408.7	14377.5	12290.4	13348.4	11978.8	12144.6	11701.4	14584	12703.3	14999.1	11538.1	12807.7	13075.1	12370.8
	FLDGNELTLADCNLLPK	2	19522.8	22831.3	22095.7	22094.5	21361.4	22604.5	19940.4	21234.1	20887.8	21343.9	20797.6	21219.6	19956.7	23448.5	20883.7	20974.5	22489.1	23132.1	22903.3	24032.2	23802.4	22571.2	23017.3	23689.6
	IGNCPFSQR	2	39658.9	35358.2	40295	41044.7	37529.2	41510.7	40624.7	37875.7	37812.7	38213.9	39177.1	37922	37165.5	39071.7	41626.6	41429.8	35068.2	41647.6	38657.2	39476.8	39807.2	39888.3	37385.9	45055.3
	KFLDGNELTLADCNLLPK	3	17047.6	14919	14105.7	14673.1	13347.1	13517.9	15187.3	15509.7	13696.4	16714.5	14120.7	12619.8	14209	12555.1	15249.1	15228.9	13290.2	13041	14318.6	13417.5	13395	15028.1	11690	13615
	LAALNPESNTAGLDIFAK	2	64349.1	66177.8	65774	68412.4	66859.4	63747.8	62916.1	63591.1	64767.9	62845.1	63877.7	69553.6	66632.2	64335	63581.3	64928.5	65540.2	67085	65633.2	64475.8	63633.1	66025.4	70001	65515.4
	LCPGGQLPFLLYGTEVHTDTNK	3	4334.79	3637.1	5051.49	4537.57	5316.32	4142.63	4910.5	4138.48	4488.12	4147.97	4059.96	4334.34	3611	4256.07	4128.51	4654.36	4679.28	4375.9	4325.32	4368.56	4371.37	5044.08	4227.01	4970.74
	LHIVQVVCK	2	28516.1	29796.1	25519.9	28102.2	30083.2	28045	27932.5	30471.1	30952.2	25908	27062.3	27246.9	30318.3	30840.2	26725.1	31801.8	34228.5	24963.9	28032.3	27048.2	27928.3	30892.9	34421.5	30893.9
	NSNPALNDNLEK	2	62642.6	64226	65283.1	63835.1	63000.5	63678.5	61475.2	60724.5	60541.7	59090.8	64037.5	63570.7	62804.8	58526.4	67384.1	65653.6	64820.6	64760.8	59116.3	62159.8	66202.5	68205.6	65318.1	64922.7
	VLDNYLTSPLPEEVDETSAEDEGVSQR	3	15482.8	12441.4	16688.4	16942.3	12647.7	13245.1	14897.5	12999.5	15687.7	14693.7	14742.7	12594.4	13530.8	13097.1	16414.1	12831.5	12683	13940.8	13296.4	16429.5	13317.8	14644.5	13491.4	18175.6
O00303
	AYVSTLMGVPGR	2	27073.2	25616.3	25809.9	25806.9	25462.4	26130.6	27425.6	25243.3	25432	25998.5	27273.9	25930.6	24780.9	25225.5	26458.3	25051.2	25168.1	25032.1	27391.5	27280.8	24718.7	27703.8	27961	27031.6
	EAPNPIHLTVDTSLQNGR	3	19544.9	18711.5	18355.5	20172.8	19479.3	20085.2	19872.5	19829	19827.2	19913.2	18777.6	19996.9	18810.2	19228.6	20672.8	21498.5	18471.8	20165.3	19895.5	18827.9	20043	21143.5	18579.9	19730.2
	FLMSLVNQVPK	2	18441.5	20263.9	20687.7	19577.4	21174.6	18780.6	21994.5	20466.2	20635.3	18844.4	21344.1	20310.9	19290.4	21073.9	20913.8	18608.4	19616.2	19315.1	20464.2	20977.2	20719.1	19570.7	20664.8	21629.3
	LHPVILASIVDSYER	2	14041	16563	15122.1	15553.1	15632.9	15599.8	16154.4	14883.7	15633.4	15494	13572.6	14750.9	16073.7	15805.2	12520.8	12061.3	15921.5	15050	14692.8	15197.6	14517.7	12418.3	15528.8	14017.9
	LHPVILASIVDSYER	3	101390	84675.9	93761.8	92352.8	88511.3	89416.7	91364.1	93189.6	85272.4	97891.6	86898.6	86855.5	84697.9	83032.5	88492.9	91330.8	81544.6	90720.8	86721.1	83576.4	87859.7	87289.9	83821.3	93585.1
	TMGVMFTPLTVK	2	5415.65	9657.72	7683.85	7943.39	9560.85	10616.2	6304.4	5915.37	6997.34	6583.13	7766.38	10338.6	11357	11734.4	8833.11	8275.27	10433.4	10486.6	10037.7	9616.58	10759.5	9880.04	10247	11419.2
	VIGLSSDLQQVGGASAR	2	46643	45455	50404.3	47238.7	43627.6	47871.6	49460	48676.5	48175.5	47315.2	48922.8	47712.9	47012.8	45034.8	51671.4	48878.7	45954.3	46731	48673.9	45787	47365.5	51807.9	45842.7	49716.5
	VIGTLLGTVDK	2	35430.6	33163.7	33915.1	31299.4	32582.5	33757.3	34468.8	34288.9	32478.8	34536.7	35362.6	29680.6	34750.6	32804.6	32363.9	34000.5	34656.5	34625.5	34242	33301.5	35571.3	32305.9	31214.7	31309
	VSADNTVGR	2	13304.3	11650.1	11737.3	11966.2	11332.4	11555.1	10786.8	12493.2	9989.75	11976.4	11310.5	10988.9	11076.8	11240.8	10716.5	12392.8	11046.6	11421.2	11722.6	10318.9	11502.1	12222.5	11232.5	12185.7
	VSPNELILGWYATGHDITEHSVLIHEYYSR	4	6542.1	6892.04	7288.92	6809.89	6516.76	7141.35	6396.73	5969.89	6951.97	6638.91	6626.77	7688.96	8475.27	7340.68	6015.11	7668.42	7071.26	4716.03	6847.32	7668.65	7557.24	7303.78	4587.29	5181.59
	VSPNELILGWYATGHDITEHSVLIHEYYSR	5	12612.9	12099.5	14781.7	12440.4	11347.2	12953.2	12091.8	11394.2	12185.7	11496.6	12077.5	12118	10854.3	11514.6	12180.6	11368.3	10531.4	11016.2	11486.9	12160.4	11050.8	11472	11565.3	13894.5
O00330
	ANLENPIR	2	11107.5	5331.39	8023.48	10148.4	8854.17	8624.69	9996.27	10427.7	8080.65	11512.5	9639.9	8288.57	8496.33	8458.87	9336.17	11859	6750.55	9151.81	7010.94	8206.4	8584.83	12398.7	6019.67	8476.83
	GIQEIADSVK	2	6566.94	6614.77	5797.91	6633.89	6012.26	4629.42	6875	6834.48	5700.93	7459.16	6275.37	6428	6609.07	6276.24	5969.69	4893.99	6848.86	5756.51	5842.42	6617.6	5420.26	7098.24	6406.55	7405.19
	HSLDASQGTATGPR	2	1646.68	2517.33	2870.85	1805.59	3213.61	2270.23	2166.99	2195.63	3042.4	2054.99	2070.86	2536.97	2764.17	2708.81	2766.08	2134.57	2890.71	2738.24	2450.32	2376.51	2526.89	1580.48	2690	2450.07
	HSLDASQGTATGPR	3	3732.65	3115.48	2401.86	3598.35	1601.56	3214.32	2470.78	2330.88	2167.33	2535.59	3106.56	2414.3	2241.55	1677.51					1549.8		17900.4		2040.34
	LGSLIGLIVEEGEDWK	2	10697.9	10172.7	10388.5	12186.8	10582.7	11737.9	11721.8	11979.4	12015	11966.4	12642.7	11549.9	12364	11857.5	11883.8	11070.1	12540.6	11361.1	11819.9	12215.7	11285.7	10399.1	9570.05	10363.3
	LGSLIGLIVEEGEDWKHVEIPK	4	624.555	1215.35	1057.37	546.07	781.019	669.528	750.65	916.224	737.981	796.139	661.888	948.858	739.196	765.551	771.877	865.362	1340.98	831.152	1182.07	1240.97	1429.52	676.085		625.042
	LTEDEEGNAK	2	2880.63	3966.11	4032.28	3075.1	3439.72	3378.09	2797.28	2595.46	2783.35	2404.9	3192.14	2407.75	2279.95	1728.5	2011.34	1268.17	2687.53	2839.09	1282.58	2495.01	2026.33	1423.84	1491.29	1600.39
O00399
	IAPGAVVCVESEIR	2	19375.2	16980	20015.4	17911.5	17163.5	18875.7	16405.7	18559.4	19505.9	16207.8	16944.1	16921.7	22051.6	15739.2	19328.6	15816.3	20298.8	18214.8	17423.4	18101.6	18904.3	16368.2	13347.3	14946.5
O00410
	AIGTEPDSDVLSEIMHSFAK	3	25578.2	34839.9	26475.3	27323.8	34245.7	34938.4	26733.1	24209.7	26850.8	27648.7	29149.9	39105.6	39585.6	40234.5	30604.6	31835.7	38599.6	39099.7	35587.6	38043.8	38953.2	39643.9	45280.3	43935.8
	AKLEEHFK	2	5440.15	5007.27	3187.77	4204.31	5494.35	4730.11	4344.24	4151.3	5840.84	3941.62	3775.6	4220.81	5830.63	4485.87	3351.22	4691.82	5380.9	4602.87	4170.45	5011.04	4495.03	5783.2	6222.23	4166.66
	ATAAFILANEHNVALFK	2	14297.5	23045.6	15558.6	16178.1	23339.3	19446.6	15574.9	16197.8	18824.1	15365.9	17560.2	20110.2	21536.2	21473	16273.1	15896.9	17706.7	13789.7	16225.2	21297.3	16985.8	15307	20146.8	14733.6
	ATAAFILANEHNVALFK	3	14164.6	13815.1	13550.7	12962.4	12463.7	13611.5	14074.6	12667.8	11839.1	13627.1	13376.3	13167.7	12109.4	14135.7	13519.8	13317.2	11730.5	13737.5	12788.2	13692.9	13100.2	12514.3	12570.1	12612.1
	EAALHIFWNFPGIFGNQQQHYLDVIK	4	4006.56	4825.05	3493.46	3922.93	3658.51	3167.83	4550.23	4051.2	3999.24	4143.68	3315.92	2122.97	4771.61	4323.28	3474.31	3230.34	3155.48	2483.11	4556.55	4220.13	4164.06	8296.38	10293.7	10823.2
	EFQQYLPVVMGPLMK	2	1749.05	3441.93	587.027	1465.48	2149.84	2193.36			1052.77	986.137		3285.58	5352.24	8450.01	821.952	1500.35	5525.87	6721.32	2587.41		7273.81	2238.78	10395.6	7308.85
	EHIMQMLQNPDWK	2	4713.7	7128.94	5733.71	4698.86	9067.62	6375.62	5659.31	4860.66	7064.55	4750.62	6962.9	9156.23	9081.78	9402.83	6273.49	5172.22	7982.13	6950.3	8530.71	8513.73	8331.14	5623.17	11209	6007.71
	EHIMQMLQNPDWK	3	10399.4	9873.52	9218	10466.2	10605.6	7915.8	9925.49	9105.51	9829.41	10924.2	10498.8	10964.4	9009.27	10345	11240.8	9840.19	9704.83	7833.32	9045.43	10239.5	9001.55	10796.1	9931.34	9138.11
	ENVNATENCISAVGK	2	4172.22	4455.22	4254.75	4361.76	4934.74	4437.19	4620.43	4237.01	4105.91	4321.81	4954.83	4426.3	4654.25	4955.72	4591.81	4127.65	4783.07	4953.27	4368.67	4487.27	4038.22	4292.71	4909.41	4864.14
	FLFDSVSSQNVGLR	2	52354.5	43280.1	51149.2	54341.6	44480.8	47612.1	50254.5	47224.7	48804.2	50197.3	46543.1	44767.8	45018	40516.8	48727.8	51803.9	44342.8	43127.3	45453.2	43600.7	42105.3	51869.8	46275	51497.8
	FMQDASDVMQLLLK	2		2570.62	6618.23	13590	1728.3	1366.27		2074.3	574.774	5036.75	708.155	1620.96	6362.68	6932.71	2168.78	2843.52	4135.31	3676.76	4919.22	3891.87	4492.35	6046.11	10238.4	6149.83
	FVPYYDLFMPSLK	2	3251.17	10290.4	4692.97	5768.45	10762.6	8357.91	5406.3	4387.7	4643.86	4827.03	6923.63	8935.97	14532.9	16036.3	8555	8150.98	12252.9	11271.8	13143	12014.1	15880.1	14266.8	20222	15485.7
	FYFHDGVR	2	26025.7	27021.5	24022	27316.6	22697.7	22611.9	24271.9	24587.5	26915.1	26703.4	23281.7	24615.1	27672.5	23287.3	22677	27242	28406	20188.3	23910.4	28228.7	22297.7	29197.5	28552.7	27135
	HFADLLPGFLQAVNDSCYQNDDSVLK	3	59950.7	64477	63455.7	63083.8	54644.6	54433.7	62646.9	58692.6	58515.4	61368	61977.5	59523.1	65788.5	66607.8	65997.2	58620.4	60525.7	65150.4	63202.9	56630.8	54410	56816	61458.6	64380.1
	HIVENAVQK	2	28101.7	28143.5	32242.3	29069	27108.1	26100.6	27976.1	28891.7	28214.5	26382	28795.8	24479.8	23269.6	26213	27146.7	27342.6	24674.3	24453.3	27026.1	27201.2	25845.4	26976.5	25594.5	27302.6
	IFSIIAEGEMHEAIKHEDPCAK	4	7223.02	7689.6	9485.2	5076	6752.46	6720.4	7100.07	7590.5	10322.9	7999.16	7527.08	6529.4	7063.57	6399.27	8039.45	7889.13	9106.95	9675.77	6459.61	8113.53	7907.41	7629.53	7258.56	7488.32
	ITFLLQAIR	2	100171	90093	94051.2	93473.1	89099.4	86588.1	97893.3	94787.4	95820.3	92663.9	93815.4	87673.4	88017.6	85586.5	90575.4	92822.9	90369.2	87516.5	94791.1	91217.9	84655.6	98055.6	91879.4	88823.4
	KQAEETYENIPGQSK	3	17378.2	15881.8	16244.9	18507.9	16182.8	16843.9	15708.1	18231.5	16779.4	16332.3	18460.5	16428.6	15581.6	16441.2	20238.4	17322.3	16732.1	17607.9	16512.5	15303.1	17816.5	18944.3	18139.4	22220.6
	LLSSAFDEVYPALPSDVQTAIK	2	61303.3	58722.3	55264.7	53641.8	61029.4	62837.3	55028.4	62176.6	54024.1	54512.3	53566.7	57799.9	48853.3	57054.7	56892.5	56999.6	57648.5	55715.3	53879.3	57311.6	57072.8	57663.8	54474.1	58517.4
	LQELIQK	2	6108.12	4488.22	4262.1	5522.59	4204.74	3634.84	4133.27	4205.36	5439.86	5804.41	6519.97	3593.21	5451.22	4832.45	4151.16	4988.79	4355.86	4468.86	4921.8	5782.8	3825.9	6381.14	5766.45	4742.42
	LVLEQVVTSIASVADTAEEK	2	20292.9	20624.2	19624.8	19259.3	21474.5	20663.4	20250.5	23359.4	21655	20054.3	19500.5	21146.1	21261.5	25592.4	20018.8	20235.3	28067.1	25900.9	23746	27814.2	25573.3	23200.8	21757	16088.4
	LVLEQVVTSIASVADTAEEK	3	37879.9	42039.5	43349.8	40488.7	39960.8	37634.3	39234.6	43654.1	42855.3	40621.7	39435.8	41199.8	39266.1	40963.3	44861.6	40745.1	39124.1	44057.8	41639.1	44384.6	44424.2	42322.5	41664.9	46170.1
	MLVQCMQDQEHPSIR	3	14188.9	16444.7	16501.6	18093.6	17432.8	18063.5	16487.1	16302.9	17097.4	16111.7	17434.6	18909.8	17916.9	18634.4	18625.6	16751.4	17857.3	20433.2	17467.6	19120.6	17461.4	14746.9	12852.6	14502
	QMAAVLLR	2	14934	19184.1	16572.3	16070.2	19164.3	19754.9	17203.5	15529.4	17910.9	17621.5	17567.5	18387.1	18934.9	20235.9	18931	18225.1	19236.3	20055.9	19053.7	19370.1	19347.5	17618.9	20368.6	17307
	RQDEDYDEQVEESLQDEDDNDVYILTK	3	4574.07	2961.57	4884.01	4701.49	2087.2	4003.16	5183.24	3845.47	4200.57	5310.3	5878.54	2808.04	4239.35	1860.3	2787.2	5431.29	5476.36	3351.98	2236.07	4601.69	4239.44	5317.57	5763.84	4474.96
	SLVEIADTVPK	2	46905.5	46076.5	45615.4	44242.5	40800.7	43054.4	46250.1	45378	42704.1	46610.5	43814.7	38037.6	44485.8	44201.3	42615.4	45898.2	44827.1	44033.6	45016	42175.9	45875.8	47797.3	45951	46063.5
	STACQMLVCYAK	2	32553.2	33443.4	32615.7	32521.5	30860.2	33697	31341.8	31224.8	31420.2	33167.8	32739.4	33702.7	33807.4	30677	31284.1	33344.6	32352.3	32121	31525	31475.4	31249.6	36398.4	32665.5	34968.2
	TIECISLIGLAVGK	2	22478.7	22880.9	21214.3	20632.5	21630.6	20322.6	19852.7	20911.8	19984.8	20698.3	21823	21472.3	22170.2	19836.9	21497.8	21244.7	21416	20394.7	21226.3	20933.9	22737.6	24909.6	26357	24628.8
	TKENVNATENCISAVGK	2	2781.51	3840.62	4038.95	3010.07	4839.98	4591.95	3418.73	3584.4	5153.47	3012.86	3383.47	5039.35	3889.48	5722.79	3945.74	2970.59	4545.6	4250.71	4315.22	4995.76	4689.21	3737.25	4920.89	4333.57
	TKENVNATENCISAVGK	3	29086.3	28395.6	28098.4	30241.9	27342.2	28880.4	28459.9	29260.7	26411.2	30944.4	29969.6	28287.7	27107.6	28383.1	28511	29501.7	26007.6	27759.3	27228.3	24328.4	27034.2	30477.1	28458.8	32394
	VAAAESMPLLLECAR	2	58029.1	66831.7	61198.2	60667.5	67091.9	65611	61817.6	59881.5	63250.7	58871.5	60964.5	71746.7	63759.4	64577.2	64487.3	60235.8	67327.5	67703.2	65968.6	62498.7	65358	67561.9	72010.7	68725.1
	VCDIAAELAR	2	73553.8	74561.6	78453.5	72593.2	76350.8	76109.4	76957.3	75823	78179.4	73666.7	77755.2	78572.6	75855.8	73537.8	78537.7	79800.6	78095.7	74842.3	75430.4	79823.9	74759	76539.4	84552.3	78690.5
	VIAALLQTMEDQGNQR	2	61549.7	71694.1	70840.6	60433.8	69963.1	73768.9	65010.9	67906.9	68967.3	60112.2	62885.9	73406.8	66580.9	71453.9	73095.7	62018.6	72750.5	70200.7	67080.9	68746.4	70910.4	66219.2	72826.7	73776.1
	VIAALLQTMEDQGNQR	3	21030	20183	22552.1	21581.1	19197.3	22797.4	22786.4	21152.9	20559	20385	18903	19502.5	18574.9	19431.5	24347.5	17940.1	19268.3	22957.8	20338.7	20791.3	21903.1	18794.1	17954.8	22970.5
	VQAHAAAALINFTEDCPK	2	3352.91	6489.03	4807.17	4455.63	6437.95	6223.07	5516.41	4675.15	6363.86	4844.13	6019.01	6853.23	5402.47	8423.76	5380.91	5197.56	7443.51	7499.27	4603.92	6016.56	7708.66	6639.21	7206.7	4096.29
	VQAHAAAALINFTEDCPK	3	56039.6	46780.1	49509	54581	47225.6	49416.1	50521.3	48661.2	49725.9	53036.6	49076.3	52483.8	51014.9	49660.3	52691.4	53861.4	48687.8	55396.4	47713.5	50244.9	48918.9	54534.5	47787	50149.4
	VRGPEYLTQMWHFMCDALIK	4	2957.88	2469.61	2959.02	1919.69	3366.18	3010.88	2065.31	1691.56	1436.25	2413.5	3990.45	3347.46	2773.09	4228.87	2287.66	3176.08	4001.18	2975.47	4336.14	3795.01	2935.43	3629.5	5344.99	4108.28
	VSDILHSIFSSYK	2	28335.9	26521.4	24156.5	25853.1	21611.8	22614.4	21165.3	23875	21269.1	25056.2	15087.2	18234.3	14843	14964.2	12902.3	19635.1	16367.6	13502.6	15787.6	15004.7	13992.6	21226.8	16913.5	13454.4
	VSDILHSIFSSYK	3	16075.8	13672.7	13868.5	14382.8	13063.4	12237.5	13954.1	13729.8	12824.7	12381.6	14595.1	12282.1	13979.1	12556.7	12764	14671.5	12979.8	13952.4	13276	13263.4	12926	14205.9	13233	13261.7
	YAEYFLRPMLQYVCDNSPEVR	3	11761	14737.3	12217.4	12508.5	14138.3	14343.7	12694.5	12111.9	11799.8	11234.9	12628.9	14336.4	15576.2	15479.2	13538.6	13778	14139	14135	16435.8	14288.7	15578.3	15850.5	16759.8	14680.9
O00411
	LSLDVEQAPSGQHSQAQLSGQQQR	3	1296.86	1914.4	1424.04	1259.06	1452.15	1877.46	1137.28	1356.05	1677.54	1292.42	1412.6	2128.05	3005.91	3052.98	2113.5	1407.37	1694.52	2476.64	1573.18	2281.1	1958.04	2236.26	2480.62	2175.97
	VLDLVLQLFQAK	2	6009.48	5097.24	4873.05	4790.14	4853.74	3828.15	5103.86	5156.83	4377.78	6068.78	5575.35	5460.68	4811.59	4816.7	4378.91	4343.77	4746.8	4094.6	4951.09	3766.48	3948.2	5492.74	4928.83	4216.75
O00422
	EIGSTMSGR	2	26439.3	25970.1	30001.4	25699.5	26237.3	26335.7	24677.4	26656.8	23972.8	25466.3	26581.4	23660.5	25633.7	24920.6	27135.9	26439.8	23472.6	22614.4	26713.4	23814.4	25487.4	18737.4	22234.7	19566.9
	FQIGDYLDIAITPPNR	2	135642	135042	134344	140753	125065	130935	137460	135865	128605	141487	135035	138742	139231	135691	128466	135945	139203	130480	134476	127425	110257	123180	123127	109483
	GNVPSSELQIYTWMDATLK	2	27391.7	23156.6	26778.1	25000.6	19184	23767.8	22738.2	25453.7	26863.5	29361.5	28692.8	27891.4	22089.1	29999.9	19393.9	32460.2	27982.1	26516.8	25670.8	28097.2	28601.7	36534.1	25283.7	30275.3
	GTDDSMTLQSQK	2	4068.51	4493.07	3870.13	4042.69	4137.69	3526.14	4051.28	3468.41	3735.21	4012.49	3860.02	6247.26	3760.6	4323.33	3847.12	3683.53	3383.27	3905.48	3454.45	3492.19	3821.61	2593.61	4111.48	2762.82
	GTHFNFAIVFTDVK	3	10695.4	8892.92	9180.8	9993.52	7793.87	8827.86	10887.3	9459.48	9503.17	10680	9709.75	7322.79	8417.37	6871.31	7609.12	8553.42	8819.88	8054.94	8797.06	7915	7417.03	7988.54	6730.15	6732.1
	KGTDDSMTLQSQK	2	7200.77	7412.9	7678.75	6180.96	7722.86	7991.43	6628.27	6992.09	8392.32	6757.66	6880.34	7709.03	7846.52	8385.9	7614.45	6458.43	8424.31	7621.88	8109.73	7696.58	8115.49	6375.19	7600.01	7367.34
	KGTDDSMTLQSQK	3	13807.3	12716	14322.1	14726.8	12870.9	13397.1	12736.6	13787	11577.8	13624.8	13058.1	10370.5	12203.3	12188.4	14166.8	14351	12532.4	10729.2	12922.7	13064.8	13840.9	14152.3	12768.6	13959
	KGTHFNFAIVFTDVK	3	1048.74		1645.88	1973.19	1524.27	563.787	1874.35	1786.31	1911.7	1546.12	1701.74	9107.45	1755.63	926.865	1188.8	16300.8	1530.1	1280.37	1410.89	1537.36	3158.56	794.649	1739.16	2035.31
	KKGTHFNFAIVFTDVK	3	5625.25	7076.31	4794.32	4613.13	6948.69	7175.83	6147.98	3816.14	6050.78	6862.32	6835.29	6316.86	7756.82	7294.89	4313.11	5126.43	8223.28	4264.39	7170.99	4960.94	6237.3	6255.09	8570.89	6193.45
	VKEIGSTMSGR	2	16748	19768.4	18076.9	16888.8	18246.8	20596.1	16814.9	16865	19625.4	16988.7	18186.6	20299.6	19529.9	19006.4	17473.2	14205.4	19545.5	17117.9	18832.9	17103.5	18061.9	19265.6	21143.7	19113.8
	VTQEEIK	2	7812.7	4546.61	8070.83	8955.31	5857.73	6681.29	6983.05	7573.66	6336.24	7378.01	7370.29	6802.87	4936.53	5891.69	7921.34	7540.58	6687.49	5942.69	7450.81	7054.83	7423.97	4477.27	4839.91	6297.62
O00425
	AIEALSGK	1	4039.93	4285.93	4009.2	4230.01	4505.57	4519.81	3910.51	4239.15	4387.07	3983.94	4298.14	4771.88	4876.41	5102.35	4154.22	4316.68	4830.81	4762.4	4928.49	4233.34	4402.34	4190.62	4367.48	4438.22
	ALQSGPPQSR	2	24407.3	23647.8	25924.7	25539	25425.1	25534.7	25502.5	23910.9	24585.1	23598	25754.3	25952.7	22968.5	25421.2	25203.1	24398.9	22712.6	24330.4	23304.6	24871.7	24838.8	19490.8	22391.6	24997
	DQTPDENDQVVVK	2	28434.6	27546.1	30022.1	28661.3	28273	28583	28480.3	27268.7	25725.6	26476.4	26689.5	25305.2	27189.7	26981.1	27816.3	27566.1	26127	29962.2	26226.7	26000.6	27671.8	23170.1	23706	23562.5
	FTEEIPLK	2	27818.1	27563.7	28892.4	27414.4	30789.6	26699	29703.3	29820.4	28631.7	28573.4	28407.9	27944.3	38666.5	40133.7	44505.8	40518.6	42382.3	41411.6	42377.1	43795.7	46790.9	37888.9	38853.3	45558.1
	IAPAEAPDAK	2	20073.6	20874.7	21987.4	20397.3	19070.2	20562	21103.7	20263	18886.4	20139.6	20335.8	19216.6	19668.2	21667.2	23249.2	22556	20702.1	23082.2	21369.3	21091.2	21243	17570	18499.9	19451.5
	IELHGKPIEVEHSVPK	3		1029.37	1869.33	1541.18		1713	2200.65	1313.73	2162.99					1852	1819.42	2002.54	2185.31	2129.72	1488.23	1660.43	1829.8	1624.55	1622.02	1535.19
	IELHGKPIEVEHSVPK	4			514.197	837.465	678.116		1148.66	959.581	854.286	716.651	588.651	379.36	674.897		848.617		716.581	690.625	839.42	569.151	653.216	2796.43	1558.26
	IKEENFVSPK	2	14230.8	15927.8	14460.7	15522	14890.7	14535.9	13032.7	17128.4	16663.5	14790.2	15204.7	15769.7	16868.4	16577.4	13280.7	16249.9	17602.8	13327.5	15992.6	16626.5	15297.5	16352.5	15914.3	14851
	IPVSGPFLVK	2	28493.5	30110.3	30265.7	27845	33615	32773	30558.4	28483.4	33001.5	28382.5	25215.8	33264.1	27328.2	31496	30477.9	27803.4	27858	34369.3	27923.8	30010.8	29562.3	23588.9	31133.5	26813
	IQEILTQVK	2	12596.6	16480.7	13498.3	11047.6	15915	14434.7	16470.6	9398.1	12221.1	13393.5	14722.3	14069.1	15723.4	14767.3	10791.3	16129.4	14011	14478.4	14348.1	13505.1	14814.9	9691.52	13005.8	8194.14
	ITGHFYACQVAQR	3	11161.9	9070.15	12574.2	10604.5	11225.6	10554.6	9731.9	11994.9	10667.3	11663.8	7853.98	11389.4	11273	11479.1	12910.4	10297.8	11422.2	12501.2	9722.5	9197.79	11515.3	11283.3	10500.4	11147.7
	ITISPLQELTLYNPER	2	63004.2	67586.9	63343.9	61425.3	70499.1	69664.2	63894.7	65045.7	63149.9	62075.2	66586.7	66199.2	66301.1	65941.6	67144	64805.8	66448	67683	66018	65954.2	68990.8	60295.3	60108.9	54633.8
	KIEQDTDTK	2	108.891	2140.66	1757.3	1177.64	3489.15	2911.33	1139.92	2196.71	2362.19	1051.79	1645.97	3797.44	1769.67	3353.98	2549.08	3626.2	3871.54	4113.17	3474.08	3735.7	3791.83	2530.78	3051.16	2403.55
	KIQEILTQVK	2	7777.24	10927.8	6038.36	5142.94	9982.94	10119.6	6568.21	7197.78	5068	6625.16	6925.56	10524.2	13011	10671.6	4474.63	8152.33	8632.77	8534.85	6324.76	11763.3	11232.4	6132.36	12163.8	6078.23
	LLVPTQFVGAIIGK	2	36139.2	38848.5	1046.75	38713.1	43272.6	43455.2	40834.9	42723.3	45328	39789.2	42330.9	47914.5	41378.3	42168.5	40503.2	39074	38174.3	40317.6	38867.7	40677.6	43455.2	35885.6	37214.7	36394.6
	LNGFQLENFTLK	2	11386.4	9189.88	9235.03	11672.9	9497.74	9498.16	9865.13	10609.2	9778.67	10962.2	10409	7739.28	9746.01	9035.96	8933.5	11381.6	9961.52	9751.08	9549	8985.8	9143.84	8400.93	7886.42	7454.11
	LYIGNLSENAAPSDLESIFK	2	45838.5	48025.4	49082.5	48835.6	49466.2	53109.1	47700.1	50309.7	47919.6	50728.3	47643.5	49089.6	45636.2	49480.3	48321.2	45074	46122.3	47681.7	50451.1	54312.2	48380.7	45828.6	42565.8	45567.8
	SITILSTPEGTSAACK	2	47202.3	46091.6	48521.6	45385.1	47588.6	46724.5	45097.6	46787.2	44922.4	44768.7	45455	43445.8	45434.4	45510.1	45151.4	44768.7	46019.9	44482.9	47352.5	45739	46908.4	42445.2	42194.9	41827
	TGYAFVDCPDESWALK	2	34311.8	39076.2	36672.5	34205.8	41370.4	37876.7	36479.2	37778	36938.6	33575.2	35539.5	40423.4	36108.3	41644.9	39638.9	34929.6	38600.2	39101.5	39364.3	41176.2	36711.6	34608.6	37437.6	34810
	TVNELQNLSSAEVVVPR	2	15525.5	15930.8	15136.8	14245.7	16714.8	15884.7	14844.6	14355.7	15081.7	14523.5	14689.5	16953.9	17989.3	17306.6	14317.4	14791	18289.5	16423.6	17138.5	16865.4	17809.6	14601.2	16356.9	14343.7
	VAYIPDEMAAQQNPLQQPR	2	13095.1	22669.8	19709.7	15800.9	22273.4	23784.6	20077	19861.9	20682.9	16696	20258.4	21657.5	20814.9	21800.2	20501	15252.2	23373.3	21777.7	20987.1	21595.7	23100	16646.6	20852.1	17944.7
	VAYIPDEMAAQQNPLQQPR	3	8849.18	8729.99	11171.7	11004.2	9940.46	10410.7	9648.28	9647.58	9947.77	12156.6	9410.23	8231.61	10291.2	10589.4	10874.7	10034.4	9078.18	11535.3	9443.73	11228.4	10155.8	9483.39	5133.78	11770.7
	VPSFAAGR	2	15572.5	15143.8	16045.2	17126.1	17226.3	16459.4	16457.1	16294	14976.2	16914	16031.4	17793.1	16279	16525.4	16210.3	16445.4	15249	16036.1	16233.7	16453.4	17370.8	14363.7	15818.6	14917.9
O00429
	(ac)MEALIPVINK	2	10821.2	16559.1	13104.9	12550.8	14586.6	15033.3	13012.2	11794.9	12017.7	12422.8	12803.3	16264.4	18479.2	17906.7	16426.5	13677.8	16379.6	18339.8	17116.5	16927	16824.8	17382.2	18440.6	18352.7
	ALQGASQIIAEIR	2	18957	18370.2	16835.1	16795.1	18696.5	16759.7	16878.4	18159.1	16800.4	17765.4	17498.6	17837	18117.9	16731.9	16640.8	18626.7	18137.2	16701.9	16011.6	15327.5	18122.1	19655	18006.9	17864.6
	DTLQSELVGQLYK	2	19457.6	20741	18311	16378.2	18501.5	19386.8	16826.2	15915.4	17037	18262.9	15624.9	18028	20405.5	18447.8	20059.1	20184	15921	17494.5	17081.2	18362.3	18647.4	19572.9	20057.6	19631.2
	GHAVNLLDVPVPVAR	3	24410.5	21859.2	22391.2	24952.7	22231.4	22659.6	23998.5	23357.4	22520.1	25143.1	23480.4	23435	22551.1	21506	23374.2	23993.7	21432.2	23580.8	22101.4	22748.5	22560.7	22684.3	21039	23332.5
	IFSPNVVNLTLVDLPGMTK	2	4464.81	8961.58	3652.73	5319.95	8624.42	8774.47	8527.73	4130.32	6951.16	5671.25	9784.67	11578.8	11579.1	17822	6475.5	5091.63	10051.3	15511.8	6727.8	12748.6	12474.1	8658.06	16469.1	10984.7
	IIQHCSNYSTQELLR	3	11906.2	11106.5	9929.55	12067.4	11073.8	10426.6	10234.2	10673.5	9980.26	12113.7	11443.1	11606.8	11098.9	11550	11321.6	11267.4	9919.87	11142.8	10945.7	11015.5	11090.6	11076	12085.3	12362.7
	LHDAIVEVVTCLLR	2	6714.17	6492.46	7582.67	7000.04	7352.07	7194.96	7315.2	7382.96	7420.89	6887.16	7161.21	8560.29	7602.31	7509.93	6925	11061.8	6286.29	8522.15	6744.88	6054.45	8225.13	9359.12	8487.86	8608.62
	LHDAIVEVVTCLLR	3	22445.9	22107.3	21608.2	20114.7	20123.9	20507.7	21045.4	19911	19572.5	18029.3	17787.9	23226.4	21398.2	21868.4	21884.5	20939	17776.4	21377.6	22850.7	19646.4	21809.4	23903.2	21093.9	25446
	LYTDFDEIRQEIENETER	3	9995.76	8778.85	8895.13	8996.98	8440.87	9266.12	9879.76	9470.6	11096.6	9573.76	9211.94	9085.83	9106.22	8823.54	9994.75	9040.22	7364.26	8642.56	9506.28	9233.16	7195.83	9000.34	8627.8	10491
	NVASGGGGVGDGVQEPTTGNWR	2	6032.41	10812.2	10271.2	8473.45	13228.2	12930.1	9043.99	9359.45	9895.62	8245.88	9060.42	13325.7	12114.4	15367.8	10869.7	8141.77	11344.2	11414.1	9787.14	13311.7	14512.4	8805.86	13896.3	10247.1
	RPLILQLVHVSQEDK	3	7650.43	9524.88	8345.63	7703.5	8792.61	9228.2	8360.16	8137.47	9486.1	8248.87	8569.73	8897.84	7548.33	8144.05	9143.83	7556.11	8625.67	8378.52	8984.73	8999.47	9175.08	7739.71	8916.39	8327.98
	RPLILQLVHVSQEDKR	4	7465.38	10227.4	9467.15	8866.15	10013.8	7849.84	9447	10270.3	9359.42	8168.86	9095.63	9105.14	9997.42	7620.62	7682.16	6520.95	9818.14	8481.59	9630.71	9927.98	8428.58	9018.2	10247.3	8515.57
	SATLLQLITK	2	8927	9176.37	9348.13	8873.66	8524.05	8399.9	9543	9562.73	9058.22	10017	9783.19	8318.33	8712.7	9024.57	8742.85	8993.98	8601.96	8719.98	8205.09	8448.12	7388.45	9925.72	8829.29	8050.33
	SSLLDDLLTESEDMAQR	2														9551.92				10568.5				8307.09	9699.9
	TLESVDPLGGLNTIDILTAIR	2	10967.3	13710.1	12216.5	13499.2	13827.4	13645.5	11721.7	13635.5	13127	12160.5	12772.5	13189.3	12673.9	13420.4	14267	13400.9	12316.4	14204.4	12288.8	11725.7	12144.1	10973.3	9139.77	11452.8
	TLESVDPLGGLNTIDILTAIR	3	6485.03	6961.45	6921.9	7048.13	6904.18	5918.79	8572.38	8576.67	8397.49	8006.51	8155.86	7436.13	8126.2	8224.8	7658.14	6903.83	7803.02	6537.56	7533.92	8905.14	7039.8	6647.4	6639.98	8358.73
	YIETSELCGGAR	2	15028.3	14247.7	15221.1	15164.1	14681.4	14030.6	14405.8	15166.3	13907.9	16035.5	15745.1	14015	15214.8	13522.1	14568.9	15050.6	14185.8	13849.4	14391.1	14145.3	12494.1	15280.2	13794.5	13409.8
O00442
	FGFIFNCDIK	2	7446.25	7292.85	6980.99	7151.37	7086.38	6462.85	7913.74	8043.86	7636.69	8449.53	7295.59	7364.68	7735.52	6997.98	6447.95	7907.18	7652.08	5891.27	8076.42	7080.3	7792.38	8390.2	6897.51	6966.41
	VSTALSCLLGLPLR	2	28392.9	29634.6	26663.6	27897.4	32230.2	27696.8	26971.4	26754.6	28242.8	27987.9	29849.7	25897.6	28515.9	26595.1	28048.7	29248.7	28319.6	28980.9	28519.1	25139	28138.4	26726.6	27632.8	26084.7
O00461
	LAVQQVEEAQQLR	2	8145.02	7729.33	7112.45	7147.17	7472.99	7632.91	7503.33	7456.6	7262.61	7104.61	7496.43	8178.39	7172.94	8531.94	7565.53	7783.9	7837.03	7505.85	7881	7631.04	8526.28	8520.24	8457.83	7394.02
O00469
	IFQTLNGAVDEVVLK	2	2616.89		2778.01	2435.66	2114.88	1297.35	3576.07	2888.6	2128.67	3477.51	1545.3		1695.04	2508.86	2410.8	2587.94	2451.62	2012.98	1752.17	2655.32	2606.15	2983.73	3476.45	2519.38
	LWSNFWGALSPDGYYAR	2	18978.9	28870.1	39933.3	22809.2	12959	19011.3	23046	33970.2	19429.7	19270.4	34843.2	17758.9	20656.4	35780.5	35512.5	14572.8	30275.4	38911.5	11570.8	47159.6	39213.8	17512.6	29841.6	40838.8
	SEDYVDIVQGNR	2	15140.3	14733.8	18225.5	18761	9443.18	20917.3	15232.9	16227.8	18987.3	14081.6	16749.1	15751.8	15731.4	12137.6	19776.4	13620.9	15509.7	14765.6	17393.8	14489.5	17774.4	15574	16004.1	20933.2
O00483
	FYSVNVDYSK	2	48149.5	45735.3	48145.4	46614.8	46113.6	46137.2	48799.7	48273.5	47814.7	49925.3	49617.9	45260	44854.9	44010	52563.5	48426.6	44289	45376	45977.7	44468.2	46642.4	69460	44780.3	46845.1
	LALFNPDVCWDR	2	76927.7	78343.8	75745	72538.2	76908.2	77287.8	72351.8	69852.1	73099.8	73162.9	72148.5	75250	72369.6	74903.2	72777.5	71466.2	67934.8	74729.5	71886.5	74055.7	77020.3	71607.1	75306.7	75982
	LGPNDQYK	2	18344.9	24991.4	19920.7	19750	22330.8	20327.6	18410.9	17348.6	15677.2	22012.9	21232.3	22425.7	20490.4	22342.9	20760.9	14014.5	22349.4	25115.2	24536.3	21249	21819.5	22445	22924.4	19913.4
	NNPEPWNK	2	22988.8	25503	23455.4	25462.9	23946.5	24890.1	23602	25941.3	25164.9	24980.8	24574.7	22120	23619.2	23141.1	24594	22962.8	24087.3	23861.1	25531.9	25187.4	23759.8	26970.4	25519.1	25945.9
O00487
	AVAVVVDPIQSVK	2	49881.6	53699.4	48142.8	48285.5	54402.5	55884.1	55262.6	53165.1	53402.1	51938.4	52090.1	54435.8	53332.3	57110.6	59531.4	50472.4	50687.4	55125.8	54550.5	54255.4	52553.3	50735	52582.3	58752.1
	AVEEEDKMTPEQLAIK	3	9178.46	6487.26	8507.55	8596.61	8680.09	7423.53	8146.48	8977.47	8465.28	9710.68	9063.58	8926.87	8345.08	8362.81	7247.9	8990.05	7334.63	8852.34	7455.34	7797.4	9354.95	9179.93	9197.08	7670.25
	EMLELAK	2	9846.03	9095.26	8282.13	8217.45	8198.64	9261.23	10295.6	11012.2	8428.9	9000.22	8181.68	8185.93	9014.5	9478.54	7995.79	10097.7	8997.29	7875.04	10073	10833.6	9427.09	9749.46	9435.92	8258
	HNESVVK	2												1743.64	2044.27	2080.77	2806.78		1613.15	2389.71	1584.52	2030.78	2307.52	1552.6	1776.86	1861.21
	VIDVFAMPQSGTGVSVEAVDPVFQAK	3	5879.09	7503.01	7030.39	6723.72	8400.07	6184.18	7994.84	6299.48	6367.32	6219.52	6140.1	8097.67	9253.93	12162.9	7388.64	6912.38	7765.73	8351.72	10016.8	10779.3	10417	11609.9	11650.5	12680.9
O00505
	(ac)AENPSLENHR	2	20739.4	19415.2	21107	18913.2	18919.1	20063.6	19698.5	19281.3	20201.1	19655.6	19838.3	18810.1	19826.6	20590.2	20360.5	18495.8	18926.7	18292.7	19371.5	20304.4	19832.3	19705.4	19158.3	22142.8
	AQNVTLEAILQNATSDNPVVQLSAVQAAR	3	36897.9	37766.8	38284.8	37315.4	34809.4	38684.4	39989	38659.9	40576.6	42403.7	41835.1	39895.6	39633.8	36919	42078.8	42933.4	40039.8	40076	38087.1	35175.9	37416.5	37453.1	38630.4	38665.2
	AVGNIVTGTDEQTQVVLNCDVLSHFPNLLSHPK	4	13415.8	13706	14839.7	14060.3	12988.3	11591.4	12068.9	13722.1	13537.8	13063.9	13349.1	13499.4	14312.9	13927.8	12554.4	14108.5	14546.9	12727.3	13521.4	14044.2	12895.4	15161.1	15665.8	13160.6
	DSQVVQVVLDGLK	2	32646.9	30328.1	31109.6	31303.6	28763	29735.7	31750.9	31460.3	28714.3	31396.9	30285	30542.4	27800.1	29653.1	30064.7	30159.1	30882.4	29923.4	29450.8	28450.1	29369.7	29899.1	31566.9	27545.8
	HRNEVTVELR	3	11918.8	8157	10869.6	11227.6	12990.9	11728.2	11623.5	11076.3	11518.7	7246.36	12076.2	8594.13	11342.4	11419.8	13813.8	7837.39	10649.3	13629.9	11271.2	10611.5	14849.9	10324.8	8298.88	12095.4
	IEVLQQHENEDIYK	3	927.893	927.201	638.516	1016.71	913.12		665.667	474.296	976.109	883.005	712.977	943.896	1045.29	954.443	834.885	958.275				988.419	816.654		1298.3
	NVPQEESLEDSDVDADFK	2	5392.93	7725.98	7959.55	5468.6	7251.61	7572.19	6793.2	6648.6	6865.57	5302.79	6565.51	6794.27	5957.47	7422.25	6299.98	5042.23	7525.92	8203.09	5278.66	7021.56	7580.67	5825.87	6846.72	4482.87
	NVTWVIVNLCR	2	15424.4	12090.6	15564.8	12389.8	11977.9	11895.6	13954.8	12749.2	11332.2	12708.1	13076.4	11641.4	12743.8	11587.8	12267	12477.5	12128.2	11910.1	12068.8	12588.2	12674.5	16036.4	15364.8	15706
	SPHQNVCEQAVWALGNIIGDGPQCR	3	24371.6	26217.9	21848.6	26063.3	22170.9	21006.4	22943.4	23821.1	22246.5	24531.7	24456.5	26178.2	27166	26702.2	22726	25822	29092.2	24557.4	25857.5	26437.3	25814.7	28635.1	28154.6	23762.8
O00505;O00629
	EAAWAISNLTISGR	2	21893.1	16948.5	14300.5	20532.9	18626.8	15922.3	17457	22895.2	19418.9	22468.1	19244.6	18534.9	20573.4	16834.7	18899.5	22869.1	18606.6	18623.1	18983.4	17548	17339.4	19856.2	19935.2	20973.3
O00541
	AGEGTYALDSESCMEK	2	14595.8	13976.8	14129.2	13978.8	14849.8	15279.9	13414.5	15164.7	14685	14672.1	15938	16236.8	15723.3	14964.2	16929.3	14362.1	13821.3	15750.4	14324	15819.3	14784.5	16218.3	16326.7	16634.8
	CYVQPQWVFDSVNAR	2	11412.4	15597.6	11785.2	16807.9	15295.5	16587.5	11849.4	16600	16631.3	13151.5	11702.3	17570.1	16740.3	19041	15327.7	15395.5	13886.4	13201.1	16169.8	15281.2	16206.8	14935.7	18717.5	6711.35
	FLLHEPIVNK	2	3062	6081.19	5178.52	6118.66	4256.64	4937.8	3200.82	4375.57	7010.45	2461.27	3371.35	6927	5508.09	5312.95	4524.71	3665.38	4632	6110.65	4783.8	6668.57	4687.49	5241.42	4632.51	7158.94
	FLLHEPIVNK	3	3339.74	1746.96	2093.52	2169.85	1546.74	3263.45	2583.61	3059.82	2283.48	901.225	2851.34	2292.16	2111.4	2761.6	3715.93		1877.88	2947.78	3084.87	3393.11	3053.53	2520.41	2853.62	3097
	GSATNYITR	2	19999.1	19069.7	20241.1	20157.4	17672.2	17495.1	21055.1	19314.7	17210.6	20940.5	19918.2	15726.2	17402.9	16764.6	20918.4	20837.1	17700.1	17869	18473.8	17014.5	16580.2	22932.9	18269.8	17856.2
	ITHQIVDRPGQQTSVIGR	3	2847.07	3352.9	4416.82	4292.2	2395.27	4982.73		4066.43	5335.71	4333.03	4655.73	5179.11	3391.15	5750.04	5269.01			4210.82	3860.92	2773.07	6143.22	3675.31	2603.82	4854.08
	ITHQIVDRPGQQTSVIGR	4	24147.1	28763.8	29309.1	27101.7	27297.6	29730	24361.3	29732.8	27389.7	27350.7	31541.1	28758.4	29423	28099.3	31448.8	20934.1	28164.8	30605.4	26300.6	29760.9	29042.5	23395.9	29190.9	26980.4
	LAALSASLAR	2	34119.4	28682.4	27395.3	33705.2	26712.7	27071.5	35626.3	32111.8	28870.5	33531.2	33387.7	23714.6	27010.3	24117	28899.8	33374.9	30197.4	26569.1	31986.2	27818.5	25749	32380.5	29787.7	32096.6
	LAQEEESEAK	2	974.038	1709.48	1508.93	1390.84	1528.97	1547.75	1652.74	1625.58	1436.19	1593.17	1438.8	1436.5	1598.39	1545.64	1651.76	1169.92	1192.37	1929.52	1447.14	1628.35	1721.99	1319.08	1457.02	923.984
	LAQEEESEAKR	2	1598.61	2184.19	1933.06	1395.7	2327.96	2435.95	1512.84	1474.98	2264.27	1702.71	1721.14	2504.69	2498.17	2536.86	1653.04	1724.76	2187.39	2898.18	2106.12	2523.18	2641.99	1986	2820.81	1903.13
	LAQEEESEAKR	3	1819.6	2903.46	2660.53	2235.44	2211.47	2883.44	1706.55	1795.77	2450.52	1320.31	2173.64	2469.62	2934.08	2673.81	1742.58	1947.27	3044.03	3019.11	2603.26	2986.09	2599.63	3001.77	3039.64	3191.32
	LEGQAQAEAK	2	2871.31	3089.32	3375.93	3415.3	2651.53	3252.19	3476.21	1703.29	3195.78	2462.68	3842.24	2728.57	3053.67	2925.36	3615.46	3205.16	3058.04	3219.74	2647.38	2424.51	2651.96	3694.92	3409.65	3438.2
	SEWNTVER	2	27174.1	19184.2	25933.1	26964.5	22142.6	20735.4	17002.3	18975.9	18284.1	21872.4	18645.8	26164.8	19320.8	17458.1	19480.3	23372.9	23115.8	20681.9	22257.9	25446.7	20977.4	26252.5	22684.1	22290.7
	YPTFIDALR	2	26819.6	25526	26538.6	25474.2	26933.6	25886.8	26291.1	27440.6	27325	27664.5	26017.6	26216.9	24352.4	26614.2	25215.5	23815.7	24347.5	24844.7	26223.8	26389	25103.1	24830.5	26448.1	9897.84
O00560
	ANVAVVSGAPLQGQLVAR	2	20810.7	22467.1	21838.4	20938.5	24302	22504	20986.9	21587.4	22598.8	22173.4	22535.2	22710.6	21356.5	22681.3	22972.7	21738.2	21790.8	24127	20412.4	22193.2	23218.6	18134.5	19563.7	19780.5
	DSTGHVGFIFK	2	2544.44	2670.72		1884.9	3224.33	2194.25	2831.75	2552.77	3560.7	3024.28	2753.66	2861.27	2493.78	2737.08		2042.66	3167.01	2184.38	2444.54	530.871	2190.83	1422.92	2451.57	1564.13
	LYPELSQYMGLSLNEEEIR	2	20150.5	21549.2	17347.7	15873.5	29061.4	25509.8	24773.1	12921.2	10523.2	19132.3	26425.2	19378.2		33229.8		12009.1	19398.8	34590	20718.2	32161		8261	32214.2	17109.3
	NGLLTEHNICEINGQNVIGLK	3	6297.69	6010.11	6099.96	7012.5	5748.26	6222.59	5840.18	5946.28	5747	6339.47	5610.98	5928.96	6298.61	4937.38	5967.82	6340.51	5755.26	5737.94	6219.03	5025.82	5462.74	5412.64	5557.87	5448.66
[truncated: 32,103 more rows]

## Sheet: Shotgun-MS-normalized datatable
			Sample1			Sample2			Sample3			Sample4			Sample5			Sample6			Sample7			Sample8
[truncated: 38,440 more rows]

## Sheet: HRM-RAW
q-Value	TotalPeakArea	Modified Sequence	Peptide charge	Sample	Replicate
[truncated: 690,134+ more rows]

[truncated: 1 more sheets: Shotgun-RAW]
