# Supplementary material for: Extending the Limits of Quantitative Proteome Profiling with Data-Independent Acquisition and Application to Acetaminophen-Treated Three-Dimensional Liver Microtissues
Source: Mol Cell Proteomics. 2015 Feb 27;14(5):1400–10. doi: 10.1074/mcp.M114.044305 (PMC4424408; doi:10.1074/mcp.M114.044305)
Supplement: Supplemental Data [file supp_M114.044305_mcp.M114.044305-4.xlsx]

## Sheet: Legend
Legend
Protein			Protein Uniprot Accession
Peptide Sequence			one letter abbreviation amino acid sequence
Pairwise comparison			Sample Pairwise Comparison (sample Y / Sample X)
log2FC			log 2 fold change measured
standard error of the log2 fold change			standard error of the log2 fold change
Tvalue			Tvalue
degree of freedom of the Student test			degree of freedom of the Student test
pvalue			pvalue
adj.pvalue			Benjamini & Hochberg adjusted pValue
Mastermix			wether protein is part of a master mix
Sheets
RAW			unprocessed RAW intensities and Identification
normalized data table			Processed data tables used for ANOVA analysis
ANOVA analysis			Result of ANOVA analysis

## Sheet: Candidates FDR 0.05 50% regulat
Protein Group	log2(4.6 uM/Control)	log2(13.7 uM/Control)	log2(370.4 uM/Control)	log2(3,333.3 uM/Control)	Protein Description	Gene Name
Q7Z5P4				-0.872945	17-beta-hydroxysteroid dehydrogenase 13	hydroxysteroid (17-beta) dehydrogenase 13
P62333		0.630639			26S protease regulatory subunit 10B	proteasome (prosome, macropain) 26S subunit, ATPase, 6
Q16401			0.634102		26S proteasome non-ATPase regulatory subunit 5	proteasome (prosome, macropain) 26S subunit, non-ATPase, 5
Q13442	0.952071	0.910838	1.01098	0.959178	28 kDa heat- and acid-stable phosphoprotein	PDGFA associated protein 1; similar to PDGFA associated protein 1
Q9Y2R5	2.77491	2.32459			28S ribosomal protein S17, mitochondrial	mitochondrial ribosomal protein S17
Q8TDX5				-1.2362	2-amino-3-carboxymuconate-6-semialdehyde decarboxylase	aminocarboxymuconate semialdehyde decarboxylase
O75600				0.70289	2-amino-3-ketobutyrate coenzyme A ligase, mitochondrial	glycine C-acetyltransferase (2-amino-3-ketobutyrate coenzyme A ligase)
Q9H2F3				-0.612133	3 beta-hydroxysteroid dehydrogenase type 7	hydroxy-delta-5-steroid dehydrogenase, 3 beta- and steroid delta-isomerase 7; piwi-like 2 (Drosophila)
O95861			0.612755		3'(2'),5'-bisphosphate nucleotidase 1	3'(2'), 5'-bisphosphate nucleotidase 1
P52815		1.64937		1.50936	39S ribosomal protein L12, mitochondrial	mitochondrial ribosomal protein L12
P31937		0.625689	0.693478	0.87345	3-hydroxyisobutyrate dehydrogenase, mitochondrial	3-hydroxyisobutyrate dehydrogenase
Q9BRK5				1.01232	45 kDa calcium-binding protein	stromal cell derived factor 4
P32754				-0.638442	4-hydroxyphenylpyruvate dioxygenase	4-hydroxyphenylpyruvate dioxygenase
Q96L21;P27635	0.692284	0.857526	1.01533		60S ribosomal protein L10-like; 60S ribosomal protein L10
Q07020			0.650874	0.680985	60S ribosomal protein L18	ribosomal protein L18
P62829	1.00418	0.875207	1.00763		60S ribosomal protein L23	ribosomal protein L23 pseudogene 6; ribosomal protein L23
P83881;Q969Q0			0.653212		60S ribosomal protein L36a; 60S ribosomal protein L36a-like
Q9UNU6				-0.723021	7-alpha-hydroxycholest-4-en-3-one 12-alpha-hydroxylase	cytochrome P450, family 8, subfamily B, polypeptide 1
O00763				-0.911223	Acetyl-CoA carboxylase 2	acetyl-Coenzyme A carboxylase beta
P62736;P60709;P68032;P63261;P63267;P68133				-0.668288	Actin, aortic smooth muscle; Actin, cytoplasmic 1; Actin, alpha cardiac muscle 1; Actin, cytoplasmic 2; Actin, gamma-enteric smooth muscle; Actin, alpha skeletal muscle
O14639				-0.855314	Actin-binding LIM protein 1	actin binding LIM protein 1
O94929				-0.860057	Actin-binding LIM protein 3	actin binding LIM protein family, member 3
O14561	1.02109	0.641341	0.955708	0.886414	Acyl carrier protein, mitochondrial	NADH dehydrogenase (ubiquinone) 1, alpha/beta subcomplex, 1, 8kDa
O00767			-0.846366	-1.44305	Acyl-CoA desaturase	stearoyl-CoA desaturase (delta-9-desaturase)
Q5T8D3				-2.24313	Acyl-CoA-binding domain-containing protein 5	acyl-Coenzyme A binding domain containing 5
Q08AH1				-0.791399	Acyl-coenzyme A synthetase ACSM1, mitochondrial	acyl-CoA synthetase medium-chain family member 1
Q8WYK0			0.732552	-1.11888	Acyl-coenzyme A thioesterase 12	acyl-CoA thioesterase 12
O14734			-0.600598		Acyl-coenzyme A thioesterase 8	acyl-CoA thioesterase 8
P55263			0.678374		Adenosine kinase	adenosine kinase
P12235				0.791508	ADP/ATP translocase 1	solute carrier family 25 (mitochondrial carrier; adenine nucleotide translocator), member 4
P18085	0.72448	0.976239	1.02444	0.819275	ADP-ribosylation factor 4	ADP-ribosylation factor 4
Q9Y4W6;Q01484				0.595083	AFG3-like protein 2; Ankyrin-2
P07327;P00326				-0.667611	Alcohol dehydrogenase 1A; Alcohol dehydrogenase 1C
P30838		0.713545		0.698315	Aldehyde dehydrogenase, dimeric NADP-preferring	aldehyde dehydrogenase 3 family, memberA1
P42330				0.671664	Aldo-keto reductase family 1 member C3	aldo-keto reductase family 1, member C3 (3-alpha hydroxysteroid dehydrogenase, type II)
Q6NUM9				0.731098	All-trans-retinol 13,14-reductase	retinol saturase (all-trans-retinol 13,14-reductase)
Q96IU4			0.703048		Alpha/beta hydrolase domain-containing protein 14B	abhydrolase domain containing 14B
P02763				-0.893571	Alpha-1-acid glycoprotein 1	orosomucoid 1
P02763;P19652				-0.639741	Alpha-1-acid glycoprotein 1; Alpha-1-acid glycoprotein 2
P19652				-0.688141	Alpha-1-acid glycoprotein 2	orosomucoid 2
P02765	0.689969	0.626907		-1.53075	Alpha-2-HS-glycoprotein	alpha-2-HS-glycoprotein
P02765;P12763			-0.724		Alpha-2-HS-glycoprotein; SWISS-PROT:P12763 (Bos taurus) Alpha-2-HS-glycoprotein precursor
P30533				0.876304	Alpha-2-macroglobulin receptor-associated protein	low density lipoprotein receptor-related protein associated protein 1
P01023;P20742;ENSEMBL:ENSBTAP00000024146	1.11472	0.845185			Alpha-2-macroglobulin; Pregnancy zone protein; (Bos taurus) similar to alpha-2-macroglobulin isoform 1
P02771;Q3SZ57			-1.13682		Alpha-fetoprotein; SWISS-PROT:Q3SZ57 (Bos taurus) Alpha-fetoprotein precursor
Q16352;P17661;P12036;P07196;P07197;P08670				-0.791814	Alpha-internexin; Desmin; Neurofilament heavy polypeptide; Neurofilament light polypeptide; Neurofilament medium polypeptide; Vimentin
P54920;Q9H115	0.73776		0.790029		Alpha-soluble NSF attachment protein; Beta-soluble NSF attachment protein
Q9BXS5;Q9Y6Q5	0.746602	0.689289	0.84165		AP-1 complex subunit mu-1; AP-1 complex subunit mu-2
P02652	0.616812				Apolipoprotein A-II	apolipoprotein A-II
P04114				-0.927727	Apolipoprotein B-100	apolipoprotein B (including Ag(x) antigen)
P02656	0.852048				Apolipoprotein C-III	apolipoprotein C-III
P02649;Q03247	0.589093				Apolipoprotein E; SWISS-PROT:Q03247 (Bos taurus) Apolipoprotein E precursor
O95236				-1.78219	Apolipoprotein L3	apolipoprotein L, 3
O95445			-0.668624		Apolipoprotein M	apolipoprotein M
P05089		-0.700901		-0.704104	Arginase-1	arginase, liver
Q9HBK9				-1.87365	Arsenite methyltransferase	arsenic (+3 oxidation state) methyltransferase
P15289		0.611806			Arylsulfatase A	arylsulfatase A
P07306				-0.62039	Asialoglycoprotein receptor 1	asialoglycoprotein receptor 1
P07307				-0.768663	Asialoglycoprotein receptor 2	asialoglycoprotein receptor 2
O43776	0.592493		0.751752		Asparagine--tRNA ligase, cytoplasmic	asparaginyl-tRNA synthetase
Q12797				0.873388	Aspartyl/asparaginyl beta-hydroxylase	aspartate beta-hydroxylase
P56134	1.13974	1.10419	1.37044		ATP synthase subunit f, mitochondrial	ATP synthase, H+ transporting, mitochondrial F0 complex, subunit F2
Q8NBU5				0.65458	ATPase family AAA domain-containing protein 1	ATPase family, AAA domain containing 1
Q8N139				-0.841455	ATP-binding cassette sub-family A member 6	ATP-binding cassette, sub-family A (ABC1), member 6
O95816				-0.787524	BAG family molecular chaperone regulator 2	BCL2-associated athanogene 2
P02749				-0.697227	Beta-2-glycoprotein 1	apolipoprotein H (beta-2-glycoprotein I)
P02749;P17690				-0.627302	Beta-2-glycoprotein 1; SWISS-PROT:P17690 (Bos taurus) Beta-2-glycoprotein 1 precursor
Q14032				-1.36294	Bile acid-CoA:amino acid N-acyltransferase	bile acid Coenzyme A: amino acid N-acyltransferase (glycine N-choloyltransferase)
Q9H3K6			0.804825		BolA-like protein 2	bolA homolog 2 (E. coli); bolA homolog 2B (E. coli)
O15382				1.11753	Branched-chain-amino-acid aminotransferase, mitochondrial	branched chain aminotransferase 2, mitochondrial
P12830				-1.59916	Cadherin-1	cadherin 1, type 1, E-cadherin (epithelial)
Q9BRF8			0.815999		Calcineurin-like phosphoesterase domain-containing protein 1	calcineurin-like phosphoesterase domain containing 1
Q8NE86				0.678322	Calcium uniporter protein, mitochondrial	coiled-coil domain containing 109A
Q9UQM7;Q13554;Q13557		0.619218	0.59752		Calcium/calmodulin-dependent protein kinase type II subunit alpha; Calcium/calmodulin-dependent protein kinase type II subunit beta; Calcium/calmodulin-dependent protein kinase type II subunit delta
Q05682				-0.961331	Caldesmon	caldesmon 1
O75828			0.725257	0.622132	Carbonyl reductase [NADPH] 3	carbonyl reductase 3
P50416				0.654841	Carnitine O-palmitoyltransferase 1, liver isoform	carnitine palmitoyltransferase 1A (liver)
Q9H078				0.706059	Caseinolytic peptidase B protein homolog	ClpB caseinolytic peptidase B homolog (E. coli)
P48509				-1.04826	CD151 antigen	CD151 molecule (Raph blood group)
P13987				0.910263	CD59 glycoprotein	CD59 molecule, complement regulatory protein
P60033			0.67698	0.802441	CD81 antigen	CD81 molecule
O14735	0.837907		0.69806	0.67829	CDP-diacylglycerol--inositol 3-phosphatidyltransferase	CDP-diacylglycerol--inositol 3-phosphatidyltransferase (phosphatidylinositol synthase)
P62633				-0.934064	Cellular nucleic acid-binding protein	CCHC-type zinc finger, nucleic acid binding protein
P00450	0.869327				Ceruloplasmin	ceruloplasmin (ferroxidase)
Q8NI60				1.50851	Chaperone activity of bc1 complex-like, mitochondrial	chaperone, ABC1 activity of bc1 complex homolog (S. pombe)
P22680				-1.24093	Cholesterol 7-alpha-monooxygenase	cytochrome P450, family 7, subfamily A, polypeptide 1
O60271				0.631132	C-Jun-amino-terminal kinase-interacting protein 4	sperm associated antigen 9
P0C0L4;P0C0L5;P01030;ENSEMBL:ENSBTAP00000007350			-0.612084		Complement C4-A; Complement C4-B; SWISS-PROT:P01030 (Bos taurus) similar to Complement C4-A precursor; (Bos taurus) similar to Complement C4-A precursor
P00751				-0.80064	Complement factor B	complement factor B
P05156	0.793991			-0.976589	Complement factor I	complement factor I
P05156;Q32PI4			-0.688858		Complement factor I; TREMBL:Q32PI4 (Bos taurus) Similar to complement factor I
P61201			1.01437		COP9 signalosome complex subunit 2	COP9 constitutive photomorphogenic homolog subunit 2 (Arabidopsis)
Q96FN4;O75131;Q96A23;Q9HCH3;O95741;Q9UBL6;Q86YQ8;Q8IYJ1		0.635268	0.607594		Copine-2; Copine-3; Copine-4; Copine-5; Copine-6; Copine-7; Copine-8; Copine-9
O00244				-0.791521	Copper transport protein ATOX1	ATX1 antioxidant protein 1 homolog (yeast)
P35520				-0.860444	Cystathionine beta-synthase	cystathionine-beta-synthase
P99999				0.803681	Cytochrome c	cytochrome c, somatic
P04798			-1.2685	1.90285	Cytochrome P450 1A1	cytochrome P450, family 1, subfamily A, polypeptide 1
P05177	1.09572	1.13712	0.900345	1.07088	Cytochrome P450 1A2	cytochrome P450, family 1, subfamily A, polypeptide 2
P11509			0.600171		Cytochrome P450 2A6	cytochrome P450, family 2, subfamily A, polypeptide 6
P11509;Q16696			0.654864	0.634483	Cytochrome P450 2A6; Cytochrome P450 2A13
P11509;P20853			0.688379	0.636009	Cytochrome P450 2A6; Cytochrome P450 2A7
P11509;P20853;Q16696			0.7549		Cytochrome P450 2A6; Cytochrome P450 2A7; Cytochrome P450 2A13
P33260				-0.735686	Cytochrome P450 2C18	cytochrome P450, family 2, subfamily C, polypeptide 18
P10632			0.692784	1.18373	Cytochrome P450 2C8	cytochrome P450, family 2, subfamily C, polypeptide 8
P10632;P33260		0.705368	1.20084	1.47307	Cytochrome P450 2C8; Cytochrome P450 2C18
P10632;P11712;P33260;P33261;P24903				1.12537	Cytochrome P450 2C8; Cytochrome P450 2C9; Cytochrome P450 2C18; Cytochrome P450 2C19; Cytochrome P450 2F1
P10632;P05181				0.943432	Cytochrome P450 2C8; Cytochrome P450 2E1
P11712			0.587155	1.2685	Cytochrome P450 2C9	cytochrome P450, family 2, subfamily C, polypeptide 9
P11712;P33260;P33261				0.962307	Cytochrome P450 2C9; Cytochrome P450 2C18; Cytochrome P450 2C19
P11712;P33261				1.22081	Cytochrome P450 2C9; Cytochrome P450 2C19
P05181				0.836634	Cytochrome P450 2E1	cytochrome P450, family 2, subfamily E, polypeptide 1
P08684;P20815	0.77605	1.30154	1.67162	1.36203	Cytochrome P450 3A4; Cytochrome P450 3A5
P20815				0.61374	Cytochrome P450 3A5	cytochrome P450, family 3, subfamily A, polypeptide 5
P24462				-0.836623	Cytochrome P450 3A7	cytochrome P450, family 3, subfamily A, polypeptide 7
Q9HBI6				0.78186	Cytochrome P450 4F11	cytochrome P450, family 4, subfamily F, polypeptide 11
Q9HCS2				1.16477	Cytochrome P450 4F12	similar to cytochrome P450, family 4, subfamily F, polypeptide 12; cytochrome P450, family 4, subfamily F, polypeptide 12
P14920				-0.863035	D-amino-acid oxidase	D-amino-acid oxidase
Q99489				-0.744734	D-aspartate oxidase	D-aspartate oxidase
P30046	0.592666		0.936067		D-dopachrome decarboxylase	D-dopachrome tautomerase
P13716			0.623065		Delta-aminolevulinic acid dehydratase	aminolevulinate, delta-, dehydratase
P17661;P08670				-0.673851	Desmin; Vimentin
Q14117				-0.600256	Dihydropyrimidinase	dihydropyrimidinase
Q16555				-0.617803	Dihydropyrimidinase-related protein 2	dihydropyrimidinase-like 2
P27487		-0.768461	-0.846472	-0.928204	Dipeptidyl peptidase 4	dipeptidyl-peptidase 4
P16989;P67809				-0.873383	DNA-binding protein A; Nuclease-sensitive element-binding protein 1
Q9BVJ7			-0.871103		Dual specificity protein phosphatase 23	dual specificity phosphatase 23
O60313				-0.849469	Dynamin-like 120 kDa protein, mitochondrial	optic atrophy 1 (autosomal dominant)
P49792;P0DJD0;P0DJD1;A6NKT7;Q99666;O14715	0.793898	0.822445	0.616125	1.1588	E3 SUMO-protein ligase RanBP2; RANBP2-like and GRIP domain-containing protein 1; RANBP2-like and GRIP domain-containing protein 2; RanBP2-like and GRIP domain-containing protein 3; RANBP2-like and GRIP domain-containing protein 5/6; RANBP2-like and GRIP domain-containing protein 8
Q9UNE7				1.3246	E3 ubiquitin-protein ligase CHIP	STIP1 homology and U-box containing protein 1
Q8TDB6				-0.719069	E3 ubiquitin-protein ligase DTX3L	deltex 3-like (Drosophila)
O94874				0.649866	E3 UFM1-protein ligase 1	KIAA0776
P22413			-0.587711		Ectonucleotide pyrophosphatase/phosphodiesterase family member 1	ectonucleotide pyrophosphatase/phosphodiesterase 1
Q8NDI1			-0.72759	-1.99754	EH domain-binding protein 1	EH domain binding protein 1
Q9H4M9				1.01653	EH domain-containing protein 1	EH-domain containing 1
Q9H4M9;Q9NZN3				3.28862	EH domain-containing protein 1; EH domain-containing protein 3
Q15717				-0.854182	ELAV-like protein 1	ELAV (embryonic lethal, abnormal vision, Drosophila)-like 1 (Hu antigen R)
Q9Y371			-0.694544		Endophilin-B1	SH3-domain GRB2-like endophilin B1
O60869				-0.756968	Endothelial differentiation-related factor 1	endothelial differentiation-related factor 1
Q53GQ0				0.651059	Estradiol 17-beta-dehydrogenase 12	hydroxysteroid (17-beta) dehydrogenase 12
Q13541				-1.39401	Eukaryotic translation initiation factor 4E-binding protein 1	eukaryotic translation initiation factor 4E binding protein 1
Q13542				0.830912	Eukaryotic translation initiation factor 4E-binding protein 2	eukaryotic translation initiation factor 4E binding protein 2
P55010				0.621819	Eukaryotic translation initiation factor 5	eukaryotic translation initiation factor 5
O95864				-1.62225	Fatty acid desaturase 2	fatty acid desaturase 2
P49327				-1.33951	Fatty acid synthase	fatty acid synthase
Q01469				-0.757454	Fatty acid-binding protein, epidermal	fatty acid binding protein 5-like 2; fatty acid binding protein 5 (psoriasis-associated); fatty acid binding protein 5-like 8; fatty acid binding protein 5-like 7; fatty acid binding protein 5-like 9
Q9UK22				-1.18564	F-box only protein 2	F-box protein 2
Q96AC1			0.673016		Fermitin family homolog 2	fermitin family homolog 2 (Drosophila)
P02792				0.853287	Ferritin light chain	similar to ferritin, light polypeptide; ferritin, light polypeptide
P02751				-0.679079	Fibronectin	fibronectin 1
P23142;ENSEMBL:ENSBTAP00000016046			-0.949139	-0.852248	Fibulin-1; (Bos taurus) similar to fibulin-1 C isoform 1
P51114				0.832506	Fragile X mental retardation syndrome-related protein 1	fragile X mental retardation, autosomal homolog 1
P51114;P51116				0.809415	Fragile X mental retardation syndrome-related protein 1; Fragile X mental retardation syndrome-related protein 2
Q9H479				-0.683003	Fructosamine-3-kinase	fructosamine 3 kinase
P05062				-0.906988	Fructose-bisphosphate aldolase B	aldolase B, fructose-bisphosphate
P07902				-0.626647	Galactose-1-phosphate uridylyltransferase	galactose-1-phosphate uridylyltransferase
P17931		-0.893304	-0.724823	-1.12088	Galectin-3	lectin, galactoside-binding, soluble, 3
P19440;P36268;A6NGU5;Q14390;B5MD39				0.786212	Gamma-glutamyltranspeptidase 1; Gamma-glutamyltranspeptidase 2; Putative gamma-glutamyltranspeptidase 3; Gamma-glutamyltransferase light chain 2; Putative gamma-glutamyltransferase light chain 3
P08034				-2.21055	Gap junction beta-1 protein	gap junction protein, beta 1, 32kDa
P14136;P19013;P08729;Q6KB66;P05787;P19013;Q6NXH9;Q9DCV7;P08729;H-INV:HIT000292931	-0.837332		-0.907138		Glial fibrillary acidic protein; Keratin, type II cytoskeletal 4; Keratin, type II cytoskeletal 7; Keratin, type II cytoskeletal 80; Keratin, type II cytoskeletal 8; SWISS-PROT:P19013; TREMBL:Q6NXH9; SWISS-PROT:Q9DCV7; SWISS-PROT:P08729; Tax_Id=9606 Gene_Symbol=- Similar to Keratin, type II cytoskeletal 8
P46926;Q8TDQ7	0.702755	0.684518	0.968972		Glucosamine-6-phosphate isomerase 1; Glucosamine-6-phosphate isomerase 2
P48506				1.09644	Glutamate--cysteine ligase catalytic subunit	glutamate-cysteine ligase, catalytic subunit
P48507				0.734362	Glutamate--cysteine ligase regulatory subunit	glutamate-cysteine ligase, modifier subunit
O94925				1.07511	Glutaminase kidney isoform, mitochondrial	glutaminase
P15104				-2.29698	Glutamine synthetase	glutamate-ammonia ligase (glutamine synthetase)
Q06210;O94808			0.786867		Glutamine--fructose-6-phosphate aminotransferase [isomerizing] 1; Glutamine--fructose-6-phosphate aminotransferase [isomerizing] 2
O76003			-0.6494	-1.37707	Glutaredoxin-3	glutaredoxin 3
Q92947				0.637433	Glutaryl-CoA dehydrogenase, mitochondrial	glutaryl-Coenzyme A dehydrogenase
P08263;P09210;Q16772;Q7RTV2		0.603646	0.815603	0.595232	Glutathione S-transferase A1; Glutathione S-transferase A2; Glutathione S-transferase A3; Glutathione S-transferase A5
P09210				0.6896	Glutathione S-transferase A2	glutathione S-transferase alpha 2
P09488			0.743637		Glutathione S-transferase Mu 1	glutathione S-transferase mu 1
P09488;Q03013			0.681045		Glutathione S-transferase Mu 1; Glutathione S-transferase Mu 4
P09488;Q03013;P46439			0.693524		Glutathione S-transferase Mu 1; Glutathione S-transferase Mu 4; Glutathione S-transferase Mu 5
P28161;P21266;P46439				0.651682	Glutathione S-transferase Mu 2; Glutathione S-transferase Mu 3; Glutathione S-transferase Mu 5
P78417			0.787391		Glutathione S-transferase omega-1	glutathione S-transferase omega 1
O14556;P04406		0.795889	0.737768		Glyceraldehyde-3-phosphate dehydrogenase, testis-specific; Glyceraldehyde-3-phosphate dehydrogenase
Q8IVS8	1.10538	1.12596	1.15696	0.957849	Glycerate kinase	glycerate kinase
Q9HCL2			-0.841049	-3.19303	Glycerol-3-phosphate acyltransferase 1, mitochondrial	glycerol-3-phosphate acyltransferase, mitochondrial
P23434			0.647159	0.756232	Glycine cleavage system H protein, mitochondrial	similar to Glycine cleavage system H protein, mitochondrial precursor; glycine cleavage system protein H (aminomethyl carrier); similar to Glycine cleavage system H protein, mitochondrial
Q9H3K2			-0.613773		Growth hormone-inducible transmembrane protein	growth hormone inducible transmembrane protein
Q14353			0.629482		Guanidinoacetate N-methyltransferase	guanidinoacetate N-methyltransferase
P52735				-0.842394	Guanine nucleotide exchange factor VAV2	vav 2 guanine nucleotide exchange factor
P08107				0.75728	Heat shock 70 kDa protein 1A/1B	heat shock 70kDa protein 1A; heat shock 70kDa protein 1B
P08107;P17066				0.69132	Heat shock 70 kDa protein 1A/1B; Heat shock 70 kDa protein 6
P08107;P17066;P48741				0.980019	Heat shock 70 kDa protein 1A/1B; Heat shock 70 kDa protein 6; Putative heat shock 70 kDa protein 7
P34931;P08107				0.883918	Heat shock 70 kDa protein 1-like; Heat shock 70 kDa protein 1A/1B
P34931;P08107;P17066;P48741				0.794983	Heat shock 70 kDa protein 1-like; Heat shock 70 kDa protein 1A/1B; Heat shock 70 kDa protein 6; Putative heat shock 70 kDa protein 7
P04792				-1.23224	Heat shock protein beta-1	heat shock 27kDa protein-like 2 pseudogene; heat shock 27kDa protein 1
Q9H910			0.877429		Hematological and neurological expressed 1-like protein	hematological and neurological expressed 1-like
P30519				0.718451	Heme oxygenase 2	heme oxygenase (decycling) 2
P68871;P02042;P02100;P69891;P69892;Q3SX09;P02070			-0.609209		Hemoglobin subunit beta; Hemoglobin subunit delta; Hemoglobin subunit epsilon; Hemoglobin subunit gamma-1; Hemoglobin subunit gamma-2; TREMBL:Q3SX09 (Bos taurus) similar to HBG protein; SWISS-PROT:P02070 (Bos taurus) Hemoglobin subunit beta
P68871;P02042;Q3SX09		0.592173			Hemoglobin subunit beta; Hemoglobin subunit delta; TREMBL:Q3SX09 (Bos taurus) similar to HBG protein
O14979;Q14103	0.60013				Heterogeneous nuclear ribonucleoprotein D-like; Heterogeneous nuclear ribonucleoprotein D0
Q9Y241			-1.26842		HIG1 domain family member 1A, mitochondrial	similar to HIG1 domain family, member 1A; HIG1 hypoxia inducible domain family, member 1A; HIG1 hypoxia inducible domain family, member 1D
P12081;P49590				0.658184	Histidine--tRNA ligase, cytoplasmic; Probable histidine--tRNA ligase, mitochondrial
Q9UBN7				-0.877698	Histone deacetylase 6	histone deacetylase 6
Q02539;P16403;P16402;P10412;P22492			-0.585667		Histone H1.1; Histone H1.2; Histone H1.3; Histone H1.4; Histone H1t
P10412				-0.589565	Histone H1.4	histone cluster 1, H1e
Q96QV6;P04908;Q93077;P20671;Q96KK5;Q99878;P0C0S8;Q6FI13;Q16777;Q7L7L0;Q9BTM1;P16104		-1.20362	-1.39568	-0.820204	Histone H2A type 1-A; Histone H2A type 1-B/E; Histone H2A type 1-C; Histone H2A type 1-D; Histone H2A type 1-H; Histone H2A type 1-J; Histone H2A type 1; Histone H2A type 2-A; Histone H2A type 2-C; Histone H2A type 3; Histone H2A.J; Histone H2A.x
P04908;Q93077;P20671;Q96KK5;Q99878;P0C0S8;Q6FI13;Q16777;Q7L7L0;Q9BTM1			-0.592325		Histone H2A type 1-B/E; Histone H2A type 1-C; Histone H2A type 1-D; Histone H2A type 1-H; Histone H2A type 1-J; Histone H2A type 1; Histone H2A type 2-A; Histone H2A type 2-C; Histone H2A type 3; Histone H2A.J
P04908;Q93077;Q7L7L0		-0.800237	-0.925139		Histone H2A type 1-B/E; Histone H2A type 1-C; Histone H2A type 3
P20671;Q96KK5;Q99878;P0C0S8;Q6FI13;Q16777;Q9BTM1		-0.797898	-0.924061		Histone H2A type 1-D; Histone H2A type 1-H; Histone H2A type 1-J; Histone H2A type 1; Histone H2A type 2-A; Histone H2A type 2-C; Histone H2A.J
Q16695;P68431;Q71DI3;P84243		-0.608541	-0.931461	-0.615247	Histone H3.1t; Histone H3.1; Histone H3.2; Histone H3.3
P84243	1.28578				Histone H3.3	H3 histone, family 3B (H3.3B); H3 histone, family 3A pseudogene; H3 histone, family 3A; similar to H3 histone, family 3B; similar to histone H3.3B
Q09028				-0.626953	Histone-binding protein RBBP4	hypothetical LOC642954; retinoblastoma binding protein 4
Q09160;P30499;P30501;P04222;P30504;Q9TNN7;Q29963;P30505;P30508;P30510;Q07000;Q29960;Q29865;P01893				0.710266	HLA class I histocompatibility antigen, A-80 alpha chain; HLA class I histocompatibility antigen, Cw-1 alpha chain; HLA class I histocompatibility antigen, Cw-2 alpha chain; HLA class I histocompatibility antigen, Cw-3 alpha chain; HLA class I histocompatibility antigen, Cw-4 alpha chain; HLA class I histocompatibility antigen, Cw-5 alpha chain; HLA class I histocompatibility antigen, Cw-6 alpha …
Q8IWW8			0.866321		Hydroxyacid-oxoacid transhydrogenase, mitochondrial	alcohol dehydrogenase, iron containing, 1
Q01581				-1.35947	Hydroxymethylglutaryl-CoA synthase, cytoplasmic	3-hydroxy-3-methylglutaryl-Coenzyme A synthase 1 (soluble)
P00492	1.08928	1.07863	1.48192		Hypoxanthine-guanine phosphoribosyltransferase	hypoxanthine phosphoribosyltransferase 1
P58166				-1.14974	Inhibin beta E chain	inhibin, beta E
P20839;P12268	0.679876		0.685547	0.854653	Inosine-5'-monophosphate dehydrogenase 1; Inosine-5'-monophosphate dehydrogenase 2
P01308	0.90159				Insulin	insulin-like growth factor 2 (somatomedin A); insulin; INS-IGF2 readthrough transcript
P14735		0.587302	0.837093		Insulin-degrading enzyme	insulin-degrading enzyme
P18065	0.656572				Insulin-like growth factor-binding protein 2	insulin-like growth factor binding protein 2, 36kDa
P56199				-0.596439	Integrin alpha-1	integrin, alpha 1
Q13418	1.57938	1.41619	1.56299		Integrin-linked protein kinase	integrin-linked kinase
P19823_contaminants				-1.18126	Inter-alpha-trypsin inhibitor heavy chain H2	inter-alpha (globulin) inhibitor H2
P19823;Q9TRI1_contaminants			-0.761485		Inter-alpha-trypsin inhibitor heavy chain H2; TREMBL:Q9TRI1 (Bos taurus) similar to inter-alpha-trypsin inhibitor heavy chain2
Q06033;Q0V8M9_contaminants			-0.79143		Inter-alpha-trypsin inhibitor heavy chain H3; TREMBL:Q0V8M9; Q9TRI0 (Bos taurus) similar to inter-alpha (globulin) inhibitor H3 isoform 2
Q14624_contaminants			-0.892496		Inter-alpha-trypsin inhibitor heavy chain H4	inter-alpha (globulin) inhibitor H4 (plasma Kallikrein-sensitive glycoprotein)
P32455;P32456			0.617473		Interferon-induced guanylate-binding protein 1; Interferon-induced guanylate-binding protein 2
O43837				0.585836	Isocitrate dehydrogenase [NAD] subunit beta, mitochondrial	isocitrate dehydrogenase 3 (NAD+) beta
Q9NSE4				0.619903	Isoleucine--tRNA ligase, mitochondrial	isoleucyl-tRNA synthetase 2, mitochondrial
Q9Y624				-1.0387	Junctional adhesion molecule A	F11 receptor
P13645;Q99456;P02533;P19012;P08779;Q04695;P08727;P35527;P13645;P35527;P02533;P19001;P08730-1;A2A4G1;Q9QWL7;P05784;P19012;P08727			-0.62577		Keratin, type I cytoskeletal 10; Keratin, type I cytoskeletal 12; Keratin, type I cytoskeletal 14; Keratin, type I cytoskeletal 15; Keratin, type I cytoskeletal 16; Keratin, type I cytoskeletal 17; Keratin, type I cytoskeletal 19; Keratin, type I cytoskeletal 9; SWISS-PROT:P13645; SWISS-PROT:P35527; SWISS-PROT:P02533; SWISS-PROT:P19001; SWISS-PROT:P08730-1; TREMBL:A2A4G1; SWISS-PROT:Q9QWL7; SWISS…
P13645;Q99456;P02533;P19012;P08779;Q04695;P08727;P13645;P02533;P19001;P08730-1;A2A4G1;Q9QWL7;P19012;P08727	0.586643		-0.686369	-0.6844	Keratin, type I cytoskeletal 10; Keratin, type I cytoskeletal 12; Keratin, type I cytoskeletal 14; Keratin, type I cytoskeletal 15; Keratin, type I cytoskeletal 16; Keratin, type I cytoskeletal 17; Keratin, type I cytoskeletal 19; SWISS-PROT:P13645; SWISS-PROT:P02533; SWISS-PROT:P19001; SWISS-PROT:P08730-1; TREMBL:A2A4G1; SWISS-PROT:Q9QWL7; SWISS-PROT:P19012; SWISS-PROT:P08727
P13645;P13646;P13645;P13646-1;P08730-1;P02535-1;ENSEMBL:ENSP00000377550	1.55311		-1.29111	-1.71993	Keratin, type I cytoskeletal 10; Keratin, type I cytoskeletal 13; SWISS-PROT:P13645; SWISS-PROT:P13646-1; SWISS-PROT:P08730-1; SWISS-PROT:P02535-1; Tax_Id=9606 Gene_Symbol=KRT13 46 kDa protein
P13645;P02533;P08779;Q7Z3Z0;Q7Z3Y9;Q7Z3Y8;Q7Z3Y7;P13645;P02533;Q148H6;Q3ZAW8;A2A4G1;P02535-1;Q9Z2K1;Q7Z3Y8;Q7Z3Y7	0.734792	0.894968		-0.60078	Keratin, type I cytoskeletal 10; Keratin, type I cytoskeletal 14; Keratin, type I cytoskeletal 16; Keratin, type I cytoskeletal 25; Keratin, type I cytoskeletal 26; Keratin, type I cytoskeletal 27; Keratin, type I cytoskeletal 28; SWISS-PROT:P13645; SWISS-PROT:P02533; TREMBL:Q148H6 (Bos taurus) Hypothetical protein MGC139876; TREMBL:Q3ZAW8; Q9EQD6; Q9EQD7; TREMBL:A2A4G1; SWISS-PROT:P02535-1; SWIS…
P13645;Q7Z3Z0;Q7Z3Y8;Q7Z3Y7;P13645;Q148H6;Q7Z3Y8;Q7Z3Y7		0.797631		-0.633142	Keratin, type I cytoskeletal 10; Keratin, type I cytoskeletal 25; Keratin, type I cytoskeletal 27; Keratin, type I cytoskeletal 28; SWISS-PROT:P13645; TREMBL:Q148H6 (Bos taurus) Hypothetical protein MGC139876; SWISS-PROT:Q7Z3Y8; SWISS-PROT:Q7Z3Y7
P13645;P13645		1.21968			Keratin, type I cytoskeletal 10; SWISS-PROT:P13645
P13645;P13645;P02535-1		1.14588			Keratin, type I cytoskeletal 10; SWISS-PROT:P13645; SWISS-PROT:P02535-1
P13646;P02533;P19012;P08779;Q04695;P08727;P35900;Q8N1A0;P02533;P13646-1;P19001;Q3ZAW8;Q9D312;P08730-1;A2A4G1;Q9QWL7;Q6IFX2;Q61782;Q9Z2K1;P19012;P08727;ENSEMBL:ENSP00000377550			-0.639051		Keratin, type I cytoskeletal 13; Keratin, type I cytoskeletal 14; Keratin, type I cytoskeletal 15; Keratin, type I cytoskeletal 16; Keratin, type I cytoskeletal 17; Keratin, type I cytoskeletal 19; Keratin, type I cytoskeletal 20; Keratin-like protein KRT222; SWISS-PROT:P02533; SWISS-PROT:P13646-1; SWISS-PROT:P19001; TREMBL:Q3ZAW8; Q9EQD6; Q9EQD7; SWISS-PROT:Q9D312; SWISS-PROT:P08730-1; TREMBL:A2…
P05783;Q148H6				-0.633009	Keratin, type I cytoskeletal 18; TREMBL:Q148H6 (Bos taurus) Hypothetical protein MGC139876
P35527			-1.38867	-0.803264	Keratin, type I cytoskeletal 9	keratin 9
P35527;P35527			-1.61622	-0.623445	Keratin, type I cytoskeletal 9; SWISS-PROT:P35527
P04264			-0.92645	-0.699924	Keratin, type II cytoskeletal 1	keratin 1
P04264;P04259;P04264		0.650599	-0.929135	-0.731189	Keratin, type II cytoskeletal 1; Keratin, type II cytoskeletal 6B; SWISS-PROT:P04264
P04264;P04264		0.763179	-0.719505	-0.68721	Keratin, type II cytoskeletal 1; SWISS-PROT:P04264
P04264;P04264;ENSEMBL:ENSBTAP00000038253		0.697702	-0.914826	-0.905463	Keratin, type II cytoskeletal 1; SWISS-PROT:P04264; (Bos taurus) 63 kDa protein
P04264;P04264;Q3TTY5;ENSEMBL:ENSBTAP00000038253	0.602555	0.726787	-0.599556	-0.700476	Keratin, type II cytoskeletal 1; SWISS-PROT:P04264; SWISS-PROT:Q3TTY5; (Bos taurus) 63 kDa protein
P04264;P04264;Q5XQN5;P50446;Q922U2;Q8BGZ7		0.69225	-0.947044	-0.743778	Keratin, type II cytoskeletal 1; SWISS-PROT:P04264; SWISS-PROT:Q5XQN5 (Bos taurus) Keratin, type II cytoskeletal 5; SWISS-PROT:P50446; SWISS-PROT:Q922U2; TREMBL:Q8BGZ7; Q99MH7
P35908;P04264;P04264;P35908		0.984027			Keratin, type II cytoskeletal 2 epidermal; Keratin, type II cytoskeletal 1; SWISS-PROT:P04264; SWISS-PROT:P35908
P35908;Q7Z794;P04264;P04264;P35908;Q6NXH9;Q6IFZ6;Q9R0H5;Q7Z794;ENSEMBL:ENSBTAP00000038253	0.920602	1.02525			Keratin, type II cytoskeletal 2 epidermal; Keratin, type II cytoskeletal 1b; Keratin, type II cytoskeletal 1; SWISS-PROT:P04264; SWISS-PROT:P35908; TREMBL:Q6NXH9; SWISS-PROT:Q6IFZ6; SWISS-PROT:Q9R0H5; SWISS-PROT:Q7Z794; (Bos taurus) 63 kDa protein
P35908;Q01546;P19013;P02538;P04259;P48668;P19013;P35908;P04259;ENSEMBL:ENSBTAP00000038253			-0.761827	-0.844411	Keratin, type II cytoskeletal 2 epidermal; Keratin, type II cytoskeletal 2 oral; Keratin, type II cytoskeletal 4; Keratin, type II cytoskeletal 6A; Keratin, type II cytoskeletal 6B; Keratin, type II cytoskeletal 6C; SWISS-PROT:P19013; SWISS-PROT:P35908; SWISS-PROT:P04259; (Bos taurus) 63 kDa protein
P35908;P35908		1.04336	-0.780721	-1.01558	Keratin, type II cytoskeletal 2 epidermal; SWISS-PROT:P35908
P35908;P35908;Q3TTY5		1.10085		-0.689178	Keratin, type II cytoskeletal 2 epidermal; SWISS-PROT:P35908; SWISS-PROT:Q3TTY5
P08729;P08729	0.593355				Keratin, type II cytoskeletal 7; SWISS-PROT:P08729
Q86UP2				0.607941	Kinectin	kinectin 1 (kinesin receptor)
P02788;Q0IIK2;Q29443	0.968675		-0.655277		Lactotransferrin; TREMBL:Q0IIK2 (Bos taurus) Transferrin; SWISS-PROT:Q29443 Serotransferrin - Bos taurus (Bovine).
O00515				-0.790286	Ladinin-1	ladinin 1
Q16850				-0.879923	Lanosterol 14-alpha demethylase	cytochrome P450, family 51, subfamily A, polypeptide 1
Q71RC2				-1.05291	La-related protein 4	La ribonucleoprotein domain family, member 4
P42704;Q9NP80				0.68557	Leucine-rich PPR motif-containing protein, mitochondrial; Calcium-independent phospholipase A2-gamma
P09960			0.633579		Leukotriene A-4 hydrolase	leukotriene A4 hydrolase
P78329				1.01523	Leukotriene-B(4) omega-hydroxylase 1	cytochrome P450, family 4, subfamily F, polypeptide 2
P78329;Q08477				1.49135	Leukotriene-B(4) omega-hydroxylase 1; Leukotriene-B(4) omega-hydroxylase 2
P78329;Q08477;Q9HBI6;Q9HCS2				0.942692	Leukotriene-B(4) omega-hydroxylase 1; Leukotriene-B(4) omega-hydroxylase 2; Cytochrome P450 4F11; Cytochrome P450 4F12
P78329;Q08477;P98187				1.14698	Leukotriene-B(4) omega-hydroxylase 1; Leukotriene-B(4) omega-hydroxylase 2; Cytochrome P450 4F8
P78329;Q08477;P98187;Q9HCS2				0.926658	Leukotriene-B(4) omega-hydroxylase 1; Leukotriene-B(4) omega-hydroxylase 2; Cytochrome P450 4F8; Cytochrome P450 4F12
Q08477;Q9HCS2				1.96024	Leukotriene-B(4) omega-hydroxylase 2; Cytochrome P450 4F12
Q93052				-0.61565	Lipoma-preferred partner	LIM domain containing preferred translocation partner in lipoma
P18428	0.739301		-1.00884	-1.18419	Lipopolysaccharide-binding protein	lipopolysaccharide binding protein
P00338			0.605563		L-lactate dehydrogenase A chain	lactate dehydrogenase A
O95573			-0.590917		Long-chain-fatty-acid--CoA ligase 3	acyl-CoA synthetase long-chain family member 3
P42785				0.627158	Lysosomal Pro-X carboxypeptidase	prolylcarboxypeptidase (angiotensinase C)
P40121				-0.818139	Macrophage-capping protein	capping protein (actin filament), gelsolin-like
Q14764				-0.788858	Major vault protein	major vault protein
Q9UM22		-0.635394			Mammalian ependymin-related protein 1	ependymin related protein 1 (zebrafish)
P49006				1.70943	MARCKS-related protein	MARCKS-like 1
Q658P3				-0.83723	Metalloreductase STEAP3	STEAP family member 3
P04731;P13640;P80294;P80297;P02795		-0.697804			Metallothionein-1A; Metallothionein-1G; Metallothionein-1H; Metallothionein-1X; Metallothionein-2
P07438;P04732;P04733;Q93083;P67983			0.785562		Metallothionein-1B; Metallothionein-1E; Metallothionein-1F; Metallothionein-1L; SWISS-PROT:P67983 (Bos taurus) Metallothionein-1A
P04732;P13640;Q8N339;P80297;P02795;P67983		-0.837289			Metallothionein-1E; Metallothionein-1G; Metallothionein-1M; Metallothionein-1X; Metallothionein-2; SWISS-PROT:P67983 (Bos taurus) Metallothionein-1A
P04733		-0.971763		-2.5387	Metallothionein-1F	metallothionein 1F
P80294		-0.88596		-0.680804	Metallothionein-1H	metallothionein 1H
P02795	0.641553	-0.745376	0.630597		Metallothionein-2	metallothionein 2A
Q15800	0.594792	0.669886	0.73612		Methylsterol monooxygenase 1	sterol-C4-methyl oxidase-like
O14880			-0.600774		Microsomal glutathione S-transferase 3	microsomal glutathione S-transferase 3
Q9H936				0.596574	Mitochondrial glutamate carrier 1	solute carrier family 25 (mitochondrial carrier: glutamate), member 22
Q15070		0.783576	0.657517		Mitochondrial inner membrane protein OXA1L	oxidase (cytochrome c) assembly 1-like
O95563	0.700816	0.968338	0.972805	0.599984	Mitochondrial pyruvate carrier 2	brain protein 44
P26038;P35241	1.26599	1.22019	1.71365		Moesin; Radixin
O95255				-0.736112	Multidrug resistance-associated protein 6	ATP-binding cassette, sub-family C, member 6 pseudogene 2; ATP-binding cassette, sub-family C (CFTR/MRP), member 6
Q9NUJ1				0.742573	Mycophenolic acid acyl-glucuronide esterase, mitochondrial	abhydrolase domain containing 10
P19105;O14950;P24844			0.662091		Myosin regulatory light chain 12A; Myosin regulatory light chain 12B; Myosin regulatory light polypeptide 9
P35749;Q7Z406;P35579				-0.658341	Myosin-11; Myosin-14; Myosin-9
Q5T2W1;A8MUH7	0.602159	0.604167	0.795123		Na(+)/H(+) exchange regulatory cofactor NHE-RF3; Putative PDZ domain-containing protein 1P
P48163			0.584373		NADP-dependent malic enzyme	malic enzyme 1, NADP(+)-dependent, cytosolic
P22307				-0.730513	Non-specific lipid-transfer protein	sterol carrier protein 2
P23497				-0.746038	Nuclear autoantigen Sp-100	SP100 nuclear antigen
Q9H930;P23497				-0.62589	Nuclear body protein SP140-like protein; Nuclear autoantigen Sp-100
P61970			1.06275		Nuclear transport factor 2	nuclear transport factor 2
O75607				-0.677346	Nucleoplasmin-3	nucleophosmin/nucleoplasmin, 3
Q96CV9				-0.786372	Optineurin	optineurin
Q9NP74				-2.34549	Palmdelphin	palmdelphin
Q9Y365				-0.610762	PCTP-like protein	StAR-related lipid transfer (START) domain containing 10
P30405			-0.687151		Peptidyl-prolyl cis-trans isomerase F, mitochondrial	peptidylprolyl isomerase F
Q9NYL4	-0.774015				Peptidyl-prolyl cis-trans isomerase FKBP11	FK506 binding protein 11, 19 kDa
P26885				0.764726	Peptidyl-prolyl cis-trans isomerase FKBP2	FK506 binding protein 2, 13kDa
Q00688				0.600767	Peptidyl-prolyl cis-trans isomerase FKBP3	FK506 binding protein 3, 25kDa
Q99541			-0.743355	-2.37416	Perilipin-2	adipose differentiation-related protein
O60437				0.7294	Periplakin	periplakin
Q06830;Q13162			-0.633866		Peroxiredoxin-1; Peroxiredoxin-4
Q13162		-0.932885			Peroxiredoxin-4	peroxiredoxin 4
Q15067				-1.03279	Peroxisomal acyl-coenzyme A oxidase 1	acyl-Coenzyme A oxidase 1, palmitoyl
Q9P0Z9				-0.707945	Peroxisomal sarcosine oxidase	pipecolic acid oxidase
P00439				-1.39173	Phenylalanine-4-hydroxylase	phenylalanine hydroxylase
Q9BTU6				0.795555	Phosphatidylinositol 4-kinase type 2-alpha	phosphatidylinositol 4-kinase type 2 alpha
P18669;Q8N0Y7		0.920395	0.719064		Phosphoglycerate mutase 1; Probable phosphoglycerate mutase 4
A6NDG6				-0.592764	Phosphoglycolate phosphatase	phosphoglycolate phosphatase
O00625			0.769079		Pirin	pirin (iron-binding nuclear protein)
Q8NC51				0.596433	Plasminogen activator inhibitor 1 RNA-binding protein	SERPINE1 mRNA binding protein 1
P00747;P06868	0.649335	0.603734			Plasminogen; SWISS-PROT:P06868 (Bos taurus) Plasminogen precursor
Q14651			0.691692		Plastin-1	plastin 1 (I isoform)
Q9UKK3				-0.60645	Poly [ADP-ribose] polymerase 4	poly (ADP-ribose) polymerase family, member 4
Q6S8J7;Q6S5H4;B2RU33;Q6S8J3;A5A3E0;Q6S5H5;Q6S545;P0CG38;P0CG39;A6NI47			0.840205		POTE ankyrin domain family member A; POTE ankyrin domain family member B; POTE ankyrin domain family member C; POTE ankyrin domain family member E; POTE ankyrin domain family member F; POTE ankyrin domain family member G; POTE ankyrin domain family member H; POTE ankyrin domain family member I; POTE ankyrin domain family member J; Putative POTE ankyrin domain family member M
P20742;ENSEMBL:ENSBTAP00000024146			-0.865707		Pregnancy zone protein; (Bos taurus) similar to alpha-2-macroglobulin isoform 1
Q92841;O00571;O15523;P17844	2.03693	1.94192	2.12145		Probable ATP-dependent RNA helicase DDX17; ATP-dependent RNA helicase DDX3X; ATP-dependent RNA helicase DDX3Y; Probable ATP-dependent RNA helicase DDX5
Q7L014			0.689824	0.849483	Probable ATP-dependent RNA helicase DDX46	DEAD (Asp-Glu-Ala-Asp) box polypeptide 46
Q9HA77				0.926132	Probable cysteine--tRNA ligase, mitochondrial	cysteinyl-tRNA synthetase 2, mitochondrial (putative)
Q9UHE5	1.01807	1.07817	0.754537		Probable N-acetyltransferase 8	N-acetyltransferase 8 (GCN5-related, putative); N-acetyltransferase 8B (GCN5-related, putative, gene/pseudogene)
O00469				0.672632	Procollagen-lysine,2-oxoglutarate 5-dioxygenase 2	procollagen-lysine, 2-oxoglutarate 5-dioxygenase 2
P35080				0.959753	Profilin-2	profilin 2
P48147		-0.640113			Prolyl endopeptidase	prolyl endopeptidase
Q92530				-0.706686	Proteasome inhibitor PI31 subunit	proteasome (prosome, macropain) inhibitor subunit 1 (PI31)
P40306				-0.598368	Proteasome subunit beta type-10	proteasome (prosome, macropain) subunit, beta type, 10
P49720			0.704451		Proteasome subunit beta type-3	proteasome (prosome, macropain) subunit, beta type, 3
P11171			-0.724906		Protein 4.1	erythrocyte membrane protein band 4.1 (elliptocytosis 1, RH-linked)
O75629	0.619213		0.616268		Protein CREG1	cellular repressor of E1A-stimulated genes 1
Q86VR2				0.591807	Protein FAM134C	family with sequence similarity 134, member C
Q92520				0.760052	Protein FAM3C	family with sequence similarity 3, member C
Q86UE4				0.611217	Protein LYRIC	metadherin
Q92597	0.89216	0.987228	1.31468	1.25228	Protein NDRG1	N-myc downstream regulated 1
Q9UN36				-0.864558	Protein NDRG2	NDRG family member 2
P60903	0.644016				Protein S100-A10	S100 calcium binding protein A10
Q14160			-0.607573		Protein scribble homolog	scribbled homolog (Drosophila)
Q8TF72		-0.608579	-1.44413	-0.619151	Protein Shroom3	shroom family member 3
O15027	1.99353		1.90684		Protein transport protein Sec16A	SEC16 homolog A (S. cerevisiae)
Q9UK55;ENSEMBL:ENSBTAP00000013050			-1.04991	-1.07022	Protein Z-dependent protease inhibitor; (Bos taurus) hypothetical protein
P00491			0.626347		Purine nucleoside phosphorylase	nucleoside phosphorylase
Q9BYX7;P60709;P63261;Q6S8J3;A5A3E0;P0CG38;P0CG39			0.607214		Putative beta-actin-like protein 3; Actin, cytoplasmic 1; Actin, cytoplasmic 2; POTE ankyrin domain family member E; POTE ankyrin domain family member F; POTE ankyrin domain family member I; POTE ankyrin domain family member J
Q14568;P07900			0.687998		Putative heat shock protein HSP 90-alpha A2; Heat shock protein HSP 90-alpha
Q14568;P07900;P08238	-1.03321	-1.0653	-0.927653		Putative heat shock protein HSP 90-alpha A2; Heat shock protein HSP 90-alpha; Heat shock protein HSP 90-beta
Q58FF8;Q58FF7;P07900;P08238		0.8175	0.954772	0.714931	Putative heat shock protein HSP 90-beta 2; Putative heat shock protein HSP 90-beta-3; Heat shock protein HSP 90-alpha; Heat shock protein HSP 90-beta
B2RPK0;P09429;P26583	0.929041	0.776648	1.01261		Putative high mobility group protein B1-like 1; High mobility group protein B1; High mobility group protein B2
A6NL28;P06753		0.6006			Putative tropomyosin alpha-3 chain-like protein; Tropomyosin alpha-3 chain
A6NL28;P06753;P67936	0.779413	0.918077	0.759372		Putative tropomyosin alpha-3 chain-like protein; Tropomyosin alpha-3 chain; Tropomyosin alpha-4 chain
P30613				-0.997675	Pyruvate kinase isozymes R/L	pyruvate kinase, liver and RBC
Q53FA7		0.618894	0.874448		Quinone oxidoreductase PIG3	tumor protein p53 inducible protein 3
Q13576;Q96L03			-0.744699		Ras GTPase-activating-like protein IQGAP2; Spermatogenesis-associated protein 17
Q15286	-0.593825	-0.749337	-0.671489		Ras-related protein Rab-35	similar to hCG1778032; RAB35, member RAS oncogene family
P61006	-0.653267				Ras-related protein Rab-8A	RAB8A, member RAS oncogene family
P11233;P11234			0.662687		Ras-related protein Ral-A; Ras-related protein Ral-B
P62834	0.794687	0.938248	0.86014	0.697005	Ras-related protein Rap-1A	RAP1A, member of RAS oncogene family
P60602			-0.686213		Reactive oxygen species modulator 1	reactive oxygen species modulator 1
Q9H1J1	0.702561		0.92248		Regulator of nonsense transcripts 3A	UPF3 regulator of nonsense transcripts homolog A (yeast)
Q9HB40				0.6425	Retinoid-inducible serine carboxypeptidase	serine carboxypeptidase 1
O75452				0.600479	Retinol dehydrogenase 16	retinol dehydrogenase 16 (all-trans)
Q07960		-0.679891			Rho GTPase-activating protein 1	Rho GTPase activating protein 1
O00584		0.639737	0.803591	0.84487	Ribonuclease T2	ribonuclease T2
Q92979				-0.77313	Ribosomal RNA small subunit methyltransferase NEP1	EMG1 nucleolar protein homolog (S. cerevisiae)
P16083		-0.72083			Ribosyldihydronicotinamide dehydrogenase [quinone]	NAD(P)H dehydrogenase, quinone 2
P38159				-0.695314	RNA-binding motif protein, X chromosome	similar to RNA binding motif protein, X-linked; similar to hCG2011544; RNA binding motif protein, X-linked
P38159;O75526	1.08893	1.28317	1.04174		RNA-binding motif protein, X chromosome; RNA-binding motif protein, X-linked-like-2
Q15287				-0.790059	RNA-binding protein with serine-rich domain 1	similar to ribonucleic acid binding protein S1; RNA binding protein S1, serine-rich domain
O14983;P16615				0.602954	Sarcoplasmic/endoplasmic reticulum calcium ATPase 1; Sarcoplasmic/endoplasmic reticulum calcium ATPase 2
O14983;P16615;Q93084				0.595403	Sarcoplasmic/endoplasmic reticulum calcium ATPase 1; Sarcoplasmic/endoplasmic reticulum calcium ATPase 2; Sarcoplasmic/endoplasmic reticulum calcium ATPase 3
P49903			0.656124		Selenide, water dikinase 1	selenophosphate synthetase 1; similar to selenophosphate synthetase 1
Q9NVA2;Q14141	1.0151	0.93337	1.14382		Septin-11; Septin-6
Q13501				0.624718	Sequestosome-1	sequestosome 1
Q01130	0.648928	0.684042	0.775335		Serine/arginine-rich splicing factor 2	splicing factor, arginine/serine-rich 2
Q08170;Q13247		-0.613154		-0.687994	Serine/arginine-rich splicing factor 4; Serine/arginine-rich splicing factor 6
Q13247				-0.763727	Serine/arginine-rich splicing factor 6	splicing factor, arginine/serine-rich 6; similar to arginine/serine-rich splicing factor 6
Q15257		0.645938	0.796041		Serine/threonine-protein phosphatase 2A activator	protein phosphatase 2A activator, regulatory subunit 4
Q9Y3F4			0.684467		Serine-threonine kinase receptor-associated protein	serine/threonine kinase receptor associated protein
Q9NP81				0.586875	Serine--tRNA ligase, mitochondrial	seryl-tRNA synthetase 2, mitochondrial
P35237			0.631895		Serpin B6	serpin peptidase inhibitor, clade B (ovalbumin), member 6
P50454			-0.923983		Serpin H1	serpin peptidase inhibitor, clade H (heat shock protein 47), member 1, (collagen binding protein 1)
P0DJI8	0.630203		-0.772924		Serum amyloid A-1 protein
P0DJI8;P0DJI9	0.983393		-0.938951		Serum amyloid A-1 protein; Serum amyloid A-2 protein
P0DJI9	0.883301		-0.860719	-0.655965	Serum amyloid A-2 protein
Q9H299			0.624699		SH3 domain-binding glutamic acid-rich-like protein 3	SH3 domain binding glutamic acid-rich protein like 3
Q99519				0.924937	Sialidase-1	sialidase 1 (lysosomal sialidase)
P67812	1.55552	1.72674	2.41316		Signal peptidase complex catalytic subunit SEC11A	SEC11 homolog A (S. cerevisiae)
O76094				0.622027	Signal recognition particle 72 kDa protein	signal recognition particle 72kDa
P62304			-0.603211		Small nuclear ribonucleoprotein E	small nuclear ribonucleoprotein polypeptide E-like 1; small nuclear ribonucleoprotein polypeptide E; similar to hCG23490
Q99624			0.702362	-1.00311	Sodium-coupled neutral amino acid transporter 3	solute carrier family 38, member 3
P11168				-0.911536	Solute carrier family 2, facilitated glucose transporter member 2	solute carrier family 2 (facilitated glucose transporter), member 2
O15245				-1.11838	Solute carrier family 22 member 1	solute carrier family 22 (organic cation transporter), member 1
Q96BI1				0.667993	Solute carrier family 22 member 18	solute carrier family 22, member 18
Q9Y694			-2.07909		Solute carrier family 22 member 7	solute carrier family 22 (organic anion transporter), member 7
Q9Y6L6				-1.01201	Solute carrier organic anion transporter family member 1B1	solute carrier organic anion transporter family, member 1B1
O94875				-0.654673	Sorbin and SH3 domain-containing protein 2	sorbin and SH3 domain containing 2
O60493				-0.979009	Sorting nexin-3	sorting nexin 3
Q9NUQ6				-1.54971	SPATS2-like protein	spermatogenesis associated, serine-rich 2-like
Q13813				-0.948384	Spectrin alpha chain, non-erythrocytic 1	spectrin, alpha, non-erythrocytic 1 (alpha-fodrin)
P11277;Q01082				-0.82066	Spectrin beta chain, erythrocytic; Spectrin beta chain, non-erythrocytic 1
Q01082				-0.88219	Spectrin beta chain, non-erythrocytic 1	spectrin, beta, non-erythrocytic 1
Q01082;O15020				-0.824351	Spectrin beta chain, non-erythrocytic 1; Spectrin beta chain, non-erythrocytic 2
P17405				1.11103	Sphingomyelin phosphodiesterase	sphingomyelin phosphodiesterase 1, acid lysosomal
Q01081	0.757215		0.590784		Splicing factor U2AF 35 kDa subunit	U2 small nuclear RNA auxiliary factor 1
Q14534				-0.628324	Squalene monooxygenase	squalene epoxidase
Q9BYN0				2.021	Sulfiredoxin-1	sulfiredoxin 1 homolog (S. cerevisiae)
Q15526			-0.961533		Surfeit locus protein 1	surfeit 1
O15260	0.883798	0.986735	1.09913	0.611021	Surfeit locus protein 4	surfeit 4
O15056			-0.634865		Synaptojanin-2	synaptojanin 2
Q86Y82				0.640585	Syntaxin-12	syntaxin 12
Q9H190				-1.38846	Syntenin-2	syndecan binding protein (syntenin) 2
Q16881;Q9NNW7			0.659091		Thioredoxin reductase 1, cytoplasmic; Thioredoxin reductase 2, mitochondrial
Q9H3N1	-0.695519		-0.646541		Thioredoxin-related transmembrane protein 1	thioredoxin-related transmembrane protein 1
O00142				1.07041	Thymidine kinase 2, mitochondrial
P04066				0.714048	Tissue alpha-L-fucosidase	fucosidase, alpha-L- 1, tissue
Q8NFQ8				0.851684	Torsin-1A-interacting protein 2	torsin A interacting protein 2
Q9BV79			0.953005	1.00374	Trans-2-enoyl-CoA reductase, mitochondrial	mitochondrial trans-2-enoyl-CoA reductase
P02786				-0.615822	Transferrin receptor protein 1	transferrin receptor (p90, CD71)
P13693			0.7233		Translationally-controlled tumor protein	similar to tumor protein, translationally-controlled 1; tumor protein, translationally-controlled 1
Q13445				0.703946	Transmembrane emp24 domain-containing protein 1	transmembrane emp24 protein transport domain containing 1
Q7Z7H5				0.77509	Transmembrane emp24 domain-containing protein 4	transmembrane emp24 protein transport domain containing 4
Q9Y3A6	0.605378	0.608988	0.775818	0.755497	Transmembrane emp24 domain-containing protein 5	transmembrane emp24 protein transport domain containing 5
P61165	0.635004			0.627524	Transmembrane protein 258	chromosome 11 open reading frame 10
P57088	0.601704	0.613741	0.787609	0.895775	Transmembrane protein 33	transmembrane protein 33
Q92973				0.652286	Transportin-1	transportin 1
P53007				0.718019	Tricarboxylate transport protein, mitochondrial	solute carrier family 25 (mitochondrial carrier; citrate transporter), member 1
P09493				-0.668631	Tropomyosin alpha-1 chain	tropomyosin 1 (alpha)
P06753;P67936			-0.59521	-0.67042	Tropomyosin alpha-3 chain; Tropomyosin alpha-4 chain
Q8WUA8	0.599477	0.591794			Tsukushin	tsukushin
Q71U36;P68363;Q9BQE3;Q13748;Q6PEY2;P68366;Q9NY65;A6NHL2;ENSEMBL:ENSBTAP00000016242		0.6188	0.915646		Tubulin alpha-1A chain; Tubulin alpha-1B chain; Tubulin alpha-1C chain; Tubulin alpha-3C/D chain; Tubulin alpha-3E chain; Tubulin alpha-4A chain; Tubulin alpha-8 chain; Tubulin alpha chain-like 3; (Bos taurus) similar to alpha-tubulin I isoform 1
P68363;Q9BQE3;P68366;Q9H853;Q9NY65;ENSEMBL:ENSBTAP00000016242		0.877836	0.691555		Tubulin alpha-1B chain; Tubulin alpha-1C chain; Tubulin alpha-4A chain; Putative tubulin-like protein alpha-4B; Tubulin alpha-8 chain; (Bos taurus) similar to alpha-tubulin I isoform 1
Q9BQE3	0.998863		0.98218		Tubulin alpha-1C chain	tubulin, alpha 1c
Q13885				-0.692877	Tubulin beta-2A chain	tubulin, beta 2A
Q13885;Q9BVA1;Q13509;P04350;P68371;P07437		2.98919	3.5373		Tubulin beta-2A chain; Tubulin beta-2B chain; Tubulin beta-3 chain; Tubulin beta-4A chain; Tubulin beta-4B chain; Tubulin beta chain
Q13885;Q9BVA1;Q9BUF5	1.56711	1.41254	1.62775		Tubulin beta-2A chain; Tubulin beta-2B chain; Tubulin beta-6 chain
Q3ZCM7	1.44023		1.72902		Tubulin beta-8 chain	tubulin, beta 8
P17735		0.6299	1.23238	2.23429	Tyrosine aminotransferase	tyrosine aminotransferase
O75643	-0.671661				U5 small nuclear ribonucleoprotein 200 kDa helicase	similar to U5 snRNP-specific protein, 200 kDa; small nuclear ribonucleoprotein 200kDa (U5)
Q9Y333	-1.77953		-1.84204		U6 snRNA-associated Sm-like protein LSm2	LSM2 homolog, U6 small nuclear RNA associated (S. cerevisiae)
Q9UMX0;Q9UHD9;Q9NRR5	1.03077	1.10939	1.1109	0.978967	Ubiquilin-1; Ubiquilin-2; Ubiquilin-4
Q9UHD9				0.806097	Ubiquilin-2	ubiquilin 2
Q92890	1.04873	0.803646	0.961176	1.09109	Ubiquitin fusion degradation protein 1 homolog	ubiquitin fusion degradation 1 like (yeast)
P62979	0.762216		0.820803		Ubiquitin-40S ribosomal protein S27a	ribosomal protein S27a pseudogene 12; ribosomal protein S27a; ribosomal protein S27a pseudogene 11; ribosomal protein S27a pseudogene 16
P61088			0.801704		Ubiquitin-conjugating enzyme E2 N	ubiquitin-conjugating enzyme E2N (UBC13 homolog, yeast)
A0AVT1	-1.58279	-1.31937	-1.45464	-1.36335	Ubiquitin-like modifier-activating enzyme 6	ubiquitin-like modifier activating enzyme 6
P22309				0.87125	UDP-glucuronosyltransferase 1-1
Q9HAW8;P22309;P35503;P22310;P35504;P19224;Q9HAW7;Q9HAW9;O60656				0.705994	UDP-glucuronosyltransferase 1-10; UDP-glucuronosyltransferase 1-1; UDP-glucuronosyltransferase 1-3; UDP-glucuronosyltransferase 1-4; UDP-glucuronosyltransferase 1-5; UDP-glucuronosyltransferase 1-6; UDP-glucuronosyltransferase 1-7; UDP-glucuronosyltransferase 1-8; UDP-glucuronosyltransferase 1-9
Q9HAW8;Q9HAW7;Q9HAW9;O60656			0.834281	0.999784	UDP-glucuronosyltransferase 1-10; UDP-glucuronosyltransferase 1-7; UDP-glucuronosyltransferase 1-8; UDP-glucuronosyltransferase 1-9
P35503				1.18925	UDP-glucuronosyltransferase 1-3
P35503;P22310				1.15788	UDP-glucuronosyltransferase 1-3; UDP-glucuronosyltransferase 1-4
P35503;P35504				3.29873	UDP-glucuronosyltransferase 1-3; UDP-glucuronosyltransferase 1-5
P22310				0.99483	UDP-glucuronosyltransferase 1-4
P19224				0.624647	UDP-glucuronosyltransferase 1-6
Q9HAW7	1.16984	1.26781	1.23171	1.07712	UDP-glucuronosyltransferase 1-7
Q9HAW7;O60656				0.639912	UDP-glucuronosyltransferase 1-7; UDP-glucuronosyltransferase 1-9
Q9Y4X1				0.688688	UDP-glucuronosyltransferase 2A1	UDP glucuronosyltransferase 2 family, polypeptide A1
Q6UWM9				0.58741	UDP-glucuronosyltransferase 2A3	UDP glucuronosyltransferase 2 family, polypeptide A3
P16662;P36537		0.848275	0.914013	0.652108	UDP-glucuronosyltransferase 2B7; UDP-glucuronosyltransferase 2B10
A6NCS6				-0.693398	Uncharacterized protein C2orf72
O43795				-0.594687	Unconventional myosin-Ib	myosin IB
P06132			0.766066		Uroporphyrinogen decarboxylase	uroporphyrinogen decarboxylase
Q16851				-1.01406	UTP--glucose-1-phosphate uridylyltransferase	UDP-glucose pyrophosphorylase 2
O75436				0.651198	Vacuolar protein sorting-associated protein 26A	vacuolar protein sorting 26 homolog A (S. pombe)
Q6Y1H2				2.06495	Very-long-chain (3R)-3-hydroxyacyl-[acyl-carrier protein] dehydratase 2	protein tyrosine phosphatase-like (proline instead of catalytic arginine), member b
Q9NZ01			0.600376	0.854256	Very-long-chain enoyl-CoA reductase	glycoprotein, synaptic 2
Q15836	0.881465	0.751568	0.685602		Vesicle-associated membrane protein 3	vesicle-associated membrane protein 3 (cellubrevin)
P51809				0.997268	Vesicle-associated membrane protein 7	vesicle-associated membrane protein 7
Q9BV40				-1.20167	Vesicle-associated membrane protein 8	vesicle-associated membrane protein 8 (endobrevin)
P09327				-0.601715	Villin-1	villin 1
P08670				-0.624837	Vimentin	vimentin
P02774				-0.778989	Vitamin D-binding protein	group-specific component (vitamin D binding protein)
P02774;Q3MHN5;ENSEMBL:ENSBTAP00000018229			-0.852803	-0.615823	Vitamin D-binding protein; SWISS-PROT:Q3MHN5 (Bos taurus) Vitamin D-binding protein precursor; (Bos taurus) 54 kDa protein
Q93050				0.778538	V-type proton ATPase 116 kDa subunit a isoform 1	ATPase, H+ transporting, lysosomal V0 subunit a1
Q9Y6M5				-0.718401	Zinc transporter 1	solute carrier family 30 (zinc transporter), member 1
Q15043				-0.713046	Zinc transporter ZIP14	solute carrier family 39 (zinc transporter), member 14
Q15942				-0.659845	Zyxin	zyxin
P35908;Q01546;Q7Z794;P12035;P13647;P02538;P04259;P48668;Q3SY84;Q14CN4;Q86Y46;Q7RTS7;O95678;Q5XKE5;P08729;P05787;Q9NSB2;Q9NSB2;P35908;P04259;Q5XQN5;Q8VED5;P50446;Q922U2;Q8BGZ7;Q6IME9;Q6NXH9;P07744;Q6IFZ6;Q9R0H5;Q3TTY5;Q9DCV7;Q7Z794;O95678;Q01546;Q3SY84;Q5XKE5;P12035;P08729		-0.816752	-1.15152	-1.1174
P30443;P01892;P04439;P13746;P30447;P05534;P18462;P30450;P30512;P16188;P16189;P10314;P16190;P30453;P30455;P30456;P30457;P01891;P10316;P30459;P30464;P30685;P30484;P18464;P30490;P30491;P30492;P30493;P30495;P18465;P10319;Q29940;P30498;P30504;P30508;P30510;Q29960;Q95604			-0.640911

## Sheet: ANOVA analysis
Protein	Comparison	log2FC	absolute_log2FC	standard error of the log2 fold change	pvalue	adj.pvalue (BH)
O75369	3,333.3 uM/Control	-0.198233	0.198233	0.0204646	0	0
P08670	13.7 uM/Control	-0.21345	0.21345	0.0240212	0	0
Q09666	4.6 uM/Control	0.230711	0.230711	0.0267506	0	0
P08670	370.4 uM/Control	-0.271969	0.271969	0.0240212	0	0
P35573	370.4 uM/Control	0.276442	0.276442	0.0284829	0	0
P48735	3,333.3 uM/Control	0.277336	0.277336	0.0271047	0	0
Q9BSJ8	3,333.3 uM/Control	0.279133	0.279133	0.0302814	0	0
P10909	4.6 uM/Control	0.288301	0.288301	0.0310307	0	0
P30101	3,333.3 uM/Control	0.29139	0.29139	0.0342051	0	0
P16435	3,333.3 uM/Control	0.299077	0.299077	0.0324403	0	0
P08133	4.6 uM/Control	0.300808	0.300808	0.0339302	0	0
Q06278	3,333.3 uM/Control	0.303233	0.303233	0.0345052	0	0
Q09666	3,333.3 uM/Control	-0.308713	0.308713	0.0269265	0	0
P27797	3,333.3 uM/Control	0.315339	0.315339	0.0348561	0	0
P00480	3,333.3 uM/Control	0.317629	0.317629	0.0343692	0	0
Q9UL12	3,333.3 uM/Control	0.322117	0.322117	0.031735	0	0
P16152	370.4 uM/Control	0.324468	0.324468	0.0359951	0	0
Q08426	3,333.3 uM/Control	-0.324841	0.324841	0.0306972	0	0
P10909	13.7 uM/Control	0.336177	0.336177	0.0310307	0	0
O75891	3,333.3 uM/Control	-0.345952	0.345952	0.0289866	0	0
P62328	370.4 uM/Control	0.347007	0.347007	0.0364086	0	0
P21397	3,333.3 uM/Control	0.363104	0.363104	0.0400387	0	0
P22626	3,333.3 uM/Control	-0.371446	0.371446	0.0423108	0	0
P02787	4.6 uM/Control	0.374413	0.374413	0.0348998	0	0
Q8NBS9	3,333.3 uM/Control	0.374618	0.374618	0.0331454	0	0
P16152	3,333.3 uM/Control	0.376817	0.376817	0.0359951	0	0
Q6YN16	3,333.3 uM/Control	0.379424	0.379424	0.041233	0	0
P04075	3,333.3 uM/Control	0.386947	0.386947	0.0412336	0	0
Q9Y2B0	3,333.3 uM/Control	0.388807	0.388807	0.0380857	0	0
P02679	3,333.3 uM/Control	-0.40081	0.40081	0.045167	0	0
P38117	3,333.3 uM/Control	0.404137	0.404137	0.0448554	0	0
P30040	3,333.3 uM/Control	0.406599	0.406599	0.0360829	0	0
O00151	3,333.3 uM/Control	-0.409094	0.409094	0.0356667	0	0
Q9NR45	3,333.3 uM/Control	0.409705	0.409705	0.0379989	0	0
P05166	3,333.3 uM/Control	0.426629	0.426629	0.0485772	0	0
P49411	3,333.3 uM/Control	0.42721	0.42721	0.0324651	0	0
P02649	3,333.3 uM/Control	-0.427734	0.427734	0.0387196	0	0
P51572	3,333.3 uM/Control	0.428036	0.428036	0.0374564	0	0
P11498	3,333.3 uM/Control	0.429995	0.429995	0.0401677	0	0
P00352	3,333.3 uM/Control	-0.434878	0.434878	0.0374487	0	0
P02671	3,333.3 uM/Control	-0.435114	0.435114	0.0397558	0	0
P02790	4.6 uM/Control	0.444744	0.444744	0.0471703	0	0
P02675	4.6 uM/Control	0.449751	0.449751	0.0453099	0	0
P15428	3,333.3 uM/Control	-0.457022	0.457022	0.032933	0	0
P07384	3,333.3 uM/Control	-0.462848	0.462848	0.0399809	0	0
Q7Z406	3,333.3 uM/Control	-0.464832	0.464832	0.0423693	0	0
P00387	3,333.3 uM/Control	0.470426	0.470426	0.0523048	0	0
Q96DC8	3,333.3 uM/Control	0.470918	0.470918	0.0343782	0	0
P50995	3,333.3 uM/Control	-0.473047	0.473047	0.0437355	0	0
P10909	3,333.3 uM/Control	0.477167	0.477167	0.0310307	0	0
Q9HDC9	3,333.3 uM/Control	0.477811	0.477811	0.0451029	0	0
P80404	3,333.3 uM/Control	0.478239	0.478239	0.0470997	0	0
P04075	370.4 uM/Control	0.480291	0.480291	0.0412336	0	0
O95340	3,333.3 uM/Control	0.481371	0.481371	0.0398316	0	0
P23284	3,333.3 uM/Control	0.482531	0.482531	0.0428458	0	0
P27824	3,333.3 uM/Control	0.484962	0.484962	0.0533407	0	0
Q14697	3,333.3 uM/Control	0.497964	0.497964	0.0425072	0	0
Q6NVY1	3,333.3 uM/Control	0.502186	0.502186	0.0512369	0	0
P08133	3,333.3 uM/Control	-0.503485	0.503485	0.0341011	0	0
Q5JRX3	3,333.3 uM/Control	0.505317	0.505317	0.0533283	0	0
Q9Y617	370.4 uM/Control	0.519846	0.519846	0.055548	0	0
P02647	4.6 uM/Control	0.521294	0.521294	0.0537682	0	0
P35579	3,333.3 uM/Control	-0.52639	0.52639	0.0208536	0	0
P02655	4.6 uM/Control	0.527049	0.527049	0.0403009	0	0
Q9UJM8	3,333.3 uM/Control	-0.53195	0.53195	0.0546349	0	0
Q96HE7	3,333.3 uM/Control	0.53199	0.53199	0.0497105	0	0
Q9UHD8	3,333.3 uM/Control	-0.538578	0.538578	0.0528723	0	0
P07099	3,333.3 uM/Control	0.539122	0.539122	0.0466067	0	0
Q02252	3,333.3 uM/Control	0.539774	0.539774	0.0518712	0	0
P56470	3,333.3 uM/Control	-0.543021	0.543021	0.0587992	0	0
P51648	3,333.3 uM/Control	0.546311	0.546311	0.0398689	0	0
Q02978	3,333.3 uM/Control	0.546694	0.546694	0.0437846	0	0
Q16881	370.4 uM/Control	0.558402	0.558402	0.0553717	0	0
Q16881	3,333.3 uM/Control	0.561653	0.561653	0.0553717	0	0
P49257	3,333.3 uM/Control	0.563652	0.563652	0.0556036	0	0
Q9P2M7	3,333.3 uM/Control	-0.570602	0.570602	0.0561904	0	0
P02671	4.6 uM/Control	0.572784	0.572784	0.0395218	0	0
P14324	3,333.3 uM/Control	-0.580598	0.580598	0.0420694	0	0
P11712	370.4 uM/Control	0.587155	0.587155	0.0597909	0	0
O43795	3,333.3 uM/Control	-0.594687	0.594687	0.0330663	0	0
O75452	3,333.3 uM/Control	0.600479	0.600479	0.0450552	0	0
Q9BYX7;P60709;P63261;Q6S8J3;A5A3E0;P0CG38;P0CG39	370.4 uM/Control	0.607214	0.607214	0.0549964	0	0
Q16555	3,333.3 uM/Control	-0.617803	0.617803	0.0603912	0	0
Q13501	3,333.3 uM/Control	0.624718	0.624718	0.0518763	0	0
P08670	3,333.3 uM/Control	-0.624837	0.624837	0.0240212	0	0
P00491	370.4 uM/Control	0.626347	0.626347	0.0664483	0	0
P32754	3,333.3 uM/Control	-0.638442	0.638442	0.0708003	0	0
P50416	3,333.3 uM/Control	0.654841	0.654841	0.0701162	0	0
P07327;P00326	3,333.3 uM/Control	-0.667611	0.667611	0.0481817	0	0
O00469	3,333.3 uM/Control	0.672632	0.672632	0.068048	0	0
P02751	3,333.3 uM/Control	-0.679079	0.679079	0.033213	0	0
P04264;P04264	3,333.3 uM/Control	-0.68721	0.68721	0.0666011	0	0
P09488;Q03013;P46439	370.4 uM/Control	0.693524	0.693524	0.0453965	0	0
P02749	3,333.3 uM/Control	-0.697227	0.697227	0.0390539	0	0
P05089	13.7 uM/Control	-0.700901	0.700901	0.0367572	0	0
P05089	3,333.3 uM/Control	-0.704104	0.704104	0.0367554	0	0
P04264;P04264	370.4 uM/Control	-0.719505	0.719505	0.0666011	0	0
Q9UNU6	3,333.3 uM/Control	-0.723021	0.723021	0.0629037	0	0
P02765;P12763	370.4 uM/Control	-0.724	0.724	0.045281	0	0
P22307	3,333.3 uM/Control	-0.730513	0.730513	0.0416767	0	0
Q6NUM9	3,333.3 uM/Control	0.731098	0.731098	0.0425827	0	0
P48507	3,333.3 uM/Control	0.734362	0.734362	0.0344193	0	0
P19823;Q9TRI1	370.4 uM/Control	-0.761485	0.761485	0.070709	0	0
P04264;P04264	13.7 uM/Control	0.763179	0.763179	0.0666011	0	0
Q14764	3,333.3 uM/Control	-0.788858	0.788858	0.0735952	0	0
O00515	3,333.3 uM/Control	-0.790286	0.790286	0.0617629	0	0
P99999	3,333.3 uM/Control	0.803681	0.803681	0.0653527	0	0
P05181	3,333.3 uM/Control	0.836634	0.836634	0.0692274	0	0
Q7Z5P4	3,333.3 uM/Control	-0.872945	0.872945	0.039392	0	0
Q12797	3,333.3 uM/Control	0.873388	0.873388	0.0569853	0	0
P31937	3,333.3 uM/Control	0.87345	0.87345	0.0876925	0	0
P30533	3,333.3 uM/Control	0.876304	0.876304	0.0873127	0	0
Q01082	3,333.3 uM/Control	-0.88219	0.88219	0.0288914	0	0
P34931;P08107	3,333.3 uM/Control	0.883918	0.883918	0.0849065	0	0
P02763	3,333.3 uM/Control	-0.893571	0.893571	0.0699458	0	0
P05062	3,333.3 uM/Control	-0.906988	0.906988	0.0547747	0	0
P13987	3,333.3 uM/Control	0.910263	0.910263	0.0400849	0	0
Q13162	13.7 uM/Control	-0.932885	0.932885	0.0777225	0	0
Q13813	3,333.3 uM/Control	-0.948384	0.948384	0.0217292	0	0
Q05682	3,333.3 uM/Control	-0.961331	0.961331	0.0417943	0	0
P08107;P17066;P48741	3,333.3 uM/Control	0.980019	0.980019	0.035267	0	0
P30613	3,333.3 uM/Control	-0.997675	0.997675	0.034777	0	0
Q9Y6L6	3,333.3 uM/Control	-1.01201	1.01201	0.0667038	0	0
Q16851	3,333.3 uM/Control	-1.01406	1.01406	0.0438206	0	0
Q9H4M9	3,333.3 uM/Control	1.01653	1.01653	0.0862808	0	0
Q15067	3,333.3 uM/Control	-1.03279	1.03279	0.0600025	0	0
Q9Y624	3,333.3 uM/Control	-1.0387	1.0387	0.0760522	0	0
P48506	3,333.3 uM/Control	1.09644	1.09644	0.0798184	0	0
P05177	13.7 uM/Control	1.13712	1.13712	0.110275	0	0
P13645;P13645;P02535-1	13.7 uM/Control	1.14588	1.14588	0.0766925	0	0
P58166	3,333.3 uM/Control	-1.14974	1.14974	0.0674857	0	0
P10632	3,333.3 uM/Control	1.18373	1.18373	0.0831073	0	0
Q9UK22	3,333.3 uM/Control	-1.18564	1.18564	0.0697556	0	0
P13645;P13645	13.7 uM/Control	1.21968	1.21968	0.095357	0	0
P04792	3,333.3 uM/Control	-1.23224	1.23224	0.0556721	0	0
P11712	3,333.3 uM/Control	1.2685	1.2685	0.0597909	0	0
P49327	3,333.3 uM/Control	-1.33951	1.33951	0.0274782	0	0
Q01581	3,333.3 uM/Control	-1.35947	1.35947	0.0893331	0	0
Q14032	3,333.3 uM/Control	-1.36294	1.36294	0.100493	0	0
P00439	3,333.3 uM/Control	-1.39173	1.39173	0.0558679	0	0
O00767	3,333.3 uM/Control	-1.44305	1.44305	0.0884297	0	0
P78329;Q08477	3,333.3 uM/Control	1.49135	1.49135	0.10466	0	0
O95864	3,333.3 uM/Control	-1.62225	1.62225	0.103078	0	0
P08034	3,333.3 uM/Control	-2.21055	2.21055	0.10485	0	0
P15104	3,333.3 uM/Control	-2.29698	2.29698	0.0956671	0	0
Q9NP74	3,333.3 uM/Control	-2.34549	2.34549	0.141403	0	0
Q99541	3,333.3 uM/Control	-2.37416	2.37416	0.105223	0	0
Q9HCL2	3,333.3 uM/Control	-3.19303	3.19303	0.101798	0	0
P05783;P05784	3,333.3 uM/Control	-0.421324	0.421324	0.047937	2.22045e-16	5.18726e-15
P48509	3,333.3 uM/Control	-1.04826	1.04826	0.0531935	2.22045e-16	5.18726e-15
P53597	3,333.3 uM/Control	0.355074	0.355074	0.0399099	4.44089e-16	1.02881e-14
P05177	3,333.3 uM/Control	1.07088	1.07088	0.110275	8.88178e-16	2.02388e-14
P78329;Q08477;P98187	3,333.3 uM/Control	1.14698	1.14698	0.0617293	8.88178e-16	2.02388e-14
Q14204	3,333.3 uM/Control	0.386698	0.386698	0.0470435	1.11022e-15	2.48905e-14
P50213	3,333.3 uM/Control	0.460862	0.460862	0.0507151	1.11022e-15	2.48905e-14
Q08AH1	3,333.3 uM/Control	-0.791399	0.791399	0.0795169	1.33227e-15	2.96296e-14
Q16762	3,333.3 uM/Control	0.304787	0.304787	0.0365156	1.77636e-15	3.91926e-14
P21333	3,333.3 uM/Control	-0.257516	0.257516	0.0318108	2.22045e-15	4.8605e-14
Q9NUQ6	3,333.3 uM/Control	-1.54971	1.54971	0.162977	2.44249e-15	5.30478e-14
Q9HAV7	3,333.3 uM/Control	0.484681	0.484681	0.0512912	2.66454e-15	5.74218e-14
Q15942	3,333.3 uM/Control	-0.659845	0.659845	0.0644361	2.88658e-15	6.17284e-14
Q96IJ6	3,333.3 uM/Control	-0.401269	0.401269	0.0426624	3.33067e-15	7.06814e-14
O15382	3,333.3 uM/Control	1.11753	1.11753	0.101553	3.55271e-15	7.48223e-14
Q06278	370.4 uM/Control	0.287316	0.287316	0.0343358	4.44089e-16	7.71605e-14
Q96KP4	370.4 uM/Control	0.412934	0.412934	0.0490749	4.44089e-16	7.71605e-14
P13716	370.4 uM/Control	0.623065	0.623065	0.0679012	6.66134e-16	1.08932e-13
P02768	3,333.3 uM/Control	-0.450182	0.450182	0.0566602	5.32907e-15	1.1139e-13
P05177	4.6 uM/Control	1.09572	1.09572	0.110275	4.44089e-16	1.23457e-13
Q9Y365	3,333.3 uM/Control	-0.610762	0.610762	0.0637399	6.21725e-15	1.28985e-13
O75874	370.4 uM/Control	0.34519	0.34519	0.0414273	8.88178e-16	1.37174e-13
P09960	370.4 uM/Control	0.633579	0.633579	0.0724338	1.11022e-15	1.62443e-13
O60437	3,333.3 uM/Control	0.7294	0.7294	0.0765059	7.99361e-15	1.64609e-13
Q9UKK9	3,333.3 uM/Control	-0.326143	0.326143	0.0369127	8.88178e-15	1.81554e-13
P27635	370.4 uM/Control	0.578582	0.578582	0.0581821	1.33227e-15	1.85185e-13
Q9HCC0	3,333.3 uM/Control	0.412532	0.412532	0.0512848	9.54792e-15	1.93746e-13
O00159	3,333.3 uM/Control	-0.474201	0.474201	0.0589714	1.11022e-14	2.23654e-13
P29144	3,333.3 uM/Control	-0.437407	0.437407	0.0504736	1.15463e-14	2.30926e-13
P50224	3,333.3 uM/Control	-0.555085	0.555085	0.0559292	1.19904e-14	2.38095e-13
Q9BYN0	3,333.3 uM/Control	2.021	2.021	0.201989	1.22125e-14	2.40785e-13
P02655	13.7 uM/Control	0.461029	0.461029	0.0403009	8.88178e-16	2.74348e-13
P27338	3,333.3 uM/Control	0.551404	0.551404	0.0693533	1.46549e-14	2.86907e-13
P02786	3,333.3 uM/Control	-0.615822	0.615822	0.0583165	1.53211e-14	2.9785e-13
P84103	3,333.3 uM/Control	-0.473265	0.473265	0.0397104	2.08722e-14	4.02949e-13
P45954	3,333.3 uM/Control	0.514705	0.514705	0.0648924	2.17604e-14	4.17199e-13
Q14534	3,333.3 uM/Control	-0.628324	0.628324	0.0645491	2.19824e-14	4.18569e-13
P02545	370.4 uM/Control	-0.251146	0.251146	0.0312594	3.33067e-15	4.40917e-13
P61978	3,333.3 uM/Control	-0.331115	0.331115	0.04138	2.37588e-14	4.49316e-13
P17844	3,333.3 uM/Control	-0.414773	0.414773	0.0491545	2.53131e-14	4.75476e-13
Q9H4A4	370.4 uM/Control	0.347013	0.347013	0.0405978	3.9968e-15	4.83092e-13
P0DJI8	370.4 uM/Control	-0.772924	0.772924	0.0444227	3.9968e-15	4.83092e-13
Q07021	3,333.3 uM/Control	0.351104	0.351104	0.0362254	2.62013e-14	4.88856e-13
P02656	4.6 uM/Control	0.852048	0.852048	0.0971958	2.22045e-15	5.61167e-13
Q9Y4L1	3,333.3 uM/Control	0.421826	0.421826	0.0541508	3.9968e-14	7.40741e-13
Q9BUP3	3,333.3 uM/Control	0.534221	0.534221	0.0582477	4.04121e-14	7.44011e-13
Q00266	3,333.3 uM/Control	-0.536167	0.536167	0.0659121	4.13003e-14	7.55361e-13
P02787	3,333.3 uM/Control	0.26909	0.26909	0.0349595	4.4853e-14	8.14976e-13
P02655	370.4 uM/Control	0.434585	0.434585	0.0403009	7.10543e-15	8.23045e-13
P10632;P33260	3,333.3 uM/Control	1.47307	1.47307	0.126928	4.66294e-14	8.41751e-13
Q9Y276	3,333.3 uM/Control	0.423681	0.423681	0.0464041	4.88498e-14	8.76145e-13
P21912	3,333.3 uM/Control	0.559904	0.559904	0.069091	6.08402e-14	1.0842e-12
Q9H2M3	370.4 uM/Control	0.476508	0.476508	0.0564098	1.06581e-14	1.18519e-12
O43772	3,333.3 uM/Control	0.395946	0.395946	0.0496218	6.75016e-14	1.19525e-12
P08107	3,333.3 uM/Control	0.75728	0.75728	0.0954614	7.10543e-14	1.2502e-12
P35749;Q7Z406;P35579	3,333.3 uM/Control	-0.658341	0.658341	0.0651687	7.32747e-14	1.28116e-12
Q16134	3,333.3 uM/Control	0.27847	0.27847	0.0360391	8.92619e-14	1.55093e-12
P10632	370.4 uM/Control	0.692784	0.692784	0.0831073	1.66533e-14	1.78063e-12
P26038	370.4 uM/Control	0.206243	0.206243	0.026325	1.90958e-14	1.96616e-12
P02787	13.7 uM/Control	0.27813	0.27813	0.035029	7.54952e-15	2.09877e-12
Q8NBJ7	3,333.3 uM/Control	0.453883	0.453883	0.0458858	1.51212e-13	2.611e-12
Q02978	13.7 uM/Control	0.365101	0.365101	0.0437846	1.06581e-14	2.6749e-12
Q9BYX7;P60709;P63261;Q6S8J3;A5A3E0;P0CG38;P0CG39	13.7 uM/Control	0.544031	0.544031	0.0549964	1.15463e-14	2.6749e-12
Q658P3	3,333.3 uM/Control	-0.83723	0.83723	0.0849672	1.72529e-13	2.96068e-12
P04732;P13640;Q8N339;P80297;P02795;P67983	13.7 uM/Control	-0.837289	0.837289	0.0698523	1.77636e-14	3.79867e-12
Q07955	3,333.3 uM/Control	-0.3343	0.3343	0.0391657	2.37588e-13	4.05211e-12
O00767	370.4 uM/Control	-0.846366	0.846366	0.0884297	4.26326e-14	4.2328e-12
Q9P0L0	3,333.3 uM/Control	0.259431	0.259431	0.0325406	2.5091e-13	4.25324e-12
P00491	3,333.3 uM/Control	0.53876	0.53876	0.0664483	2.66898e-13	4.49682e-12
P21796	370.4 uM/Control	-0.353914	0.353914	0.0443842	4.77396e-14	4.57642e-12
P04843	370.4 uM/Control	-0.251759	0.251759	0.0324028	5.32907e-14	4.93827e-12
O14756	3,333.3 uM/Control	0.344649	0.344649	0.0417235	3.9857e-13	6.67485e-12
P02679	4.6 uM/Control	0.357517	0.357517	0.045167	3.37508e-14	7.21747e-12
P27635	4.6 uM/Control	0.535889	0.535889	0.0581821	3.37508e-14	7.21747e-12
P31040	3,333.3 uM/Control	0.366531	0.366531	0.0490115	4.49862e-13	7.48873e-12
P01024	3,333.3 uM/Control	-0.401189	0.401189	0.0545876	5.00044e-13	8.27455e-12
P31937	370.4 uM/Control	0.693478	0.693478	0.0871285	1.07025e-13	9.59777e-12
P19823	3,333.3 uM/Control	-1.18126	1.18126	0.111248	6.27942e-13	1.03295e-11
P35520	3,333.3 uM/Control	-0.860444	0.860444	0.111457	6.33937e-13	1.03667e-11
Q709F0	3,333.3 uM/Control	-0.328935	0.328935	0.0439379	8.54428e-13	1.37301e-11
P42785	3,333.3 uM/Control	0.627158	0.627158	0.0771175	8.50209e-13	1.37301e-11
P17735	3,333.3 uM/Control	2.23429	2.23429	0.21024	8.51319e-13	1.37301e-11
P17661;P08670	3,333.3 uM/Control	-0.673851	0.673851	0.0645666	1.0274e-12	1.64148e-11
P02647	13.7 uM/Control	0.421826	0.421826	0.0537682	8.34888e-14	1.65785e-11
P08107;P17066;P48741	370.4 uM/Control	0.388739	0.388739	0.035267	2.12941e-13	1.80322e-11
P19440;P36268;A6NGU5	370.4 uM/Control	-0.561856	0.561856	0.0509811	2.14051e-13	1.80322e-11
P09382	3,333.3 uM/Control	-0.404791	0.404791	0.0525341	1.17906e-12	1.87302e-11
P34931;P08107;P17066;P48741	3,333.3 uM/Control	0.794983	0.794983	0.059252	1.19904e-12	1.89394e-11
Q86UP2	3,333.3 uM/Control	0.607941	0.607941	0.0813037	1.31894e-12	2.07156e-11
Q9Y2P5	3,333.3 uM/Control	0.306414	0.306414	0.0413317	1.35802e-12	2.12096e-11
Q9Y5U8	3,333.3 uM/Control	0.498081	0.498081	0.0573252	1.55653e-12	2.41741e-11
P10809	3,333.3 uM/Control	0.357673	0.357673	0.0499098	1.59583e-12	2.45754e-11
P11509;Q16696	3,333.3 uM/Control	0.634483	0.634483	0.0730803	1.60005e-12	2.45754e-11
O60701	370.4 uM/Control	0.317525	0.317525	0.042719	3.01759e-13	2.46732e-11
Q9Y6N5	370.4 uM/Control	-0.210158	0.210158	0.0281527	3.14415e-13	2.48285e-11
O95340	370.4 uM/Control	0.306891	0.306891	0.0398316	3.21521e-13	2.48285e-11
Q13423	3,333.3 uM/Control	0.290998	0.290998	0.0404464	1.65645e-12	2.53019e-11
P18428	3,333.3 uM/Control	-1.18419	1.18419	0.128911	1.79234e-12	2.7228e-11
Q03154	370.4 uM/Control	0.382083	0.382083	0.0510281	3.74367e-13	2.81281e-11
P27635	13.7 uM/Control	0.515529	0.515529	0.0581821	1.65201e-13	3.06173e-11
Q6UX53	3,333.3 uM/Control	0.474019	0.474019	0.0598889	2.32725e-12	3.51617e-11
P35232	370.4 uM/Control	-0.211984	0.211984	0.0279133	4.80949e-13	3.51852e-11
P05181	370.4 uM/Control	0.524253	0.524253	0.0692274	5.11147e-13	3.55247e-11
P11509;Q16696	370.4 uM/Control	0.654864	0.654864	0.0730803	5.10259e-13	3.55247e-11
P02751	370.4 uM/Control	-0.24277	0.24277	0.0330321	5.4623e-13	3.7037e-11
P60174	3,333.3 uM/Control	0.195851	0.195851	0.0270679	2.64766e-12	3.97865e-11
Q6UWM9	3,333.3 uM/Control	0.58741	0.58741	0.0776535	2.69651e-12	4.03027e-11
Q04760	370.4 uM/Control	0.540644	0.540644	0.0692231	6.44151e-13	4.26367e-11
Q8TDB6	3,333.3 uM/Control	-0.719069	0.719069	0.0558974	2.92388e-12	4.34674e-11
P34897	3,333.3 uM/Control	0.497111	0.497111	0.0691751	3.16902e-12	4.6861e-11
P09493	3,333.3 uM/Control	-0.668631	0.668631	0.0741745	3.29892e-12	4.85237e-11
P16083	13.7 uM/Control	-0.72083	0.72083	0.0879307	2.83107e-13	4.91898e-11
P53396	3,333.3 uM/Control	-0.407117	0.407117	0.0569145	3.49165e-12	5.10884e-11
P05787	3,333.3 uM/Control	-0.333272	0.333272	0.0458171	3.62066e-12	5.26986e-11
O94925	3,333.3 uM/Control	1.07511	1.07511	0.126299	4.03988e-12	5.84941e-11
Q7Z5P4	370.4 uM/Control	-0.292074	0.292074	0.039392	9.4813e-13	6.12977e-11
O95497	3,333.3 uM/Control	0.580864	0.580864	0.0586836	4.53326e-12	6.52978e-11
P04264;P04264;ENSEMBL:ENSBTAP00000038253	3,333.3 uM/Control	-0.905463	0.905463	0.101693	4.88987e-12	7.00713e-11
P0DJI8	4.6 uM/Control	0.630203	0.630203	0.0444227	3.63265e-13	7.2134e-11
P13667	3,333.3 uM/Control	0.256996	0.256996	0.0364766	5.26734e-12	7.50934e-11
P52597	3,333.3 uM/Control	-0.372856	0.372856	0.0472648	5.46407e-12	7.75006e-11
P08133	13.7 uM/Control	0.248936	0.248936	0.0339079	4.8761e-13	7.97386e-11
P42330	3,333.3 uM/Control	0.671664	0.671664	0.0925283	5.71854e-12	8.06981e-11
P05783	3,333.3 uM/Control	-0.345334	0.345334	0.0487703	6.79501e-12	9.54047e-11
P02675	3,333.3 uM/Control	-0.325817	0.325817	0.0457661	7.46825e-12	1.0433e-10
P07954	3,333.3 uM/Control	0.356546	0.356546	0.0502246	7.66587e-12	1.06025e-10
Q9HBI6	3,333.3 uM/Control	0.78186	0.78186	0.0890571	7.63167e-12	1.06025e-10
P51571	370.4 uM/Control	-0.335311	0.335311	0.0412724	1.74993e-12	1.08107e-10
P05177	370.4 uM/Control	0.900345	0.900345	0.110275	1.74594e-12	1.08107e-10
P14314	3,333.3 uM/Control	0.497122	0.497122	0.0693459	9.83835e-12	1.35399e-10
Q13884	3,333.3 uM/Control	-0.539221	0.539221	0.067883	1.04401e-11	1.42973e-10
Q04917	3,333.3 uM/Control	0.233827	0.233827	0.0317175	1.05222e-11	1.43391e-10
P07686	3,333.3 uM/Control	0.434514	0.434514	0.0605585	1.10385e-11	1.49693e-10
P35908;P35908	3,333.3 uM/Control	-1.01558	1.01558	0.127857	1.12521e-11	1.51849e-10
P43490	370.4 uM/Control	0.251253	0.251253	0.0345198	2.67675e-12	1.61769e-10
Q08AH3	3,333.3 uM/Control	0.38591	0.38591	0.0508553	1.2145e-11	1.63106e-10
Q99541	370.4 uM/Control	-0.743355	0.743355	0.0986653	2.83595e-12	1.67744e-10
P62258	370.4 uM/Control	0.362203	0.362203	0.0501434	2.90168e-12	1.68056e-10
P48643	3,333.3 uM/Control	-0.299531	0.299531	0.042672	1.26175e-11	1.68637e-10
O75390	3,333.3 uM/Control	0.307059	0.307059	0.0356806	1.42242e-11	1.89202e-10
P04264;P04264;ENSEMBL:ENSBTAP00000038253	370.4 uM/Control	-0.914826	0.914826	0.101693	3.52163e-12	1.99798e-10
Q53GQ0	3,333.3 uM/Control	0.651059	0.651059	0.0892914	1.63993e-11	2.17096e-10
P04632	3,333.3 uM/Control	-0.464455	0.464455	0.0574886	1.91132e-11	2.51823e-10
Q9NQ94	3,333.3 uM/Control	-0.44591	0.44591	0.0614993	2.04963e-11	2.68388e-10
P08107;P17066	3,333.3 uM/Control	0.69132	0.69132	0.0590172	2.05636e-11	2.68388e-10
P35580;P35579	3,333.3 uM/Control	-0.381875	0.381875	0.0542011	2.10636e-11	2.7363e-10
P05026	3,333.3 uM/Control	-0.344567	0.344567	0.0442762	2.15739e-11	2.78955e-10
O95210	3,333.3 uM/Control	-0.557105	0.557105	0.0783448	2.21534e-11	2.85122e-10
P29692	3,333.3 uM/Control	0.226884	0.226884	0.0313965	2.33995e-11	2.99772e-10
P35908;P35908	13.7 uM/Control	1.04336	1.04336	0.125905	2.4043e-12	3.71331e-10
P40926	370.4 uM/Control	-0.297385	0.297385	0.0417001	6.72484e-12	3.73901e-10
Q99798	3,333.3 uM/Control	0.292328	0.292328	0.043096	3.3372e-11	4.25569e-10
P34896	370.4 uM/Control	0.492973	0.492973	0.0701697	8.18279e-12	4.46042e-10
P61916	3,333.3 uM/Control	0.573759	0.573759	0.0748578	3.65923e-11	4.64505e-10
Q96I99	3,333.3 uM/Control	0.267535	0.267535	0.0392821	3.71436e-11	4.67237e-10
P28845	3,333.3 uM/Control	0.508798	0.508798	0.0711693	3.71396e-11	4.67237e-10
Q9UDR5	3,333.3 uM/Control	0.555944	0.555944	0.0760158	3.75495e-11	4.70215e-10
P22310	3,333.3 uM/Control	0.99483	0.99483	0.14052	3.88527e-11	4.84352e-10
Q9Y6N5	3,333.3 uM/Control	0.189643	0.189643	0.0281527	3.9871e-11	4.94828e-10
P02768	4.6 uM/Control	0.401383	0.401383	0.0566602	2.6783e-12	4.96379e-10
P24752	3,333.3 uM/Control	0.309796	0.309796	0.0460547	4.0933e-11	5.0575e-10
Q13630	3,333.3 uM/Control	-0.313068	0.313068	0.0418378	4.22373e-11	5.19556e-10
Q13907	370.4 uM/Control	0.477389	0.477389	0.0645427	1.08593e-11	5.80556e-10
O00748	3,333.3 uM/Control	0.393796	0.393796	0.0575595	4.75773e-11	5.82664e-10
P09488;Q03013;P46439	13.7 uM/Control	0.405317	0.405317	0.0453965	4.48042e-12	6.55556e-10
P17174	370.4 uM/Control	0.213992	0.213992	0.0304918	1.29083e-11	6.77079e-10
P31327	370.4 uM/Control	-0.196582	0.196582	0.0289051	1.31932e-11	6.79207e-10
Q58FF3;P14625	3,333.3 uM/Control	0.32911	0.32911	0.0452388	5.82361e-11	7.06971e-10
Q9P0Z9	3,333.3 uM/Control	-0.707945	0.707945	0.10461	5.79876e-11	7.06971e-10
P06753	3,333.3 uM/Control	-0.35596	0.35596	0.0489862	6.07232e-11	7.33959e-10
P21291	3,333.3 uM/Control	0.375583	0.375583	0.0532918	6.17273e-11	7.42865e-10
P82979	3,333.3 uM/Control	-0.574928	0.574928	0.0701348	6.21334e-11	7.4453e-10
P28331	3,333.3 uM/Control	0.285541	0.285541	0.041864	6.36962e-11	7.5998e-10
P04004	3,333.3 uM/Control	-0.518974	0.518974	0.0746625	6.61871e-11	7.86325e-10
P10632;P33260	370.4 uM/Control	1.20084	1.20084	0.126928	1.55724e-11	7.87116e-10
P27169	3,333.3 uM/Control	-0.512245	0.512245	0.0695498	6.69693e-11	7.92233e-10
P04114	3,333.3 uM/Control	-0.927727	0.927727	0.133416	7.32094e-11	8.62382e-10
O15245	3,333.3 uM/Control	-1.11838	1.11838	0.0397443	7.46392e-11	8.75514e-10
P07355;A6NMY6	3,333.3 uM/Control	-0.329238	0.329238	0.0494363	8.39522e-11	9.80618e-10
P0DJI8	3,333.3 uM/Control	-0.485214	0.485214	0.0444227	8.53539e-11	9.91548e-10
Q15717	3,333.3 uM/Control	-0.854182	0.854182	0.11664	8.56013e-11	9.91548e-10
P20645	3,333.3 uM/Control	0.487334	0.487334	0.0550414	8.97864e-11	1.03571e-09
P84103	370.4 uM/Control	-0.370135	0.370135	0.0397104	2.32254e-11	1.15298e-09
P02749	370.4 uM/Control	-0.302714	0.302714	0.0390539	2.48033e-11	1.2097e-09
O43488	3,333.3 uM/Control	0.445039	0.445039	0.0620588	1.12462e-10	1.29192e-09
O95954	3,333.3 uM/Control	-0.355972	0.355972	0.0541994	1.14059e-10	1.30487e-09
Q9BSJ8	370.4 uM/Control	-0.212301	0.212301	0.0301591	2.72693e-11	1.30705e-09
P62633	3,333.3 uM/Control	-0.934064	0.934064	0.0867937	1.14966e-10	1.30986e-09
P53992	3,333.3 uM/Control	0.370764	0.370764	0.0536491	1.28674e-10	1.46006e-09
P13716	3,333.3 uM/Control	0.472199	0.472199	0.0679012	1.35415e-10	1.53029e-09
Q99829	3,333.3 uM/Control	-0.364758	0.364758	0.0419158	1.40168e-10	1.5776e-09
P31937	13.7 uM/Control	0.625689	0.625689	0.0873128	1.28795e-11	1.79025e-09
Q9H6S3	3,333.3 uM/Control	-0.556815	0.556815	0.0738594	1.77072e-10	1.98492e-09
Q9P2R7	3,333.3 uM/Control	0.283802	0.283802	0.0396894	1.84968e-10	2.06511e-09
P21291	370.4 uM/Control	0.378732	0.378732	0.0532918	4.48461e-11	2.11309e-09
Q8NBQ5	3,333.3 uM/Control	0.330364	0.330364	0.0500426	1.93332e-10	2.14985e-09
O75436	3,333.3 uM/Control	0.651198	0.651198	0.0864485	1.97338e-10	2.18565e-09
Q96BI1	3,333.3 uM/Control	0.667993	0.667993	0.0638452	2.01725e-10	2.22538e-09
P67936	3,333.3 uM/Control	-0.535701	0.535701	0.0714726	2.11942e-10	2.32885e-09
Q93088	370.4 uM/Control	0.327276	0.327276	0.0487707	6.3979e-11	2.96436e-09
Q00341	3,333.3 uM/Control	-0.216131	0.216131	0.0331473	2.75521e-10	3.01554e-09
Q9BSE5	3,333.3 uM/Control	0.374509	0.374509	0.056922	2.78546e-10	3.0367e-09
P07327;P00325;P00326	370.4 uM/Control	0.388497	0.388497	0.0564144	6.78897e-11	3.05094e-09
P0DJI9	370.4 uM/Control	-0.860719	0.860719	0.0779206	6.80425e-11	3.05094e-09
P13645;P13645;P02535-1	3,333.3 uM/Control	-0.569506	0.569506	0.0766925	2.81952e-10	3.06182e-09
Q92506	3,333.3 uM/Control	0.288364	0.288364	0.0388434	2.84387e-10	3.07625e-09
P00751	3,333.3 uM/Control	-0.80064	0.80064	0.103311	3.1695e-10	3.4152e-09
P07327;P00325	370.4 uM/Control	0.308199	0.308199	0.0442793	7.74731e-11	3.41866e-09
Q16822	3,333.3 uM/Control	0.33371	0.33371	0.0522629	3.39659e-10	3.64576e-09
P19224	3,333.3 uM/Control	0.624647	0.624647	0.093481	3.50256e-10	3.74505e-09
Q9NR28	3,333.3 uM/Control	0.360026	0.360026	0.0502978	3.52306e-10	3.75254e-09
P36578	370.4 uM/Control	0.304836	0.304836	0.0458628	1.06254e-10	4.61539e-09
P34932	370.4 uM/Control	0.380838	0.380838	0.0570536	1.08175e-10	4.62657e-09
P48735	13.7 uM/Control	0.183534	0.183534	0.0271047	3.59082e-11	4.75356e-09
Q92597	370.4 uM/Control	1.31468	1.31468	0.170528	1.1501e-10	4.84436e-09
P51857	3,333.3 uM/Control	-0.496742	0.496742	0.0753126	4.95029e-10	5.2526e-09
Q92597	3,333.3 uM/Control	1.25228	1.25228	0.170528	5.02282e-10	5.30929e-09
P01024	4.6 uM/Control	0.365415	0.365415	0.0543092	3.30638e-11	5.74483e-09
P05787;Q9H552	3,333.3 uM/Control	-0.306818	0.306818	0.0423317	5.85893e-10	6.16963e-09
Q02218;Q9ULD0	3,333.3 uM/Control	0.391027	0.391027	0.0555336	5.91086e-10	6.20083e-09
O95154	370.4 uM/Control	0.499872	0.499872	0.0721783	1.57322e-10	6.52768e-09
P0DJI9	4.6 uM/Control	0.883301	0.883301	0.0779206	4.02367e-11	6.57988e-09
Q02218	3,333.3 uM/Control	0.454844	0.454844	0.0712499	6.32291e-10	6.60815e-09
Q07065	370.4 uM/Control	-0.229516	0.229516	0.0351028	1.66974e-10	6.82631e-09
Q9UBN7	3,333.3 uM/Control	-0.877698	0.877698	0.133084	6.83276e-10	7.11426e-09
P20810	3,333.3 uM/Control	-0.472003	0.472003	0.0720202	6.94591e-10	7.20508e-09
P55157	3,333.3 uM/Control	0.215864	0.215864	0.0341541	6.98992e-10	7.22378e-09
Q5R3I4	3,333.3 uM/Control	0.498498	0.498498	0.0766075	7.12058e-10	7.33156e-09
O75452	13.7 uM/Control	0.327728	0.327728	0.0450552	5.85372e-11	7.39697e-09
O43795	370.4 uM/Control	-0.215505	0.215505	0.033029	1.8936e-10	7.62928e-09
Q92887	3,333.3 uM/Control	0.578499	0.578499	0.0804904	7.51969e-10	7.71393e-09
P08758	370.4 uM/Control	0.366584	0.366584	0.0558981	1.98638e-10	7.88878e-09
Q14166	3,333.3 uM/Control	0.246107	0.246107	0.0352984	8.02386e-10	8.20085e-09
P10632;P11712;P33260;P33261;P24903	3,333.3 uM/Control	1.12537	1.12537	0.115448	8.07472e-10	8.22261e-09
Q14204	370.4 uM/Control	0.302229	0.302229	0.046825	2.15976e-10	8.45654e-09
P99999	370.4 uM/Control	0.457836	0.457836	0.0653527	2.20336e-10	8.50741e-09
P14136;P19013;P08729;Q6KB66;P05787;P19013;Q6NXH9;Q9DCV7;P08729;H-INV:HIT000292931	370.4 uM/Control	-0.907138	0.907138	0.087205	2.26239e-10	8.61566e-09
P49821	3,333.3 uM/Control	0.362467	0.362467	0.0556445	8.57677e-10	8.70198e-09
P43490	3,333.3 uM/Control	-0.218287	0.218287	0.0345198	8.68403e-10	8.77876e-09
P18428	370.4 uM/Control	-1.00884	1.00884	0.128911	2.4007e-10	9.01884e-09
Q9UM00	3,333.3 uM/Control	0.382764	0.382764	0.0475524	9.81685e-10	9.88798e-09
P14649;P60660	3,333.3 uM/Control	-0.538762	0.538762	0.0669512	9.8828e-10	9.91848e-09
P11142	370.4 uM/Control	0.207336	0.207336	0.0322305	2.80899e-10	1.0412e-08
Q9HCL2	370.4 uM/Control	-0.841049	0.841049	0.0986064	2.90369e-10	1.06214e-08
P11940	3,333.3 uM/Control	-0.416143	0.416143	0.0614086	1.06565e-09	1.06565e-08
Q04828;P52895	370.4 uM/Control	0.468462	0.468462	0.0724397	3.14863e-10	1.13678e-08
P02771;Q3SZ57	370.4 uM/Control	-1.13682	1.13682	0.108593	3.19912e-10	1.1402e-08
P10619	3,333.3 uM/Control	0.400792	0.400792	0.0599789	1.15997e-09	1.15581e-08
P06753;P67936	3,333.3 uM/Control	-0.67042	0.67042	0.0701465	1.18102e-09	1.17259e-08
P00325;P00326	3,333.3 uM/Control	-0.336761	0.336761	0.0421964	1.20749e-09	1.19459e-08
Q14247	3,333.3 uM/Control	-0.297817	0.297817	0.0467875	1.24332e-09	1.22568e-08
P33260	3,333.3 uM/Control	-0.735686	0.735686	0.0772605	1.26783e-09	1.24543e-08
P50395	370.4 uM/Control	0.354497	0.354497	0.0544968	3.65802e-10	1.27116e-08
Q14353	370.4 uM/Control	0.629482	0.629482	0.0898195	3.61244e-10	1.27116e-08
Q9UIJ7	3,333.3 uM/Control	0.359083	0.359083	0.0568627	1.34623e-09	1.31779e-08
Q9Y4X1	3,333.3 uM/Control	0.688688	0.688688	0.0330356	1.43024e-09	1.39511e-08
Q6IB77	3,333.3 uM/Control	0.309377	0.309377	0.0492188	1.45847e-09	1.41767e-08
P12830	3,333.3 uM/Control	-1.59916	1.59916	0.195193	1.47545e-09	1.42919e-08
P13645;Q99456;P02533;P19012;P08779;Q04695;P08727;P13645;P02533;P19001;P08730-1;A2A4G1;Q9QWL7;P19012;P08727	3,333.3 uM/Control	-0.6844	0.6844	0.03323	1.61033e-09	1.55442e-08
P61803	370.4 uM/Control	-0.369353	0.369353	0.0505308	4.5503e-10	1.56171e-08
Q99424	3,333.3 uM/Control	-0.423731	0.423731	0.0679673	1.6368e-09	1.5745e-08
O75352	3,333.3 uM/Control	0.35773	0.35773	0.0381765	1.72316e-09	1.64618e-08
P07902	3,333.3 uM/Control	-0.626647	0.626647	0.0962011	1.7194e-09	1.64618e-08
P20815	3,333.3 uM/Control	0.61374	0.61374	0.0979347	1.75455e-09	1.67043e-08
Q8WW59	3,333.3 uM/Control	0.415123	0.415123	0.0647415	1.76551e-09	1.67513e-08
O75600	3,333.3 uM/Control	0.70289	0.70289	0.0955331	1.85643e-09	1.7554e-08
P09210	3,333.3 uM/Control	0.6896	0.6896	0.0739396	1.88417e-09	1.77559e-08
O14639	3,333.3 uM/Control	-0.855314	0.855314	0.0917948	1.91854e-09	1.80187e-08
Q86WA6	3,333.3 uM/Control	0.394289	0.394289	0.0608447	2.03013e-09	1.90026e-08
P27144	3,333.3 uM/Control	0.483333	0.483333	0.0775681	2.05063e-09	1.913e-08
O95479	3,333.3 uM/Control	0.251502	0.251502	0.0410771	2.13055e-09	1.98091e-08
O43396	3,333.3 uM/Control	-0.4703	0.4703	0.0730074	2.13892e-09	1.98207e-08
P02655	3,333.3 uM/Control	0.290335	0.290335	0.0403009	2.33839e-09	2.15971e-08
O94760	370.4 uM/Control	0.390719	0.390719	0.0605625	6.65322e-10	2.2556e-08
Q8N4T8	3,333.3 uM/Control	0.457057	0.457057	0.0693396	2.50831e-09	2.30898e-08
P04264	370.4 uM/Control	-0.92645	0.92645	0.0412743	6.92714e-10	2.32017e-08
P11712;P33261	3,333.3 uM/Control	1.22081	1.22081	0.15793	2.58655e-09	2.37314e-08
P30084	3,333.3 uM/Control	0.26476	0.26476	0.0434394	2.64338e-09	2.41194e-08
Q86VP6	3,333.3 uM/Control	0.310701	0.310701	0.0487398	2.6462e-09	2.41194e-08
Q8N0X4	3,333.3 uM/Control	0.430287	0.430287	0.0627901	2.95729e-09	2.68669e-08
Q9UBC5;O43795	3,333.3 uM/Control	-0.449878	0.449878	0.0585596	2.99206e-09	2.70942e-08
Q13541	3,333.3 uM/Control	-1.39401	1.39401	0.0722436	3.04566e-09	2.749e-08
P22695	3,333.3 uM/Control	0.281427	0.281427	0.0461769	3.20278e-09	2.88147e-08
O76003	3,333.3 uM/Control	-1.37707	1.37707	0.149185	3.38638e-09	3.03682e-08
P09525	3,333.3 uM/Control	-0.292531	0.292531	0.0484294	3.44581e-09	3.0703e-08
P26885	3,333.3 uM/Control	0.764726	0.764726	0.117115	3.44506e-09	3.0703e-08
O75891;Q3SY69	3,333.3 uM/Control	-0.431735	0.431735	0.0677992	3.52559e-09	3.13135e-08
P02649	4.6 uM/Control	0.251748	0.251748	0.0385004	2.062e-10	3.18465e-08
O60271	3,333.3 uM/Control	0.631132	0.631132	0.0701056	3.67081e-09	3.24995e-08
Q8NDI1	3,333.3 uM/Control	-1.99754	1.99754	0.10556	3.68381e-09	3.25111e-08
Q53FA7	370.4 uM/Control	0.874448	0.874448	0.130077	9.85361e-10	3.26107e-08
P28799	3,333.3 uM/Control	0.56181	0.56181	0.0885562	3.9592e-09	3.4831e-08
P55145	3,333.3 uM/Control	0.462208	0.462208	0.0728991	4.03196e-09	3.53591e-08
Q92947	3,333.3 uM/Control	0.637433	0.637433	0.102937	4.13942e-09	3.61874e-08
Q08426	370.4 uM/Control	-0.188781	0.188781	0.0306972	1.11314e-09	3.64062e-08
O60701	3,333.3 uM/Control	0.253422	0.253422	0.0427703	4.83162e-09	4.21063e-08
Q9NZ01	3,333.3 uM/Control	0.854256	0.854256	0.136732	4.99187e-09	4.33669e-08
P07108	370.4 uM/Control	0.363708	0.363708	0.0575296	1.41845e-09	4.58524e-08
P13645;Q99456;P02533;P19012;P08779;Q04695;P08727;P13645;P02533;P19001;P08730-1;A2A4G1;Q9QWL7;P19012;P08727	370.4 uM/Control	-0.686369	0.686369	0.03323	1.56568e-09	5.00299e-08
P62879	370.4 uM/Control	-0.391649	0.391649	0.0417022	1.65074e-09	5.21485e-08
Q04828;P42330	370.4 uM/Control	0.327968	0.327968	0.0449822	1.69989e-09	5.27557e-08
P00325;P00326	370.4 uM/Control	0.331876	0.331876	0.0421964	1.71519e-09	5.27557e-08
P62910	370.4 uM/Control	0.430532	0.430532	0.066103	1.72689e-09	5.27557e-08
P16615	3,333.3 uM/Control	0.367817	0.367817	0.0609219	6.15679e-09	5.33205e-08
P07307	3,333.3 uM/Control	-0.768663	0.768663	0.102691	6.46033e-09	5.57755e-08
Q8TF72	370.4 uM/Control	-1.44413	1.44413	0.0716335	1.98528e-09	5.99899e-08
P17516	370.4 uM/Control	0.375523	0.375523	0.0605773	2.2174e-09	6.62836e-08
Q96A26	3,333.3 uM/Control	0.498698	0.498698	0.0809276	7.73542e-09	6.65773e-08
P39656	370.4 uM/Control	-0.3331	0.3331	0.0529979	2.45034e-09	7.24674e-08
Q9UJS0	370.4 uM/Control	-0.182877	0.182877	0.0298553	2.4784e-09	7.25258e-08
P02768;P02769	370.4 uM/Control	-0.558156	0.558156	0.0777329	2.55124e-09	7.38795e-08
O00244	3,333.3 uM/Control	-0.791521	0.791521	0.120193	8.78549e-09	7.53817e-08
P00738	4.6 uM/Control	0.424091	0.424091	0.0656818	5.16325e-10	7.55464e-08
Q9BRK5	3,333.3 uM/Control	1.01232	1.01232	0.138139	8.88179e-09	7.59735e-08
P49006	3,333.3 uM/Control	1.70943	1.70943	0.0989775	8.95989e-09	7.64064e-08
P02763	370.4 uM/Control	-0.499998	0.499998	0.0699458	2.87002e-09	8.22541e-08
P09488;Q03013	370.4 uM/Control	0.681045	0.681045	0.0352	2.96673e-09	8.41584e-08
P46777	370.4 uM/Control	0.345295	0.345295	0.0562425	3.06748e-09	8.61373e-08
P13645;P13645	3,333.3 uM/Control	-0.572193	0.572193	0.0957438	1.01762e-08	8.65135e-08
P61026	3,333.3 uM/Control	0.402783	0.402783	0.0630604	1.03814e-08	8.79889e-08
Q9BWD1	3,333.3 uM/Control	-0.409325	0.409325	0.0690566	1.04417e-08	8.8231e-08
Q9BV40	3,333.3 uM/Control	-1.20167	1.20167	0.0707876	1.05898e-08	8.92112e-08
P04264	3,333.3 uM/Control	-0.699924	0.699924	0.0412743	1.06987e-08	8.9856e-08
P08758	13.7 uM/Control	0.353633	0.353633	0.0558981	7.76452e-10	8.99551e-08
P13645;P02533;P08779;Q7Z3Z0;Q7Z3Y9;Q7Z3Y8;Q7Z3Y7;P13645;P02533;Q148H6;Q3ZAW8;A2A4G1;P02535-1;Q9Z2K1;Q7Z3Y8;Q7Z3Y7	13.7 uM/Control	0.894968	0.894968	0.0403385	7.76591e-10	8.99551e-08
Q9HB40	3,333.3 uM/Control	0.6425	0.6425	0.0884737	1.09009e-08	9.12789e-08
Q8NI60	3,333.3 uM/Control	1.50851	1.50851	0.206347	1.09747e-08	9.16209e-08
P42224	3,333.3 uM/Control	-0.488746	0.488746	0.0792835	1.24597e-08	1.03707e-07
P0DJI9	3,333.3 uM/Control	-0.655965	0.655965	0.0779206	1.26527e-08	1.04999e-07
P04733	3,333.3 uM/Control	-2.5387	2.5387	0.152815	1.30554e-08	1.08018e-07
Q8NBU5	3,333.3 uM/Control	0.65458	0.65458	0.0779868	1.33515e-08	1.1014e-07
O94826	3,333.3 uM/Control	0.404198	0.404198	0.0683423	1.38641e-08	1.1403e-07
P40926	3,333.3 uM/Control	0.242586	0.242586	0.0417001	1.45713e-08	1.19493e-07
Q16352;P17661;P12036;P07196;P07197;P08670	3,333.3 uM/Control	-0.791814	0.791814	0.0482744	1.47698e-08	1.20765e-07
Q9UK55;ENSEMBL:ENSBTAP00000013050	3,333.3 uM/Control	-1.07022	1.07022	0.0653515	1.49982e-08	1.22273e-07
P04406	370.4 uM/Control	0.424932	0.424932	0.071444	4.49366e-09	1.24924e-07
Q08477;Q9HCS2	3,333.3 uM/Control	1.96024	1.96024	0.120019	1.53896e-08	1.25097e-07
Q86VP6	370.4 uM/Control	0.305403	0.305403	0.0487398	4.55749e-09	1.25444e-07
P35232	3,333.3 uM/Control	0.162702	0.162702	0.0279133	1.55441e-08	1.25984e-07
P02792	3,333.3 uM/Control	0.853287	0.853287	0.140898	1.59127e-08	1.28597e-07
O75874	3,333.3 uM/Control	0.238329	0.238329	0.0414273	1.60612e-08	1.29421e-07
P02545	3,333.3 uM/Control	-0.178397	0.178397	0.0312594	1.61562e-08	1.2981e-07
P14136;P19013;P08729;Q6KB66;P05787;P19013;Q6NXH9;Q9DCV7;P08729;H-INV:HIT000292931	4.6 uM/Control	-0.837332	0.837332	0.087205	1.08027e-09	1.50158e-07
Q9NYL9	3,333.3 uM/Control	-0.437201	0.437201	0.0531049	1.89253e-08	1.51621e-07
Q8NC51	3,333.3 uM/Control	0.596433	0.596433	0.100428	1.91985e-08	1.53367e-07
P04264;P04259;P04264	370.4 uM/Control	-0.929135	0.929135	0.0512853	5.62978e-09	1.53439e-07
P32119	370.4 uM/Control	0.231764	0.231764	0.0383201	5.75486e-09	1.53832e-07
P21397;P27338	370.4 uM/Control	-0.24279	0.24279	0.0324984	5.72396e-09	1.53832e-07
P05787;REFSEQ:XP_092267	3,333.3 uM/Control	-0.33595	0.33595	0.0538951	2.01542e-08	1.60541e-07
P24298	370.4 uM/Control	0.472145	0.472145	0.0785165	6.50098e-09	1.72121e-07
P18124	370.4 uM/Control	0.40741	0.40741	0.0672717	6.65197e-09	1.74457e-07
P14927	3,333.3 uM/Control	0.398478	0.398478	0.0665691	2.22215e-08	1.76502e-07
Q9HAW7;Q9HAW9;O60656	3,333.3 uM/Control	0.43701	0.43701	0.0278497	2.2653e-08	1.79417e-07
P13489	3,333.3 uM/Control	-0.253793	0.253793	0.0439215	2.28192e-08	1.8022e-07
Q14191	3,333.3 uM/Control	0.474657	0.474657	0.0303345	2.32796e-08	1.83335e-07
P02774;Q3MHN5;ENSEMBL:ENSBTAP00000018229	370.4 uM/Control	-0.852803	0.852803	0.123555	7.08626e-09	1.8411e-07
Q16850	3,333.3 uM/Control	-0.879923	0.879923	0.14412	2.70309e-08	2.12276e-07
O14832	3,333.3 uM/Control	-0.371908	0.371908	0.063687	2.80782e-08	2.1988e-07
P13639	370.4 uM/Control	0.266511	0.266511	0.0457659	8.77995e-09	2.26002e-07
P56199	3,333.3 uM/Control	-0.596439	0.596439	0.0860119	3.01755e-08	2.3564e-07
P08263;P09210;Q16772;Q7RTV2	370.4 uM/Control	0.815603	0.815603	0.124245	9.56487e-09	2.43948e-07
P22102	3,333.3 uM/Control	-0.478039	0.478039	0.0825387	3.14317e-08	2.44763e-07
P21397;P27338	3,333.3 uM/Control	0.224857	0.224857	0.0324984	3.16557e-08	2.45818e-07
P38435	370.4 uM/Control	-0.210404	0.210404	0.0334529	9.9699e-09	2.51967e-07
P12235	3,333.3 uM/Control	0.791508	0.791508	0.0974258	3.28952e-08	2.54732e-07
Q9H477	3,333.3 uM/Control	-0.502768	0.502768	0.0631312	3.41898e-08	2.64021e-07
Q92604	3,333.3 uM/Control	-0.414717	0.414717	0.0664148	3.48511e-08	2.68383e-07
P06753;P67936	370.4 uM/Control	-0.59521	0.59521	0.0701465	1.09568e-08	2.74413e-07
O95236	3,333.3 uM/Control	-1.78219	1.78219	0.255674	3.58827e-08	2.75563e-07
P49720	370.4 uM/Control	0.704451	0.704451	0.113397	1.11913e-08	2.77784e-07
Q53H82	3,333.3 uM/Control	-0.280737	0.280737	0.0485572	3.64287e-08	2.78986e-07
Q9H477	13.7 uM/Control	-0.579812	0.579812	0.0631312	2.52126e-09	2.80364e-07
P13645;P02533;P08779;Q7Z3Z0;Q7Z3Y9;Q7Z3Y8;Q7Z3Y7;P13645;P02533;Q148H6;Q3ZAW8;A2A4G1;P02535-1;Q9Z2K1;Q7Z3Y8;Q7Z3Y7	3,333.3 uM/Control	-0.60078	0.60078	0.0403385	3.74415e-08	2.85954e-07
Q9P1F3	3,333.3 uM/Control	-0.562372	0.562372	0.0819294	3.75771e-08	2.86204e-07
P62979	370.4 uM/Control	0.820803	0.820803	0.097071	1.16755e-08	2.87238e-07
P02538;P04259;P48668;P05787;P04259;P50446;Q8BGZ7;H-INV:HIT000292931	3,333.3 uM/Control	-0.493502	0.493502	0.0623836	3.84695e-08	2.922e-07
P08684;P20815	370.4 uM/Control	1.67162	1.67162	0.0997978	1.20563e-08	2.94004e-07
P11509;P20853;Q16696	370.4 uM/Control	0.7549	0.7549	0.120002	1.2316e-08	2.95158e-07
Q16695;P68431;Q71DI3;P84243	370.4 uM/Control	-0.931461	0.931461	0.128953	1.22907e-08	2.95158e-07
P01042	3,333.3 uM/Control	-0.502649	0.502649	0.0846077	4.14247e-08	3.12937e-07
Q16629	3,333.3 uM/Control	-0.510614	0.510614	0.0747201	4.13243e-08	3.12937e-07
P27816	370.4 uM/Control	0.374604	0.374604	0.0645137	1.4223e-08	3.37949e-07
O75452	370.4 uM/Control	0.276102	0.276102	0.0450552	1.47702e-08	3.47977e-07
P35527;P35527	370.4 uM/Control	-1.61622	1.61622	0.266201	1.50395e-08	3.51344e-07
Q9H299	370.4 uM/Control	0.624699	0.624699	0.0933698	1.54124e-08	3.57054e-07
Q13131	3,333.3 uM/Control	-0.422152	0.422152	0.0710775	4.79339e-08	3.61128e-07
P40121	3,333.3 uM/Control	-0.818139	0.818139	0.120653	4.8736e-08	3.66179e-07
Q71U36;P68363;Q9BQE3;Q13748;Q6PEY2;P68366;Q9NY65;A6NHL2;ENSEMBL:ENSBTAP00000016242	370.4 uM/Control	0.915646	0.915646	0.0562734	1.59602e-08	3.66688e-07
P62736;P60709;P68032;P63261;P63267;P68133	3,333.3 uM/Control	-0.668288	0.668288	0.112855	4.94348e-08	3.70428e-07
P05783;P05784	370.4 uM/Control	-0.279264	0.279264	0.047937	1.75824e-08	4.00648e-07
P35908;Q01546;Q7Z794;P12035;P13647;P02538;P04259;P48668;Q3SY84;Q14CN4;Q86Y46;Q7RTS7;O95678;Q5XKE5;P08729;P05787;Q9NSB2;Q9NSB2;P35908;P04259;Q5XQN5;Q8VED5;P50446;Q922U2;Q8BGZ7;Q6IME9;Q6NXH9;P07744;Q6IFZ6;Q9R0H5;Q3TTY5;Q9DCV7;Q7Z794;O95678;Q01546;Q3SY84;Q5XKE5;P12035;P08729	3,333.3 uM/Control	-1.1174	1.1174	0.0779184	5.38133e-08	4.02153e-07
Q9H936;Q9H1K4	370.4 uM/Control	-0.364562	0.364562	0.0513299	1.78882e-08	4.04302e-07
Q9UK55;ENSEMBL:ENSBTAP00000013050	370.4 uM/Control	-1.04991	1.04991	0.0653515	1.80498e-08	4.04664e-07
P04264;P04259;P04264	3,333.3 uM/Control	-0.731189	0.731189	0.0512853	5.69e-08	4.24081e-07
P78417	370.4 uM/Control	0.787391	0.787391	0.134051	1.92809e-08	4.28807e-07
Q9UBR1	3,333.3 uM/Control	-0.535509	0.535509	0.0954917	5.79934e-08	4.31074e-07
Q96L21;P27635	370.4 uM/Control	1.01533	1.01533	0.143571	1.96566e-08	4.33693e-07
Q9UMS4	3,333.3 uM/Control	-0.360731	0.360731	0.0537143	5.97791e-08	4.43163e-07
O60869	3,333.3 uM/Control	-0.756968	0.756968	0.0985515	6.43667e-08	4.75903e-07
P17405	3,333.3 uM/Control	1.11103	1.11103	0.166103	6.50376e-08	4.79588e-07
P51649	3,333.3 uM/Control	0.409793	0.409793	0.0733407	6.77102e-08	4.97974e-07
P35908;P35908	370.4 uM/Control	-0.780721	0.780721	0.125905	2.40323e-08	5.26061e-07
P35527	370.4 uM/Control	-1.38867	1.38867	0.0896005	2.55268e-08	5.54411e-07
P22307	370.4 uM/Control	-0.233041	0.233041	0.0413863	2.57334e-08	5.54565e-07
Q96GA7	370.4 uM/Control	0.274126	0.274126	0.0444211	2.63316e-08	5.63091e-07
O76054;Q9UDX4	370.4 uM/Control	0.252958	0.252958	0.0363545	2.80244e-08	5.94717e-07
P19823;Q9TRI1	3,333.3 uM/Control	-0.417396	0.417396	0.070709	8.23442e-08	6.04002e-07
P45974	370.4 uM/Control	0.272133	0.272133	0.0472783	2.87157e-08	6.0477e-07
Q969H8	3,333.3 uM/Control	0.313922	0.313922	0.0521204	8.45189e-08	6.18322e-07
P21980	3,333.3 uM/Control	-0.185922	0.185922	0.0342728	8.59431e-08	6.27091e-07
P08684;P20815	3,333.3 uM/Control	1.36203	1.36203	0.0997978	8.63633e-08	6.28508e-07
Q14696	3,333.3 uM/Control	0.566118	0.566118	0.0907626	8.69674e-08	6.31251e-07
P53007	3,333.3 uM/Control	0.718019	0.718019	0.128977	8.73997e-08	6.32737e-07
P21980	370.4 uM/Control	0.192344	0.192344	0.0342728	3.12446e-08	6.53083e-07
Q06830	370.4 uM/Control	0.384306	0.384306	0.0676403	3.16521e-08	6.56663e-07
P02675;P02676	3,333.3 uM/Control	-0.353308	0.353308	0.0569402	9.12617e-08	6.5898e-07
O60784	3,333.3 uM/Control	0.4289	0.4289	0.0653887	9.76738e-08	7.03454e-07
P13645;P02533;P08779;Q7Z3Z0;Q7Z3Y9;Q7Z3Y8;Q7Z3Y7;P13645;P02533;Q148H6;Q3ZAW8;A2A4G1;P02535-1;Q9Z2K1;Q7Z3Y8;Q7Z3Y7	4.6 uM/Control	0.734792	0.734792	0.0403385	5.34003e-09	7.06919e-07
P11712	13.7 uM/Control	0.364555	0.364555	0.0597909	6.71644e-09	7.18142e-07
Q13576	3,333.3 uM/Control	-0.161855	0.161855	0.030065	1.00646e-07	7.22988e-07
Q6S8J7;Q6S5H4;B2RU33;Q6S8J3;A5A3E0;Q6S5H5;Q6S545;P0CG38;P0CG39;A6NI47	370.4 uM/Control	0.840205	0.840205	0.0560796	3.53606e-08	7.28165e-07
P38159	3,333.3 uM/Control	-0.695314	0.695314	0.106325	1.03919e-07	7.44577e-07
P09327	3,333.3 uM/Control	-0.601715	0.601715	0.104164	1.05176e-07	7.51644e-07
P25787	370.4 uM/Control	0.336972	0.336972	0.0583318	3.76169e-08	7.64384e-07
P04264;P04264;Q5XQN5;P50446;Q922U2;Q8BGZ7	370.4 uM/Control	-0.947044	0.947044	0.0636282	3.76693e-08	7.64384e-07
P35908;Q01546;Q7Z794;P12035;P13647;P02538;P04259;P48668;Q3SY84;Q14CN4;Q86Y46;Q7RTS7;O95678;Q5XKE5;P08729;P05787;Q9NSB2;Q9NSB2;P35908;P04259;Q5XQN5;Q8VED5;P50446;Q922U2;Q8BGZ7;Q6IME9;Q6NXH9;P07744;Q6IFZ6;Q9R0H5;Q3TTY5;Q9DCV7;Q7Z794;O95678;Q01546;Q3SY84;Q5XKE5;P12035;P08729	370.4 uM/Control	-1.15152	1.15152	0.0779184	4.03304e-08	8.12454e-07
P11940;Q4VXU2	3,333.3 uM/Control	-0.503307	0.503307	0.0380414	1.1607e-07	8.27372e-07
Q9ULC5	3,333.3 uM/Control	0.451191	0.451191	0.0828609	1.17373e-07	8.34522e-07
Q5JRA6	3,333.3 uM/Control	0.44501	0.44501	0.0662288	1.18067e-07	8.37311e-07
Q9UQ35	3,333.3 uM/Control	0.4384	0.4384	0.0591447	1.18516e-07	8.3836e-07
P04264;P04264;ENSEMBL:ENSBTAP00000038253	13.7 uM/Control	0.697702	0.697702	0.101693	8.24929e-09	8.49372e-07
O14756	370.4 uM/Control	0.246037	0.246037	0.0417235	4.29994e-08	8.59988e-07
Q71RC2	3,333.3 uM/Control	-1.05291	1.05291	0.142327	1.2253e-07	8.64554e-07
Q9HCS2	3,333.3 uM/Control	1.16477	1.16477	0.179579	1.22929e-07	8.65168e-07
Q04828;P52895;P42330;P17516	370.4 uM/Control	0.364458	0.364458	0.0624304	4.4694e-08	8.87495e-07
Q9NQR4	370.4 uM/Control	0.183383	0.183383	0.0326102	4.58262e-08	8.97161e-07
Q02978	370.4 uM/Control	0.248661	0.248661	0.0437846	4.56659e-08	8.97161e-07
P78329	3,333.3 uM/Control	1.01523	1.01523	0.156886	1.28843e-07	9.04502e-07
Q9UHD9	3,333.3 uM/Control	0.806097	0.806097	0.0616748	1.30326e-07	9.12609e-07
P13645;Q99456;P02533;P19012;P08779;Q04695;P08727;P13645;P02533;P19001;P08730-1;A2A4G1;Q9QWL7;P19012;P08727	4.6 uM/Control	0.586643	0.586643	0.03323	7.24088e-09	9.14984e-07
P04040	3,333.3 uM/Control	-0.159573	0.159573	0.0298899	1.31127e-07	9.15911e-07
P07355	3,333.3 uM/Control	-0.375451	0.375451	0.0680068	1.34648e-07	9.38149e-07
Q00796	370.4 uM/Control	0.291944	0.291944	0.0523095	4.97045e-08	9.66283e-07
P62328	13.7 uM/Control	0.219974	0.219974	0.0364086	9.90568e-09	9.83492e-07
O43707	370.4 uM/Control	0.127819	0.127819	0.0232179	5.1227e-08	9.88966e-07
O94929	3,333.3 uM/Control	-0.860057	0.860057	0.149045	1.43773e-07	9.99222e-07
P62736;P60709;P68032;P63261;P63267;P68133;Q6S8J3;A5A3E0;P0CG38;P0CG39	3,333.3 uM/Control	-0.465365	0.465365	0.0635929	1.47224e-07	1.02065e-06
P83111	3,333.3 uM/Control	0.266945	0.266945	0.0486873	1.55487e-07	1.07526e-06
Q12931	3,333.3 uM/Control	0.394351	0.394351	0.0732242	1.55931e-07	1.07565e-06
P31937	4.6 uM/Control	0.523137	0.523137	0.0873128	8.92431e-09	1.07868e-06
P04075	13.7 uM/Control	0.239374	0.239374	0.0412336	1.20968e-08	1.14036e-06
Q99538	13.7 uM/Control	-0.330971	0.330971	0.0536664	1.23061e-08	1.14036e-06
Q9NSE4	3,333.3 uM/Control	0.619903	0.619903	0.116287	1.74575e-07	1.20128e-06
Q16698	3,333.3 uM/Control	0.327241	0.327241	0.0614507	1.77919e-07	1.22127e-06
Q92743	3,333.3 uM/Control	0.321731	0.321731	0.0580426	1.84069e-07	1.26037e-06
P13645;P13645;P02535-1	370.4 uM/Control	-0.466207	0.466207	0.0766925	6.76228e-08	1.29649e-06
O75436	370.4 uM/Control	0.52621	0.52621	0.0864485	6.85769e-08	1.30578e-06
Q9BPW8	3,333.3 uM/Control	0.272996	0.272996	0.0513408	1.94173e-07	1.32629e-06
Q9UBV8	3,333.3 uM/Control	-0.431855	0.431855	0.0345022	1.96325e-07	1.33771e-06
P60660	3,333.3 uM/Control	-0.43935	0.43935	0.0801622	1.98964e-07	1.35237e-06
Q16775	370.4 uM/Control	0.220536	0.220536	0.0389351	7.31644e-08	1.36508e-06
P14550	370.4 uM/Control	0.269092	0.269092	0.0491065	7.31054e-08	1.36508e-06
P30443;P01892;P04439;P13746;P30447;P05534;P18462;P30450;P30512;P16188;P16189;P10314;P16190;P30453;P30455;P30456;P30457;P01891;P10316;P30459;P30464;P30685;P30484;P18464;P30490;P30491;P30492;P30493;P30495;P18465;P10319;Q29940;P30498;P30504;P30508;P30510;Q29960;Q95604	370.4 uM/Control	-0.640911	0.640911	0.0461376	7.29587e-08	1.36508e-06
P31939	370.4 uM/Control	0.237355	0.237355	0.0432345	7.43427e-08	1.36869e-06
P13693	370.4 uM/Control	0.7233	0.7233	0.115494	7.39053e-08	1.36869e-06
Q92841	3,333.3 uM/Control	-0.399122	0.399122	0.0728441	2.02503e-07	1.37307e-06
P68871;P02042;P02100;P69891;P69892;Q3SX09;P02070	370.4 uM/Control	-0.609209	0.609209	0.0440858	7.67e-08	1.4028e-06
P04264;P04264	4.6 uM/Control	0.395274	0.395274	0.0666011	1.22997e-08	1.42471e-06
P16219	3,333.3 uM/Control	0.345081	0.345081	0.0650514	2.17696e-07	1.4725e-06
P0DJI8	13.7 uM/Control	-0.368403	0.368403	0.0444227	1.65941e-08	1.48812e-06
Q86WU2	3,333.3 uM/Control	0.261199	0.261199	0.0490026	2.22421e-07	1.5008e-06
P54819	3,333.3 uM/Control	0.374024	0.374024	0.0703123	2.23964e-07	1.50755e-06
P11279	3,333.3 uM/Control	-0.341895	0.341895	0.0573882	2.24641e-07	1.50846e-06
P29401	3,333.3 uM/Control	0.269305	0.269305	0.0515061	2.26922e-07	1.52011e-06
P22033	3,333.3 uM/Control	0.294557	0.294557	0.0555657	2.3001e-07	1.53709e-06
Q13510	370.4 uM/Control	-0.348742	0.348742	0.0580169	8.86491e-08	1.61075e-06
O75947	370.4 uM/Control	-0.247278	0.247278	0.0444898	9.02987e-08	1.63007e-06
Q969I3	3,333.3 uM/Control	-0.407527	0.407527	0.0709627	2.56484e-07	1.70989e-06
O75891	370.4 uM/Control	0.155491	0.155491	0.0289548	9.69192e-08	1.72715e-06
Q04917	370.4 uM/Control	0.177832	0.177832	0.0317175	9.63235e-08	1.72715e-06
P50990	370.4 uM/Control	0.291136	0.291136	0.0537015	9.76926e-08	1.72984e-06
P55769	370.4 uM/Control	-0.351754	0.351754	0.053785	1.03762e-07	1.82569e-06
P07327;P00325;P00326	3,333.3 uM/Control	-0.299806	0.299806	0.0564144	2.77056e-07	1.84262e-06
Q9NYU2	3,333.3 uM/Control	0.357027	0.357027	0.0676556	2.8066e-07	1.86214e-06
O95678;P05787;Q5XQN5;Q922U2;Q8BGZ7;O95678	3,333.3 uM/Control	-0.414574	0.414574	0.0344676	2.85825e-07	1.89189e-06
P23284	4.6 uM/Control	0.247964	0.247964	0.0428458	1.71335e-08	1.90524e-06
P28066	370.4 uM/Control	0.476914	0.476914	0.0837993	1.09461e-07	1.91384e-06
P35749;P35579	3,333.3 uM/Control	-0.431826	0.431826	0.0695722	2.96259e-07	1.9563e-06
P13645;Q99456;P02533;P19012;P08779;Q04695;P08727;P13645;P02533;P19001;P08730-1;A2A4G1;Q9QWL7;P19012;P08727	13.7 uM/Control	0.519996	0.519996	0.03323	2.32655e-08	2.02119e-06
P11216	370.4 uM/Control	0.36202	0.36202	0.0670195	1.17855e-07	2.04774e-06
Q8TDX5	3,333.3 uM/Control	-1.2362	1.2362	0.192234	3.13801e-07	2.06722e-06
P04179	3,333.3 uM/Control	-0.262485	0.262485	0.0495379	3.18138e-07	2.09084e-06
Q9NVI7;Q5T9A4;Q5T2N8	370.4 uM/Control	-0.336669	0.336669	0.0455143	1.22754e-07	2.11961e-06
P62736;P60709;P68032;P63261;P63267;P68133;Q6S8J3;A5A3E0;P0CG38	3,333.3 uM/Control	-0.466908	0.466908	0.0756297	3.29048e-07	2.15743e-06
P58166	370.4 uM/Control	-0.412734	0.412734	0.0674857	1.26275e-07	2.16695e-06
P55084	3,333.3 uM/Control	0.286274	0.286274	0.0553886	3.49089e-07	2.28345e-06
Q06830	3,333.3 uM/Control	0.355184	0.355184	0.0681625	3.50965e-07	2.29033e-06
P51687	3,333.3 uM/Control	0.298278	0.298278	0.0549455	3.52273e-07	2.29349e-06
P00739;P00738	370.4 uM/Control	-0.271016	0.271016	0.0497644	1.3732e-07	2.34203e-06
P62834;P61224;A6NIZ1	370.4 uM/Control	-0.239571	0.239571	0.0414521	1.38456e-07	2.34699e-06
P54652;P11142	3,333.3 uM/Control	-0.194629	0.194629	0.0361823	3.66957e-07	2.38351e-06
P04264;P04264;Q5XQN5;P50446;Q922U2;Q8BGZ7	3,333.3 uM/Control	-0.743778	0.743778	0.0636282	3.7369e-07	2.42158e-06
P18669;P15259	370.4 uM/Control	0.302928	0.302928	0.0498333	1.44527e-07	2.43506e-06
P02765	3,333.3 uM/Control	-1.53075	1.53075	0.218277	3.80128e-07	2.45757e-06
P34931;P08107	370.4 uM/Control	0.489502	0.489502	0.0849065	1.46988e-07	2.46161e-06
P30613	370.4 uM/Control	-0.186118	0.186118	0.034777	1.58901e-07	2.64381e-06
P01889;P30460;P30462;P18463;Q95365;P30475;P30480;P30486;Q29836;Q31610;Q29718;P30499;Q29963;P10321;Q29865;P13747;P01893	370.4 uM/Control	-0.521067	0.521067	0.0407327	1.5977e-07	2.64381e-06
P07237	3,333.3 uM/Control	0.323567	0.323567	0.0634348	4.14283e-07	2.67217e-06
Q16718	3,333.3 uM/Control	0.178347	0.178347	0.0330899	4.17779e-07	2.68849e-06
Q9Y617	13.7 uM/Control	0.317341	0.317341	0.055548	3.19561e-08	2.69206e-06
P16615;Q93084	3,333.3 uM/Control	0.515051	0.515051	0.0750312	4.23723e-07	2.72044e-06
P07858	370.4 uM/Control	-0.294116	0.294116	0.0551058	1.6733e-07	2.75253e-06
P57088	3,333.3 uM/Control	0.895775	0.895775	0.159684	4.32446e-07	2.77005e-06
P02751	4.6 uM/Control	0.186185	0.186185	0.0330811	2.61949e-08	2.80083e-06
P78329;Q08477;P98187;Q9HCS2	3,333.3 uM/Control	0.926658	0.926658	0.0808477	4.49254e-07	2.87109e-06
P23142;ENSEMBL:ENSBTAP00000016046	370.4 uM/Control	-0.949139	0.949139	0.0749401	1.75602e-07	2.8716e-06
P07686	370.4 uM/Control	0.32673	0.32673	0.0605585	1.77051e-07	2.87837e-06
P19404	3,333.3 uM/Control	0.308818	0.308818	0.0535968	4.56522e-07	2.91085e-06
P08263;P09210;Q7RTV2	370.4 uM/Control	0.366491	0.366491	0.0506867	1.80113e-07	2.91113e-06
Q9UI17	3,333.3 uM/Control	0.285468	0.285468	0.0555474	4.69801e-07	2.98866e-06
P09488;Q03013;P46439	3,333.3 uM/Control	0.261015	0.261015	0.0453965	4.77086e-07	3.02808e-06
Q4G0N4	3,333.3 uM/Control	0.199695	0.199695	0.0389126	4.79277e-07	3.03506e-06
P23142;ENSEMBL:ENSBTAP00000016046	3,333.3 uM/Control	-0.852248	0.852248	0.0749401	4.83358e-07	3.05394e-06
P13645;P02533;P08779;Q7Z3Z0;Q7Z3Y9;Q7Z3Y8;Q7Z3Y7;P13645;P02533;Q148H6;Q3ZAW8;A2A4G1;P02535-1;Q9Z2K1;Q7Z3Y8;Q7Z3Y7	370.4 uM/Control	-0.506023	0.506023	0.0403385	1.92272e-07	3.08968e-06
Q9HAW8;Q9HAW7;Q9HAW9;O60656	3,333.3 uM/Control	0.999784	0.999784	0.0880955	4.92796e-07	3.10651e-06
P08134	13.7 uM/Control	-0.390475	0.390475	0.0493543	3.83916e-08	3.13907e-06
P17980	4.6 uM/Control	0.215967	0.215967	0.0369314	3.06896e-08	3.1599e-06
O15254	3,333.3 uM/Control	-0.389913	0.389913	0.0746607	5.10961e-07	3.20648e-06
P14920	3,333.3 uM/Control	-0.863035	0.863035	0.146838	5.10725e-07	3.20648e-06
P55263	370.4 uM/Control	0.678374	0.678374	0.118969	2.02504e-07	3.23541e-06
Q01082	13.7 uM/Control	0.158002	0.158002	0.0286982	4.30371e-08	3.41838e-06
Q15392	370.4 uM/Control	0.47562	0.47562	0.08655	2.17186e-07	3.45016e-06
O43488	370.4 uM/Control	0.344327	0.344327	0.0620588	2.21084e-07	3.49212e-06
Q9BVL4	3,333.3 uM/Control	-0.531439	0.531439	0.0931687	5.625e-07	3.52196e-06
P05387	370.4 uM/Control	0.268797	0.268797	0.0481126	2.2424e-07	3.52197e-06
P08263;P09210;Q7RTV2	3,333.3 uM/Control	0.341611	0.341611	0.0506867	5.69485e-07	3.55768e-06
Q9Y6B6	370.4 uM/Control	0.409663	0.409663	0.072396	2.29274e-07	3.58079e-06
P19440;P36268;A6NGU5;Q14390;B5MD39	3,333.3 uM/Control	0.786212	0.786212	0.131103	5.74895e-07	3.58342e-06
Q8IVH4	3,333.3 uM/Control	0.331256	0.331256	0.0623752	5.90038e-07	3.66959e-06
Q969I3	370.4 uM/Control	-0.408801	0.408801	0.0709627	2.38974e-07	3.71144e-06
P11168	3,333.3 uM/Control	-0.911536	0.911536	0.0820744	6.02842e-07	3.74085e-06
Q92604	370.4 uM/Control	-0.382149	0.382149	0.0664148	2.45475e-07	3.79122e-06
P07919	3,333.3 uM/Control	0.259216	0.259216	0.0469873	6.21365e-07	3.8472e-06
P55072	3,333.3 uM/Control	0.251046	0.251046	0.0499244	6.29292e-07	3.87901e-06
P05023;P50993;P13637	3,333.3 uM/Control	-0.262432	0.262432	0.0475934	6.27906e-07	3.87901e-06
P23284	13.7 uM/Control	0.239236	0.239236	0.0428458	5.05506e-08	3.88352e-06
P02763	13.7 uM/Control	-0.444887	0.444887	0.0699458	5.16871e-08	3.88352e-06
P51659	3,333.3 uM/Control	-0.206157	0.206157	0.0411506	6.6625e-07	4.09773e-06
P31947	370.4 uM/Control	0.293315	0.293315	0.0551014	2.70122e-07	4.14884e-06
Q9NX40	370.4 uM/Control	-0.315211	0.315211	0.0574475	2.72361e-07	4.16024e-06
P00739;P00738	4.6 uM/Control	0.282474	0.282474	0.0497644	4.31958e-08	4.20226e-06
P62979	4.6 uM/Control	0.762216	0.762216	0.097071	4.38365e-08	4.20226e-06
Q96FW1	370.4 uM/Control	0.296199	0.296199	0.054767	2.80505e-07	4.26123e-06
Q9H936	3,333.3 uM/Control	0.596574	0.596574	0.100495	6.96013e-07	4.27134e-06
P51553	3,333.3 uM/Control	0.462971	0.462971	0.0820937	7.09703e-07	4.34576e-06
Q02818	3,333.3 uM/Control	0.24263	0.24263	0.0473002	7.13222e-07	4.35771e-06
P34897	370.4 uM/Control	0.360103	0.360103	0.0690326	2.90147e-07	4.38374e-06
P49748	3,333.3 uM/Control	0.236595	0.236595	0.0471168	7.22223e-07	4.39924e-06
P26232	3,333.3 uM/Control	-0.580749	0.580749	0.0874709	7.23184e-07	4.39924e-06
P07327	3,333.3 uM/Control	-0.304291	0.304291	0.0578157	7.25308e-07	4.40252e-06
Q13813	370.4 uM/Control	-0.111223	0.111223	0.0216252	2.94317e-07	4.42272e-06
P37802	3,333.3 uM/Control	-0.33138	0.33138	0.0652731	7.30525e-07	4.42453e-06
Q00688	3,333.3 uM/Control	0.600767	0.600767	0.1142	7.3303e-07	4.43005e-06
Q8IXQ6	3,333.3 uM/Control	-0.575772	0.575772	0.0531932	7.65678e-07	4.61732e-06
Q9UQ80	3,333.3 uM/Control	0.333984	0.333984	0.0658224	7.70055e-07	4.63366e-06
Q9BQ69	370.4 uM/Control	-0.217735	0.217735	0.0351658	3.10809e-07	4.64543e-06
P21912	370.4 uM/Control	0.366011	0.366011	0.069091	3.19911e-07	4.74357e-06
Q9UBQ7	370.4 uM/Control	0.477575	0.477575	0.0912514	3.20788e-07	4.74357e-06
P62873;P62879;Q9HAV0	370.4 uM/Control	-0.278588	0.278588	0.0399285	3.25032e-07	4.7809e-06
P55010	3,333.3 uM/Control	0.621819	0.621819	0.118439	7.9836e-07	4.79361e-06
P30038	3,333.3 uM/Control	0.401571	0.401571	0.0804011	8.24132e-07	4.93769e-06
P15311;P26038;P35241	370.4 uM/Control	0.215374	0.215374	0.0396594	3.49217e-07	5.08284e-06
O14734	370.4 uM/Control	-0.600598	0.600598	0.0864339	3.47551e-07	5.08284e-06
Q00341	4.6 uM/Control	0.184499	0.184499	0.0331473	5.54303e-08	5.10031e-06
P08758	4.6 uM/Control	0.309906	0.309906	0.0558981	5.87086e-08	5.10031e-06
Q14353	4.6 uM/Control	0.529726	0.529726	0.0898195	5.76384e-08	5.10031e-06
P20618	370.4 uM/Control	0.353399	0.353399	0.0669944	3.56077e-07	5.1557e-06
P13284	3,333.3 uM/Control	-0.376474	0.376474	0.0574748	8.95028e-07	5.34288e-06
P35080	3,333.3 uM/Control	0.959753	0.959753	0.09018	8.95605e-07	5.34288e-06
P05165	3,333.3 uM/Control	0.365284	0.365284	0.0729976	9.07177e-07	5.40032e-06
P06737	370.4 uM/Control	0.294208	0.294208	0.0573092	3.85168e-07	5.54801e-06
Q13510	13.7 uM/Control	-0.350883	0.350883	0.0580169	7.65214e-08	5.59815e-06
O14756;O75452	3,333.3 uM/Control	0.452822	0.452822	0.069376	9.46235e-07	5.6208e-06
O14983;P16615	3,333.3 uM/Control	0.602954	0.602954	0.108555	9.63967e-07	5.71392e-06
P56470	370.4 uM/Control	0.303483	0.303483	0.0585592	4.02058e-07	5.76145e-06
P26038	3,333.3 uM/Control	-0.130141	0.130141	0.026325	9.76036e-07	5.77315e-06
P55157	13.7 uM/Control	0.186004	0.186004	0.0340638	8.36659e-08	5.87596e-06
P17980	13.7 uM/Control	0.208218	0.208218	0.0369314	8.45461e-08	5.87596e-06
P09622	3,333.3 uM/Control	0.28858	0.28858	0.0575762	1.00084e-06	5.90732e-06
Q9UMS4	370.4 uM/Control	-0.326606	0.326606	0.0537143	4.41582e-07	6.29537e-06
P08134	370.4 uM/Control	-0.337716	0.337716	0.0493543	4.46124e-07	6.32768e-06
P67809	3,333.3 uM/Control	-0.41083	0.41083	0.0708537	1.07671e-06	6.34164e-06
Q9UNU6	370.4 uM/Control	0.327746	0.327746	0.0626118	4.55108e-07	6.42234e-06
P18124	3,333.3 uM/Control	0.337989	0.337989	0.0672717	1.10579e-06	6.49913e-06
P13645;P13645	4.6 uM/Control	0.534042	0.534042	0.0957438	7.75569e-08	6.53358e-06
Q8NBX0	3,333.3 uM/Control	0.459188	0.459188	0.0896609	1.1594e-06	6.79986e-06
Q9BY49	3,333.3 uM/Control	-0.288802	0.288802	0.0578725	1.22426e-06	7.16514e-06
Q9Y2S2	3,333.3 uM/Control	-0.147305	0.147305	0.0294697	1.23263e-06	7.19898e-06
Q9UJU6	3,333.3 uM/Control	-0.364066	0.364066	0.0708701	1.24712e-06	7.26834e-06
P63313;P62328;P21752	370.4 uM/Control	0.466501	0.466501	0.0413672	5.2287e-07	7.3413e-06
P36776	3,333.3 uM/Control	0.250011	0.250011	0.0509446	1.29754e-06	7.54634e-06
P78329;Q08477;Q9HBI6;Q9HCS2	3,333.3 uM/Control	0.942692	0.942692	0.172478	1.32506e-06	7.6903e-06
Q02790	3,333.3 uM/Control	0.424366	0.424366	0.0853979	1.36199e-06	7.85544e-06
P14136;Q01546;P12035;P13647;P02538;P04259;P48668;O95678;Q8N1N4;Q5XKE5;P08729;P05787;Q14533;P78385;Q9NSB2;P78386;O43790;P08670;Q7RTT2;Q8N1N4-2;Q14533;P78385;Q9NSB2;P04259;Q5XQN5;Q8VED5;Q61726;P50446;Q922U2;Q8BGZ7;P07744;Q9DCV7;O95678;Q01546;Q5XKE5;P12035;P08729;H-INV:HIT000292931	3,333.3 uM/Control	-0.463975	0.463975	0.0456179	1.3606e-06	7.85544e-06
Q58FF8;Q58FF7;Q58FF6;P07900;P08238	3,333.3 uM/Control	0.583355	0.583355	0.0573565	1.36085e-06	7.85544e-06
Q07954	3,333.3 uM/Control	-0.40418	0.40418	0.079373	1.36948e-06	7.88229e-06
Q16352;P17661;P12036;P07196;P07197;P08670	370.4 uM/Control	-0.539821	0.539821	0.0482744	5.65672e-07	7.90236e-06
Q99714	3,333.3 uM/Control	0.26071	0.26071	0.0527568	1.3827e-06	7.94197e-06
P11712;P33260;P33261	3,333.3 uM/Control	0.962307	0.962307	0.0951263	1.42982e-06	8.1957e-06
Q01082;O15020	3,333.3 uM/Control	-0.824351	0.824351	0.0815148	1.43398e-06	8.20262e-06
P11279	370.4 uM/Control	-0.326524	0.326524	0.0573882	5.92276e-07	8.23264e-06
P05026	370.4 uM/Control	-0.240294	0.240294	0.0442762	5.9572e-07	8.23932e-06
P07919	370.4 uM/Control	-0.25919	0.25919	0.0469873	6.22721e-07	8.57012e-06
Q9UDW1	370.4 uM/Control	-0.48909	0.48909	0.0887136	6.30131e-07	8.62939e-06
P60842	370.4 uM/Control	0.312381	0.312381	0.0590076	6.3471e-07	8.64948e-06
P02774	3,333.3 uM/Control	-0.778989	0.778989	0.154839	1.5387e-06	8.78353e-06
P13645;P13645;P02535-1	4.6 uM/Control	0.457268	0.457268	0.0766925	1.07604e-07	8.79821e-06
P19971	3,333.3 uM/Control	-0.482925	0.482925	0.0964614	1.54628e-06	8.80872e-06
P08684;P20815	13.7 uM/Control	1.30154	1.30154	0.0997978	1.33038e-07	9.02061e-06
P02675	13.7 uM/Control	0.24397	0.24397	0.0453099	1.42878e-07	9.14953e-06
Q92743	13.7 uM/Control	0.321564	0.321564	0.0574651	1.44813e-07	9.14953e-06
P35908;P35908;Q3TTY5	13.7 uM/Control	1.10085	1.10085	0.084874	1.40147e-07	9.14953e-06
P51809	3,333.3 uM/Control	0.997268	0.997268	0.100149	1.65224e-06	9.39311e-06
P14618;P30613	3,333.3 uM/Control	-0.422228	0.422228	0.0424532	1.67079e-06	9.4792e-06
P36578	3,333.3 uM/Control	0.223037	0.223037	0.0458628	1.70472e-06	9.65197e-06
Q99519	3,333.3 uM/Control	0.924937	0.924937	0.18328	1.71761e-06	9.70517e-06
P38159;Q96E39;O75526;Q8N7X1	370.4 uM/Control	-0.511198	0.511198	0.0469463	7.24396e-07	9.82352e-06
P21399	3,333.3 uM/Control	-0.530901	0.530901	0.109642	1.76099e-06	9.93011e-06
O43776	370.4 uM/Control	0.751752	0.751752	0.142862	7.38129e-07	9.96115e-06
P07327;P00326	13.7 uM/Control	-0.27652	0.27652	0.0481817	1.6393e-07	1.01211e-05
P34897	13.7 uM/Control	0.367539	0.367539	0.0690326	1.67471e-07	1.01211e-05
Q9NP97;Q8TF09	3,333.3 uM/Control	0.352423	0.352423	0.0562926	1.80169e-06	1.01391e-05
P04264;P04259;P04264	13.7 uM/Control	0.650599	0.650599	0.0512853	1.72923e-07	1.02282e-05
Q58FF8;Q14568;P07900;P08238	3,333.3 uM/Control	0.36507	0.36507	0.0648486	1.83448e-06	1.03027e-05
Q9BY49	370.4 uM/Control	-0.294535	0.294535	0.0578725	7.69829e-07	1.03388e-05
P48047	3,333.3 uM/Control	0.314436	0.314436	0.0634878	1.8946e-06	1.06189e-05
A6NL28	3,333.3 uM/Control	-0.487477	0.487477	0.0867737	1.90391e-06	1.06496e-05
P05387	13.7 uM/Control	0.270707	0.270707	0.0481126	1.88857e-07	1.07148e-05
P35908;Q7Z794;P04264;P04264;P35908;Q6NXH9;Q6IFZ6;Q9R0H5;Q7Z794;ENSEMBL:ENSBTAP00000038253	13.7 uM/Control	1.02525	1.02525	0.0815318	1.87911e-07	1.07148e-05
P05091	3,333.3 uM/Control	0.26699	0.26699	0.0554976	1.92349e-06	1.07376e-05
O75083	370.4 uM/Control	0.146699	0.146699	0.0292561	8.04619e-07	1.0754e-05
Q13885	3,333.3 uM/Control	-0.692877	0.692877	0.111247	1.94899e-06	1.08581e-05
Q9P035	370.4 uM/Control	-0.281355	0.281355	0.0502667	8.26352e-07	1.09393e-05
P48509	370.4 uM/Control	-0.350295	0.350295	0.0531935	8.22946e-07	1.09393e-05
P36578	13.7 uM/Control	0.243011	0.243011	0.0458628	1.997e-07	1.11033e-05
P26038;P35241	370.4 uM/Control	1.71365	1.71365	0.287832	8.88634e-07	1.17081e-05
Q15043	3,333.3 uM/Control	-0.713046	0.713046	0.127652	2.10595e-06	1.17091e-05
Q04446	370.4 uM/Control	0.207603	0.207603	0.0417339	8.99597e-07	1.17106e-05
P00390	370.4 uM/Control	0.267782	0.267782	0.053136	9.02283e-07	1.17106e-05
Q96FN4;O75131;Q96A23;Q9HCH3;O95741;Q9UBL6;Q86YQ8;Q8IYJ1	370.4 uM/Control	0.607594	0.607594	0.0571596	9.0568e-07	1.17106e-05
P00492	370.4 uM/Control	1.48192	1.48192	0.250562	9.04353e-07	1.17106e-05
P21912	13.7 uM/Control	0.371739	0.371739	0.069091	2.14874e-07	1.17127e-05
O95822	3,333.3 uM/Control	0.267075	0.267075	0.0528466	2.12723e-06	1.18038e-05
P35914	3,333.3 uM/Control	0.193243	0.193243	0.0397242	2.18433e-06	1.20482e-05
P07900;P08238	3,333.3 uM/Control	0.203042	0.203042	0.0364208	2.18016e-06	1.20482e-05
Q9NSD9	3,333.3 uM/Control	0.360028	0.360028	0.07308	2.18861e-06	1.20482e-05
P04066	3,333.3 uM/Control	0.714048	0.714048	0.134082	2.18419e-06	1.20482e-05
P14406	3,333.3 uM/Control	0.216331	0.216331	0.0350336	2.21957e-06	1.21945e-05
P38159;Q96E39;O75526;Q8N7X1	3,333.3 uM/Control	-0.452393	0.452393	0.0469463	2.22972e-06	1.22261e-05
Q9UNE7	3,333.3 uM/Control	1.3246	1.3246	0.228989	2.2681e-06	1.2412e-05
P17735	370.4 uM/Control	1.23238	1.23238	0.21024	9.6625e-07	1.2436e-05
P17980	370.4 uM/Control	0.188707	0.188707	0.0369314	9.81008e-07	1.25367e-05
Q15847	370.4 uM/Control	0.318182	0.318182	0.0589403	9.83097e-07	1.25367e-05
P07306	3,333.3 uM/Control	-0.62039	0.62039	0.1242	2.32816e-06	1.26907e-05
Q13247	3,333.3 uM/Control	-0.763727	0.763727	0.0796313	2.32811e-06	1.26907e-05
P30041	370.4 uM/Control	0.243736	0.243736	0.0490564	1.00009e-06	1.26953e-05
P04264	13.7 uM/Control	0.504827	0.504827	0.0412743	2.4413e-07	1.28053e-05
Q92597	13.7 uM/Control	0.987228	0.987228	0.170528	2.4147e-07	1.28053e-05
Q9BRX8	3,333.3 uM/Control	-0.209113	0.209113	0.0415927	2.36863e-06	1.28861e-05
Q8NFQ8	3,333.3 uM/Control	0.851684	0.851684	0.138618	2.39323e-06	1.29945e-05
P52943	3,333.3 uM/Control	-0.561271	0.561271	0.100787	2.40915e-06	1.30554e-05
Q10471	3,333.3 uM/Control	0.388044	0.388044	0.076309	2.41547e-06	1.30642e-05
Q00765	3,333.3 uM/Control	0.307422	0.307422	0.0555698	2.49467e-06	1.34663e-05
P30086	3,333.3 uM/Control	0.162635	0.162635	0.0339689	2.50397e-06	1.34904e-05
P04264;P04264;Q3TTY5;ENSEMBL:ENSBTAP00000038253	3,333.3 uM/Control	-0.700476	0.700476	0.114406	2.52176e-06	1.356e-05
Q9Y4X1	13.7 uM/Control	0.400054	0.400054	0.0330356	2.68152e-07	1.38048e-05
Q8WYK0	3,333.3 uM/Control	-1.11888	1.11888	0.210992	2.59064e-06	1.39034e-05
Q9UKY3;P23141	3,333.3 uM/Control	0.322442	0.322442	0.0654026	2.62119e-06	1.40403e-05
Q92890	3,333.3 uM/Control	1.09109	1.09109	0.197395	2.74104e-06	1.4654e-05
P14136;P19013;P08729;Q6KB66;P05787;P19013;Q6NXH9;Q9DCV7;P08729;H-INV:HIT000292931	3,333.3 uM/Control	-0.530015	0.530015	0.087205	2.81487e-06	1.50198e-05
P49419	3,333.3 uM/Control	0.322412	0.322412	0.0675009	2.83732e-06	1.51106e-05
P06753;P67936	13.7 uM/Control	-0.491683	0.491683	0.0701465	3.01403e-07	1.52345e-05
P11586	370.4 uM/Control	0.195796	0.195796	0.0399373	1.20985e-06	1.52881e-05
Q14165	3,333.3 uM/Control	0.308545	0.308545	0.0631963	2.89567e-06	1.53919e-05
P99999	13.7 uM/Control	0.355882	0.355882	0.0653527	3.26949e-07	1.62307e-05
P61019	370.4 uM/Control	-0.225275	0.225275	0.0392558	1.29998e-06	1.63526e-05
O14841	3,333.3 uM/Control	-0.299502	0.299502	0.0625164	3.08626e-06	1.63737e-05
Q5VTU8;P56381	3,333.3 uM/Control	0.289042	0.289042	0.0479041	3.13601e-06	1.66059e-05
P63241;Q9GZV4;Q6IS14	370.4 uM/Control	0.253925	0.253925	0.0491607	1.34126e-06	1.67206e-05
P69905;P01966	370.4 uM/Control	-0.447929	0.447929	0.0856819	1.33811e-06	1.67206e-05
Q92841;P17844	3,333.3 uM/Control	-0.372951	0.372951	0.0714852	3.20721e-06	1.69506e-05
P30086	370.4 uM/Control	0.166994	0.166994	0.0339689	1.36624e-06	1.6956e-05
P49368	370.4 uM/Control	0.302246	0.302246	0.0612793	1.3783e-06	1.70297e-05
P02768;P02769	4.6 uM/Control	0.464086	0.464086	0.0777329	2.14516e-07	1.70387e-05
Q9Y3B3	3,333.3 uM/Control	0.289942	0.289942	0.0593911	3.24426e-06	1.71139e-05
P32455;P32456	370.4 uM/Control	0.617473	0.617473	0.107596	1.41804e-06	1.74006e-05
Q96IU4	370.4 uM/Control	0.703048	0.703048	0.134867	1.42084e-06	1.74006e-05
Q96QV6;Q8IUE6;P16104	3,333.3 uM/Control	-0.416473	0.416473	0.0765326	3.31734e-06	1.74663e-05
O76070	3,333.3 uM/Control	-0.393704	0.393704	0.0776274	3.42593e-06	1.8004e-05
P42330	370.4 uM/Control	0.456921	0.456921	0.0925283	1.50021e-06	1.8292e-05
Q08211	3,333.3 uM/Control	-0.400216	0.400216	0.0839069	3.49725e-06	1.83441e-05
P62736;Q562R1;P60709;P68032;P63261;P63267;P68133	4.6 uM/Control	0.458696	0.458696	0.0837863	2.38587e-07	1.84242e-05
P02788;Q0IIK2;Q29443	4.6 uM/Control	0.968675	0.968675	0.0793606	2.48889e-07	1.87003e-05
P02652	4.6 uM/Control	0.616812	0.616812	0.113065	2.60305e-07	1.90434e-05
P00338	370.4 uM/Control	0.605563	0.605563	0.124488	1.57596e-06	1.91317e-05
P19105;O14950	3,333.3 uM/Control	-0.450501	0.450501	0.0833085	3.69411e-06	1.93402e-05
P61421	3,333.3 uM/Control	0.33408	0.33408	0.0560217	3.72849e-06	1.94496e-05
O43252;O95340	3,333.3 uM/Control	0.461839	0.461839	0.0507255	3.72901e-06	1.94496e-05
P07327;P00325	3,333.3 uM/Control	-0.211906	0.211906	0.0442793	3.77904e-06	1.96737e-05
Q14914	3,333.3 uM/Control	0.506808	0.506808	0.108315	3.80504e-06	1.9772e-05
P11310	3,333.3 uM/Control	0.173984	0.173984	0.0369057	3.88464e-06	2.01479e-05
Q9Y394	3,333.3 uM/Control	0.401903	0.401903	0.0835799	3.97368e-06	2.05714e-05
Q04828;P42330	3,333.3 uM/Control	0.231861	0.231861	0.0449822	4.00215e-06	2.06802e-05
Q13423	13.7 uM/Control	0.206472	0.206472	0.0404464	4.30075e-07	2.09756e-05
P0DJI8;P0DJI9	370.4 uM/Control	-0.938951	0.938951	0.178263	1.7858e-06	2.15848e-05
P32455;P32456	3,333.3 uM/Control	0.579844	0.579844	0.107596	4.21798e-06	2.1755e-05
O95255	3,333.3 uM/Control	-0.736112	0.736112	0.082055	4.26003e-06	2.19312e-05
P35527	3,333.3 uM/Control	-0.803264	0.803264	0.0896005	4.28574e-06	2.20228e-05
P22626	370.4 uM/Control	-0.204364	0.204364	0.0421745	1.8308e-06	2.20331e-05
P04179	13.7 uM/Control	-0.258578	0.258578	0.0495379	4.62788e-07	2.21819e-05
P12814	3,333.3 uM/Control	-0.164009	0.164009	0.0352807	4.45919e-06	2.28719e-05
P46777	4.6 uM/Control	0.29465	0.29465	0.0562425	3.33122e-07	2.3152e-05
P01023;P20742;ENSEMBL:ENSBTAP00000024146	4.6 uM/Control	1.11472	1.11472	0.093966	3.25433e-07	2.3152e-05
P05556	3,333.3 uM/Control	-0.275598	0.275598	0.0582461	4.55633e-06	2.3327e-05
O60220	370.4 uM/Control	-0.410206	0.410206	0.0658715	1.95328e-06	2.34057e-05
Q04828	4.6 uM/Control	-0.423411	0.423411	0.0771875	3.46741e-07	2.35107e-05
P05787;Q9H552;REFSEQ:XP_092267;H-INV:HIT000292931	3,333.3 uM/Control	-0.530948	0.530948	0.0597025	4.60618e-06	2.35389e-05
Q96I99	370.4 uM/Control	-0.189625	0.189625	0.0392821	1.99433e-06	2.3795e-05
Q92520	3,333.3 uM/Control	0.760052	0.760052	0.085871	4.80653e-06	2.45177e-05
P07477;P07478;Q8NHM4	370.4 uM/Control	-0.52599	0.52599	0.0541808	2.08411e-06	2.47599e-05
P42166;P42167	3,333.3 uM/Control	-0.29206	0.29206	0.0499167	4.92101e-06	2.50557e-05
Q06033	3,333.3 uM/Control	-0.510129	0.510129	0.0960061	4.96805e-06	2.52489e-05
P55263	3,333.3 uM/Control	0.583266	0.583266	0.118969	5.04193e-06	2.55777e-05
Q9BX68	370.4 uM/Control	-0.257717	0.257717	0.0514728	2.16713e-06	2.55978e-05
P04844	370.4 uM/Control	-0.309376	0.309376	0.0639478	2.17305e-06	2.55978e-05
P01892;P30512;P16188;P16189;P10314;P16190;P30453;P01891;P10316;P30459;P30460;P30462;P30466;P18463;P30479;P30480;P30492;P30493;Q29940;P30499;P30504;Q9TNN7;Q29963;P10321;P30505;P30508;P30510;Q07000;Q29960;Q29865	370.4 uM/Control	0.471654	0.471654	0.0488651	2.19671e-06	2.57673e-05
P05787;H-INV:HIT000292931	3,333.3 uM/Control	-0.412181	0.412181	0.0888449	5.30478e-06	2.68621e-05
Q9HAU6;P13693	3,333.3 uM/Control	0.283443	0.283443	0.0488666	5.57795e-06	2.8194e-05
Q96FN4;O75131;Q96A23;Q9HCH3;O95741;Q9UBL6;Q86YQ8;Q8IYJ1	13.7 uM/Control	0.635268	0.635268	0.0571596	5.98954e-07	2.82219e-05
O75489	3,333.3 uM/Control	0.290998	0.290998	0.0604291	5.60479e-06	2.82783e-05
Q96L21;P27635	13.7 uM/Control	0.857526	0.857526	0.143571	6.20244e-07	2.8738e-05
P02749	4.6 uM/Control	0.214894	0.214894	0.0390539	4.37307e-07	2.89456e-05
Q58FF8;Q58FF7;Q58FF6;P07900;P08238	370.4 uM/Control	0.545278	0.545278	0.0573565	2.52191e-06	2.94576e-05
O43837	3,333.3 uM/Control	0.585836	0.585836	0.118926	5.92269e-06	2.9828e-05
P50991	370.4 uM/Control	0.211479	0.211479	0.044029	2.56535e-06	2.98396e-05
Q8TF72	3,333.3 uM/Control	-0.619151	0.619151	0.0716335	5.94351e-06	2.98788e-05
Q71U36;P68363;Q9BQE3;Q13748;Q6PEY2;P68366;Q9NY65;A6NHL2;ENSEMBL:ENSBTAP00000016242	13.7 uM/Control	0.6188	0.6188	0.0562734	6.61285e-07	3.01373e-05
Q9HAW8;Q9HAW7;Q9HAW9;O60656	370.4 uM/Control	0.834281	0.834281	0.0880955	2.61191e-06	3.02546e-05
P40926	13.7 uM/Control	-0.211077	0.211077	0.0417001	7.04299e-07	3.10786e-05
P02790	13.7 uM/Control	0.244443	0.244443	0.0471703	6.97264e-07	3.10786e-05
Q562R1;P60709;P63261	3,333.3 uM/Control	-0.312792	0.312792	0.0363679	6.21084e-06	3.11663e-05
Q9NVI7;Q5T9A4	370.4 uM/Control	-0.382679	0.382679	0.0695047	2.71102e-06	3.12723e-05
P04264;P04264;Q5XQN5;P50446;Q922U2;Q8BGZ7	13.7 uM/Control	0.69225	0.69225	0.0636282	7.3021e-07	3.17185e-05
P18428	4.6 uM/Control	0.739301	0.739301	0.128911	5.03073e-07	3.25243e-05
P35908;Q7Z794;P04264;P04264;P35908;Q6NXH9;Q6IFZ6;Q9R0H5;Q7Z794;ENSEMBL:ENSBTAP00000038253	4.6 uM/Control	0.920602	0.920602	0.0815318	5.16742e-07	3.26487e-05
Q9Y224	370.4 uM/Control	-0.37288	0.37288	0.0680325	2.93227e-06	3.36847e-05
P19105;O14950;P24844	370.4 uM/Control	0.662091	0.662091	0.128494	3.01639e-06	3.45085e-05
Q9NR45	370.4 uM/Control	0.185024	0.185024	0.0379989	3.06438e-06	3.49139e-05
P14136;P08670	3,333.3 uM/Control	-0.499309	0.499309	0.058958	7.12554e-06	3.56919e-05
P62136	3,333.3 uM/Control	-0.404448	0.404448	0.0778843	7.25623e-06	3.62812e-05
P02774;Q3MHN5;ENSEMBL:ENSBTAP00000018229	3,333.3 uM/Control	-0.615823	0.615823	0.123555	7.27815e-06	3.63254e-05
P84103	13.7 uM/Control	-0.232535	0.232535	0.0397104	8.97887e-07	3.72769e-05
Q16881	13.7 uM/Control	0.278623	0.278623	0.0553717	8.80415e-07	3.72769e-05
P68871;P02042;Q3SX09	13.7 uM/Control	0.592173	0.592173	0.0556603	8.984e-07	3.72769e-05
Q16836	3,333.3 uM/Control	0.430955	0.430955	0.0949325	7.49845e-06	3.73579e-05
P49327	370.4 uM/Control	-0.127103	0.127103	0.0272848	3.36402e-06	3.81713e-05
Q9NUJ1	3,333.3 uM/Control	0.742573	0.742573	0.160573	7.70031e-06	3.82949e-05
P60174	4.6 uM/Control	-0.137273	0.137273	0.0270679	6.22676e-07	3.84675e-05
P42765	370.4 uM/Control	-0.213023	0.213023	0.0455432	3.44926e-06	3.89794e-05
Q9Y624	370.4 uM/Control	-0.395853	0.395853	0.0760522	3.49272e-06	3.93108e-05
P12268	3,333.3 uM/Control	0.541201	0.541201	0.117116	8.24195e-06	4.09154e-05
O43504	370.4 uM/Control	-0.404919	0.404919	0.0443799	3.65873e-06	4.10132e-05
P0DJI8;P0DJI9	4.6 uM/Control	0.983393	0.983393	0.178263	6.91562e-07	4.17944e-05
P12814	370.4 uM/Control	0.164975	0.164975	0.0352097	3.76053e-06	4.19851e-05
P35908;Q01546;Q7Z794;P12035;P13647;P02538;P04259;P48668;Q3SY84;Q14CN4;Q86Y46;Q7RTS7;O95678;Q5XKE5;P08729;P05787;Q9NSB2;Q9NSB2;P35908;P04259;Q5XQN5;Q8VED5;P50446;Q922U2;Q8BGZ7;Q6IME9;Q6NXH9;P07744;Q6IFZ6;Q9R0H5;Q3TTY5;Q9DCV7;Q7Z794;O95678;Q01546;Q3SY84;Q5XKE5;P12035;P08729	13.7 uM/Control	-0.816752	0.816752	0.0779184	1.03068e-06	4.21367e-05
P62258	3,333.3 uM/Control	0.226388	0.226388	0.0501434	8.5235e-06	4.22376e-05
Q9HAU6;P13693	370.4 uM/Control	0.29103	0.29103	0.0488666	3.8007e-06	4.22638e-05
O95445	370.4 uM/Control	-0.668624	0.668624	0.123341	3.81982e-06	4.23072e-05
P51148	3,333.3 uM/Control	0.306415	0.306415	0.0596342	8.61428e-06	4.26115e-05
O43772	13.7 uM/Control	0.248673	0.248673	0.0496218	1.07193e-06	4.31881e-05
P68036	370.4 uM/Control	0.250138	0.250138	0.0514052	3.94383e-06	4.33353e-05
P04908;Q93077;Q7L7L0	370.4 uM/Control	-0.925139	0.925139	0.171731	3.94053e-06	4.33353e-05
P11940;Q13310	3,333.3 uM/Control	-0.248383	0.248383	0.0484631	8.97347e-06	4.43095e-05
P49458	3,333.3 uM/Control	0.184253	0.184253	0.0374591	9.14515e-06	4.50772e-05
Q58FF8;Q58FF7;P07900;P08238	370.4 uM/Control	0.954772	0.954772	0.106198	4.17773e-06	4.57248e-05
P04632;Q96L46	3,333.3 uM/Control	-0.504029	0.504029	0.0902017	9.46488e-06	4.65706e-05
P22830	3,333.3 uM/Control	0.532727	0.532727	0.113754	9.60734e-06	4.7188e-05
Q08380	3,333.3 uM/Control	-0.552309	0.552309	0.112726	9.77604e-06	4.79158e-05
P08263;P09210;Q16772;Q7RTV2	3,333.3 uM/Control	0.595232	0.595232	0.124245	9.78999e-06	4.79158e-05
Q04828;P52895;P42330;P17516	3,333.3 uM/Control	0.288006	0.288006	0.0624304	9.86363e-06	4.81914e-05
P02763;P19652	3,333.3 uM/Control	-0.639741	0.639741	0.114914	9.96614e-06	4.86068e-05
O00505	3,333.3 uM/Control	-0.464336	0.464336	0.083433	1.00101e-05	4.87359e-05
P30443;P04439;P13746;P05534;P30455;Q09160;P01893	4.6 uM/Control	0.428513	0.428513	0.0399865	8.40067e-07	4.96891e-05
P35908;P35908;Q3TTY5	3,333.3 uM/Control	-0.689178	0.689178	0.084874	1.03326e-05	5.02181e-05
P54819	4.6 uM/Control	0.35534	0.35534	0.0705117	8.73229e-07	5.05745e-05
P05387	4.6 uM/Control	0.253168	0.253168	0.0481126	8.94834e-07	5.07681e-05
Q6P587	3,333.3 uM/Control	0.422058	0.422058	0.0856904	1.08214e-05	5.2502e-05
Q01081;Q8WU68	3,333.3 uM/Control	-0.273695	0.273695	0.0494652	1.08518e-05	5.25577e-05
P07711	370.4 uM/Control	-0.558654	0.558654	0.0953983	4.8598e-06	5.29813e-05
P62873;P62879;P16520;Q9HAV0	370.4 uM/Control	-0.381825	0.381825	0.0432648	4.93385e-06	5.35785e-05
P14923	3,333.3 uM/Control	-0.237106	0.237106	0.050585	1.12046e-05	5.4172e-05
Q9Y3U8	370.4 uM/Control	0.495524	0.495524	0.0848991	5.09875e-06	5.49401e-05
Q9H1J1	370.4 uM/Control	0.92248	0.92248	0.104893	5.09091e-06	5.49401e-05
P46926;Q8TDQ7	370.4 uM/Control	0.968972	0.968972	0.110257	5.12277e-06	5.49857e-05
Q15847	4.6 uM/Control	0.318086	0.318086	0.0589403	9.89244e-07	5.50019e-05
P18669	370.4 uM/Control	0.38552	0.38552	0.0823667	5.18142e-06	5.54013e-05
P04264;P04264;Q3TTY5;ENSEMBL:ENSBTAP00000038253	13.7 uM/Control	0.726787	0.726787	0.114406	1.44079e-06	5.72198e-05
Q9BUN8	370.4 uM/Control	-0.235296	0.235296	0.0269568	5.44477e-06	5.78164e-05
P12955	370.4 uM/Control	0.277392	0.277392	0.0595544	5.46715e-06	5.78164e-05
Q92598;O95757;P34932	370.4 uM/Control	0.279638	0.279638	0.0320533	5.46968e-06	5.78164e-05
O95563	370.4 uM/Control	0.972805	0.972805	0.203398	5.50317e-06	5.79501e-05
Q9BSJ8	4.6 uM/Control	-0.152159	0.152159	0.0302814	1.08e-06	5.80878e-05
Q6DD88	4.6 uM/Control	0.378954	0.378954	0.0717795	1.08653e-06	5.80878e-05
P07900	3,333.3 uM/Control	0.273865	0.273865	0.0616039	1.20786e-05	5.82959e-05
P10412	3,333.3 uM/Control	-0.589565	0.589565	0.107405	1.21125e-05	5.83584e-05
P23786	3,333.3 uM/Control	0.20663	0.20663	0.0465578	1.21456e-05	5.84164e-05
Q92973	3,333.3 uM/Control	0.652286	0.652286	0.129885	1.23938e-05	5.95074e-05
P57088	370.4 uM/Control	0.787609	0.787609	0.159684	5.7857e-06	6.06953e-05
P00747	3,333.3 uM/Control	0.351877	0.351877	0.0785163	1.27158e-05	6.09481e-05
Q9Y6B6	4.6 uM/Control	0.380868	0.380868	0.072396	1.17095e-06	6.14195e-05
Q53H12	3,333.3 uM/Control	0.409799	0.409799	0.0818315	1.29553e-05	6.19891e-05
Q15155;Q5JPE7;P69849	3,333.3 uM/Control	0.381553	0.381553	0.0854447	1.31553e-05	6.28161e-05
P68871;P02042;Q3SX09	3,333.3 uM/Control	0.439605	0.439605	0.0556603	1.31733e-05	6.28161e-05
Q6S8J7;Q6S5H4;B2RU33;Q6S8J3;A5A3E0;Q6S5H5;Q6S545;P0CG38;P0CG39;A6NI47	13.7 uM/Control	0.559657	0.559657	0.0560796	1.61944e-06	6.34091e-05
P05787;REFSEQ:XP_092267	13.7 uM/Control	0.278879	0.278879	0.0538951	1.6579e-06	6.40132e-05
P51659	370.4 uM/Control	-0.186735	0.186735	0.0410359	6.15223e-06	6.40569e-05
O95154;Q8NHP1	370.4 uM/Control	0.285642	0.285642	0.0600567	6.13614e-06	6.40569e-05
Q9UHG3	3,333.3 uM/Control	0.341665	0.341665	0.0759267	1.35476e-05	6.44893e-05
Q07020	3,333.3 uM/Control	0.680985	0.680985	0.149345	1.35706e-05	6.44893e-05
P62837;P61077	370.4 uM/Control	0.297458	0.297458	0.0517333	6.32261e-06	6.55853e-05
P00352	370.4 uM/Control	0.169984	0.169984	0.0373842	6.37993e-06	6.59338e-05
P09960	3,333.3 uM/Control	0.323135	0.323135	0.0724338	1.39031e-05	6.59568e-05
P04843	3,333.3 uM/Control	0.142302	0.142302	0.0324028	1.40177e-05	6.63869e-05
P18065	4.6 uM/Control	0.656572	0.656572	0.114438	1.30527e-06	6.71972e-05
O43813	3,333.3 uM/Control	0.565811	0.565811	0.119359	1.4259e-05	6.74149e-05
P31150	370.4 uM/Control	0.573957	0.573957	0.100077	6.55746e-06	6.74463e-05
P20671;Q96KK5;Q99878;P0C0S8;Q6FI13;Q16777;Q9BTM1	370.4 uM/Control	-0.924061	0.924061	0.176876	6.5748e-06	6.74463e-05
P09488;Q03013	3,333.3 uM/Control	0.275155	0.275155	0.0352	1.44139e-05	6.80315e-05
P05023;P50993;P13637	370.4 uM/Control	-0.232913	0.232913	0.0475934	6.67963e-06	6.82499e-05
P08865	370.4 uM/Control	0.370344	0.370344	0.0802074	6.70224e-06	6.82499e-05
Q9H479	3,333.3 uM/Control	-0.683003	0.683003	0.142737	1.45398e-05	6.85095e-05
Q13405	3,333.3 uM/Control	0.278305	0.278305	0.0560205	1.46755e-05	6.90319e-05
Q71U36;P68363;Q9BQE3;Q13748;Q6PEY2;P68366;Q9NY65;A6NHL2;ENSEMBL:ENSBTAP00000016242	3,333.3 uM/Control	0.4388	0.4388	0.0562734	1.47268e-05	6.91561e-05
Q9Y617	3,333.3 uM/Control	0.245442	0.245442	0.055548	1.49047e-05	6.98736e-05
P28070	370.4 uM/Control	0.422702	0.422702	0.0866182	7.19958e-06	7.30468e-05
Q5RI15	370.4 uM/Control	-0.344639	0.344639	0.0690953	7.45873e-06	7.48717e-05
P09467	370.4 uM/Control	0.382056	0.382056	0.0837164	7.46024e-06	7.48717e-05
P30043	370.4 uM/Control	0.517326	0.517326	0.1126	7.42728e-06	7.48717e-05
Q96JY6	3,333.3 uM/Control	-0.458686	0.458686	0.0596139	1.6537e-05	7.73954e-05
O75955	3,333.3 uM/Control	-0.307109	0.307109	0.0670159	1.69258e-05	7.90817e-05
P54136	370.4 uM/Control	0.225597	0.225597	0.0487496	7.97739e-06	7.96947e-05
Q9HC38	370.4 uM/Control	0.36134	0.36134	0.0774131	7.99814e-06	7.96947e-05
P60174	13.7 uM/Control	-0.130301	0.130301	0.0270679	2.15255e-06	8.1974e-05
P00966	370.4 uM/Control	0.118169	0.118169	0.0261593	8.2843e-06	8.22512e-05
P48507	370.4 uM/Control	0.163932	0.163932	0.0344193	8.38167e-06	8.29218e-05
P00505	13.7 uM/Control	-0.461717	0.461717	0.0959074	2.2489e-06	8.44858e-05
P10632;P33260	13.7 uM/Control	0.705368	0.705368	0.126928	2.30508e-06	8.54416e-05
P11413	3,333.3 uM/Control	0.396074	0.396074	0.0898966	1.83725e-05	8.56974e-05
Q9Y285	3,333.3 uM/Control	0.256346	0.256346	0.0481686	1.84364e-05	8.58512e-05
Q58FF7;P07900;P08238	3,333.3 uM/Control	0.387954	0.387954	0.0510682	1.84677e-05	8.5853e-05
Q58FF7;P07900;P08238	370.4 uM/Control	0.422764	0.422764	0.0510682	8.71535e-06	8.59173e-05
O43708	370.4 uM/Control	0.435492	0.435492	0.0925854	8.75649e-06	8.60178e-05
Q9H4A4	3,333.3 uM/Control	0.1783	0.1783	0.0405978	1.85512e-05	8.60974e-05
P02788;Q0IIK2;Q29443	370.4 uM/Control	-0.655277	0.655277	0.0793606	8.9174e-06	8.72901e-05
Q15067	370.4 uM/Control	-0.269911	0.269911	0.0597573	9.00584e-06	8.76272e-05
P00558	370.4 uM/Control	0.35549	0.35549	0.0788911	9.01488e-06	8.76272e-05
P62995	370.4 uM/Control	-0.429147	0.429147	0.087198	9.05749e-06	8.77346e-05
P23141	3,333.3 uM/Control	0.266929	0.266929	0.0621196	1.90034e-05	8.80489e-05
P17661;P08670	370.4 uM/Control	-0.33048	0.33048	0.0645666	9.16572e-06	8.84746e-05
P11717	3,333.3 uM/Control	0.291224	0.291224	0.0641862	1.98157e-05	9.16601e-05
Q9HB55;P08684	3,333.3 uM/Control	0.184857	0.184857	0.0349357	1.99079e-05	9.19334e-05
P62910	3,333.3 uM/Control	0.293433	0.293433	0.066103	1.99629e-05	9.20346e-05
Q71U36;P68363;Q9BQE3;Q13748;Q6PEY2;P68366;Q9NY65;ENSEMBL:ENSBTAP00000016242	370.4 uM/Control	0.297927	0.297927	0.0608516	9.90013e-06	9.52331e-05
P05156;Q32PI4	370.4 uM/Control	-0.688858	0.688858	0.0845017	9.98149e-06	9.56846e-05
Q6DD88	13.7 uM/Control	0.36315	0.36315	0.0717795	2.62575e-06	9.60472e-05
Q9UJS0	3,333.3 uM/Control	0.129157	0.129157	0.02993	2.08756e-05	9.60832e-05
P30101	4.6 uM/Control	0.163949	0.163949	0.0341303	1.99561e-06	9.77068e-05
P09525	4.6 uM/Control	0.232489	0.232489	0.0482127	2.00334e-06	9.77068e-05
P08134	4.6 uM/Control	-0.307437	0.307437	0.0493543	1.94466e-06	9.77068e-05
Q92597	4.6 uM/Control	0.89216	0.89216	0.170528	2.04142e-06	9.78473e-05
Q16881;Q9NNW7	370.4 uM/Control	0.659091	0.659091	0.0811371	1.02974e-05	9.83736e-05
P04424	370.4 uM/Control	0.213136	0.213136	0.047665	1.03515e-05	9.85516e-05
P62995	3,333.3 uM/Control	-0.407322	0.407322	0.087198	2.15053e-05	9.88179e-05
P05156	3,333.3 uM/Control	-0.976589	0.976589	0.121837	2.17944e-05	9.99807e-05
P36551	3,333.3 uM/Control	0.2971	0.2971	0.0685097	2.18402e-05	0.000100026
P04083	3,333.3 uM/Control	-0.141651	0.141651	0.0327798	2.20754e-05	0.000100771
P19440;A6NGU5	3,333.3 uM/Control	0.439817	0.439817	0.0837669	2.20675e-05	0.000100771
Q13011	3,333.3 uM/Control	0.242861	0.242861	0.0562542	2.24285e-05	0.000102215
P04908;Q93077;P20671;Q96KK5;Q99878;P0C0S8;Q6FI13;Q16777;Q7L7L0;Q9BTM1	370.4 uM/Control	-0.592325	0.592325	0.107006	1.07882e-05	0.000102359
P00491	13.7 uM/Control	0.324552	0.324552	0.0664483	2.87127e-06	0.000103664
Q06278	4.6 uM/Control	0.164131	0.164131	0.0343869	2.21811e-06	0.000104515
Q8WUA8	13.7 uM/Control	0.591794	0.591794	0.112891	2.93536e-06	0.000104619
O75396	3,333.3 uM/Control	0.383703	0.383703	0.0881037	2.33548e-05	0.000106262
Q8WUA8	4.6 uM/Control	0.599477	0.599477	0.112891	2.30555e-06	0.000106824
P50135	3,333.3 uM/Control	-0.312563	0.312563	0.0710891	2.36235e-05	0.000107134
Q9UBS4	3,333.3 uM/Control	0.371565	0.371565	0.0771625	2.35962e-05	0.000107134
O43772	370.4 uM/Control	0.222658	0.222658	0.0496218	1.13676e-05	0.00010749
P25787	13.7 uM/Control	0.281674	0.281674	0.0583318	3.14266e-06	0.00011059
P21912	4.6 uM/Control	0.335781	0.335781	0.069091	2.43339e-06	0.000110899
P31943;P52597	3,333.3 uM/Control	-0.399573	0.399573	0.0767447	2.46553e-05	0.000111631
P00367;P49448	3,333.3 uM/Control	0.213226	0.213226	0.0500868	2.47361e-05	0.000111815
Q06033;Q0V8M9	370.4 uM/Control	-0.79143	0.79143	0.0991659	1.20245e-05	0.000113316
P35580;P35749;Q7Z406;P35579	3,333.3 uM/Control	-0.436105	0.436105	0.0974865	2.51659e-05	0.000113573
P04075	4.6 uM/Control	0.196245	0.196245	0.0412336	2.61653e-06	0.000115459
P02760	4.6 uM/Control	0.315494	0.315494	0.062324	2.59551e-06	0.000115459
P05023;P13637	3,333.3 uM/Control	-0.356853	0.356853	0.0687702	2.57666e-05	0.000116096
O95573;O60488	370.4 uM/Control	-0.358522	0.358522	0.0450933	1.24298e-05	0.000116739
O75746;Q9UJS0	3,333.3 uM/Control	0.168782	0.168782	0.0381647	2.62026e-05	0.000117681
P27635	3,333.3 uM/Control	0.259648	0.259648	0.0581821	2.62031e-05	0.000117681
P07900;P08238	13.7 uM/Control	-0.197608	0.197608	0.0364208	3.48985e-06	0.000118314
P13073	13.7 uM/Control	0.334118	0.334118	0.0695002	3.43585e-06	0.000118314
P30740;P50452;P50453;O75830	13.7 uM/Control	0.435595	0.435595	0.0474339	3.45109e-06	0.000118314
P21266	3,333.3 uM/Control	0.549075	0.549075	0.125743	2.67716e-05	0.000120041
Q9Y3A6	3,333.3 uM/Control	0.755497	0.755497	0.103872	2.68387e-05	0.000120147
Q16695;P68431;Q71DI3;P84243	3,333.3 uM/Control	-0.615247	0.615247	0.128953	2.70684e-05	0.000120981
P62979	13.7 uM/Control	0.580055	0.580055	0.097071	3.61834e-06	0.000121193
P28062	370.4 uM/Control	0.269801	0.269801	0.0580327	1.29634e-05	0.000121341
Q02539;P16403;P16402;P10412;P22492	370.4 uM/Control	-0.585667	0.585667	0.121628	1.30989e-05	0.000122198
P11509;P20853;Q16696	3,333.3 uM/Control	0.535389	0.535389	0.120924	2.75638e-05	0.000122997
P43307	370.4 uM/Control	-0.220282	0.220282	0.0440624	1.33041e-05	0.000123697
P14136;Q01546;P12035;P13647;P02538;P04259;P48668;O95678;Q8N1N4;Q5XKE5;P08729;P05787;Q14533;P78385;Q9NSB2;P78386;O43790;P08670;Q7RTT2;Q8N1N4-2;Q14533;P78385;Q9NSB2;P04259;Q5XQN5;Q8VED5;Q61726;P50446;Q922U2;Q8BGZ7;P07744;Q9DCV7;O95678;Q01546;Q5XKE5;P12035;P08729;H-INV:HIT000292931	370.4 uM/Control	-0.359595	0.359595	0.0456179	1.33972e-05	0.000123735
P24666	370.4 uM/Control	0.360157	0.360157	0.0456865	1.33905e-05	0.000123735
P26639	370.4 uM/Control	0.408107	0.408107	0.0910942	1.35234e-05	0.000124487
P35222	3,333.3 uM/Control	-0.275061	0.275061	0.0639668	2.80888e-05	0.000125139
Q9BXS5;Q9Y6Q5	370.4 uM/Control	0.84165	0.84165	0.10708	1.37394e-05	0.000126058
P13807	3,333.3 uM/Control	-0.44919	0.44919	0.0621682	2.83966e-05	0.000126308
P60033	3,333.3 uM/Control	0.802441	0.802441	0.155905	2.8655e-05	0.000127254
Q96KP4	13.7 uM/Control	0.230159	0.230159	0.049252	3.86344e-06	0.000127861
Q9NX18	3,333.3 uM/Control	0.436856	0.436856	0.092044	2.92438e-05	0.000129662
P43155	3,333.3 uM/Control	0.235469	0.235469	0.055314	2.94574e-05	0.000130401
Q99489	3,333.3 uM/Control	-0.744734	0.744734	0.103693	2.98865e-05	0.000131972
P35908;Q01546;P19013;P02538;P04259;P48668;P19013;P35908;P04259;ENSEMBL:ENSBTAP00000038253	3,333.3 uM/Control	-0.844411	0.844411	0.117581	2.99073e-05	0.000131972
P01024;Q2UVX4	3,333.3 uM/Control	-0.364484	0.364484	0.0841655	3.06936e-05	0.000135227
O60664	3,333.3 uM/Control	-0.435701	0.435701	0.10104	3.08364e-05	0.000135641
P07355;A6NMY6	4.6 uM/Control	0.233564	0.233564	0.0494363	3.12844e-06	0.000135892
P01023;P20742;ENSEMBL:ENSBTAP00000024146	13.7 uM/Control	0.845185	0.845185	0.093966	4.1605e-06	0.000136073
Q9Y230	3,333.3 uM/Control	0.22238	0.22238	0.0470488	3.10717e-05	0.00013646
A6NHG4;P30046	370.4 uM/Control	0.222457	0.222457	0.0495378	1.50142e-05	0.000137301
Q6UX53	370.4 uM/Control	0.271486	0.271486	0.0598889	1.50896e-05	0.000137538
P00846	370.4 uM/Control	-0.488094	0.488094	0.0628697	1.52984e-05	0.000138986
Q09666	13.7 uM/Control	0.12333	0.12333	0.0267705	4.38391e-06	0.000141712
Q96QV6;Q8IUE6;P16104	370.4 uM/Control	-0.378382	0.378382	0.0765326	1.58091e-05	0.000142692
P10253	370.4 uM/Control	0.446425	0.446425	0.0992676	1.58068e-05	0.000142692
P13798	3,333.3 uM/Control	-0.205469	0.205469	0.0482803	3.25523e-05	0.000142737
Q9Y4W6;Q01484	3,333.3 uM/Control	0.595083	0.595083	0.0838512	3.30761e-05	0.000144806
P16278	370.4 uM/Control	0.38242	0.38242	0.0861718	1.61323e-05	0.000145139
Q9NVA2;Q14141	370.4 uM/Control	1.14382	1.14382	0.148328	1.62207e-05	0.000145463
Q92900	3,333.3 uM/Control	0.419468	0.419468	0.0591505	3.32884e-05	0.000145506
Q9H190	3,333.3 uM/Control	-1.38846	1.38846	0.273099	3.35959e-05	0.00014662
P25705	3,333.3 uM/Control	0.174492	0.174492	0.0417862	3.39021e-05	0.000147724
Q9Y4X1	370.4 uM/Control	0.253866	0.253866	0.0330356	1.67184e-05	0.000149444
Q9UL46	370.4 uM/Control	0.334551	0.334551	0.0754842	1.7016e-05	0.000151448
P56199	370.4 uM/Control	-0.42316	0.42316	0.0860119	1.70515e-05	0.000151448
Q13228	370.4 uM/Control	0.255282	0.255282	0.0586911	1.71224e-05	0.000151593
O00764	370.4 uM/Control	0.291121	0.291121	0.0647122	1.73003e-05	0.000152682
Q9UHQ9	3,333.3 uM/Control	0.347703	0.347703	0.0800226	3.51902e-05	0.000153061
O94875	3,333.3 uM/Control	-0.654673	0.654673	0.153469	3.52372e-05	0.000153061
P04179	370.4 uM/Control	-0.218276	0.218276	0.0495379	1.74671e-05	0.000153667
P48444	3,333.3 uM/Control	0.244357	0.244357	0.057858	3.61126e-05	0.00015662
Q16851	370.4 uM/Control	-0.189384	0.189384	0.0438206	1.79442e-05	0.000156871
P13646;P02533;P19012;P08779;Q04695;P08727;P35900;Q8N1A0;P02533;P13646-1;P19001;Q3ZAW8;Q9D312;P08730-1;A2A4G1;Q9QWL7;Q6IFX2;Q61782;Q9Z2K1;P19012;P08727;ENSEMBL:ENSP00000377550	370.4 uM/Control	-0.639051	0.639051	0.0838384	1.79373e-05	0.000156871
O60784	370.4 uM/Control	0.320483	0.320483	0.0653887	1.80681e-05	0.000157459
Q9Y6B6	3,333.3 uM/Control	0.316378	0.316378	0.072396	3.69565e-05	0.00016003
Q13885;Q9BVA1;Q9BUF5	370.4 uM/Control	1.62775	1.62775	0.214344	1.85242e-05	0.000160929
Q9Y2S2	370.4 uM/Control	0.129096	0.129096	0.0294697	1.88336e-05	0.000162932
P09417	370.4 uM/Control	0.274762	0.274762	0.0623502	1.88924e-05	0.000162932
Q01130	370.4 uM/Control	0.775335	0.775335	0.158081	1.89306e-05	0.000162932
P62879	13.7 uM/Control	-0.243295	0.243295	0.0417022	5.13068e-06	0.000163946
P13073	3,333.3 uM/Control	0.294113	0.294113	0.0695002	3.84751e-05	0.000166347
Q6NVY1	13.7 uM/Control	0.2368	0.2368	0.0512369	5.41774e-06	0.000169228
P10619	13.7 uM/Control	0.289796	0.289796	0.0604486	5.40953e-06	0.000169228
P20839;P12268	3,333.3 uM/Control	0.854653	0.854653	0.123025	3.96166e-05	0.000171016
P13639	3,333.3 uM/Control	-0.189448	0.189448	0.0458362	4.01028e-05	0.000172846
Q15165	3,333.3 uM/Control	0.354601	0.354601	0.0831947	4.05115e-05	0.000174337
Q96FN4;O75131;Q96A23;Q9HCH3;O95741;Q9UBL6;Q86YQ8;Q8IYJ1	3,333.3 uM/Control	0.394913	0.394913	0.0571596	4.1489e-05	0.000177993
P04003	3,333.3 uM/Control	-0.431969	0.431969	0.0932341	4.14634e-05	0.000177993
P04114;ENSEMBL:ENSBTAP00000032840	3,333.3 uM/Control	-0.544802	0.544802	0.108978	4.16539e-05	0.000178425
P04264;P04264;ENSEMBL:ENSBTAP00000038253	4.6 uM/Control	0.522894	0.522894	0.101693	4.1846e-06	0.000178972
P30046	370.4 uM/Control	0.936067	0.936067	0.177544	2.08861e-05	0.000179208
Q92890	370.4 uM/Control	0.961176	0.961176	0.197395	2.11104e-05	0.000180575
P31943;P52597	370.4 uM/Control	-0.403942	0.403942	0.0767447	2.13575e-05	0.000181739
Q9Y3A6	370.4 uM/Control	0.775818	0.775818	0.103872	2.13772e-05	0.000181739
P35580;P35749;P35579	3,333.3 uM/Control	-0.444032	0.444032	0.0992246	4.30518e-05	0.000184129
P11310	370.4 uM/Control	-0.158667	0.158667	0.0367231	2.18602e-05	0.000185279
B2RPK0;P09429;P23497	3,333.3 uM/Control	-0.262156	0.262156	0.0567779	4.35539e-05	0.00018599
O95563	13.7 uM/Control	0.968338	0.968338	0.203398	6.02149e-06	0.000185997
P05787;Q9H552;H-INV:HIT000292931	3,333.3 uM/Control	-0.443968	0.443968	0.104198	4.36848e-05	0.000186263
P01892;P30512;P16188;P16189;P10314;P16190;P30453;P01891;P10316;P30459;P30460;P30462;P30466;P18463;P30479;P30480;P30492;P30493;Q29940;P30499;P30504;Q9TNN7;Q29963;P10321;P30505;P30508;P30510;Q07000;Q29960;Q29865	13.7 uM/Control	0.420946	0.420946	0.0488651	6.12339e-06	0.000187066
Q6NVY1	370.4 uM/Control	0.220092	0.220092	0.0511624	2.21852e-05	0.000187462
O14756	13.7 uM/Control	0.198246	0.198246	0.0417235	6.25763e-06	0.000189089
Q53FA7	13.7 uM/Control	0.618894	0.618894	0.130077	6.33197e-06	0.000189278
Q9NZ01	370.4 uM/Control	0.600376	0.600376	0.136732	2.25024e-05	0.000189565
P04264;P04264;Q3TTY5;ENSEMBL:ENSBTAP00000038253	370.4 uM/Control	-0.599556	0.599556	0.114406	2.26246e-05	0.000190019
P23528	3,333.3 uM/Control	-0.234047	0.234047	0.0563479	4.50584e-05	0.000191826
Q16352;P17661;P12036;P07196;P07197;P08670	13.7 uM/Control	-0.41227	0.41227	0.0482744	6.61438e-06	0.000195617
P0C0L4;P0C0L5;P01030;ENSEMBL:ENSBTAP00000007350	370.4 uM/Control	-0.612084	0.612084	0.117237	2.37763e-05	0.000199091
Q58FF8;Q14568;P07900;P08238	370.4 uM/Control	0.311997	0.311997	0.0648486	2.39055e-05	0.000199572
P30536	3,333.3 uM/Control	0.341168	0.341168	0.0689023	4.70101e-05	0.000199829
Q8NCW5	3,333.3 uM/Control	0.274031	0.274031	0.0402776	4.71991e-05	0.000200326
Q96FQ6	3,333.3 uM/Control	-0.507324	0.507324	0.116505	4.75065e-05	0.000201323
O15254	370.4 uM/Control	-0.322217	0.322217	0.0742358	2.43475e-05	0.000202653
Q8TF72	13.7 uM/Control	-0.608579	0.608579	0.0716335	6.92802e-06	0.000202736
P61966	370.4 uM/Control	0.537553	0.537553	0.103177	2.44393e-05	0.00020281
P15954	3,333.3 uM/Control	0.226115	0.226115	0.0457378	4.79429e-05	0.000202863
P10620	3,333.3 uM/Control	0.42393	0.42393	0.102494	4.85679e-05	0.000205196
P48444	370.4 uM/Control	0.249322	0.249322	0.057858	2.53692e-05	0.0002099
P68104;Q5VTE0	370.4 uM/Control	0.320361	0.320361	0.0746677	2.55708e-05	0.000210882
O76031	370.4 uM/Control	-0.370827	0.370827	0.0843049	2.56396e-05	0.000210882
Q99729	4.6 uM/Control	0.572685	0.572685	0.115327	5.10449e-06	0.000215007
P62906	4.6 uM/Control	0.282681	0.282681	0.0600627	5.33119e-06	0.000215443
Q8IX12;P62841	4.6 uM/Control	0.483904	0.483904	0.0552942	5.31922e-06	0.000215443
Q92890	4.6 uM/Control	1.04873	1.04873	0.197395	5.34732e-06	0.000215443
P02649	370.4 uM/Control	-0.163887	0.163887	0.0385004	2.63205e-05	0.000215844
Q58FF8;Q58FF7;P07900;P08238	3,333.3 uM/Control	0.714931	0.714931	0.106198	5.15556e-05	0.000217488
P61019	13.7 uM/Control	-0.203238	0.203238	0.0392558	7.62175e-06	0.000218438
P08263;P09210;Q16772;Q7RTV2	13.7 uM/Control	0.603646	0.603646	0.124245	7.61733e-06	0.000218438
O15031	3,333.3 uM/Control	-0.422538	0.422538	0.0628335	5.20248e-05	0.000219135
Q96QV6;P04908;Q93077;P20671;Q96KK5;Q99878;P0C0S8;Q6FI13;Q16777;Q7L7L0;Q9BTM1;P16104	370.4 uM/Control	-1.39568	1.39568	0.191863	2.6807e-05	0.000219187
Q9BS26	3,333.3 uM/Control	0.381804	0.381804	0.092073	5.39734e-05	0.000226999
Q16881;Q9NNW7	3,333.3 uM/Control	0.542172	0.542172	0.0811371	5.48488e-05	0.000230332
P43243	3,333.3 uM/Control	-0.43602	0.43602	0.104967	5.52142e-05	0.000231516
P08727;P08727	370.4 uM/Control	-0.135443	0.135443	0.031781	2.88326e-05	0.000235057
P13804	3,333.3 uM/Control	0.356582	0.356582	0.0876824	5.77017e-05	0.000241582
P63208	3,333.3 uM/Control	-0.501766	0.501766	0.11057	5.81902e-05	0.000243261
Q9P2R7	370.4 uM/Control	-0.174108	0.174108	0.0396894	3.00305e-05	0.000243396
Q07020	370.4 uM/Control	0.650874	0.650874	0.149345	3.00129e-05	0.000243396
Q8NE86	3,333.3 uM/Control	0.678322	0.678322	0.149003	5.84707e-05	0.000244067
P62195	370.4 uM/Control	0.237322	0.237322	0.0555198	3.02111e-05	0.000244147
O75947	3,333.3 uM/Control	0.182636	0.182636	0.0444898	5.97255e-05	0.000248931
Q9BV57	3,333.3 uM/Control	-0.335678	0.335678	0.0814064	5.99668e-05	0.000249562
Q9Y6N5	13.7 uM/Control	-0.126252	0.126252	0.0281527	8.84187e-06	0.00025082
Q9HBK9	3,333.3 uM/Control	-1.87365	1.87365	0.360431	6.05553e-05	0.000251635
Q01105	3,333.3 uM/Control	0.286619	0.286619	0.0669168	6.10999e-05	0.000253519
Q969Z3	3,333.3 uM/Control	0.447564	0.447564	0.108233	6.17376e-05	0.000255783
Q09028	3,333.3 uM/Control	-0.626953	0.626953	0.0952196	6.19931e-05	0.00025646
Q9UHV9	3,333.3 uM/Control	-0.2877	0.2877	0.0594826	6.29062e-05	0.00025985
Q58FF3;P14625	13.7 uM/Control	0.21049	0.21049	0.0452388	9.3398e-06	0.000262243
P61960	13.7 uM/Control	-0.341108	0.341108	0.0415759	9.43321e-06	0.000262243
Q9HAW7	370.4 uM/Control	1.23171	1.23171	0.173287	3.26447e-05	0.00026305
Q96BM9;Q9NVJ2	3,333.3 uM/Control	0.267718	0.267718	0.0615913	6.44744e-05	0.000265933
P30740;P50452;P50453;O75830	370.4 uM/Control	0.336214	0.336214	0.0474339	3.34276e-05	0.000267909
Q9UBI6	370.4 uM/Control	-0.363541	0.363541	0.0826916	3.35368e-05	0.000267909
Q9H4M9	370.4 uM/Control	0.369711	0.369711	0.0845874	3.34512e-05	0.000267909
P19440;P36268;A6NGU5	3,333.3 uM/Control	0.228722	0.228722	0.0509811	6.50846e-05	0.000268052
Q9P2E9	4.6 uM/Control	0.191211	0.191211	0.0422966	6.91161e-06	0.000270624
P62826	4.6 uM/Control	-0.204093	0.204093	0.0441248	6.86123e-06	0.000270624
P33778;P06899;P23527;Q6DN03;Q6DRA6;Q16778;Q8N257	370.4 uM/Control	-0.33578	0.33578	0.0661436	3.42439e-05	0.000272277
P13645;Q99456;P02533;P19012;P08779;Q04695;P08727;P35527;P13645;P35527;P02533;P19001;P08730-1;A2A4G1;Q9QWL7;P05784;P19012;P08727	370.4 uM/Control	-0.62577	0.62577	0.0885478	3.42795e-05	0.000272277
P08684	3,333.3 uM/Control	0.313036	0.313036	0.0775306	6.69032e-05	0.000275041
Q8WUY1	3,333.3 uM/Control	0.416862	0.416862	0.0866293	6.69793e-05	0.000275041
P53618	370.4 uM/Control	0.458506	0.458506	0.108174	3.49074e-05	0.000276474
P15586	3,333.3 uM/Control	0.445233	0.445233	0.102825	6.81607e-05	0.000279479
Q9Y6M5	3,333.3 uM/Control	-0.718401	0.718401	0.149559	6.84523e-05	0.000280261
O76094	3,333.3 uM/Control	0.622027	0.622027	0.146371	6.87308e-05	0.000280988
P01024;Q2UVX4	370.4 uM/Control	-0.360691	0.360691	0.0841655	3.66256e-05	0.000289259
P13716	13.7 uM/Control	0.310719	0.310719	0.0679012	1.0568e-05	0.00029088
Q9H8H3	13.7 uM/Control	-0.266262	0.266262	0.0584404	1.0723e-05	0.000292254
P53621	3,333.3 uM/Control	0.198388	0.198388	0.0494738	7.26234e-05	0.000296466
P08865	4.6 uM/Control	0.367307	0.367307	0.0802074	7.907e-06	0.000297823
P07477;P07478;Q8NHM4	4.6 uM/Control	0.453615	0.453615	0.0541808	7.88863e-06	0.000297823
P01308	4.6 uM/Control	0.90159	0.90159	0.159323	7.92767e-06	0.000297823
P17661;P08729;P05787;P41219;P08670;Q9DCV7;Q9H552;P08729	3,333.3 uM/Control	-0.279452	0.279452	0.043304	7.31756e-05	0.000298282
Q6P1A2	3,333.3 uM/Control	0.248223	0.248223	0.0384759	7.3349e-05	0.000298551
P17844	370.4 uM/Control	-0.208702	0.208702	0.0491545	3.80253e-05	0.000298617
Q9UJM8	370.4 uM/Control	-0.227614	0.227614	0.0546349	3.79529e-05	0.000298617
Q9Y281	3,333.3 uM/Control	-0.196035	0.196035	0.047772	7.38249e-05	0.000300048
Q9BV40	370.4 uM/Control	-0.493408	0.493408	0.0707876	3.85147e-05	0.000301608
A6NL28;P06753	13.7 uM/Control	0.6006	0.6006	0.0746855	1.12501e-05	0.000303645
Q9H0U3	3,333.3 uM/Control	0.379231	0.379231	0.0795937	7.55593e-05	0.00030665
Q86UE4	3,333.3 uM/Control	0.611217	0.611217	0.14481	7.60167e-05	0.000308056
P62906	13.7 uM/Control	0.271703	0.271703	0.0600627	1.16132e-05	0.00031043
P11940;Q9H361	3,333.3 uM/Control	-0.379236	0.379236	0.0929144	7.67326e-05	0.000310504
Q92841;P17844	370.4 uM/Control	-0.320942	0.320942	0.0714852	3.98924e-05	0.000311519
Q9Y6N5	4.6 uM/Control	-0.126559	0.126559	0.0281527	8.41553e-06	0.000311936
Q56VL3	370.4 uM/Control	-0.187504	0.187504	0.0446726	4.01619e-05	0.000312746
P04908;Q93077;P20671;Q96KK5;Q99878;P0C0S8;Q6FI13;Q16777;Q7L7L0;Q9BTM1	3,333.3 uM/Control	-0.508356	0.508356	0.107006	7.82714e-05	0.000316271
Q58FF8;Q58FF7;Q58FF6;P07900;P08238	13.7 uM/Control	0.457809	0.457809	0.0573565	1.20118e-05	0.000318028
P50502;Q8NFI4	370.4 uM/Control	0.308544	0.308544	0.0688708	4.12041e-05	0.000319965
Q9H2U2	3,333.3 uM/Control	0.413227	0.413227	0.10303	7.93229e-05	0.000320055
P06753;P67936	4.6 uM/Control	-0.394159	0.394159	0.0701465	8.75401e-06	0.000320212
P55084	4.6 uM/Control	0.248729	0.248729	0.0553886	8.93792e-06	0.0003212
Q71U36;P68363;Q9BQE3;Q13748;Q6PEY2;P68366;Q9NY65;A6NHL2;ENSEMBL:ENSBTAP00000016242	4.6 uM/Control	0.464091	0.464091	0.0562734	9.01208e-06	0.0003212
Q02252	370.4 uM/Control	0.214288	0.214288	0.0518712	4.16719e-05	0.000322696
Q58FF3;P14625	4.6 uM/Control	0.210664	0.210664	0.0452388	9.19534e-06	0.000323583
Q96RQ3	3,333.3 uM/Control	0.246102	0.246102	0.0614069	8.05263e-05	0.000324439
Q8NDI1	370.4 uM/Control	-0.72759	0.72759	0.10556	4.23193e-05	0.000326799
P49588	370.4 uM/Control	0.21896	0.21896	0.0526451	4.2519e-05	0.000327432
Q32P51;P09651	3,333.3 uM/Control	-0.23906	0.23906	0.059447	8.14335e-05	0.00032762
Q9H6R3	4.6 uM/Control	0.338979	0.338979	0.0750001	9.43947e-06	0.000328022
Q15181	370.4 uM/Control	0.300949	0.300949	0.0719656	4.28393e-05	0.000328987
P35908;Q7Z794;P04264;P04264;P35908;Q6NXH9;Q6IFZ6;Q9R0H5;Q7Z794;ENSEMBL:ENSBTAP00000038253	3,333.3 uM/Control	-0.518881	0.518881	0.0815318	8.2011e-05	0.000329466
Q9UMX0;Q9UHD9;Q9NRR5	370.4 uM/Control	1.1109	1.1109	0.1512	4.34002e-05	0.000332376
P52209	370.4 uM/Control	0.272746	0.272746	0.065802	4.41557e-05	0.000337233
Q13885;Q9BVA1;Q13509;P04350;P68371;P07437;Q9BUF5	3,333.3 uM/Control	-0.251823	0.251823	0.0397	8.42571e-05	0.000338001
P02790	370.4 uM/Control	-0.198411	0.198411	0.0471703	4.44915e-05	0.000338867
Q02790	370.4 uM/Control	0.354316	0.354316	0.0850651	4.4894e-05	0.000340998
P01889;P30460;P30462;P30464;P30466;P03989;P30685;P18463;Q95365;P30475;P30480;P30484;P30486;P18464;P30490;P30491;P30492;P30493;P30495;P18465;P10319;Q29940;Q29836;Q31612;P30498;Q31610;Q29718;P30499;P30501;P04222;P30504;Q29963;P10321;P30508;P30510;Q07000;Q29960;Q95604;Q29865	370.4 uM/Control	-0.404893	0.404893	0.0591872	4.50848e-05	0.000341515
Q96CV9	3,333.3 uM/Control	-0.786372	0.786372	0.165388	8.57949e-05	0.000343674
P33778;P06899;P23527;Q6DN03;Q6DRA6;Q16778;Q8N257	4.6 uM/Control	-0.368082	0.368082	0.0661436	1.00223e-05	0.000343974
P15289	13.7 uM/Control	0.611806	0.611806	0.133848	1.31989e-05	0.00034616
P14625	3,333.3 uM/Control	0.283206	0.283206	0.0717145	8.66432e-05	0.000346573
P10909	370.4 uM/Control	0.128125	0.128125	0.0310307	4.61466e-05	0.000348608
O00116	3,333.3 uM/Control	-0.292066	0.292066	0.0723953	8.74595e-05	0.000349335
O15533	3,333.3 uM/Control	0.542014	0.542014	0.115191	8.78451e-05	0.000350372
P05181	13.7 uM/Control	0.306616	0.306616	0.0692274	1.35018e-05	0.000350793
P50990	13.7 uM/Control	0.236058	0.236058	0.0537015	1.38555e-05	0.000353378
P11509;Q16696	13.7 uM/Control	0.343382	0.343382	0.0730803	1.37392e-05	0.000353378
Q9H6R3	3,333.3 uM/Control	0.300068	0.300068	0.0753547	8.88934e-05	0.000354045
Q13542	3,333.3 uM/Control	0.830912	0.830912	0.132037	8.98896e-05	0.000357501
Q13418	370.4 uM/Control	1.56299	1.56299	0.313427	4.8199e-05	0.000363125
P36542	3,333.3 uM/Control	0.25915	0.25915	0.0652042	9.14432e-05	0.00036316
P08134	3,333.3 uM/Control	-0.231164	0.231164	0.0493543	9.28e-05	0.000367499
O95202	3,333.3 uM/Control	0.283362	0.283362	0.0706636	9.27004e-05	0.000367499
P63244	4.6 uM/Control	0.168649	0.168649	0.037733	1.09158e-05	0.000370073
O00217	3,333.3 uM/Control	0.355921	0.355921	0.0815321	9.4151e-05	0.000372318
P62942	370.4 uM/Control	0.249445	0.249445	0.057402	4.98509e-05	0.000374555
P38159;Q96E39;O75526	3,333.3 uM/Control	-0.505351	0.505351	0.080888	9.53567e-05	0.000376551
Q00325	370.4 uM/Control	-0.220662	0.220662	0.0533465	5.02951e-05	0.000376874
Q96I23	3,333.3 uM/Control	0.498474	0.498474	0.0798368	9.58386e-05	0.000377917
P02538;P04259;P48668;P05787;P04259;P50446;Q8BGZ7;H-INV:HIT000292931	370.4 uM/Control	-0.306781	0.306781	0.0623836	5.12211e-05	0.000382781
P30048	3,333.3 uM/Control	0.34451	0.34451	0.0869899	9.78429e-05	0.000385274
P17987	3,333.3 uM/Control	-0.222611	0.222611	0.0564862	9.83075e-05	0.000386556
Q92530	3,333.3 uM/Control	-0.706686	0.706686	0.149047	9.8732e-05	0.000387677
P27824	370.4 uM/Control	0.218188	0.218188	0.0532529	5.20986e-05	0.000388295
Q9HAW7	3,333.3 uM/Control	1.07712	1.07712	0.173287	9.93807e-05	0.000389673
P32929	370.4 uM/Control	0.245706	0.245706	0.0588066	5.26642e-05	0.000391461
Q9UHK6	370.4 uM/Control	-0.255409	0.255409	0.0590631	5.28587e-05	0.000391859
P35908;P04264;P04264;P35908	13.7 uM/Control	0.984027	0.984027	0.127172	1.57482e-05	0.000397999
Q9NRV9	3,333.3 uM/Control	0.32305	0.32305	0.0809122	0.000102281	0.000400482
P37837	3,333.3 uM/Control	0.257678	0.257678	0.0652497	0.000103832	0.000405982
P48651	370.4 uM/Control	-0.24488	0.24488	0.0366619	5.5038e-05	0.00040693
Q6S8J7;Q6S5H4;B2RU33;Q6S8J3;A5A3E0;Q6S5H5;Q6S545;P0CG38;P0CG39;A6NI47	3,333.3 uM/Control	0.346533	0.346533	0.0560796	0.000104238	0.000406996
P78371	3,333.3 uM/Control	-0.200043	0.200043	0.0510181	0.000105071	0.000409674
Q58FF8;Q58FF7;P07900;P08238	13.7 uM/Control	0.8175	0.8175	0.106198	1.64705e-05	0.000412504
P08684;P24462	370.4 uM/Control	0.370991	0.370991	0.0902697	5.59818e-05	0.00041281
P48506	370.4 uM/Control	0.329291	0.329291	0.0796813	5.63396e-05	0.00041435
Q58FG0;P07900	3,333.3 uM/Control	0.291771	0.291771	0.0715555	0.000106749	0.000415053
O94905	3,333.3 uM/Control	0.379074	0.379074	0.0935914	0.00010665	0.000415053
P15289	370.4 uM/Control	0.561311	0.561311	0.133848	5.71247e-05	0.000419015
P04731;P13640;P80294;P80297;P02795	13.7 uM/Control	-0.697804	0.697804	0.0909165	1.68965e-05	0.000419395
Q9BSH5	3,333.3 uM/Control	0.317164	0.317164	0.0804066	0.000108101	0.00041972
Q14376	370.4 uM/Control	0.540818	0.540818	0.127072	5.74256e-05	0.000420114
P11142	3,333.3 uM/Control	-0.125701	0.125701	0.0322305	0.000108581	0.000420996
A0MZ66	3,333.3 uM/Control	-0.235566	0.235566	0.0583314	0.000109804	0.000425144
P02787;Q0IIK2;Q29443	3,333.3 uM/Control	0.385423	0.385423	0.0628214	0.000110446	0.000427038
P05787;REFSEQ:XP_092267;H-INV:HIT000292931	3,333.3 uM/Control	-0.481263	0.481263	0.0784792	0.000110863	0.000428053
P11509;P20853	370.4 uM/Control	0.688379	0.688379	0.163632	5.91268e-05	0.000431424
Q9Y6H1	3,333.3 uM/Control	0.407582	0.407582	0.0665634	0.000112206	0.000432637
O15245	370.4 uM/Control	-0.262909	0.262909	0.0397443	5.96485e-05	0.000434091
Q15843	4.6 uM/Control	-0.408016	0.408016	0.0846904	1.29864e-05	0.000434966
P30443;P04439;P13746;P05534;P30455;Q09160;P01893	13.7 uM/Control	0.305262	0.305262	0.0399865	1.77007e-05	0.000435468
Q93088	3,333.3 uM/Control	0.190084	0.190084	0.0487707	0.000113329	0.000436364
Q9UMX0;Q9UHD9;Q9NRR5	3,333.3 uM/Control	0.978967	0.978967	0.1512	0.000114788	0.000441371
P09417	3,333.3 uM/Control	0.246356	0.246356	0.0623502	0.000115325	0.000442823
Q9Y490	3,333.3 uM/Control	-0.214677	0.214677	0.0553152	0.000115511	0.000442925
P58107;Q15149	3,333.3 uM/Control	-0.220064	0.220064	0.0552498	0.000116609	0.000446521
P21796	3,333.3 uM/Control	0.173612	0.173612	0.0443842	0.000116901	0.000447023
P05787;Q9H552;REFSEQ:XP_092267;H-INV:HIT000292931	370.4 uM/Control	-0.393271	0.393271	0.0597025	6.17684e-05	0.000448345
Q92820	4.6 uM/Control	0.331114	0.331114	0.0714263	1.36418e-05	0.00045148
Q00839	4.6 uM/Control	0.271536	0.271536	0.0616141	1.3889e-05	0.000454251
P30443;P04439;P13746;P30447;P05534;P16188;P30455;P01889;P30460;P30461;P30462;P30464;P30466;P03989;P30685;P18463;Q95365;P30475;Q04826;P30479;P30480;P30481;P30483;P30484;P30485;P30487;P30488;P18464;P30490;P30491;P30492;P30493;P30495;P18465;P10319;Q29940;Q29836;P30498;Q29718;P30501;P04222;P30504;Q9TNN7;Q29963;P30505;P30508;P30510;Q07000;Q29960;Q29865;P13747;P17693;P01893	370.4 uM/Control	-0.257208	0.257208	0.0391505	6.31401e-05	0.000457108
Q9H3K2	370.4 uM/Control	-0.613773	0.613773	0.136549	6.34153e-05	0.000457908
O75607	3,333.3 uM/Control	-0.677346	0.677346	0.111587	0.000120357	0.000459604
Q53FA7	3,333.3 uM/Control	0.519772	0.519772	0.130077	0.000120579	0.000459821
P51114	3,333.3 uM/Control	0.832506	0.832506	0.137317	0.000121548	0.000462882
Q9H2F3	3,333.3 uM/Control	-0.612133	0.612133	0.153601	0.000124703	0.000474246
P52735	3,333.3 uM/Control	-0.842394	0.842394	0.139725	0.000127115	0.00048276
Q14194;Q14195;Q14117	3,333.3 uM/Control	-0.437937	0.437937	0.0726777	0.000127655	0.000484149
P37059	4.6 uM/Control	0.529015	0.529015	0.113098	1.51602e-05	0.00048443
P08684;P20815	4.6 uM/Control	0.77605	0.77605	0.0997978	1.50836e-05	0.00048443
O75436	13.7 uM/Control	0.397868	0.397868	0.0864485	1.99142e-05	0.000485626
P53992	370.4 uM/Control	0.219756	0.219756	0.0536491	6.84816e-05	0.000493209
A6NL28;P06753	4.6 uM/Control	0.578126	0.578126	0.0746855	1.56938e-05	0.000495782
P27338	370.4 uM/Control	0.278507	0.278507	0.0693533	6.93022e-05	0.00049783
Q9NTJ5	3,333.3 uM/Control	0.343349	0.343349	0.0755169	0.000131533	0.000498175
Q71U36;P68363;Q9BQE3;Q13748;Q6PEY2;ENSEMBL:ENSBTAP00000016242	3,333.3 uM/Control	-0.281151	0.281151	0.0618739	0.000132445	0.000500948
P04798	3,333.3 uM/Control	1.90285	1.90285	0.317738	0.00013411	0.000506557
P00338	13.7 uM/Control	0.535718	0.535718	0.12468	2.11369e-05	0.000506557
P38159;O75526	13.7 uM/Control	1.28317	1.28317	0.171543	2.11029e-05	0.000506557
P35908;Q01546;P19013;P02538;P04259;P48668;P19013;P35908;P04259;ENSEMBL:ENSBTAP00000038253	370.4 uM/Control	-0.761827	0.761827	0.117581	7.07997e-05	0.000507276
Q58FF8;Q58FF7;Q58FG0;P07900;P08238	3,333.3 uM/Control	0.359257	0.359257	0.0600163	0.000134601	0.000507721
P08603	3,333.3 uM/Control	-0.568861	0.568861	0.0950776	0.000135117	0.000508979
P27348	370.4 uM/Control	0.401882	0.401882	0.0984002	7.13225e-05	0.000509708
P54920;Q9H115	370.4 uM/Control	0.790029	0.790029	0.165081	7.16091e-05	0.000510444
P10619	370.4 uM/Control	0.247809	0.247809	0.0599789	7.25713e-05	0.000514256
Q14568;P07900	370.4 uM/Control	0.687998	0.687998	0.106491	7.24895e-05	0.000514256
Q92841;O00571;O15523;P17844	370.4 uM/Control	2.12145	2.12145	0.32848	7.26988e-05	0.000514256
P62736;Q562R1;P60709;P68032;P63261;P63267;P68133	13.7 uM/Control	0.369784	0.369784	0.0837863	2.2111e-05	0.000525372
P48728	3,333.3 uM/Control	0.347419	0.347419	0.0875665	0.000142763	0.00053705
Q9UBX3	370.4 uM/Control	-0.148706	0.148706	0.0369766	7.67553e-05	0.000541573
A6NL28;P06753	370.4 uM/Control	0.478776	0.478776	0.0746855	7.72733e-05	0.000543848
Q5TAH2	370.4 uM/Control	-0.3943	0.3943	0.0615381	7.75861e-05	0.00054467
Q16851	13.7 uM/Control	-0.186847	0.186847	0.0438206	2.31216e-05	0.000544729
Q15366;P57721	13.7 uM/Control	-0.25441	0.25441	0.0344215	2.33937e-05	0.000546508
P53618	3,333.3 uM/Control	0.418774	0.418774	0.108174	0.000148309	0.00055716
O43852	3,333.3 uM/Control	0.377581	0.377581	0.0954853	0.000149646	0.000561424
P43304	370.4 uM/Control	-0.465823	0.465823	0.073112	8.12561e-05	0.000568998
Q92614	3,333.3 uM/Control	-0.43093	0.43093	0.0959815	0.000152035	0.000569618
P11182	3,333.3 uM/Control	0.352232	0.352232	0.0914818	0.000152621	0.000571046
P13645;P13646;P13645;P13646-1;P08730-1;P02535-1;ENSEMBL:ENSP00000377550	3,333.3 uM/Control	-1.71993	1.71993	0.276375	0.000154512	0.000577344
P35749;Q7Z406;P35579	370.4 uM/Control	-0.278276	0.278276	0.0651687	8.31835e-05	0.000579574
P07902	370.4 uM/Control	0.391744	0.391744	0.0962011	8.31538e-05	0.000579574
Q15008	370.4 uM/Control	0.247283	0.247283	0.0615252	8.38119e-05	0.00058104
Q9BRF8	370.4 uM/Control	0.815999	0.815999	0.198866	8.37428e-05	0.00058104
P80294	13.7 uM/Control	-0.88596	0.88596	0.120995	2.5344e-05	0.000586397
Q9HAW7	13.7 uM/Control	1.26781	1.26781	0.173287	2.55231e-05	0.000586397
O15260	370.4 uM/Control	1.09913	1.09913	0.248519	8.63131e-05	0.000596891
Q9Y265	3,333.3 uM/Control	0.219315	0.219315	0.052348	0.000160271	0.000598059
P07900;P08238	4.6 uM/Control	-0.177792	0.177792	0.0364208	1.92044e-05	0.000599869
O75477;O94905	370.4 uM/Control	-0.278696	0.278696	0.0634962	8.75805e-05	0.000604154
Q15257	370.4 uM/Control	0.796041	0.796041	0.167885	8.86453e-05	0.000609985
P24666	3,333.3 uM/Control	0.266754	0.266754	0.0456865	0.000164084	0.000611467
P62837;P61077	3,333.3 uM/Control	0.230682	0.230682	0.0517333	0.000164363	0.000611686
Q16775	3,333.3 uM/Control	0.1505	0.1505	0.0389351	0.000164705	0.000612138
P10632;P05181	3,333.3 uM/Control	0.943432	0.943432	0.193417	0.000167619	0.000622139
P62807;P58876;Q93079;O60814;Q99880;Q99879;Q99877;Q5QNW6;P57053	370.4 uM/Control	-0.477845	0.477845	0.109199	9.11886e-05	0.000625936
P47985	370.4 uM/Control	-0.239873	0.239873	0.0511535	9.15074e-05	0.000626577
Q96AG4	4.6 uM/Control	0.252654	0.252654	0.0579935	2.03003e-05	0.000627055
P07108	3,333.3 uM/Control	0.220104	0.220104	0.0575296	0.000169764	0.000629258
Q04837	3,333.3 uM/Control	0.233333	0.233333	0.0595788	0.00017027	0.000630293
Q9BUN8	3,333.3 uM/Control	0.156525	0.156525	0.0269568	0.000171432	0.000633751
P62820;Q9H0U4;Q92928	3,333.3 uM/Control	0.10401	0.10401	0.0179171	0.000171778	0.000634186
P50502;Q8NFI4	4.6 uM/Control	0.322201	0.322201	0.0688708	2.09879e-05	0.000639951
P04264;P04264;Q3TTY5;ENSEMBL:ENSBTAP00000038253	4.6 uM/Control	0.602555	0.602555	0.114406	2.11782e-05	0.000639951
O60271	370.4 uM/Control	0.327647	0.327647	0.0701056	9.52248e-05	0.00065043
Q9H299	13.7 uM/Control	0.428017	0.428017	0.0933698	2.8957e-05	0.000655912
P68363;Q9BQE3;P68366;Q9H853;Q9NY65;ENSEMBL:ENSBTAP00000016242	13.7 uM/Control	0.877836	0.877836	0.17072	2.90206e-05	0.000655912
P19338	370.4 uM/Control	-0.102082	0.102082	0.0259298	9.72852e-05	0.000662875
P11021	370.4 uM/Control	-0.129254	0.129254	0.0330289	9.7753e-05	0.000664434
Q99624	3,333.3 uM/Control	-1.00311	1.00311	0.226904	0.00018114	0.000667865
O95340	13.7 uM/Control	0.171063	0.171063	0.0402377	3.01974e-05	0.000677006
P18669;Q8N0Y7	13.7 uM/Control	0.920395	0.920395	0.201428	3.04461e-05	0.000677122
P06576	3,333.3 uM/Control	0.347738	0.347738	0.0923913	0.000183997	0.0006775
P62910	13.7 uM/Control	0.286015	0.286015	0.066103	3.11497e-05	0.000687271
Q96L21;P27635	4.6 uM/Control	0.692284	0.692284	0.143571	2.31213e-05	0.000691153
Q32P51;P09651;P22626	370.4 uM/Control	0.334701	0.334701	0.0540268	0.000102108	0.000692343
P11509;P20853	3,333.3 uM/Control	0.636009	0.636009	0.163632	0.000189122	0.000695448
Q16695;P68431;Q71DI3;P84243	13.7 uM/Control	-0.608541	0.608541	0.128953	3.17985e-05	0.000696061
P07900	370.4 uM/Control	0.241842	0.241842	0.0615009	0.000103048	0.000697015
P50991	3,333.3 uM/Control	-0.166517	0.166517	0.044029	0.000190762	0.000700554
P19105;O14950;P24844	13.7 uM/Control	0.577371	0.577371	0.128494	3.25517e-05	0.000706982
P17931	3,333.3 uM/Control	-1.12088	1.12088	0.279326	0.000193109	0.000708235
P45880	370.4 uM/Control	-0.247792	0.247792	0.0627952	0.000105092	0.000708581
P31948	370.4 uM/Control	0.271446	0.271446	0.0691227	0.000105368	0.000708581
P06396;Q3SX14	370.4 uM/Control	-0.462249	0.462249	0.116729	0.000105523	0.000708581
P00390	3,333.3 uM/Control	0.201046	0.201046	0.053136	0.00019401	0.000710604
Q8WUA8	370.4 uM/Control	0.473671	0.473671	0.112891	0.000106303	0.000712099
P54707;P05023;P50993;P13637;Q13733	370.4 uM/Control	-0.326375	0.326375	0.0530556	0.000108098	0.000722388
P22234	3,333.3 uM/Control	-0.205655	0.205655	0.0544816	0.000198151	0.000724817
P35908;P35908;Q3TTY5	370.4 uM/Control	-0.521283	0.521283	0.084874	0.000109489	0.000727288
P20742;ENSEMBL:ENSBTAP00000024146	370.4 uM/Control	-0.865707	0.865707	0.140972	0.000109616	0.000727288
O14561	370.4 uM/Control	0.955708	0.955708	0.206877	0.000109228	0.000727288
P07686	13.7 uM/Control	0.256418	0.256418	0.0605585	3.3759e-05	0.000727519
P28799	370.4 uM/Control	0.354008	0.354008	0.0885562	0.000110033	0.000728314
Q9BYX7;P60709;P68032;P63261;P68133;Q6S8J3;A5A3E0;P0CG38;P0CG39	3,333.3 uM/Control	-0.358146	0.358146	0.0817377	0.000200137	0.000731005
P13693	3,333.3 uM/Control	0.462136	0.462136	0.115494	0.000200369	0.000731005
P51991	3,333.3 uM/Control	-0.220013	0.220013	0.058353	0.000201962	0.00073585
Q8TAT6	3,333.3 uM/Control	0.393759	0.393759	0.0957673	0.000202488	0.000736802
P10632;P11712;P33260;P33261;P24903	370.4 uM/Control	0.531942	0.531942	0.115448	0.00011263	0.000743731
Q8NE71	3,333.3 uM/Control	0.271393	0.271393	0.0679432	0.000204924	0.000744689
P49257	13.7 uM/Control	0.234396	0.234396	0.0556036	3.51265e-05	0.000751167
P08670	4.6 uM/Control	0.10213	0.10213	0.0240212	2.55879e-05	0.000751301
Q13885;Q9BVA1;Q9BUF5	4.6 uM/Control	1.56711	1.56711	0.214344	2.5674e-05	0.000751301
P54855	370.4 uM/Control	0.255521	0.255521	0.0629927	0.000115092	0.000758192
P19440	3,333.3 uM/Control	0.571475	0.571475	0.101024	0.000210467	0.000763837
P55060	370.4 uM/Control	0.306673	0.306673	0.0761686	0.000116349	0.000764658
Q5TDH0	3,333.3 uM/Control	0.41553	0.41553	0.100903	0.000213262	0.000772971
Q8IX12;P62841	3,333.3 uM/Control	0.312199	0.312199	0.0552942	0.000213588	0.000773144
P34896	4.6 uM/Control	0.297833	0.297833	0.0701697	2.67534e-05	0.000774733
P36537;P54855;O75795;Q9BY64	370.4 uM/Control	0.331922	0.331922	0.0545955	0.000118847	0.00077923
Q9Y697	3,333.3 uM/Control	0.389937	0.389937	0.0691976	0.000216866	0.00078399
P38159;O75526	370.4 uM/Control	1.04174	1.04174	0.171543	0.000119935	0.000784515
P80294	3,333.3 uM/Control	-0.680804	0.680804	0.120995	0.000219414	0.000792169
O43813	370.4 uM/Control	0.489089	0.489089	0.118687	0.00012152	0.000793017
O95678;P05787;Q5XQN5;Q922U2;Q8BGZ7;O95678	370.4 uM/Control	-0.208888	0.208888	0.0344676	0.000121915	0.000793735
P26885	13.7 uM/Control	0.507164	0.507164	0.117115	3.75136e-05	0.00079609
P63313;P62328;P21752	13.7 uM/Control	0.288661	0.288661	0.0413672	3.81557e-05	0.000798301
P04908;Q93077;Q7L7L0	13.7 uM/Control	-0.800237	0.800237	0.171731	3.81921e-05	0.000798301
P33121	370.4 uM/Control	-0.141513	0.141513	0.0366136	0.000122939	0.000798528
P14618	370.4 uM/Control	0.188893	0.188893	0.0487312	0.000123968	0.000802084
O60884	370.4 uM/Control	-0.24488	0.24488	0.0606865	0.000124063	0.000802084
P08133	370.4 uM/Control	0.130627	0.130627	0.0339005	0.000125181	0.000803701
P0CW22;P08708	370.4 uM/Control	0.200896	0.200896	0.0501943	0.000125102	0.000803701
P19623	370.4 uM/Control	0.251677	0.251677	0.0606945	0.000124949	0.000803701
P48163	370.4 uM/Control	0.584373	0.584373	0.148986	0.000126535	0.000810526
P02765;P12763	13.7 uM/Control	0.203524	0.203524	0.045281	3.92161e-05	0.000813587
P30443;P01892;P04439;P13746;P30447;P05534;P18462;P30450;P30512;P16188;P16189;P10314;P16190;P30453;P30455;P30456;P30457;P01891;P10316;P30459;P30464;P30685;P30484;P18464;P30490;P30491;P30492;P30493;P30495;P18465;P10319;Q29940;P30498;P30504;P30508;P30510;Q29960;Q95604	13.7 uM/Control	-0.320501	0.320501	0.0461376	3.96329e-05	0.000816144
P62879	4.6 uM/Control	-0.214733	0.214733	0.0417022	2.84952e-05	0.000816667
Q15717	370.4 uM/Control	-0.453586	0.453586	0.11353	0.000129186	0.000825602
Q9H2M3	4.6 uM/Control	0.241965	0.241965	0.0564098	2.94134e-05	0.000834379
P05141;P12236	3,333.3 uM/Control	0.492197	0.492197	0.121049	0.000231992	0.000836496
Q6UX53	13.7 uM/Control	0.255918	0.255918	0.0598889	4.16597e-05	0.000851574
O76003	370.4 uM/Control	-0.6494	0.6494	0.141974	0.000134567	0.000858022
Q5JTV8	370.4 uM/Control	-0.325991	0.325991	0.0718564	0.000134903	0.000858192
P55769	13.7 uM/Control	-0.248717	0.248717	0.053785	4.26154e-05	0.00086475
P15289	4.6 uM/Control	0.582849	0.582849	0.133848	3.08685e-05	0.000866811
P02675;P02676	4.6 uM/Control	0.259769	0.259769	0.0569402	3.12037e-05	0.000867463
Q9NPJ3	3,333.3 uM/Control	0.399003	0.399003	0.103783	0.000241113	0.000868255
O95168	3,333.3 uM/Control	0.198473	0.198473	0.0503673	0.000243695	0.000876418
Q9UMX0;Q9UHD9;Q9NRR5	13.7 uM/Control	1.10939	1.10939	0.1512	4.38647e-05	0.00088365
P21397;P27338	13.7 uM/Control	-0.149841	0.149841	0.0324984	4.44352e-05	0.000886516
Q32P51;P09651;P22626	13.7 uM/Control	0.370024	0.370024	0.0540268	4.46447e-05	0.000886516
Q7Z7H5	3,333.3 uM/Control	0.77509	0.77509	0.180546	0.000250697	0.000900436
P80404	370.4 uM/Control	0.180526	0.180526	0.0470997	0.000142391	0.000903763
P15531;P22392	370.4 uM/Control	0.410773	0.410773	0.0910119	0.000143146	0.00090648
Q86SX6	3,333.3 uM/Control	0.327431	0.327431	0.0592724	0.000253071	0.000906917
O00763	3,333.3 uM/Control	-0.911223	0.911223	0.237309	0.000253154	0.000906917
P0CW22;P08708	4.6 uM/Control	0.218952	0.218952	0.0501943	3.29893e-05	0.000908023
P05156;Q32PI4	3,333.3 uM/Control	-0.466609	0.466609	0.0845017	0.00025388	0.000908349
O14561	3,333.3 uM/Control	0.886414	0.886414	0.206877	0.000256043	0.000914909
O43464	370.4 uM/Control	-0.543063	0.543063	0.0915864	0.000145178	0.000917261
P31150	3,333.3 uM/Control	0.428616	0.428616	0.100077	0.000257268	0.000918107
P07148	3,333.3 uM/Control	-0.265887	0.265887	0.0714035	0.00025791	0.000919218
Q13126	3,333.3 uM/Control	-0.271781	0.271781	0.067466	0.000259537	0.000923369
Q9Y3Y2	3,333.3 uM/Control	-0.571157	0.571157	0.103741	0.000259739	0.000923369
Q96HC4	3,333.3 uM/Control	-0.226474	0.226474	0.0610857	0.000262633	0.000932464
Q15274	3,333.3 uM/Control	-0.273546	0.273546	0.0734732	0.000263874	0.000935675
Q9BQE3	370.4 uM/Control	0.98218	0.98218	0.233039	0.000148607	0.0009368
P08319	3,333.3 uM/Control	0.13223	0.13223	0.035972	0.000266959	0.000945409
P46781	370.4 uM/Control	0.173797	0.173797	0.0448684	0.000150594	0.000947176
P04264;P13647;P02538;P04259;P48668;P05787;P04264;P04259;Q5XQN5;Q8VED5;Q922U2;Q6IFZ6;H-INV:HIT000016045	3,333.3 uM/Control	-0.283486	0.283486	0.0664464	0.000268256	0.000948792
P30838;P51648;P43353;P48448	3,333.3 uM/Control	0.501794	0.501794	0.117662	0.000269403	0.000951641
O00515	370.4 uM/Control	-0.245673	0.245673	0.0617629	0.000151896	0.000953207
Q9HAW9;O60656	3,333.3 uM/Control	0.516346	0.516346	0.0943263	0.000271509	0.000957861
O95292	370.4 uM/Control	-0.234278	0.234278	0.0601792	0.000154492	0.00096569
Q16629	370.4 uM/Control	-0.313942	0.313942	0.0747201	0.00015458	0.00096569
P07477;P07478;Q8NHM4	3,333.3 uM/Control	-0.296083	0.296083	0.0541808	0.000275092	0.000968044
Q14568;P07900	3,333.3 uM/Control	0.582002	0.582002	0.106491	0.000274872	0.000968044
Q15800	370.4 uM/Control	0.73612	0.73612	0.175287	0.000155539	0.000969503
P25685;Q9UDY4	3,333.3 uM/Control	0.334558	0.334558	0.0613626	0.000280005	0.000982846
O75431	3,333.3 uM/Control	0.33625	0.33625	0.0840019	0.000279982	0.000982846
P63096;P04899;P08754;P09471	370.4 uM/Control	-0.574489	0.574489	0.128424	0.000158484	0.000985647
P12235;P12236	3,333.3 uM/Control	0.45105	0.45105	0.118714	0.000281448	0.000986665
Q13045	3,333.3 uM/Control	-0.336319	0.336319	0.0840776	0.000282303	0.000988417
Q99611	3,333.3 uM/Control	-0.308803	0.308803	0.0812188	0.000283198	0.000989057
Q9BUJ2	3,333.3 uM/Control	-0.317843	0.317843	0.0836399	0.00028292	0.000989057
Q04828;P52895	3,333.3 uM/Control	0.26516	0.26516	0.0724397	0.000288224	0.00100535
Q9P035	4.6 uM/Control	-0.226638	0.226638	0.0502667	3.74003e-05	0.00101934
P11277;Q01082	3,333.3 uM/Control	-0.82066	0.82066	0.151457	0.000293658	0.00102302
P68871;P02042;Q3SX09	370.4 uM/Control	0.324686	0.324686	0.0556603	0.000165297	0.00102344
Q00688	370.4 uM/Control	0.445858	0.445858	0.1142	0.000164932	0.00102344
P54707;P05023;P50993;P13637;Q13733	3,333.3 uM/Control	-0.287409	0.287409	0.0530556	0.0002942	0.00102362
P05023;P13637	370.4 uM/Control	-0.306362	0.306362	0.0687702	0.000166128	0.0010263
Q9BXS5;Q9Y6Q5	4.6 uM/Control	0.746602	0.746602	0.10708	3.84165e-05	0.00103687
P01889;P30460;P30462;P18463;Q95365;P30475;P30480;P30486;Q29836;Q31610;Q29718;P30499;Q29963;P10321;Q29865;P13747;P01893	3,333.3 uM/Control	-0.219891	0.219891	0.0407327	0.000302109	0.00104983
Q96IU4	3,333.3 uM/Control	0.509454	0.509454	0.134867	0.000303355	0.00105284
Q9H9B4	370.4 uM/Control	-0.519619	0.519619	0.135516	0.000171117	0.00105478
Q92820	3,333.3 uM/Control	0.269451	0.269451	0.0714263	0.000308582	0.00106965
P07327;P00326	4.6 uM/Control	-0.209513	0.209513	0.0481817	4.00382e-05	0.00107025
Q9UL12	13.7 uM/Control	0.129712	0.129712	0.031735	5.42908e-05	0.00107041
P18085	370.4 uM/Control	1.02444	1.02444	0.23092	0.000174147	0.00107108
P52895	3,333.3 uM/Control	0.286548	0.286548	0.0779391	0.000312802	0.00108293
P50995	13.7 uM/Control	0.17972	0.17972	0.0434059	5.54833e-05	0.00108622
P83881;Q969Q0	370.4 uM/Control	0.653212	0.653212	0.157191	0.000177523	0.00108944
Q08211	370.4 uM/Control	-0.32023	0.32023	0.0839069	0.000179217	0.00109741
P40939	3,333.3 uM/Control	0.193959	0.193959	0.053684	0.000318215	0.00110029
Q9BTU6	3,333.3 uM/Control	0.795555	0.795555	0.18948	0.00031862	0.00110033
P28161;P21266;P46439	3,333.3 uM/Control	0.651682	0.651682	0.121593	0.000319248	0.00110113
Q9HD45	3,333.3 uM/Control	0.254719	0.254719	0.0643594	0.000320027	0.00110245
P30039	370.4 uM/Control	0.182246	0.182246	0.0479279	0.000180883	0.00110517
P13667	4.6 uM/Control	0.150412	0.150412	0.0364766	4.27753e-05	0.00111843
O95154	4.6 uM/Control	0.305152	0.305152	0.0721783	4.30475e-05	0.00111843
Q13418	4.6 uM/Control	1.57938	1.57938	0.313427	4.23408e-05	0.00111843
P61165	3,333.3 uM/Control	0.627524	0.627524	0.14976	0.000325502	0.00111992
P49368	13.7 uM/Control	0.250175	0.250175	0.0612793	5.78119e-05	0.0011239
P32455;P32456	13.7 uM/Control	0.487651	0.487651	0.107596	5.92211e-05	0.00113723
P61966	13.7 uM/Control	0.501425	0.501425	0.103177	5.93162e-05	0.00113723
Q15286	370.4 uM/Control	-0.671489	0.671489	0.116922	0.000186936	0.00113966
Q02252	13.7 uM/Control	0.209776	0.209776	0.0518712	5.99559e-05	0.00114132
P20671;Q96KK5;Q99878;P0C0S8;Q6FI13;Q16777;Q9BTM1	13.7 uM/Control	-0.797898	0.797898	0.176876	6.03505e-05	0.00114132
O95479	13.7 uM/Control	0.166336	0.166336	0.0410771	6.12635e-05	0.0011422
O95154	13.7 uM/Control	0.298503	0.298503	0.0721783	6.16294e-05	0.0011422
Q13885;Q9BVA1;Q9BUF5	13.7 uM/Control	1.41254	1.41254	0.214344	6.15443e-05	0.0011422
Q14697	370.4 uM/Control	0.159583	0.159583	0.0425072	0.000188099	0.00114423
P61970	370.4 uM/Control	1.06275	1.06275	0.25302	0.000189924	0.00115281
Q99538	370.4 uM/Control	-0.207341	0.207341	0.0536664	0.00019101	0.0011555
P63096;P04899;P08754;P38405;P09471;Q5JWF2;P63092;P11488;P19087;A8MTJ3	370.4 uM/Control	-0.555443	0.555443	0.0969936	0.000191197	0.0011555
Q9NVA2;Q14141	4.6 uM/Control	1.0151	1.0151	0.148328	4.49362e-05	0.00115669
Q3LXA3	3,333.3 uM/Control	-0.159627	0.159627	0.0441543	0.000337079	0.00115832
O00232	370.4 uM/Control	0.347637	0.347637	0.091237	0.000192345	0.00115991
Q01469	3,333.3 uM/Control	-0.757454	0.757454	0.142531	0.000340507	0.00116865
Q13501	4.6 uM/Control	0.214873	0.214873	0.0516742	4.61887e-05	0.001171
P05156	4.6 uM/Control	0.793991	0.793991	0.108974	4.63345e-05	0.001171
Q9H061	3,333.3 uM/Control	0.27171	0.27171	0.0651577	0.000342578	0.00117431
P52294	370.4 uM/Control	-0.223547	0.223547	0.0392452	0.00019936	0.00119961
Q99729	370.4 uM/Control	0.454285	0.454285	0.115327	0.000199828	0.00119983
Q15392	13.7 uM/Control	0.357761	0.357761	0.08655	6.58518e-05	0.00121237
Q6YN16	13.7 uM/Control	0.166402	0.166402	0.041233	6.70619e-05	0.00121315
P35749;Q7Z406;P35579	13.7 uM/Control	-0.282458	0.282458	0.0651687	6.72031e-05	0.00121315
Q9UM22	13.7 uM/Control	-0.635394	0.635394	0.131948	6.63942e-05	0.00121315
P43243	13.7 uM/Control	-0.426798	0.426798	0.104094	6.80736e-05	0.00122093
O14561	4.6 uM/Control	1.02109	1.02109	0.206877	4.89267e-05	0.00122537
P04196	370.4 uM/Control	0.325697	0.325697	0.0857391	0.000204593	0.0012258
P61513	370.4 uM/Control	0.29659	0.29659	0.0742576	0.000205154	0.00122651
P31946;P27348;P63104	370.4 uM/Control	0.239586	0.239586	0.0422569	0.000206739	0.00123333
P16930	370.4 uM/Control	0.262781	0.262781	0.0699662	0.000207512	0.00123469
P10599	370.4 uM/Control	0.327238	0.327238	0.0860573	0.000207854	0.00123469
Q99729	13.7 uM/Control	0.489694	0.489694	0.115327	6.95807e-05	0.00123996
P23284	370.4 uM/Control	0.160636	0.160636	0.0428458	0.000210721	0.00124905
Q9HAW7	4.6 uM/Control	1.16984	1.16984	0.173287	5.03662e-05	0.00125016
Q8TAA3;O14818	3,333.3 uM/Control	-0.131396	0.131396	0.0355332	0.000365769	0.00125018
P12694	3,333.3 uM/Control	0.19119	0.19119	0.0526983	0.00036606	0.00125018
Q16143;O76070	3,333.3 uM/Control	-0.410127	0.410127	0.0778968	0.000365423	0.00125018
Q9Y4W6	3,333.3 uM/Control	0.472918	0.472918	0.128982	0.000367636	0.00125402
O43707	13.7 uM/Control	0.0927756	0.0927756	0.0232179	7.10549e-05	0.00125817
O75880	3,333.3 uM/Control	0.368602	0.368602	0.0978538	0.000370285	0.00126151
O15400	3,333.3 uM/Control	0.420183	0.420183	0.101521	0.000370738	0.00126151
P31150;P50395	370.4 uM/Control	0.246252	0.246252	0.0643115	0.000216125	0.00127564
Q7Z2W9	370.4 uM/Control	-0.363465	0.363465	0.0644598	0.000215818	0.00127564
P02649;Q03247	4.6 uM/Control	0.589093	0.589093	0.133611	5.23326e-05	0.00127618
P08729;P08729	4.6 uM/Control	0.593355	0.593355	0.0882916	5.23045e-05	0.00127618
Q12907	3,333.3 uM/Control	0.23327	0.23327	0.064618	0.000376791	0.00127897
Q99536	3,333.3 uM/Control	0.576943	0.576943	0.151683	0.000376624	0.00127897
P52272	3,333.3 uM/Control	-0.22811	0.22811	0.0634881	0.000377715	0.00128054
P04004	4.6 uM/Control	0.309032	0.309032	0.0746625	5.37465e-05	0.00128906
Q9H1J1	4.6 uM/Control	0.702561	0.702561	0.104893	5.37881e-05	0.00128906
Q9NNW7	3,333.3 uM/Control	0.225591	0.225591	0.0624347	0.00038127	0.00129033
P13796;P13797	3,333.3 uM/Control	-0.294016	0.294016	0.0754239	0.000381528	0.00129033
P20073	13.7 uM/Control	0.185792	0.185792	0.0459004	7.56508e-05	0.00129167
P46777	13.7 uM/Control	0.226342	0.226342	0.0562425	7.48836e-05	0.00129167
P48047	13.7 uM/Control	0.25845	0.25845	0.0634878	7.44516e-05	0.00129167
P02787;Q0IIK2;Q29443	13.7 uM/Control	0.403709	0.403709	0.0628214	7.57348e-05	0.00129167
P36406	13.7 uM/Control	0.48253	0.48253	0.0749714	7.47851e-05	0.00129167
Q9BXS5;Q9Y6Q5	13.7 uM/Control	0.689289	0.689289	0.10708	7.46936e-05	0.00129167
Q06520	370.4 uM/Control	0.160168	0.160168	0.0429601	0.000219461	0.00129228
P11171	370.4 uM/Control	-0.724906	0.724906	0.16685	0.000219873	0.00129228
Q9UJ83	3,333.3 uM/Control	-0.295635	0.295635	0.0816604	0.000383429	0.00129518
P60033	370.4 uM/Control	0.67698	0.67698	0.155905	0.000221214	0.00129742
Q9NP81	3,333.3 uM/Control	0.586875	0.586875	0.159247	0.000385729	0.00130137
Q9Y3F4	370.4 uM/Control	0.684467	0.684467	0.174864	0.000222465	0.00130201
O94874	3,333.3 uM/Control	0.649866	0.649866	0.171322	0.000389127	0.00131124
P00558;P07205	4.6 uM/Control	-0.176149	0.176149	0.0423037	5.52338e-05	0.00131128
P61019	4.6 uM/Control	-0.178121	0.178121	0.0392558	5.56585e-05	0.00131128
P18124	13.7 uM/Control	0.271318	0.271318	0.0672717	7.78687e-05	0.00131197
Q15286	13.7 uM/Control	-0.749337	0.749337	0.116922	7.7441e-05	0.00131197
P31751	3,333.3 uM/Control	-0.482674	0.482674	0.0925073	0.000391179	0.00131656
O75348;O95670	4.6 uM/Control	0.310212	0.310212	0.0635824	5.65176e-05	0.00132033
P61019;Q8WUD1	370.4 uM/Control	-0.269749	0.269749	0.0703212	0.000226321	0.00132179
P04040	370.4 uM/Control	-0.110852	0.110852	0.0298899	0.000226851	0.00132211
Q13637;P57729;O14966	370.4 uM/Control	-0.28808	0.28808	0.0514614	0.000228329	0.00132794
Q02539;P16403;P16402;P10412;P22492	3,333.3 uM/Control	-0.460775	0.460775	0.121628	0.000395112	0.00132819
Q9H930;P23497	3,333.3 uM/Control	-0.62589	0.62589	0.120304	0.000399812	0.00134237
P02787;Q0IIK2;Q29443	4.6 uM/Control	0.417015	0.417015	0.0628214	5.79483e-05	0.00134247
P13010	3,333.3 uM/Control	0.35013	0.35013	0.0971591	0.000401671	0.00134698
P00734	3,333.3 uM/Control	-0.214429	0.214429	0.0580573	0.000403023	0.00134988
P14314	370.4 uM/Control	0.259221	0.259221	0.0693459	0.00023314	0.00135309
Q01433	3,333.3 uM/Control	-0.42298	0.42298	0.0814914	0.000406857	0.00136108
Q96DB5	3,333.3 uM/Control	0.177285	0.177285	0.046918	0.000407479	0.00136153
P43243	370.4 uM/Control	-0.392357	0.392357	0.104094	0.000236508	0.00136742
P20839;P12268	370.4 uM/Control	0.685547	0.685547	0.123025	0.000236594	0.00136742
P05091	370.4 uM/Control	-0.205381	0.205381	0.0555249	0.000237347	0.00136893
P17050	3,333.3 uM/Control	0.510502	0.510502	0.137055	0.000411234	0.00137242
Q13740	3,333.3 uM/Control	-0.40339	0.40339	0.0984794	0.000413103	0.00137701
P04733	13.7 uM/Control	-0.971763	0.971763	0.152815	8.25495e-05	0.00138246
P61960	370.4 uM/Control	-0.231086	0.231086	0.0415759	0.000241329	0.00138902
P30566	3,333.3 uM/Control	-0.255758	0.255758	0.0688111	0.000417915	0.00139138
Q96HY6	3,333.3 uM/Control	0.324133	0.324133	0.0627133	0.000420019	0.00139338
P46940	3,333.3 uM/Control	-0.333599	0.333599	0.0815674	0.000419771	0.00139338
P31327;P27708	3,333.3 uM/Control	0.468425	0.468425	0.121173	0.00041966	0.00139338
Q93099	370.4 uM/Control	0.351946	0.351946	0.0943431	0.000243748	0.00139428
Q9P1U1;P61158	370.4 uM/Control	0.415299	0.415299	0.0964683	0.000243174	0.00139428
P61088	370.4 uM/Control	0.801704	0.801704	0.197954	0.000243425	0.00139428
P08684	370.4 uM/Control	0.2868	0.2868	0.0773572	0.00024468	0.00139673
Q5R3I4	370.4 uM/Control	0.280472	0.280472	0.075012	0.000246907	0.00140656
P14735	370.4 uM/Control	0.837093	0.837093	0.193331	0.000247461	0.00140684
P02675;P02676	370.4 uM/Control	-0.22402	0.22402	0.0569402	0.000248598	0.00141041
P55157	370.4 uM/Control	0.125913	0.125913	0.0340638	0.000249238	0.00141116
P14406	13.7 uM/Control	0.165221	0.165221	0.0350336	8.548e-05	0.00142296
Q5VT66;Q969Z3	3,333.3 uM/Control	0.528229	0.528229	0.102512	0.000429661	0.00142367
P27824	13.7 uM/Control	0.211497	0.211497	0.0532529	8.68452e-05	0.00143708
P08727;P08727	4.6 uM/Control	0.129413	0.129413	0.031781	6.27326e-05	0.00144129
O60888	3,333.3 uM/Control	-0.39301	0.39301	0.102053	0.000438156	0.00145009
Q09160;P30499;P30501;P04222;P30504;Q9TNN7;Q29963;P30505;P30508;P30510;Q07000;Q29960;Q29865;P01893	3,333.3 uM/Control	0.710266	0.710266	0.138396	0.000442807	0.00146374
O00264;O15173	3,333.3 uM/Control	0.423907	0.423907	0.0826248	0.000443851	0.00146544
P53597	13.7 uM/Control	0.159523	0.159523	0.0399099	8.93098e-05	0.00146912
Q9NVA2;Q14141	13.7 uM/Control	0.93337	0.93337	0.148328	8.99403e-05	0.00147079
P11142	13.7 uM/Control	0.127157	0.127157	0.0322305	9.04924e-05	0.00147116
P07919	13.7 uM/Control	-0.195796	0.195796	0.0469873	9.16745e-05	0.00147315
P21549	13.7 uM/Control	0.337936	0.337936	0.0854079	9.13134e-05	0.00147315
Q96QV6;P04908;Q93077;P20671;Q96KK5;Q99878;P0C0S8;Q6FI13;Q16777;Q7L7L0;Q9BTM1;P16104	13.7 uM/Control	-1.20362	1.20362	0.191863	9.22146e-05	0.00147331
Q9UQM7;Q13554;Q13557	370.4 uM/Control	0.59752	0.59752	0.108811	0.000264993	0.00149732
P42167	370.4 uM/Control	-0.498582	0.498582	0.090985	0.000269309	0.00151862
P34897	4.6 uM/Control	0.278132	0.278132	0.0690326	6.67652e-05	0.00152137
O15438	3,333.3 uM/Control	-0.48352	0.48352	0.119321	0.00046169	0.00152254
P02768	13.7 uM/Control	0.221939	0.221939	0.0566602	9.58945e-05	0.00152335
O43776	4.6 uM/Control	0.592493	0.592493	0.142862	6.76062e-05	0.00152801
P35908;Q01546;Q7Z794;P12035;P19013;P13647;P02538;P04259;P48668;Q3SY84;Q14CN4;Q86Y46;Q7RTS7;O95678;Q5XKE5;P08729;P05787;Q9NSB2;P19013;Q9NSB2;P35908;P04259;Q5XQN5;Q8VED5;P50446;Q922U2;Q8BGZ7;Q6IME9;Q6NXH9;P07744;Q6IFZ6;Q9R0H5;Q3TTY5;Q9DCV7;Q7Z794;O95678;Q01546;Q9H552;Q3SY84;Q5XKE5;P12035;P08729	3,333.3 uM/Control	-0.498551	0.498551	0.123209	0.000468604	0.0015435
P34896	3,333.3 uM/Control	-0.247885	0.247885	0.0703662	0.000471797	0.00155035
O00584	3,333.3 uM/Control	0.84487	0.84487	0.208913	0.000471299	0.00155035
P99999	4.6 uM/Control	0.270518	0.270518	0.0653527	6.92534e-05	0.00155262
Q9Y3I0	4.6 uM/Control	0.187843	0.187843	0.0463444	7.00972e-05	0.00155896
P35221;P26232	3,333.3 uM/Control	-0.356656	0.356656	0.0967297	0.000479235	0.00157293
Q8N5M9	3,333.3 uM/Control	0.420354	0.420354	0.082811	0.00048054	0.00157535
P25705	370.4 uM/Control	-0.152629	0.152629	0.0417862	0.000281309	0.00158296
P08237;P17858;Q01813	370.4 uM/Control	0.554259	0.554259	0.130509	0.000281857	0.00158296
P46926;Q8TDQ7	13.7 uM/Control	0.684518	0.684518	0.110257	0.000100346	0.00158501
P61313	13.7 uM/Control	0.172963	0.172963	0.0435596	0.000101235	0.00158565
P07355;A6NMY6	13.7 uM/Control	0.193969	0.193969	0.0494363	0.000101528	0.00158565
P23246	370.4 uM/Control	-0.185894	0.185894	0.0502961	0.000285656	0.00160039
P34931;P08107;P17066;P48741	370.4 uM/Control	0.251289	0.251289	0.059252	0.000286113	0.00160039
P11021	3,333.3 uM/Control	0.115563	0.115563	0.0330289	0.000489757	0.00160368
Q06033	13.7 uM/Control	0.416063	0.416063	0.0960061	0.000103667	0.00161003
P08319	370.4 uM/Control	0.131443	0.131443	0.035972	0.000290029	0.00161904
O14841	370.4 uM/Control	0.226265	0.226265	0.061434	0.000291259	0.0016194
A3KMH1	370.4 uM/Control	-0.400587	0.400587	0.0946078	0.000291113	0.0016194
P12235;P05141;P12236	3,333.3 uM/Control	0.332086	0.332086	0.0871859	0.000495595	0.00162089
P55263	13.7 uM/Control	0.493548	0.493548	0.120803	0.000105784	0.00163377
Q9Y5Z4	370.4 uM/Control	0.218593	0.218593	0.0563473	0.000296233	0.00164377
P05783;Q92764;Q92764;Q497I4	3,333.3 uM/Control	-0.174878	0.174878	0.0435829	0.00051049	0.00166764
Q9H0W9	370.4 uM/Control	0.315231	0.315231	0.0859734	0.000301909	0.00167192
Q01130	13.7 uM/Control	0.684042	0.684042	0.158081	0.000110097	0.00169099
P14923	370.4 uM/Control	-0.190846	0.190846	0.050585	0.00030822	0.00170348
Q9UMX0;Q9UHD9;Q9NRR5	4.6 uM/Control	1.03077	1.03077	0.1512	7.75298e-05	0.00171058
Q7L1Q6	3,333.3 uM/Control	0.48575	0.48575	0.128199	0.000525238	0.0017138
P12081;P49590	3,333.3 uM/Control	0.658184	0.658184	0.164517	0.000525978	0.00171421
Q06033;Q0V8M9	3,333.3 uM/Control	-0.497161	0.497161	0.0991659	0.000526815	0.00171492
P26640	3,333.3 uM/Control	0.149617	0.149617	0.0427351	0.000527591	0.00171544
P21980	13.7 uM/Control	0.13322	0.13322	0.0342728	0.000113426	0.00171715
Q9BQ69	13.7 uM/Control	-0.151413	0.151413	0.0351658	0.000112865	0.00171715
Q9HAW8;Q9HAW7;Q9HAW9;O60656	13.7 uM/Control	0.538571	0.538571	0.0880955	0.000113653	0.00171715
P78371	370.4 uM/Control	0.185291	0.185291	0.0509336	0.00031391	0.00173149
P05787;REFSEQ:XP_092267;H-INV:HIT000292931	370.4 uM/Control	-0.421299	0.421299	0.0784792	0.000315289	0.00173565
O15212	3,333.3 uM/Control	0.447162	0.447162	0.089441	0.000537715	0.00174632
P67812	370.4 uM/Control	2.41316	2.41316	0.428458	0.0003208	0.0017625
P28062	4.6 uM/Control	0.241059	0.241059	0.0580327	8.12676e-05	0.00176503
P46926;Q8TDQ7	4.6 uM/Control	0.702755	0.702755	0.110257	8.09997e-05	0.00176503
P63241;Q9GZV4;Q6IS14	3,333.3 uM/Control	0.17604	0.17604	0.0491607	0.000544303	0.00176565
Q7Z434	3,333.3 uM/Control	0.310869	0.310869	0.0623346	0.000547649	0.00177444
O15031	370.4 uM/Control	-0.335728	0.335728	0.0628335	0.000326785	0.00178999
P15374	370.4 uM/Control	0.364583	0.364583	0.0961601	0.000327092	0.00178999
Q9NTK5	370.4 uM/Control	0.306497	0.306497	0.0816392	0.000328195	0.0017925
Q9HAW8;P22309;P35503;P22310;P35504;P19224;Q9HAW7;Q9HAW9;O60656	3,333.3 uM/Control	0.705994	0.705994	0.200399	0.000553875	0.00179252
P13798	4.6 uM/Control	-0.193999	0.193999	0.0482803	8.41531e-05	0.00179958
P38159;O75526	4.6 uM/Control	1.08893	1.08893	0.171543	8.37464e-05	0.00179958
Q6DD88	370.4 uM/Control	0.269159	0.269159	0.0717795	0.000333223	0.00181284
O00560	370.4 uM/Control	0.506445	0.506445	0.131608	0.000332706	0.00181284
P04080	370.4 uM/Control	0.393575	0.393575	0.106636	0.000335405	0.00182114
Q3ZCM7	370.4 uM/Control	1.72902	1.72902	0.414264	0.000339406	0.00183928
Q9H936;Q9H1K4	4.6 uM/Control	-0.225395	0.225395	0.0513299	8.7068e-05	0.00184369
Q7L0Y3	4.6 uM/Control	-0.516817	0.516817	0.117744	8.75421e-05	0.00184369
P00492	13.7 uM/Control	1.07863	1.07863	0.250562	0.000122717	0.00184408
P36578	4.6 uM/Control	0.181797	0.181797	0.0458628	8.83252e-05	0.0018462
P35579	370.4 uM/Control	-0.0745814	0.0745814	0.0207958	0.000342693	0.00184872
P54920	370.4 uM/Control	0.241665	0.241665	0.0659389	0.000342584	0.00184872
Q9ULV4;Q6QEF8	370.4 uM/Control	0.455303	0.455303	0.0857621	0.000343144	0.00184872
Q13423	4.6 uM/Control	0.159273	0.159273	0.0404464	9.06664e-05	0.00185333
P05783;Q92764;Q92764;Q497I4	4.6 uM/Control	0.204543	0.204543	0.0435829	9.06e-05	0.00185333
Q9BYX7;P60709;P63261;Q6S8J3;A5A3E0;P0CG38;P0CG39	4.6 uM/Control	0.229372	0.229372	0.0549964	9.05111e-05	0.00185333
Q9NR77	13.7 uM/Control	0.20673	0.20673	0.0512486	0.000124628	0.00186271
Q96GK7;Q6P2I3	3,333.3 uM/Control	0.144636	0.144636	0.0405876	0.000576972	0.00186293
P49755	3,333.3 uM/Control	0.397475	0.397475	0.109877	0.000576773	0.00186293
P07195	3,333.3 uM/Control	0.234729	0.234729	0.0625636	0.000585242	0.00188744
P47756	3,333.3 uM/Control	-0.294072	0.294072	0.0840349	0.000590649	0.00190267
P26038;P35241	4.6 uM/Control	1.26599	1.26599	0.287832	9.72058e-05	0.0019725
Q9NR19	3,333.3 uM/Control	-0.195799	0.195799	0.0564991	0.000618547	0.00199023
P49792;P0DJD0;P0DJD1;A6NKT7;Q99666;O14715	3,333.3 uM/Control	1.1588	1.1588	0.213191	0.000619265	0.00199024
P30101	13.7 uM/Control	0.131248	0.131248	0.0341303	0.000133896	0.00199054
O75083	4.6 uM/Control	-0.114951	0.114951	0.0292561	0.00010059	0.0020141
Q01081	4.6 uM/Control	0.757215	0.757215	0.122128	0.000101429	0.0020141
Q92841;O00571;O15523;P17844	4.6 uM/Control	2.03693	2.03693	0.32848	0.00010131	0.0020141
P16989;P67809	3,333.3 uM/Control	-0.873383	0.873383	0.178461	0.00062873	0.00201833
P13798	370.4 uM/Control	0.174784	0.174784	0.0482803	0.00037654	0.00202288
Q5VT66;Q969Z3	370.4 uM/Control	0.537515	0.537515	0.102512	0.000376925	0.00202288
Q71UM5;P42677	370.4 uM/Control	0.445949	0.445949	0.10797	0.000378877	0.00202944
P16403;P16402;P10412	3,333.3 uM/Control	-0.317958	0.317958	0.088605	0.000633036	0.0020298
Q9BS26	13.7 uM/Control	0.359454	0.359454	0.092073	0.000137941	0.00203977
O75380	3,333.3 uM/Control	0.326793	0.326793	0.0833378	0.000642674	0.00205833
P00450	4.6 uM/Control	0.869327	0.869327	0.198148	0.000105358	0.00207726
P62906	370.4 uM/Control	0.217537	0.217537	0.0600627	0.000389639	0.00208307
Q5T2W1;A8MUH7	370.4 uM/Control	0.795123	0.795123	0.203879	0.000390938	0.002086
Q9BX66	3,333.3 uM/Control	-0.27393	0.27393	0.0695292	0.000653219	0.0020897
P03928	3,333.3 uM/Control	0.261251	0.261251	0.0537413	0.000660154	0.00210946
Q9H7Z7	370.4 uM/Control	-0.190705	0.190705	0.0515702	0.000396904	0.00211378
P00492	4.6 uM/Control	1.08928	1.08928	0.250562	0.000108121	0.00211673
P35573	3,333.3 uM/Control	0.0972301	0.0972301	0.0284829	0.000669497	0.00213686
Q96DG6	370.4 uM/Control	0.410328	0.410328	0.114079	0.000406269	0.00215952
P00325;P08319	3,333.3 uM/Control	-0.333773	0.333773	0.0923397	0.000678809	0.00216161
Q9NS69	3,333.3 uM/Control	0.507856	0.507856	0.137227	0.000678448	0.00216161
P60602	370.4 uM/Control	-0.686213	0.686213	0.132247	0.000407808	0.00216356
O43390	370.4 uM/Control	-0.228964	0.228964	0.0627667	0.000408842	0.00216491
P36551	4.6 uM/Control	-0.270243	0.270243	0.0687013	0.000111501	0.00216765
P04264	4.6 uM/Control	0.252504	0.252504	0.0412743	0.000113022	0.00218195
Q92841;O00571;O15523;P17844	13.7 uM/Control	1.94192	1.94192	0.32848	0.00014867	0.00218679
O43829	3,333.3 uM/Control	0.464612	0.464612	0.096205	0.000692404	0.00220238
O75746;Q9UJS0	370.4 uM/Control	-0.139588	0.139588	0.0381647	0.000419869	0.00221087
Q9Y3I0	370.4 uM/Control	0.16604	0.16604	0.0463444	0.000418569	0.00221087
P06744	370.4 uM/Control	0.448644	0.448644	0.125527	0.000419907	0.00221087
Q15365;Q15366;P57721	3,333.3 uM/Control	-0.360126	0.360126	0.0976004	0.000700419	0.00222533
Q9NX40	4.6 uM/Control	-0.229535	0.229535	0.0574475	0.000118188	0.00225751
P62899	4.6 uM/Control	0.425847	0.425847	0.0992779	0.00011856	0.00225751
Q96HC4	4.6 uM/Control	0.235605	0.235605	0.0602106	0.000120209	0.00225798
Q9BQE3	4.6 uM/Control	0.998863	0.998863	0.233039	0.000119714	0.00225798
P26038;P35241	13.7 uM/Control	1.22019	1.22019	0.287832	0.000155409	0.00226198
Q13418	13.7 uM/Control	1.41619	1.41619	0.313427	0.000154604	0.00226198
Q9UKK9	4.6 uM/Control	-0.146564	0.146564	0.0369127	0.000121668	0.00227005
P04350;P68371	3,333.3 uM/Control	-0.341709	0.341709	0.097109	0.000718158	0.00227909
Q9Y3A6	13.7 uM/Control	0.608988	0.608988	0.103872	0.000158819	0.00229957
Q9BQ69	4.6 uM/Control	-0.150266	0.150266	0.0351658	0.000124585	0.00230897
Q96BW5	3,333.3 uM/Control	0.210097	0.210097	0.0571574	0.000729382	0.00231207
P27338	13.7 uM/Control	0.266092	0.266092	0.0699289	0.000161065	0.00232001
P82979	370.4 uM/Control	-0.263059	0.263059	0.0701348	0.000444699	0.00233303
Q9NX47	370.4 uM/Control	-0.361221	0.361221	0.0882212	0.000444786	0.00233303
P11279	13.7 uM/Control	-0.233214	0.233214	0.0573882	0.000163706	0.0023459
O14745	3,333.3 uM/Control	0.346447	0.346447	0.100281	0.00074589	0.0023617
P84077;P61204;P84085	13.7 uM/Control	0.505353	0.505353	0.0866818	0.000166055	0.00236735
O14832	370.4 uM/Control	-0.226776	0.226776	0.0633564	0.00045547	0.00238457
P04406	13.7 uM/Control	0.270426	0.270426	0.071444	0.000168192	0.00238558
Q9NZJ7	3,333.3 uM/Control	0.396425	0.396425	0.113664	0.000762791	0.00241247
Q9Y224	3,333.3 uM/Control	-0.248942	0.248942	0.0680325	0.000765088	0.00241698
P68363;Q9BQE3;P68366;Q9H853;Q9NY65;ENSEMBL:ENSBTAP00000016242	370.4 uM/Control	0.691555	0.691555	0.17072	0.000463362	0.00242133
P13807	370.4 uM/Control	-0.316882	0.316882	0.0621682	0.000465945	0.0024267
Q13404;Q15819	370.4 uM/Control	0.508431	0.508431	0.132753	0.000466136	0.0024267
P19652	3,333.3 uM/Control	-0.688141	0.688141	0.178809	0.000772057	0.00243623
O43488;O95154;Q8NHP1	370.4 uM/Control	0.254228	0.254228	0.049936	0.00047012	0.00244286
Q9NRP0	370.4 uM/Control	-0.27967	0.27967	0.0691746	0.000472685	0.00244705
Q10567;P63010	370.4 uM/Control	0.295813	0.295813	0.0816535	0.000472515	0.00244705
P09525	13.7 uM/Control	0.182998	0.182998	0.0483067	0.000174371	0.00246067
P31947	13.7 uM/Control	0.212838	0.212838	0.0556805	0.000175896	0.00246172
P60842	13.7 uM/Control	0.229297	0.229297	0.0590076	0.000176216	0.00246172
Q13586	3,333.3 uM/Control	0.448277	0.448277	0.129103	0.000781777	0.00246411
P62495	370.4 uM/Control	0.270353	0.270353	0.0750429	0.000483087	0.00249625
Q9HB55;P08684	4.6 uM/Control	-0.158418	0.158418	0.0349357	0.000135638	0.00249719
Q9NUT2;Q9NRK6;Q03519	3,333.3 uM/Control	0.269213	0.269213	0.056849	0.000797427	0.00251059
P11509	370.4 uM/Control	0.600171	0.600171	0.160835	0.000487084	0.00251223
Q8IX12;P62841	13.7 uM/Control	0.318893	0.318893	0.0552942	0.000180867	0.00251406
Q96FN4;O75131;Q96A23;Q9HCH3;O95741;Q9UBL6;Q86YQ8;Q8IYJ1	4.6 uM/Control	0.341011	0.341011	0.0571596	0.000138258	0.00252866
P15144	370.4 uM/Control	-0.144427	0.144427	0.0409762	0.000496248	0.00255004
P07741	370.4 uM/Control	0.278705	0.278705	0.078096	0.000496151	0.00255004
Q01082	4.6 uM/Control	0.109486	0.109486	0.0286982	0.000141527	0.00255501
Q9NVI7;Q5T9A4;Q5T2N8	4.6 uM/Control	-0.205208	0.205208	0.0455143	0.000144885	0.00255501
Q96M27	4.6 uM/Control	-0.371758	0.371758	0.062698	0.000145213	0.00255501
P30711;A8MPT4	4.6 uM/Control	-0.454423	0.454423	0.0765236	0.000143468	0.00255501
P32455;P32456	4.6 uM/Control	0.455941	0.455941	0.107596	0.000144066	0.00255501
P13645;P13646;P13645;P13646-1;P08730-1;P02535-1;ENSEMBL:ENSP00000377550	4.6 uM/Control	1.55311	1.55311	0.247198	0.000143882	0.00255501
P02533;P19012;P08779;Q04695;P08727;P02533;P19001;A2A4G1;Q9QWL7;Q6IFX2;P19012;P08727	370.4 uM/Control	-0.392962	0.392962	0.0777918	0.000498183	0.00255526
P27816	13.7 uM/Control	0.244472	0.244472	0.064704	0.00018528	0.00256258
O94973	370.4 uM/Control	0.44113	0.44113	0.12278	0.000501414	0.00256709
O14983;P16615;Q93084	3,333.3 uM/Control	0.595403	0.595403	0.155622	0.000816989	0.00256926
P13716	4.6 uM/Control	0.265117	0.265117	0.0679012	0.000148063	0.00258793
P14625	4.6 uM/Control	0.273307	0.273307	0.071651	0.000148946	0.00258793
Q86VR2	3,333.3 uM/Control	0.591807	0.591807	0.153874	0.00082389	0.00258804
Q9BRA2	370.4 uM/Control	0.316023	0.316023	0.0871863	0.000506959	0.00259071
Q08AH3;Q68CK6;Q08AH1	370.4 uM/Control	-0.184278	0.184278	0.0366033	0.000510752	0.0026053
Q14558	3,333.3 uM/Control	-0.136292	0.136292	0.0356935	0.00083265	0.0026126
P51452	3,333.3 uM/Control	-0.229132	0.229132	0.0654517	0.000836814	0.00262271
P14314	4.6 uM/Control	0.267045	0.267045	0.0693459	0.000151934	0.00262347
P42167	3,333.3 uM/Control	-0.427872	0.427872	0.090985	0.000838172	0.00262401
Q06830;P32119	3,333.3 uM/Control	0.175691	0.175691	0.0374217	0.000848095	0.00264911
Q9BUR5	3,333.3 uM/Control	0.329094	0.329094	0.0908225	0.000847676	0.00264911
O14639	370.4 uM/Control	-0.367448	0.367448	0.0917948	0.00052302	0.00266299
Q00325	3,333.3 uM/Control	0.181253	0.181253	0.0536488	0.000862551	0.00269124
P10768	370.4 uM/Control	0.300331	0.300331	0.0854974	0.000529798	0.00269258
Q12792;Q6IBS0	3,333.3 uM/Control	-0.209184	0.209184	0.0578367	0.000864049	0.00269289
Q13217	3,333.3 uM/Control	0.471319	0.471319	0.136129	0.000867407	0.00270033
P04066	370.4 uM/Control	0.495182	0.495182	0.134082	0.000532385	0.00270079
Q06033;P10253	3,333.3 uM/Control	-0.246331	0.246331	0.0526615	0.000870639	0.00270736
O14818	370.4 uM/Control	0.244146	0.244146	0.0685247	0.000535039	0.0027093
Q04637	370.4 uM/Control	-0.35297	0.35297	0.100076	0.000536039	0.00270943
O43175	3,333.3 uM/Control	0.142444	0.142444	0.0420618	0.00087406	0.00271496
O15143	3,333.3 uM/Control	-0.177376	0.177376	0.0521513	0.000881224	0.00273416
Q08AH3;Q68CK6	3,333.3 uM/Control	0.251996	0.251996	0.0751734	0.000883563	0.00273836
Q14697	13.7 uM/Control	0.158886	0.158886	0.0425072	0.000200539	0.00274278
Q14204	13.7 uM/Control	0.175834	0.175834	0.0470239	0.000201269	0.00274278
Q9UQM7;Q13554;Q13557	13.7 uM/Control	0.619218	0.619218	0.108811	0.000200849	0.00274278
P54920;Q9H115	4.6 uM/Control	0.73776	0.73776	0.165081	0.000160226	0.00274955
P06133	3,333.3 uM/Control	0.230007	0.230007	0.0674572	0.000888643	0.00275097
P25311	3,333.3 uM/Control	0.481154	0.481154	0.126122	0.000889613	0.00275097
O75369;Q14315	3,333.3 uM/Control	-0.233423	0.233423	0.0670603	0.000891272	0.00275304
P13645;P13646;P13645;P13646-1;P08730-1;P02535-1;ENSEMBL:ENSP00000377550	370.4 uM/Control	-1.29111	1.29111	0.247198	0.000547025	0.00275994
P49748	4.6 uM/Control	0.179587	0.179587	0.0472377	0.000162012	0.00276314
P37802;Q9UI15	3,333.3 uM/Control	-0.277592	0.277592	0.0596332	0.000901168	0.00278052
P05787;REFSEQ:XP_092267	4.6 uM/Control	0.213145	0.213145	0.0538951	0.000164552	0.00278935
O95372	3,333.3 uM/Control	-0.352676	0.352676	0.103332	0.000905333	0.00279027
Q9Y3A6	4.6 uM/Control	0.605378	0.605378	0.103872	0.000166475	0.00280486
Q14117	3,333.3 uM/Control	-0.600256	0.600256	0.178169	0.000914261	0.00281467
P14866	3,333.3 uM/Control	-0.36665	0.36665	0.108609	0.000919911	0.00282893
Q9Y224	13.7 uM/Control	-0.278828	0.278828	0.0680325	0.000210624	0.00285626
B2RPK0;P09429;P26583	370.4 uM/Control	1.01261	1.01261	0.20428	0.000572615	0.00288382
P29218	3,333.3 uM/Control	0.204994	0.204994	0.0571837	0.000946804	0.00290841
Q13630	13.7 uM/Control	-0.161162	0.161162	0.0418378	0.0002164	0.00292034
O75891;Q643R3	3,333.3 uM/Control	-0.410913	0.410913	0.0890102	0.00095573	0.00293259
P37802;Q9UI15	370.4 uM/Control	0.294774	0.294774	0.0596332	0.000584458	0.00293814
P00568	370.4 uM/Control	0.10958	0.10958	0.0314249	0.000589588	0.00295858
P30443;P01892;P04439;P13746;P30447;P05534;P18462;P30450;P30512;P16188;P16189;P10314;P16190;P30453;P30455;P30456;P30457;P01891;P10316;P30459;P30464;P30685;P30484;P18464;P30490;P30491;P30492;P30493;P30495;P18465;P10319;Q29940;P30498;P30504;P30508;P30510;Q29960;Q95604	3,333.3 uM/Control	-0.212486	0.212486	0.0461376	0.000971915	0.00297897
P47813;O14602	3,333.3 uM/Control	0.512276	0.512276	0.143356	0.000978075	0.00299455
Q8N766	3,333.3 uM/Control	0.287696	0.287696	0.0625465	0.000980542	0.0029988
P02749;P17690	3,333.3 uM/Control	-0.627302	0.627302	0.136482	0.000985799	0.00301156
P48651	4.6 uM/Control	0.211485	0.211485	0.0366619	0.000180537	0.00302345
Q58FF8;P08238	3,333.3 uM/Control	0.237753	0.237753	0.0634268	0.000992341	0.00302822
P52597	370.4 uM/Control	-0.167647	0.167647	0.0472648	0.000609946	0.00305523
P55769	4.6 uM/Control	-0.222747	0.222747	0.053785	0.000185191	0.00308282
Q58FF8	3,333.3 uM/Control	0.206532	0.206532	0.0552385	0.00101638	0.00309817
Q58FF7;P08238	3,333.3 uM/Control	0.220134	0.220134	0.0645626	0.00102169	0.00311096
Q9NYL4	4.6 uM/Control	-0.774015	0.774015	0.175791	0.000189536	0.00313637
Q13131	13.7 uM/Control	-0.271839	0.271839	0.0710775	0.000235579	0.00314283
P0DJI9	13.7 uM/Control	-0.336579	0.336579	0.0779206	0.000234386	0.00314283
Q92890	13.7 uM/Control	0.803646	0.803646	0.197395	0.000236277	0.00314283
P24666	13.7 uM/Control	0.254388	0.254388	0.0456865	0.000238011	0.00315082
Q15149	370.4 uM/Control	-0.07578	0.07578	0.0221486	0.000632594	0.00315848
P46940;Q13576;Q86VI3	370.4 uM/Control	0.573981	0.573981	0.117388	0.000632831	0.00315848
Q9H8H3	4.6 uM/Control	-0.223327	0.223327	0.0584404	0.000193874	0.00318918
P09874	3,333.3 uM/Control	0.203658	0.203658	0.0547058	0.00105824	0.00321873
O94760	3,333.3 uM/Control	0.201393	0.201393	0.0607123	0.00105954	0.00321914
P28288	370.4 uM/Control	-0.146701	0.146701	0.0427122	0.000647347	0.00322513
P78329;Q08477	370.4 uM/Control	0.371476	0.371476	0.10466	0.000649954	0.00323233
Q9BRJ2	370.4 uM/Control	-0.449132	0.449132	0.0923013	0.000655575	0.00325446
P0C7P0	3,333.3 uM/Control	0.479763	0.479763	0.129064	0.00107301	0.00325653
P02743	3,333.3 uM/Control	-0.572137	0.572137	0.153117	0.00107951	0.00327267
P34896	13.7 uM/Control	0.25968	0.25968	0.0703662	0.000252041	0.00332073
P05023;P50993	3,333.3 uM/Control	-0.207742	0.207742	0.0458915	0.00109678	0.00332141
Q13488	370.4 uM/Control	-0.482884	0.482884	0.0995511	0.000670762	0.00332392
P10253	4.6 uM/Control	0.379954	0.379954	0.0992676	0.000205598	0.00336213
P49189	3,333.3 uM/Control	0.163041	0.163041	0.0496428	0.00111196	0.0033637
P25787	4.6 uM/Control	0.221435	0.221435	0.0583318	0.000206963	0.00336467
Q01081	370.4 uM/Control	0.590784	0.590784	0.122128	0.000684133	0.00338415
P63241	370.4 uM/Control	0.272564	0.272564	0.0737841	0.000691836	0.00341617
P10253	13.7 uM/Control	0.37316	0.37316	0.0992676	0.00026306	0.00344955
Q01130	4.6 uM/Control	0.648928	0.648928	0.158081	0.000213774	0.00345519
P16278	13.7 uM/Control	0.323085	0.323085	0.0867894	0.000266444	0.00347753
P61019;Q8WUD1	4.6 uM/Control	-0.27061	0.27061	0.0703212	0.000216783	0.00348356
P68363;P68366;ENSEMBL:ENSBTAP00000016242	13.7 uM/Control	-0.153399	0.153399	0.0359637	0.000268937	0.00349367
P02671	13.7 uM/Control	0.145006	0.145006	0.0395218	0.000272243	0.00352016
Q13155	370.4 uM/Control	0.499066	0.499066	0.138726	0.000715513	0.00352682
P46108	370.4 uM/Control	0.289025	0.289025	0.078523	0.000718916	0.00353732
P57088	13.7 uM/Control	0.613741	0.613741	0.159684	0.000275249	0.00354255
P47755	3,333.3 uM/Control	-0.154423	0.154423	0.0461477	0.00117858	0.00356136
P07711	3,333.3 uM/Control	-0.350779	0.350779	0.0953983	0.00118658	0.00358165
Q6IBS0	3,333.3 uM/Control	-0.542278	0.542278	0.162899	0.00119309	0.00359739
P62070	3,333.3 uM/Control	0.315272	0.315272	0.0939018	0.00120614	0.00363278
P13667	13.7 uM/Control	0.133194	0.133194	0.0364766	0.000284342	0.00364272
Q02252	4.6 uM/Control	0.192778	0.192778	0.0519714	0.000228773	0.0036551
O43676	370.4 uM/Control	-0.295902	0.295902	0.0618887	0.000744394	0.00365621
P09651	3,333.3 uM/Control	-0.431085	0.431085	0.130126	0.00121577	0.00365784
P0C0L4;P0C0L5;P01030;ENSEMBL:ENSBTAP00000007350	3,333.3 uM/Control	-0.429791	0.429791	0.117237	0.00121961	0.00366543
P30049	370.4 uM/Control	-0.193644	0.193644	0.0540427	0.000747676	0.00366585
Q09666	370.4 uM/Control	0.0901594	0.0901594	0.0267429	0.000764416	0.00374133
P26232	370.4 uM/Control	-0.336842	0.336842	0.0874709	0.000767351	0.0037491
O43175	370.4 uM/Control	0.143936	0.143936	0.0420618	0.000773909	0.00377034
P06733	370.4 uM/Control	0.171283	0.171283	0.0506637	0.000776322	0.00377034
O14548	370.4 uM/Control	-0.216324	0.216324	0.0455166	0.000777125	0.00377034
O00584	370.4 uM/Control	0.803591	0.803591	0.208913	0.000775828	0.00377034
P18669;Q8N0Y7	370.4 uM/Control	0.719064	0.719064	0.201428	0.000778841	0.00377209
P18085	13.7 uM/Control	0.976239	0.976239	0.23092	0.000296019	0.00377492
P50452;P50453	370.4 uM/Control	0.347775	0.347775	0.073358	0.000791172	0.00382515
P49411	4.6 uM/Control	0.120087	0.120087	0.0324651	0.000244555	0.00386287
Q16851	4.6 uM/Control	-0.161687	0.161687	0.0438206	0.000243603	0.00386287
P68871;P02042;P02100;P69891;P69892;Q3SX09;P02070	3,333.3 uM/Control	-0.194965	0.194965	0.0440858	0.00128927	0.00386643
P31930	3,333.3 uM/Control	0.245675	0.245675	0.075652	0.00128922	0.00386643
O00217	13.7 uM/Control	0.323999	0.323999	0.0815321	0.000305123	0.00387325
P51114;P51116	3,333.3 uM/Control	0.809415	0.809415	0.183129	0.00129429	0.0038773
P84077;P61204;P84085	3,333.3 uM/Control	0.382517	0.382517	0.0866818	0.00130852	0.00391571
P28799	4.6 uM/Control	0.334156	0.334156	0.0885562	0.000249966	0.00392602
Q96L21;P27635	3,333.3 uM/Control	0.498004	0.498004	0.143571	0.0013164	0.00393505
P20839;P12268	4.6 uM/Control	0.679876	0.679876	0.123025	0.000252314	0.00394063
P00505	4.6 uM/Control	0.354692	0.354692	0.0959074	0.000253931	0.00394374
P49326	13.7 uM/Control	0.167286	0.167286	0.0454858	0.00031336	0.00395973
O43615	3,333.3 uM/Control	0.336479	0.336479	0.102674	0.00133314	0.0039808
P60983	370.4 uM/Control	0.191686	0.191686	0.0539943	0.000827239	0.00399258
A0AVT1	370.4 uM/Control	-1.45464	1.45464	0.370203	0.000829955	0.00399874
P02652	3,333.3 uM/Control	0.371142	0.371142	0.113065	0.00134219	0.00399923
O14618	3,333.3 uM/Control	-0.426365	0.426365	0.12315	0.00134087	0.00399923
P17655	370.4 uM/Control	0.168186	0.168186	0.0494724	0.000832994	0.00400644
Q92506	370.4 uM/Control	-0.135998	0.135998	0.0388434	0.000835752	0.00401276
P02751	13.7 uM/Control	0.119498	0.119498	0.0330583	0.000321797	0.00402896
Q03154	13.7 uM/Control	0.1851	0.1851	0.0510754	0.000323187	0.00402896
P62070	13.7 uM/Control	0.353117	0.353117	0.0939018	0.000321364	0.00402896
P14854	370.4 uM/Control	-0.154592	0.154592	0.0445674	0.000844937	0.00404987
P62873;P62879	370.4 uM/Control	-0.162595	0.162595	0.0426739	0.000850059	0.00406741
O15260	13.7 uM/Control	0.986735	0.986735	0.248519	0.000328593	0.00407808
O75643	4.6 uM/Control	-0.671661	0.671661	0.166991	0.000264433	0.00408402
O95168	370.4 uM/Control	-0.178213	0.178213	0.0503673	0.000857674	0.00409679
P16219	4.6 uM/Control	0.239835	0.239835	0.0650514	0.000268818	0.00412881
P22760	370.4 uM/Control	-0.323525	0.323525	0.0959611	0.000868828	0.00414295
Q8WYK0	370.4 uM/Control	0.732552	0.732552	0.206825	0.000870787	0.00414518
Q6DD88	3,333.3 uM/Control	0.23772	0.23772	0.0717795	0.00139288	0.00414583
Q8NE71	370.4 uM/Control	0.239941	0.239941	0.0679432	0.000875535	0.00416066
Q9Y490	370.4 uM/Control	0.183849	0.183849	0.0550094	0.000882804	0.00416672
P31946	370.4 uM/Control	0.276087	0.276087	0.081133	0.000881309	0.00416672
P38159	370.4 uM/Control	-0.383913	0.383913	0.106325	0.000879178	0.00416672
Q00610;P53675	370.4 uM/Control	0.420339	0.420339	0.124653	0.000882591	0.00416672
Q9H444	3,333.3 uM/Control	-0.244152	0.244152	0.0709682	0.00142599	0.00423983
P15144	3,333.3 uM/Control	0.13197	0.13197	0.0409762	0.00143204	0.00425327
Q8N142	3,333.3 uM/Control	0.326246	0.326246	0.0749264	0.00143407	0.00425477
P09493;P07951;P06753;P67936;Q3SX28	3,333.3 uM/Control	-0.386389	0.386389	0.117654	0.00143783	0.00426136
Q08380	13.7 uM/Control	-0.43187	0.43187	0.112726	0.000345226	0.00426546
P11498	4.6 uM/Control	0.146466	0.146466	0.0401677	0.000280257	0.00428085
P25786	3,333.3 uM/Control	-0.173449	0.173449	0.0539782	0.00144619	0.00428157
P07919	4.6 uM/Control	-0.180019	0.180019	0.0469873	0.000286685	0.00429721
P07237	4.6 uM/Control	0.230127	0.230127	0.0632059	0.000287511	0.00429721
Q13409	4.6 uM/Control	0.511609	0.511609	0.132136	0.000284812	0.00429721
P61165	4.6 uM/Control	0.635004	0.635004	0.14976	0.000286746	0.00429721
P68871;P02042;Q3SX09	4.6 uM/Control	0.301938	0.301938	0.0556603	0.000291082	0.00432731
Q99538	3,333.3 uM/Control	-0.175207	0.175207	0.0536664	0.00146806	0.00433709
P35908;P04264;P04264;P35908	3,333.3 uM/Control	-0.551846	0.551846	0.127172	0.00146787	0.00433709
P05023;P50993;Q13733	3,333.3 uM/Control	-0.496561	0.496561	0.11466	0.00148785	0.00439088
P38159;Q96E39;O75526;Q8N7X1	4.6 uM/Control	-0.253946	0.253946	0.0469463	0.000297481	0.00439892
O95394	370.4 uM/Control	0.356999	0.356999	0.10525	0.000933953	0.00440066
Q16719	4.6 uM/Control	-0.22491	0.22491	0.0608655	0.000299623	0.00440715
P28845	13.7 uM/Control	0.257881	0.257881	0.0705854	0.000358504	0.00440992
P37059	13.7 uM/Control	0.425837	0.425837	0.113098	0.000360312	0.00441263
P01892;P30512;P16188;P16189;P10314;P16190;P30453;P01891;P10316;P30459;P30460;P30462;P30466;P18463;P30479;P30480;P30492;P30493;Q29940;P30499;P30504;Q9TNN7;Q29963;P10321;P30505;P30508;P30510;Q07000;Q29960;Q29865	4.6 uM/Control	0.26359	0.26359	0.0488651	0.000303886	0.00442305
Q5TAH2	4.6 uM/Control	-0.33198	0.33198	0.0615381	0.000303688	0.00442305
P04083	370.4 uM/Control	-0.108542	0.108542	0.0324499	0.000943991	0.00443293
Q96A08;P33778;P62807;P58876;Q93079;P06899;O60814;Q99880;Q99879;Q99877;P23527;Q16778;Q5QNW6;Q8N257;P57053	370.4 uM/Control	-0.214114	0.214114	0.05681	0.000942707	0.00443293
Q15185	370.4 uM/Control	0.253053	0.253053	0.0737445	0.000952615	0.00444341
P11712;P33260;P33261	370.4 uM/Control	0.439445	0.439445	0.0951263	0.00095118	0.00444341
P02760;P00978	370.4 uM/Control	-0.490972	0.490972	0.106239	0.000948554	0.00444341
P47989	370.4 uM/Control	0.527151	0.527151	0.13918	0.000951991	0.00444341
P13807	4.6 uM/Control	-0.334845	0.334845	0.0621682	0.000307412	0.00445107
Q9Y4J8;O60941	3,333.3 uM/Control	-0.344119	0.344119	0.0796738	0.00151526	0.00446704
Q5VT66;Q969Z3	13.7 uM/Control	0.539533	0.539533	0.102512	0.000366411	0.00446764
O14734	3,333.3 uM/Control	-0.309262	0.309262	0.0864339	0.00151836	0.00447143
Q6PIW4;Q9UN37;O75351	3,333.3 uM/Control	-0.273374	0.273374	0.0634512	0.0015409	0.00453302
Q9UL12	4.6 uM/Control	0.115464	0.115464	0.031735	0.000316148	0.0045362
O75521	4.6 uM/Control	0.120866	0.120866	0.0331762	0.000316555	0.0045362
P22760;Q6P093	370.4 uM/Control	0.360836	0.360836	0.0784206	0.000978176	0.00455499
P13646;P02533;P19012;P08779;Q04695;P08727;P35900;Q8N1A0;P02533;P13646-1;P19001;Q3ZAW8;Q9D312;P08730-1;A2A4G1;Q9QWL7;Q6IFX2;Q61782;Q9Z2K1;P19012;P08727;ENSEMBL:ENSP00000377550	13.7 uM/Control	-0.439528	0.439528	0.0838384	0.000377408	0.00458164
P14324	370.4 uM/Control	0.140902	0.140902	0.0420694	0.000989032	0.00459784
P31513;P31512	370.4 uM/Control	-0.223827	0.223827	0.0487471	0.000992808	0.00460769
Q9NVS9	370.4 uM/Control	0.383962	0.383962	0.114647	0.000996338	0.00461637
Q56VL3	3,333.3 uM/Control	-0.143126	0.143126	0.0446726	0.00157117	0.00461718
P13646;P02533;P19012;P08779;Q04695;P08727;P35900;Q8N1A0;P02533;P13646-1;P19001;Q3ZAW8;Q9D312;P08730-1;A2A4G1;Q9QWL7;Q6IFX2;Q61782;Q9Z2K1;P19012;P08727;ENSEMBL:ENSP00000377550	3,333.3 uM/Control	-0.359946	0.359946	0.0838384	0.00157791	0.00463208
P62873;P62879;P16520;Q9HAV0	4.6 uM/Control	-0.23134	0.23134	0.0432648	0.000324949	0.00463261
Q9GZT3	3,333.3 uM/Control	0.340606	0.340606	0.10413	0.00158265	0.00463842
P17568	3,333.3 uM/Control	0.351767	0.351767	0.0987798	0.0015834	0.00463842
Q01844	3,333.3 uM/Control	-0.29605	0.29605	0.0870124	0.00158591	0.00464088
P17987	370.4 uM/Control	0.187284	0.187284	0.0564862	0.00101205	0.00468134
O95864	370.4 uM/Control	-0.358836	0.358836	0.103078	0.00101976	0.00470919
P05787;H-INV:HIT000016045	3,333.3 uM/Control	-0.378132	0.378132	0.11642	0.0016122	0.00471284
Q9P2X0	3,333.3 uM/Control	0.272389	0.272389	0.0766822	0.00161897	0.00472768
Q96QV6;P04908;Q93077;P20671;Q96KK5;Q99878;P0C0S8;Q6FI13;Q16777;Q7L7L0;Q9BTM1;P16104	3,333.3 uM/Control	-0.820204	0.820204	0.191863	0.00162426	0.00473814
P18085	3,333.3 uM/Control	0.819275	0.819275	0.23092	0.00163633	0.00476835
Q3LXA3	370.4 uM/Control	0.145461	0.145461	0.0440407	0.00104014	0.00479533
P00966	3,333.3 uM/Control	0.0829829	0.0829829	0.0261873	0.00164974	0.00480239
Q9HAW7;O60656	3,333.3 uM/Control	0.639912	0.639912	0.188976	0.0016593	0.00482516
Q9H299	4.6 uM/Control	0.358111	0.358111	0.0933698	0.00034062	0.00483124
P54819	13.7 uM/Control	0.251053	0.251053	0.070039	0.000402977	0.00487076
Q9H8H3	370.4 uM/Control	-0.195151	0.195151	0.0584404	0.00105957	0.00487313
Q8NEW0	370.4 uM/Control	-0.298082	0.298082	0.0840981	0.00106227	0.00487313
P09488	370.4 uM/Control	0.743637	0.743637	0.214435	0.00106164	0.00487313
Q9H0U4;Q92928	3,333.3 uM/Control	0.502593	0.502593	0.118179	0.00168198	0.00488601
O15056	370.4 uM/Control	-0.634865	0.634865	0.139694	0.00106698	0.00488668
P05166	4.6 uM/Control	0.175613	0.175613	0.0485772	0.000349061	0.00492584
Q14108	3,333.3 uM/Control	0.328221	0.328221	0.101526	0.0017019	0.00493869
P57088	4.6 uM/Control	0.601704	0.601704	0.159684	0.000353226	0.00495943
P07858	13.7 uM/Control	-0.196393	0.196393	0.0551058	0.000414579	0.00497901
Q9NZ01	13.7 uM/Control	0.494881	0.494881	0.136732	0.000415514	0.00497901
Q9P1F3	13.7 uM/Control	-0.316786	0.316786	0.0819294	0.000418658	0.00499515
P50395	4.6 uM/Control	0.197817	0.197817	0.0547431	0.000359037	0.00501481
P01023;ENSEMBL:ENSBTAP00000024146	4.6 uM/Control	0.575901	0.575901	0.10927	0.000362581	0.00501481
O14979;Q14103	4.6 uM/Control	0.60013	0.60013	0.113808	0.000361163	0.00501481
[truncated: 9,153 more rows]

## Sheet: normalized data table
			S1			S3			S4			S7			S9
Protein	Peptide Sequence	Charge	R01	R02	R03	R01	R02	R03	R01	R02	R03	R01	R02	R03	R01	R02	R03
A0AVT1
	GMITVTDPDLIEK	2	23708.1	27419.9	17259.9	17849	11998.6	16893.9	17638.6	16293.1	13200.4	15274.2	13851.4	15563.9	9084.83	19357.5	10455.1
	MLYVPVMPGHAK	3		39403.5	31880.3	3638.1		4439.87		8316.77	4615.24	6609.42	5344.25	5212.92		12782	5320.02
A0FGR8
	VLVALASEELAK	2	34428.1	30423.2	28390.2	25440.2	24427.3	19723.4	34653.4	25964.3	21635.4	30753.1	23279.4	24693.5	34040	28584.2	30524.7
A0MZ66
	ATQPETTEEVTDLKR	3	15388.7	17195.5	16428.2	16691.1	13798.7	14992.6	14219.2	15198.4	16364.6	15133.4	17022.5	17709.7	13731.6	12885.9	12328.6
	ESAEALATK	2	7931.26	7107.38	8514.27	9283.18	7448.63	8198.84	9954.47	7157.95	7986.85	9954.33	8749.48	9871.36	6719.77	5923.32	7269.67
	HSVDELQK	2	3770.01	4629.52	4702.36	3919.56	4442.11	3539.53	5210.68	3691.56	3701.92	6085.76	4191.27	4414.63	4259.58	4251.21	2991.33
	LTQQLEEER	2	30092.5	29724.2	31266.9	35955.8	36212.6	36250.4	29272.2	30879.4	29134.3	27288.2	29400.2	29194.7	26435.2	27837	27955.1
	QAEPVVVLDPVSTHEPQTK	3	7885.25	8413.75	7697.26	6836.68	7211.58	6536.28	8850.8	5730.33	7161.79	10379.8	9396.16	8673.05	7740.66	6687.78	7181.79
	SLDPENSETELER	2	15537.1	20986.3	22453	12752.9	17428.1	18106.3	12021.6	18351.5	18416.6	13850.3	18509	20387.9	13768	18226.2	16981.8
	TVLNSEVLEQR	2	23312.8	27307.4	30524.1	21935.8	25564.7	23271.7	19553.5	23356.9	22533.7	23316.7	25673.8	26529	17470.8	24170.8	23971.8
A1L0T0
	DGHPVVVNILIGR	3	15764.8	15345.4	14015	13329.6	11814.5	9350.98	19332	14700.9	15501.7	15354.4	13117	12551.5	18774.4	15845.9	12365.5
	EQVPSLGSNVAC(cam)GLAYTDYHK	3	17960.7	17891	16445.3	37288	36002.3	17815.9	21515.1	5220.44	17539.6	16052.7	34441.7	40457.8	18536.7	30106.6	19385.2
	FIFTLVGGHISPLLVAC(cam)EK	2	5655.08	6713.11		6382.16		10281.9	8172.4	4298.67	7200.94	7076.89	3480.8	8428.22	7568.48	5138.39	6748.93
	FIFTLVGGHISPLLVAC(cam)EK	3	24430.1	24362.8	24354.9	24949.7	22460.9	23496.3	29338.7	24427.3	22108.1	22857.1	22195.6	19911.7	31540.6	27270.4	26732.9
	GALQAVDQLSLFRPLC(cam)K	3	15783.1	13711.9	16728.3	15758.4	16127.9	15438.4	16739.1	15158.1	15977.9	15650.9	16632.6	16996.5	20155	18940.2	19432.5
	HGGENVAAVLR	2	11759.7	8235.49	9249.29	9844.37	9283.86	8578.63	10218.1	9686.9	10127.5	9253.91	11348.1	10052.3	13671.1	12461.5	11910.8
	KADVIVLAGTVC(cam)DFR	3	9447.56	8167.04	9736.72	6609.31	7501.01	7446.06	7812.96	7383.54	6771.42	7220.18	6469.09	5689.64	10768.9	9816.73	8245.5
	LVEGLQGQTWAPDWVEELR	2	36056.8	39051.5	40732.8	10462.1	39113.6	37563	38552.9	39244.4	36921.6	32576.3	34862.9	36295.7	47081.9	43539.5	36065.7
	NAQM(ox)AQSPILLLGGAASTLLQNR	3	19808	20460	24008.2	22645	25115.7	25825.5	22388.5	19173.5	24180.4	18886.3	17683.2	20961.7	19724.9	21739.9	21338.6
	VLHDAQQQC(cam)R	2	11387.6	11169.9	11562.1	10666.9	10574.3	12012.5	9779.27	10324.6	11009.1	10706.9	11429.2	11824.9	12808	12951.4	11777.4
	VLHDAQQQC(cam)R	3	2676.44	2506.31	3500.58	1927.54	1590.4	1502.21	2248.31	2498.2	1556.87	1857.03	2704.24	2496.27	2900.35	2249.36	3114.78
A2VDF0
	ADGLGIPQLLEAVLK	2	13843.3	11702.1	12003.5	11806.2	10549	15448.3	10064.9	12917.9	17085	10710.5	14732.8	18874.3	9513.91	10467.1	10669.2
	GLQTPVWTEYESILR	2	20188.8	18431	19157.1	18668.6	20104.8	17357.9	16839.2	15104.1	15065.7	20494.7	17359.9	22903.5	15849.1	17279.3	17102.5
	GVPALLSPELLYALAR	2		21913.9		23584.6	1687.73	29217.3	17743.8	16225.2		22523.6	21101.2	23032.5		12900.3
A3KMH1
	NPELVPQNYISDSLAQSVVQHLR	3	14213.9	12349.4	12474.8	12835.4	13724.2	14906.1	14989.9	13268.7	11932.8	12363.9	11942.4	11278.1	14156	12059.3	12749.6
	VIALGLPVPR	2	16766.4	14645	14958.8	13826.3	13208.9	12254.8	14919.6	11918.3	11742	10276.7	8837.99	10050.7	15189.5	11717	10603.9
A4D0T2
	IHEGYISQVK	2	210734	125319	116323	106242	63759.1	58165.7	165812	92167.8	88614.1	116030	69094.2	67349.5	136690	70331.5	73711
A6NCS6
	AAGAAGAAAAAAR	2	16955.1	17240.7	16187.7	15418.6	15093.3	13083.5	21854.1	15072.5	13457.9	14371.8	11731.4	11796.3	11642.6	9853.97	9753.9
A6ND91
	HANLLVGSPSALSDQTTER	2	5895.35	5822.7	5469.19	9305.13	5816.44	10413.4	7848.06	8058.78	7237.97	10665.3	9949.18	8165.5	6316.55	6883.21	6157.83
	HANLLVGSPSALSDQTTER	3	22382.3	21794.4	28753.9	18066.8	20537	21345.3	20309.5	20925.3	23154	21045.4	21674.3	24746	18945.3	24474	22402.6
	IIHESGAQILR	3	4383.78	4451.22	3547.76	4301.79	3556.82	3784.67	4425.54	3739.34	3432.22	4402.1	3713.41	4645.14	3753.63	3429.64	4276.37
	LEGPLAAAHSPGPC(cam)TVLYEGPVR	3	29392.3	23441	39582.6	34231.1	32252	31367.8	38208.8	37040.3	32489.2	30943.2	32075.1	38820.9	36899.2	34831.6	31613.8
	LGQSLVSR	2	8744.57	12711.9	9371.39	8873.55	9695.08	9164.07	3177.91	9037.23	10677.3	11677.2	10428.7	9422.92	8871.57	10261.4	3005.17
	VGVVGYGR	2	9349.78	10974.5	10065.2	9372.87	8629.79	10029.7	11191.3	10911.1	8573.11	11189.1	10266	12660.5	10510.1	10532.5	11845.3
A6NDB9
	ATEDC(cam)ATGATGPELEAK	2	8167.24	11363.2	11673.2	10452.7	11332.3	10527.7	8768.82	11821.8	11452.1	10250.5	10401.1	10319	4775.14	5199.04	5235.47
	GGEESLETEK	2	4939.27	4504.84	4776.5	4884.53	4564.04	1089.83	4142.19	4927.42	4758.98	5047.51	1446.62	2784.35	4163.02	4473.19	3745.74
	TGGGEETWEAEKR	2	2798.3	3185.26	3199.33	3397.19	1321.92	1093.51	2750.9	2896.49	1217.48	3243	3355.63	3958.43	2690.15	2245.42	2526.23
A6NDG6
	AVEMAAQR	2	13664.2	14297	12708.7	12991.2	13577.3	16330.9	17626.2	13007.6	9023.59	14974.9	17710.5	19361.2	13702.5	3398.25	12227.7
	TILTLTGVSTLGDVK	2	18031.7	20015	18663.4	15657.1	13890.5	17118.2	19088.8	16026.3	16073.3	14811.7	12379.5	14633.5	14931.6	13670.9	12228.5
A6NEC2;P55786
	ATFDISLVVPK	2	10701.7	10251.9	10969.6	10200.6	9639.09	8664.82	14230	12402.7	11868.5	12409.9	11413.6	12389	11454.5	10042.5	10306.9
	IDFVGELNDK	2	11235.9		8205.09	7688	9477.06	7925.54	8590.23	10590.1	8098.08	9703.8	12629.1	11290.3	8160.73	7335.75	10930.1
	VALSNMNVIDR	2	4884.47	7067.28	5988.53	8274.57	8350.67	6159.53	6562.29	7336.87	6719.99	7667.66	7431.21	10064.9	4152.41	2966.51	7219.26
A6NHG4;P30046
	ELALGQDR	2	177207	198651	196918	194566	197052	199681	197090	191860	208782	230963	245734	249140	208350	217351	219760
	LC(cam)AAAASILGK	2	12024	12339	11116.2	16916.3	14441.5	13669.6	18137.9	16013.1	15252.9	22574.5	19559.3	20302.1	18719.7	15166.5	16543.9
	LC(cam)AAAASILGKPADR	2	100054	101207	86459.2	80722.6	85533.9	91746.5	85537.1	90339.4	92202.5	106123	112030	108114	100338	92239.7	100124
	LC(cam)AAAASILGKPADR	3	77802.3	86853.9	87348.3	90304.3	86181.8	93562.6	80059	78606.7	88512.2	111253	96852.2	107102	95221.6	81793.9	87177.5
	PFLELDTNLPANR	2	185548	178853	179754	179856	185845	174121	228622	211353	207232	231798	233444	238461	205440	209595	199364
	PFLELDTNLPANRVPAGLEK	3	256631	258361	268496	237916	235955	226638	258254	245054	240153	271771	248011	260175	246475	251210	236308
	PFLELDTNLPANRVPAGLEKR	4	53788.9	53014.2	56376.7	39495.1	34275	36697.3	30655.2	28637.5	28448.4	28237.1	27212.5	28570.6	36009.5	37563.5	35779.5
	RLC(cam)AAAASILGKPADR	3	97046.1	109503	107503	83337.5	91392.9	112618	93375.9	100897	104619	104542	126490	132400	99490.9	118049	114780
	SHSAHFFEFLTK	2	21130.3	20224	15073.1	19913.5	22456	18639	22729	24845.7	16819.5	32618.2	29249.3	24862.2	25485.5	16647.5	19336.7
	SHSAHFFEFLTK	3	50644.3	48214.8	48330.4	46176.6	43104	45039.3	53203.3	46708.8	48196.7	60906.5	63120.2	59964.5	59466.1	50929	50197
A6NHQ2;P22087
	IVALNAHTFLR	2	8498.64	9412.55	7333.17	6685.8	4933.96	8074.24	7913.8	7959.05	8692.88	8224.77	5727	6834.91	7308.2	6685.74	6692.73
	IVALNAHTFLR	3	19776.8	16275	19865.1	14853.1	14533.7	12701.1	18965	14879.7	14750.4	16072.7	12094.4	12779.7	17596.1	15291.1	14405.6
A6NL28
	IQVLQQQADDAEER	2	133294	167146	177137	157160	188686	195133	143419	187546	196878	147188	178582	184339	98253.4	134033	138542
	IQVLQQQADDAEERAER	3	60574.5	68905.6	67966.5	46890.4	49610.6	53261.3	41213.5	47292.4	44047.2	43227.3	48593.1	48897.7	37637.5	44091.3	38324.1
	LMDQNLK	2	50218	52437.5	54887.9	53072.9	48253.5	48951.3	61998	50440.2	55424.6	47071.4	47312.4	53387.4	37841.6	41722.1	42208.6
A6NL28;P06753
	MELQEIQLK	2	43196.8	42720.8	43238	61714.1	63802.9	67426.6	59050.3	68065.7	69215.3	56972.1	60729.4	62412.6	36754.6	42398.1	43504.1
A6NL28;P06753;P67936
	HIAEEADR	2	95787.8	96313.9	96414.2	97894.1	107329	103860	124472	110581	108334	112973	105878	106457	76083.9	68183.6	79752.1
	HIAEEADRK	2	2217.19	1628.06	2743.44	5926.77	6580.58	5292.59	5939.54	6668.91	6788.87	5312.82	5727.79	5348.16	6622	1672.66	5474.37
A6NMX2;P06730
	WALWFFK	2	5437.77	4897.77	4741.02	5585.41	4861.13	4573.29	6190.89	4557.49	3878.69	6396.85	5581.15	5218.83	7594.47	5705.39	5791.1
A8MWD9;P62308
	GNSIIMLEALER	2	4795.41	2323.06		7805.49	17935.2	5027.23	6781.28	18152.4	19364.2	4307.15	4198.69	19113.8	5458.41	4204.67	4344.72
A8MXV4
	EAFEEAGVLLLRPR	3	13596	12634.4	13566.7	11846.7	10982.3	10456.7	11503.9	9733.89	10324.7	10991.8	10740.5	10530.8	14166.7	13512.8	12710.3
	HLYDIHVTVQPK	3		6142.24	4597.01	7325.46	6476.81	2768.79	8629.71	6330.62	6578.73	6945.35	5217.68	2887.81	5339.76	5432.4	6042.12
B2RPK0;P09429
	IKGEHPGLSIGDVAK	2	21848.1	12716.4	10387.5	29249.8	19910.9	23764.5	23998.1	16777.2	20633.5	28075.7	21246.2	17648.8	21778.1	11008.7	13860.6
	IKGEHPGLSIGDVAK	3	35257.7	39746.5	38576	27530.3	35584.2	36269.2	31971.8	33413.3	35826.5	34588.1	36802.4	36045.2	32565.7	31357.7	32806.7
B2RPK0;P09429;P23497
	EKGKFEDMAK	2	5785.05	5259.08	5174.82	4989.04	6093.3	6172.46	5174.67	5567.56	4821.92	5882.45	5497.98	4819.88	4901.45	3707.8	4574.15
	FKDPNAPK	2	24845.1	23656.4	23443.8	26108.4	23567	22495	26613.5	23876.6	23302.8	27986.7	23599.3	23359.7	20111.8	18493.5	19805.9
	GKFEDMAK	2	30605.3	34116.3	31146.8	37290.1	34122.3	39371.1	40797.9	36681.4	36963.5	35755.7	43345.3	38009.3	26824.8	29464.7	28405.1
B2RPK0;P09429;P26583
	MSSYAFFVQTC(cam)R	2	40118	26996.1	39809.8	61211.7	66729.7	72859.2	51714.9	66455.2	63076.7	60250.4	77223.4	76102.1	38747.3	54411.7	60629.6
B2RPK0;P0C6E5;P09429;P26583;O15347
	LKEKYEK	2	5151.88	4397.74	5613.51	6166.15	3689.41	4197.28	6135.76	5592.48	4796.41	6514.52	4079.26	3741.54	4409.41	4451.19	4480.28
B9A064;P0CG04;P0CG05;P0CG06
	ATLVC(cam)LISDFYPGAVTVAWK	2		1562.53				2665.38	65935.6	6265.74	5079.83	11290.5	2677.07	9292.1		5440.21	3527.6
C9JRZ8;P15121
	TTAQVLIR	2	45317.8	43747.2	44631.3	1.38172e+06	45344.5	1.17628e+06	48988.8	1.34821e+06	1.30624e+06	52540.6	51237.8	1.45278e+06	44721.4	42870.2	42789.1
O00115
	ALINSPEGAVGR	2	29207.9	28513	28847.9	33542.7	29688.9	27973.4	28742.3	26247.8	26326.3	29533.1	24814.6	23702.6	24381.9	26777.2	25483.3
	GGGTLC(cam)AQLPALWK	2	14542.4	16846.8	17590.8	18879.7	19819.7	15199.5	15516.9	19362.5	18476.1	16860.5	18172.1	19038	14128.5	15762.6	16492.1
O00116
	AHGHC(cam)LHEIFLLR	4	1007.33	2845.91	2122.79	2591.36	2304.97	2253.81	3294.43	2623.69	2874.94	4363.31	3526.5	2618.9	1992.91	1865.42	2867.13
	ASLNPSDTPPSVVNEDFLHDLK	3		21897.6	21675.7	20490.9	21294.6	20825.4	17910.1	22198.3	23805.3	16859.6	19025	21757.6		4667.22	22685.3
	EYVDPNNIFGNR	2	35730.5	35563.3	42282.6	34771	39296.5	37135.2	35484.1	37985.5	36128.1	26932.5	30346.3	32278	23748.7	29540.5	29144.7
	GISDPLTVFEQTEAAAR	2	27399.6	29180.9	29550.6	28842.8	29593.3	29148.6	25907.7	25559.5	26352.1	24286.6	25642.7	21799	25097	23420.6	22828.9
	IPDIVLWPTC(cam)HDDVVK	3	12904.4	13699	13069.6	14400.6	12984.4	12374.9	13950.5	14770.2	15397.1	16530.6	15427.1	15804.4	11515.6	12260.1	12518
	IVNLAC(cam)K	2	5194.57	3953.02	3965.55	12455.7	6205.3	4677.18	4862.42	3913.61	6002.39	8059.93	6267.62	4496.79	4097.84	3909.26	5160.36
	NIYGNIEDLVVHIK	2	4159.64	3789.39	4110.96	4044.17	2799.11	4744.06	4867.47	5751.65	3728.27	4141.61	4626.95	3219.32	3686.33	2609.98	3430.53
	NIYGNIEDLVVHIK	3	15267	15050.5	15390	13682	14597.9	14418.6	15260.6	15082	14264.7	12460.7	11701	10647.1	12579.9	11957.2	11840.5
	RAASAATAAPTATPAAQESGTIPK	3	29290.4	31245.3	34019.8	28138.9	30007.1	30239.4	26652.6	28984.1	31390.1	22328.2	24292.5	25201.1	21024.8	22872.1	21400.4
	TIISLDTSQMNR	2	19697.2	22614.1	23800	24520.6	24862.2	25573.6	27186.9	25926.8	25883.3	21890.3	22855.4	22817.9	17915.4	21596.7	20352.2
	YGSVAFPNFEQGVAC(cam)LR	2	37835.5	37570.9	39241.8	34846.3	35949.5	38756	26181	35325.2	34769.2	31826.7	33143.6	34280.9	26458.8	24917	31478
O00142
	VIPLEYLEAIHHLHEEWLIK	4		1817.95	963.027	1305.15	1158.71	1654.1	1755.13	1091.8	890.928	1387.46	1961.26	1187.54	3157.89	2429.34	2796.52
O00148;Q13838
	DFLLKPELLR	2	75488.4	81824.3	84267.9	80286.7	78560.2	76418.8	79706.9	77245.1	81033.2	87983.1	85343.5	86191.6	70798.8	67280.5	74821.1
	DFLLKPELLR	3	19227.3	17541.8	19887.9	16645.7	15698.9	14395.4	19083.3	15348.5	16028.8	17481	16098.8	17361.2	17249.4	14550.7	13550.6
	DVQEIFR	2	24449.2	23354.9	26578.7	27931.3	25404	26617.3	28264.8	24689.6	24753.6	26371.5	25558.1	26143.1	16294.4	21121.2	23520.8
	GSYVSIHSSGFR	3	31211.1	21356	18381.7	14641.8	13650.8	11208.9	23121.1	11205.3	10671.1	16368.7	11807.6	13327.8	21203.5	18839.6	13594.8
	ILVATNLFGR	2	71971.7	72176.6	75813	72853.4	73416	69011.6	78174	65465.6	65900.4	69773.3	67091.8	61139.7	56997.2	60378.2	59464
	LTLHGLQQYYVK	3	512.434			870.985		1850		473.651	1110.42	64.9791	1151.87	418.079	287.399	3246.31	648.884
	MLEQLDMR	2	9220.97	9944.13	10626.8	11914.8	11528.7	11671.6	13520.1	11615.7	11520.2	14861.2	16112.6	13307.6	7689.83	10716.5	10270.1
O00151
	(ac)TTQQIDLQGPGPWGFR	2	46655.7	51698.2	45260.2	46158.7	51487.4	47623.3	45145	46732.2	46661.5	46730.9	46805.6	49360.8	34648.4	39011	39282.9
	C(cam)GTGIVGVFVK	2	7129.39	7613.08	6805.08	7817.54	6568.59	8177.52	8321.06	6796.32	6445.39	9518.15	8514.2	8586.76	6032.99	5266.43	5061.83
	DFEQPLAISR	2	49342.9	50335.9	50951.6	54267.6	52755.4	54796.7	60161.3	55637.9	55990.4	55030.3	59249	53217.1	41161.8	42743.2	42204.9
	ERVTPPEGYEVVTVFPK	3	12397.9	11873.9	13307	9183.77	11313.8	11484.9	9570.72	8844.33	9963.43	10874.8	10800.3	10783.2	8237.33	8271.02	8292.66
	GHFFVEDQIYC(cam)EK	2	36005.2	34556.5	32609.1	38695	37493.9	39250.7	34441.8	34762.4	35915.4	39649.1	41097	38195.1	23219.2	21989.5	24816.7
	GHFFVEDQIYC(cam)EK	3	49903.8	42958	42875.6	39978.7	38564.6	40358	42565.6	36140.6	39727.7	39162.6	39434.8	41227.7	30461.5	29048.3	29213.7
	HRHPEC(cam)YVC(cam)TDC(cam)GTNLK	3	13705.6	12793.5	13208.4	11424.3	12532.1	14246.2	8434.55	8267.42	8659.48	12926.5	12589.5	13924.5	9691.98	9304.49	9952.31
	IKGC(cam)TDNLTLTVAR	2	16460.8	16494.2	15732.7	16195.3	17046.4	17200.6	15305.7	16963.4	18404.2	16617.9	17557.8	15755.1	10023.5	9758.04	9082.55
	IKGC(cam)TDNLTLTVAR	3	58346.5	44793.8	49443.5	53846.8	45295.9	43270.5	48077.4	43699.2	43943.7	60470.9	47475.6	43382	38807.7	32971.9	32133.7
	LVGGKDFEQPLAISR	2	15720.5	16741.2	13851.8	18450.1	16327.8	16048.6	15638.4	15184	14128.7	16671.1	17032	14095.6	9986.37	9220.14	9457.85
	LVGGKDFEQPLAISR	3	72437.4	67401.3	71192.5	64651.9	64900.3	63093.4	70304.3	56837.8	59069.6	60975	58749	62907.7	56979.2	46539.8	47259.4
	MNLASEPQEVLHIGSAHNR	3	52376.2	57784.2	58454.1	69419	78655.2	77798.9	67653	80419.9	80914.6	75511.3	89981.6	87193.7	46136.5	56587	59130.6
	MNLASEPQEVLHIGSAHNR	4	20577.8	20530	20270.4	30213.1	25624.8	25431.6	28630.1	27636.7	26315.8	29502.2	25446.4	26354.3	19042.3	18427.2	15911.1
	SAMPFTASPASSTTAR	2	72058.6	87278.5	88020.2	75347.4	85980.6	91148.9	75033.7	91383.6	93594.7	76966.3	96503.5	101823	56172.3	68784.6	70987.7
	VAASIGNAQK	2	30780.7	33583.6	32063.5	30830.3	31056.7	28853.9	40480	28321	26983.4	34993.4	31304.9	30495.4	23794.4	21923.9	24965.5
	VWSPLVTEEGK	2	7587.01	7882.11	6479.8	8740.99	7467.79	5167.3	9613.23	9746.51	6870.48	8720.78	7292.06	10777.5	6757.91	5143.92	6845.99
	VWSPLVTEEGKR	3	19234.9	13872.1	15295.3	19737	18088.3	11121.8	23601.1	21095.9	19380.8	22914.2	19880.9	18996.9	19074.3	16928	14006.6
O00154
	ATLWYVPLSLK	2	37924.5	38967	40688.5	36534.7	39321.8	39534.9	36882.4	38224.9	38740.7	37822.9	36815.7	36729.8	35631.7	36604.7	35201
	LMDEVAGIVAAR	2	20222.7	20035	21030.5	32158.2	32492	33555.5	28672.9	33548.5	30665.6	31977.3	35476.4	34689.2	23066.8	28091	30435.7
	TNIVTASVDAINFHDK	3	7378.03	8007.68	7385.83	7363.76	8004.26	7822.95	7349.7	7771.29	7931.13	8687.12	8794.47	7074.64	7955.65	8254.85	8116.86
O00159
	DGTIDFTPGSELLITK	2	46557.7	47820.4	50333.6	44715.9	47597.9	47379.8	42978.9	46121.1	47555.5	36517.6	39195.6	42397.6	32398.4	38291.3	37102.9
	DNYPQSVPR	2	30601.5	31110.1	30534.3	31480.2	30516.2	27956.2	26889.4	30944.7	30101	26673.1	28091.3	26651.1	20426.5	22410.4	21720.1
	DVESPSWR	2	9984.43	14664.1	14235	11546.7	9536.34	9747.09	12008.1	11380.3	10087.1	10425.2	10296.5	10387.2	8632.86	9944.38	8495.75
	EASELLR	2	50750	50657.2	49633.1	73748.1	52237.9	47591.3	66301.5	46052.2	45720.4	121327	43890.5	49186.1	51019.5	55099.5	55077
	FRENLIYTYIGPVLVSVNPYR	3	1599.64	5287.16	7662.74	15374.6	20169.2	4297.87	5406.02	12965.4	14060.2	10536.1	10809.4	11471.3	5263.49	4398.94	3545.55
	GAPVGGHILSYLLEK	2	11146.1	12039.2	13383.7	13480.8	11403.2	10044.9	14138.9	10951.9	11444.8	10569.6	10590.2	11175	8040.17	7448.33	7092.99
	GAPVGGHILSYLLEK	3	15767.2	18554.4	17542.6	16998.3	17564.5	14830.2	18757.4	17759.8	15380.5	14985.9	14148.8	14918.5	12087.5	11580.2	11975.4
	GEELLSPLNLEQAAYAR	2	34038.4	33652.1	39623.4	34014.2	40179.1	41366.2	33218.4	40767.3	40661.1	34004.6	36114.4	40988.5	24220.4	27042.8	31514.3
	GVSFYEVPPHLFAVADTVYR	3	77011.8	77811.3	77338.2	72697.3	74723.8	70254.8	77425.7	70582.1	77004.6	68005.4	65035.9	63608.9	55918.6	53349	53751.6
	HLGYKPEEYK	3	8297.99	7185.97	7680.09	4470.37	5761.68	6581.34	6781.13	6800.81	7313.68	5813.92	6377.37	6180.84	5000.93	5460.92	5202.81
	IIC(cam)DLVEEK	2	7932.54	6952.29	6992.63	6366.03	6108.2	5319.27	8005.34	6272.96	8874.65	8986.64	9353.28	7390.24	4601.28	5572.99	5067.16
	KRPETVATQFK	2	1573.22	1171.74	1694.61	1677.22	2244.23	734.174	2803.04	1231.58		1854.56	1860.07	1806.44	652.92	1017.05	861.061
	KRPETVATQFK	3	15958	14385.7	17538.2	13972.4	14028.7	13014.2	15361.1	13016.3	14688	14455.5	12920	12393.4	11664.3	10744.3	10708.7
	LGTDEISPR	2	43614.9	39318.7	35658.5	36847.4	37995.2	35697.8	45095.8	39343.1	33767.1	39769.8	31294.8	29943.3	25805.7	27612.8	26000.7
	LLQFYAETC(cam)PAPER	2	52106.2	53963.6	53458.8	47023	49768.4	48654.5	50632.2	54076.8	50254.8	45342	46305.4	47176.9	39532.2	40960.1	39019.5
	LLQSNPVLEAFGNAK	2	36806.2	36176.8	38453.5	35645.1	37164.5	40774.6	32585.7	31742.4	36708.6	28760.5	31901.2	32130.7	24074.1	27694.6	27592.3
	M(ox)SLLQLVEILQSK	2	30890.7	31289.6	29790.4	24911.5	20978.9	24752	38299.2	30071.7	34192	28451.7	22834.3	21419.7	25030.6	20126.1	24225.1
	MSLLQLVEILQSK	2	12827.7	17067.6	18145.6	1887.05	1681.51	20251.5	16523.1	18124.9	18465	13685.1	17203.8	14850	600.048	11420.4	12515.5
	NFHIFYQLLEGGEEETLRR	4	16579.5	14513.9	15379.6	15531.4	14156	13577.1	16700.1	14323.2	15347.2	15292.7	15221.1	14239.3	12619.3	12684.7	12337.2
	NLKETMC(cam)SSK	2	7538.34	8086.37	7249.74	6702.92	6917.57	7079.5	6614.2	6696.15	7243.8	7004.07	7700.03	6733.61	5714.9	5622.2	5950.81
	NPIMSQC(cam)FDR	2	45828	49173.6	50612.3	52483.1	54309.2	53357.9	52070.4	52754.9	53047.8	50418	53951.1	55148.7	39179.7	45911.1	43417.8
	NPQSYLYLVK	2	28398.2	29851.3	29880.6	26293.1	28541.2	23526.1	26499	25018.2	25012.4	24361.9	22552.1	21497.4	22036.2	20507.3	18285.4
	QLLLTPNAVVIVEDAK	2	16685.2	17549.3	17603.7	19924.2	20551.4	18704.4	18487.3	19658.5	19395.4	16719.8	16883.9	14689.8	13796.8	13829.1	13367.7
	TLFATEDALEVR	2	33915.9	33495.5	32267.9	27354.3	27880.9	28234.7	32754.4	29376	30274.9	27813.3	26205.1	24850.1	28224.6	22876.3	21629.9
	TSFLLNLR	2	21555	20762.2	19251.8	22155.8	20424.3	19124.9	28311.6	20971.6	20972.2	20556.3	18087.4	20003.3	18655	15197.5	16117.8
	VLQALGSEPIQYAVPVVK	2	82449.2	83738.3	87802.5	92039.8	91811.2	91193.4	78687.5	81463.9	83092.9	75123.2	73184.3	74892.4	60078.6	62247.4	62984.7
	VNSININQGSITFAGGPGR	2	17079.4	19218.9	18091.7	17772.3	18845.2	18958.9	15374.8	16633.4	17675.9	12798.1	16124.8	14598.9	13779.4	13485.5	13498.4
	YLGLLENLR	2	55385.8	53602.3	56283.4	55787	56287.7	56671.3	61198.8	57324.8	53301.5	55102	51414.2	47455.3	44922	41769.4	43811.8
O00203
	VVNVANVGAVPSGQDNIHR	3	107739	37751.1		6319.53	167143	27926.7	28616.9	206448	215715	26306.6	187664	87716	35757.9	141467	26768.6
O00217
	LC(cam)EAIC(cam)PAQAITIEAEPR	2	34030.3	32353	36227	36453.7	33910.2	46506.3	30896.3	37387.9	37555.6	33810	33398	31168.8	36372	34121.1	41868.4
	TLLWTELFR	2	30512.6	31272.5	31152	31475.2	32326.2	30318.4	38719.2	36255.8	39716.5	36263	34453.1	34941.8	39995.6	37004.1	38392.5
	YVNMQDPEMDMK	2	11334.7	15628.6	12924	19120.9	20404.6	18966.2	18378.1	22870.2	20151.8	19260.3	21879.4	20082.3	17143.8	20713.9	23845.3
O00231
	(ac)AAAAVVEFQR	2	71907.2	76760.5	68913.9	58424.4	60867.1	76182.7	64546.5	55817.4	54856.4	64737	59476.6	58150.3	69786.7	55422	52355.6
	AELRDDPIISTHLAK	3	14252	13209.2	12524.7	12263.7	11933.1	13745.4	15351.4	12784.9	15657.2	13946.7	14506.6	15214.5	16156.8	12682.9	13302.9
	ALLVEVQLLESK	2	14487.2	11837.6	12937.7	6681.5	7870.05	5444.58	18704.2	19611	17726.6	12968.3	9826.22	11099.5	15054.4	13937.5	15658.4
	AQSLLSTDR	2	68753.6	65214.7	58713.6	55542.3	57356.7	54457.9	63694.3	53975.1	53476.2	59809.4	53482.4	54362.2	67606.3	63892.1	63848.6
	EASIDILHSIVK	3	4687.22	5378.22	5832.43	5341.67	5411.24	5077.67	6495.04	6599.08	5904.61	5850.17	5869.14	5754.79	5837.52	6427.82	5332.35
	EQSILELGSLLAK	2	88928.6	88243.2	91105.8	90928.6	88031.8	81068.6	94469.8	89815.8	92087.5	91527.2	86626.5	85055	86305.1	72516	75820.5
	IMLNTPEDVQALVSGK	2		13801.9	14522	12365.9	25006.7	14240.5		16120.5	47339.2	11275	17438.8	18175.7	12676.8	12010.6	37862.5
	LQATLDMQSGIIHAAEEKDWK	4	9053.91	6123.93	11092.7	7610.34	9284.67	4810.02	12299	7075.53	5993.43	6344.44	6759.26	5866.09	6249.05	13351.7	8894.36
	LYDNLLEQNLIR	2	25855	24439.3	25527.1	27870.1	29434.8	31735.1	23274.7	26445.5	28886.1	25610.3	26360.6	28565.6	26334.1	26647	26407
	TYHALSNLPK	2	22686	21438.6	22917.1	28241.2	25063.2	20954.2	25566.1	21755.3	24059.3	27079	29090.7	21072.9	21280	23808	22189.8
	VIEPFSR	2	7754.35	8942.55	9695.98	13282.3	9115.49	9224.7	13070.2	9337.82	8900.21	13765.9	2763.73	11137.4	10704.9	8524.07	7794.23
	VQIEHISSLIK	3	745.752	772.763	866.989	898.122	1411.29	1847.55	82.6216	309.843	579.02		926.568	450.269	917.216		1203.94
	VVDSLYNK	2	11743.4	10428.3	10881.4	9764.24	9702.64	9231.48	12892.3	10144.1	9376.91	12237.2	10113.2	11195.3	8867.19	9846.16	10762.6
	YQEALHLGSQLLR	3	5412.73	5690.4	4871.59	5467.57	5034.85	3723.04	6182.68	4063.42	3227.86	6571.72	2515.67	4183.99	6964.28	3401.81	4134.47
	YVRPFLNSISK	3				4021.73	2080.02	2279.7	2093.6	2093.14	945.343	2883.88	1456.85	1874.29	2283.93	1823.86	1549.58
O00232
	AIYDTPC(cam)IQAESEK	2	15947	19625	19899	16910.8	20662.2	20694.8	15153.7	20158.2	21735.3	18960.6	23399.6	24800.7	14987.8	19415.8	20457.2
	FFQEENTEK	2	22303.2	21270.2	22354.5	18553.8	19514.9	19255.9	14539.4	18799	19433	22200.2	21069.4	21638.5	21265.4	23049.1	23473.2
	GSLESPATDVFGSTEEGEKR	3	9425.7	7668.75	14767.6	7170.12	11783.8	10398.2	10107.1	11528.9	10476.2	7357.29	9373.43	9920.85	10503.3	10336	12442
	KGSLESPATDVFGSTEEGEKR	3	21672.8	23332	23373.2	20726	23403.5	23008.1	21230.6	23133.1	23812.5	20504.3	24398.4	24373.5	20549.9	23204.8	24447.1
	KGSLESPATDVFGSTEEGEKR	4	12665.3	16429.1	16558.3	12364.1	13344.9	13621.4	12712.9	12162.2	14896.5	11176.6	16012.9	16968.1	11397.8	15122.8	14690.4
	KLEEIPK	2	5663.34	4304.74	5956.32	3863.29	4766.9	5519.69	5390.11	5833.19	6637.67	6233.41	7140.11	6488.56	4026	5525.97	6430.6
	LFTTMELMR	2	2429.88	3950.35	3103.83	14898.5	15952.7	19590.1	10993.4	22101.5	17852	16981.1	25866.9	23782.7	4045.03	8343.48	13251.1
	LQEVIETLLSLEK	2	103971	109494	108886	104337	101243	106642	110094	105892	107134	103645	92546.6	94043.7	100419	96243.3	92940.5
	SVVLYVILAPFDNEQSDLVHR	3	10901.2	10160.2	9575.79	6335.82	6785.6	5468.01	13679.5	14051.4	13904.9	9439.58	8795.2	8620.07	9305.03	10979.6	9948.83
	TASDMVSTSR	2	38614.7	39239.3	40757.5	35091.6	36645.9	33137	33976.6	35488	33827.9	37163.3	38528.7	37641.5	37206.6	41170.7	39206.4
	VEFILEQMR	2	15826	15743.5	15195.4	23030.2	25084.8	24053.1	21910.2	26718.1	22396.9	24997.6	29260.5	22782.7	20014.4	21838.9	24399.7
	VVEHNIR	2	8140.97	8469.91	9112.19	8597.57	9669.17	8278.53	13094.9	9019.55	8910.35	9070.1	9634.23	9780.51	9185.36	9544.76	8854.35
	WSTLVEDYGMELR	2		18601.1		56872.2		24810.1	64763.7	52946.9	65646.2	67937.3	56995.8	62306.6		72176.3	65348.4
O00233
	GLLGC(cam)NIIPLQR	2	29897.9	32580.8	29589.6	31387.9	33431.4	31300.4	32593.7	29142.8	30070.4	34601.1	33309.6	31533.3	22528.8	24194	20435.1
	QVEEALHQLHAR	3	9227.74	7475.71		6433.86		7666.95	12213.9	8995.21		8630.24	8974.46	8990.87	12130	6111.31
	RKEEIEAQIK	3	2916.99	4062.16	3632.5	3845.16	4936.25	1929.49	5190.45	5326.7	4672.19	4373.98	5632.74	4369.35	3262.78	3249.39	2149.63
O00244
	PKHEFSVDMTC(cam)GGC(cam)AEAVSR	3	3885.86	5112.39	5974.87	7968.52	4522.33	1784.11	4363.51	5455.59	5596.39	5290.89	5438.96	5526.77	1412.79	2370.39	2219.21
	TVSYLGLE	1	57827.8	66317.4	66352.8	48430.4	53221	43590.5	53726.2	42177.3	43669	59187.7	44045.3	44671.7	33163.7	35540.8	34624.1
	VC(cam)IESEHSMDTLLATLKK	3	15978.3	15438.5	12501.2	21197.3	19017.2	21034.7	17043.7	21068.6	19003.9	22373.9	24920.6	23971.7	11294.4	9981.34	11037
	VC(cam)IESEHSMDTLLATLKK	4	5491.82	3459.71	3999.59	7115	7437.83	6374.5	7390.32	6479.87	5588.18	8023.06	7326.96	6965.85	2407.72	2789.49	2824.61
	YDIDLPNKK	2	26473	30450.6	30408.6	29184.5	33317.1	29551.8	22931	32933.8	33192.3	29960.3	34656.2	35276.3	17136	19345.9	19493.4
O00264
	DFTPAELR	2	294600	276948	261531	295894	277777	260344	301407	247051	255639	279837	241670	226826	355272	296060	295979
	DFTPAELRR	2	38703.2	45465.3	43819.7	41080.3	44452	43815.3	37469.8	44692.1	42428	37059	40748.4	40391.7	49900.1	54623.2	55799.8
	FYGPEGPYGVFAGR	2	442839	472111	465030	384506	408368	407139	371672	403074	408601	351895	367647	377522	505151	479295	491102
	ILMAINGK	2	20838.7	17597.9	16946.3	27570.5	20080.7	22182.6	18772.2	15134.2	14965.2	19216.7	12132	12359.8	20286.5	20485.7	20024.6
	KFYGPEGPYGVFAGR	2	86101.4	100136	81565.9	88951.3	91504.1	93701.3	92792.7	99085.7	90324.2	88263.1	76388.9	80622.9	111814	94744	98596.5
	KFYGPEGPYGVFAGR	3	244644	252829	277094	239896	254605	251822	256884	252152	249808	217014	218486	243531	310571	324733	326944
	RRDFTPAELR	3				3578.14	3323.24	3787.24	728.651	651.031	943.045	1250.58	937.653	824.773	581.083	1115.72	1362.21
O00264;O15173
	GLATFC(cam)LDK	2	54084.2	49314.6	45986.8	55978.7	49469.3	50076.9	51404.5	56709.6	50302.7	62293.6	56279.1	57150	70473.9	69022.1	60882
O00299
	(ac)AEEQPQVELFVK	2	48959.9	51011.3	52069.3	40299.2	39839.5	43056.7	50273.2	42938.1	46597.6	44137.1	44857.9	46305.8	43066.4	47657.9	39965.5
	FLDGNELTLADC(cam)NLLPK	2	26780.7	26984.4	29112.8	29962.3	31831.8	31118.2	24798.4	28925.9	27890.5	29633.5	32018.8	32474	24347.1	29433.7	29674.5
	GFTIPEAFR	2	137238	139322	132554	135089	141753	137295	169157	156382	151682	172738	167306	164473	155165	150161	144517
	GVTFNVTTVDTK	2	62950.3	59205.9	66264	58104	63279.8	69107	54112.8	65130.9	66753.7	52159.6	70387.6	73845.5	49653.3	57220.8	63014.8
	IGNC(cam)PFSQR	2	109077	106237	109361	106948	106604	106398	112886	109895	106343	116707	119618	119313	86637.9	85712.3	86047
	KFLDGNELTLADC(cam)NLLPK	2	7406.51	7987.68	11604.1	11001	9719.73	9835.08	10926.5	43105.9	5733.11	36577.9	5968.42	10824	12639.9	10105.9	10941.6
	KFLDGNELTLADC(cam)NLLPK	3	22971.7	21663.9	22112.2	19576.9	21233.6	18431.7	22342.6	20293.4	20776.1	25972.5	23593.1	22690.7	20835.6	19969.3	19599.5
	LAALNPESNTAGLDIFAK	2	39962.4	42845.8	44323.5	42014.5	44272.5	39011.6	47550.5	53518.5	53050.7	51463.2	52481	54554.3	40803.4	46151.1	45538.3
	LHIVQVVC(cam)K	2	61286.3	67337.7	64291.3	65251.6	71373.3	69236	71573	72369.2	74307.6	78144.8	90234.4	86838.4	76351.7	76000.3	76271.7
	LHIVQVVC(cam)KK	2	22352.3	17763.8	16028.7	22980.7	15257.7	14114.7	21163.1	15275.6	14572.5	25291	16970.5	15249.4	20124.4	14264.6	14877.2
	LHIVQVVC(cam)KK	3	12776.6	15046.7	17001.5	11005.6	11595.8	10821.5	10869.3	10222.3	11690	14069.2	13173.5	14705.5	13113.6	13238.7	13183.6
	NSNPALNDNLEK	2	23880.9	29871.2	33708.6	33828.4	35502.1	36686.7	31852.9	45807.1	45621.2	43244	48439.1	52299.3	31595.7	35854.2	35862.1
	YLSNAYAR	2	57689.8	59179.3	60235.7	65896.4	57855.1	46632.7	72248.8	54227.7	57628.5	76199.4	63909.6	61356.9	62400.9	62941.6	60216.2
	YRGFTIPEAFR	3	20010.7	20185.7	21279.6	14882.8	15585.5	13493.1	15782.7	12952.1	13423.6	15424.2	14989.1	15085.1	17456.6	16034.6	15724.9
O00299;O15247;Q9Y696;Q9NZA1
	FSAYIK	1	16649.9	9263	10276.7	20886.3	12468.7	13607.3	25163.9	14006.8	14367.7	26113.8	16499.6	15070.9	18938.8	10754.8	10282.6
O00303
	AYVSTLMGVPGR	2	34310.7	39726.5	34911.3	50872.9	47493.7	47623.7	42472	48792.6	53125.3	44989.6	56902.5	56457.1	36522.5	41758.8	39975.3
	LHPVILASIVDSYER	3	31808.2	31942.1	32755.3	30421.1	29439.5	31118.9	31986.4	29051.3	28159.1	30722.1	29829.4	29311.1	28908.5	27146.6	27760.4
	TC(cam)FSPNR	2	11563	16941.3	13090.7	17035.6	17430	15736	16600.4	17038.1	15925	18283.5	10438.2	14881.6	17468.3	20739.6	16583.9
	TMGVMFTPLTVK	2						10121.9		10981.5		6385.26	17317.9	15311.8			59646.8
	VIGLSSDLQQVGGASAR	2	11382.8	11930.8	15323.6	14733.1	17721.2	17732.7	13048	16210.9	16699.6	15976.5	17078.5	18231	12736.4	13589.2	13142.3
	VIGTLLGTVDK	2	26652.5	26551.5	24892	21797.6	26231.7	22505	22433.9	22095.1	22791.4	22462.9	22170.2	18595.8	22531.8	23548.2	21384.8
	YAYYDTER	2	25589.5	22375.5	21911.5	21742.2	20091.9	18834.1	14139.1	17709.7	17025.6	16817	17620.4	17743.1	19709.2	19390.1	19398.2
O00330
	HSLDASQGTATGPR	2	4486.91	4073.83	4298.78	5151.33	4983.4	4954.5	4490.98	4700.37	4372.02	4822.03	4302.75	3896.9	5373.29	4142.41	4127.53
	HSLDASQGTATGPR	3	6017.75	5228.49	5871.31	5753.05	6029.15	6319.22	7864.81	5991.89	5127.06	6661.61	5281.73	5684.64	6137.51	6639.52	6585.13
	LGSLIGLIVEEGEDWKHVEIPK	4	1856.46	2136.76	1720.57	2435.01	2713.97	2714.32	2321.65	2433.19	2292.49	2111.91	2229.08	2145.77	2987.56	2514.66	2689.7
	LTEDEEGNAK	2	4653.6	4710.02	4250.22	4037.13	4112.53	3732.18	3752.89	4989.3	4568.88	3885.79	4515.61	4030.56	4755.98	5878.25	5635.24
	STVPHAYATADC(cam)DLGAVLK	3		44796.3		7214.84		10764.2	9184.78	9815.86		32582.8	27929.2	9342.03		32450.4
	VSVNDFIIK	2	5368.9	9185.31	9141.76	7567.61	7555.31	8406.67	10306.8	6292.2	9917.33	9499.88	7788.93	7077.84	8608.75	6967.17	7018.02
O00429
	GHAVNLLDVPVPVAR	3	15561.8	15943.9	14574	15198.4	15716.1	15362.9	14866.8	14107.1	14269	16105.2	12870.7	13240.3	19286.1	18416.3	16734.6
	IC(cam)YIFHETFGR	3	4499.91	4085.91	4336.16	4959.78	4497.47	2565.2	6932.73	4705.86		6044.42	4691.71	3647.31	6183.16	4793.6	3509.48
	LGIIGVVNR	2	16003	19354	14387.7	17747.7	14070.7	13179.1	16309.2	13451.3	14604.8	18785.1	17282.3	16426.1	19020.2	16218.5	15702.9
	TLESVDPLGGLNTIDILTAIR	2	202.145			214.517		4956.43	3857.31	5267.78		5300.18	4839.86	6535.46		4986.09
	YIETSELC(cam)GGAR	2	25116.9	27665.2	34412.1	16261.8	17724.6	19928.3	21015.5	21760.6	26242.6	18469.7	21406.6	28282.2	23196.8	25898.6	24537.8
O00442
	FGFIFNC(cam)DIK	2	10473.9	12241.5	11068	10355	11621.3	10960.1	4308.99	10660.2	11288.8	10406.2	11715	11419.4	11555	12525.9	12039.8
	VSTALSC(cam)LLGLPLR	2	33890.8	34809.7	34875.4	34055.4	33140.3	35556.2	32699.4	34685	34237.7	36650.2	35032.7	35604.2	31114.9	31653.7	32580
O00469
	AC(cam)DELVEEMEHYGK	2		2006.04	4197.13	2705.97	3388.8	3337.6	3801.96	3662.67	2603.46	3799.67	3330.45	3289.76	5081.74	4596.56	4324.69
	AC(cam)DELVEEMEHYGK	3	6509.71	7367.65	7731.23	9067.23	9319.12	8691.61	9737.81	9723.37	8509.04	12242.4	9779.96	8917	14962.4	13983.8	13527.3
	DKLDPDMALC(cam)R	2	38665.1	41272.4	40282.7	43050.2	46376.1	48704.7	41722.7	49437.6	51369.2	45734.5	49499.2	51879.4	49897.8	54021	54819.5
	GGDGINSIGGGQK	2	25263.8	26536.9	25349.9	25783.8	26266.4	24298.9	23423.1	27690.8	27298.4	26582.9	26501.5	27220.5	36125.2	38667.5	39138.9
	IIAPLVTR	2	12919.3	14196.3	12136	5113.39	4111.68	5813.17	15897.9	16206.2	9916.26	22110.3	15465	9356.31	28736.3	21817.9	19346.8
	ISGGYENVPTDDIHMK	3	14994.2	15824.2	16557.9	14622.1	13744.2	14946.6	16160.4	16007.5	18039.8	16856.3	15534.2	15888.2	24966.1	25617.1	24277.8
	IVGPEENLSQAEAR	2	64439.1	63636	63946.3	65540.2	64279.6	66641.7	63044	61098.9	62675.2	61545.7	59263.5	63552.9	93694.3	95045.6	90306.8
	LLVITVATK	2	18135.1	17219.2	15535.9	12826.9	13002	11736.4	22988	17474.3	16161.7	14571.6	12221.3	10465.7	31746.7	25063.8	23446.4
	LTHLHEGLPVK	2	7155.29	6806.93	5924.45	10198	8840.4	8805.43	10217.4	9974.69	8979.51	11776	9817.49	8563.87	14409.2	12609.9	14273.2
	LTHLHEGLPVK	3	8163.06	10152.7	12219.1	13187.1	14540.9	21657.3	7713.84	11406.2	16203.2	20994.8	14628	20321.5	11346.8	12751.4	11777.9
	SEDYVDIVQGNR	2	48071.7	55433.7	61338.6	44378.3	54213.8	53364.4	48351	56045.1	58091.8	45546.8	52913.8	56599	67568.7	83307.7	82821.8
	VLGQGEEWR	2	12568.9	14217.8	13846.4	13899.3	13962.2	12931.7	16639.5	16412.9	13868	15164.3	17800.2	14470.7	23921.9	27201	25167.3
	VVFAADGILWPDKR	3	14456.9	15495.3	15069.4	14672.2	15696.7	11681.8	19122.6	12601.2	14987	17462.2	15359.4	12449.1	26772.9	26149.8	23342
O00483
	FYSVNVDYSK	2	102520	109039	111753	85310.3	92998.2	95493.7	88556.9	94543.8	95548.6	76185.9	86432.9	87679.7	82718.8	99790	97552.7
	NNPEPWNK	2	27696.2	34309.5	33358.2	29641.3	30458.4	26779.2	31721	31523.7	31197.8	32086.8	32659	29362.9	36050.7	34623.5	38868.5
O00487
	AVAVVVDPIQSVK	2	91646.2	81458.9	85179.2	73865.5	74184	71297.2	69813.7	70186.1	71501.9	68628.5	69894.8	72312.6	80905.8	76593.8	75805.6
	AVEEEDKMTPEQLAIK	2	6380.43	6796.26	7651.62	9447.05	9713.66	7999.6	6156.59	9872.72	9207.97	9939.58	9077.26	7188.8	6703.46	8134.82	8702.35
	EMLELAK	2	33470.1	25228.3	25535.5	30398.9	25922.8	23912.2	32893.6	22336	24090.5	30020.7	21987.3	24927.5	32867.9	28599.6	26359.4
	SWMEGLTLQDYSEHC(cam)K	2	2029.41					1369.73		2785.74	2745.71	3415.05	4374.6	3629.81		1739.71	1477.22
	SWMEGLTLQDYSEHC(cam)K	3				3448.41	3825.84	3462.6		5133.43	4336.97	4103.31	6899.65	5241.63			2759.07
	VVIDAFR	2	31921.1	28768.8	28989.6	27075.2	24632.7	25218.4	28369.4	24663.5	24674.1	29543.3	22262	23636.6	27631.4	23274.6	24013.5
O00505
	(ac)AENPSLENHR	2	14144.7	13459.9	12673.7	13517.5	13515.4	13746.5	11390.1	13740.8	13392.8	11873.8	13334	13315.4	8618.08	9392.99	9910.31
	AVGNIVTGTDEQTQVVLNC(cam)DVLSHFPNLLSHPK	4	10887.1	12388.1	11406.1	13647.2	12330.1	13637.9	9979.4	12117.5	11196.9	11418.4	11961.9	10604.1	11581.2	6918.9	8372.02
O00515
	KENSETTLTR	2	4458.18	4221.99	4154.07	4533.66	4449.2	4815.37	3529.59	3796.09	4099.97	3282.06	4063.9	3982.12	2364.58	2262.91	2712.85
	LNLWISR	2	7841.73	7318.07	7106.42	7578.98	7628.24	6689.91	7386.74	5711.76	6603.83	5304.93	6177.73	4717.82	3630.61	4339.12	2590.73
	LPPVTLQVK	2	12867	13287.8	10340	12987.9	11705.3	9249.31	12503.4	9476.66	9122.32	12698.8	9764.27	7963.97	7701.79	5659.95	5460.87
	NLSSTTDDEAPR	2	9173.29	8854.77	8865.77	8643.12	7933.21	8629.78	8039.42	8221.66	8144.31	7226.57	7051.31	7724.41	6809.4	6540	6394.35
	RATASEQPLAQEPPASGGSPATTK	3	17887.2	19054.3	20513.8	17685.3	19552.1	18196.2	15091.6	17140.2	19586.6	16616.8	18606.2	18736.2	11347.5	12050.5	10471
	TQESGDQDPQEAQK	2	9109.79	8713.81	8762.87	8403.31	8851.22	9265.72	5258.37	8866.5	9225.1	7329.91	7806.59	8704.33	5640.12	5581.81	5694.69
O00560
	ANVAVVSGAPLQGQLVAR	2	40478.7	42515.7	42016.7	39304.7	40437.4	38914.7	40176.9	41616.5	39798.9	40892	45370.4	45460.2	32918.4	36272.5	34198.1
	DSTGHVGFIFK	2	12037.6	13956.6	14624.1	12857.6	14878.1	13401.1	13887.6	16984.4	15691.1	14090.7	15081.7	15098.4	7011.45	10727.5	12809.9
	PSSINYMVAPVTGNDVGIR	2		4535.35	6089.68	10851.8	10647.3	13326.4	7325.5	14846.4	12950.9	10885.3	16774.4	14593.2	3578.42	5294.92	10060.8
	SLMDHTIPEV	2	27369.2	29982.4	27989	42620.9	45112	43771.1	36980.7	42597.3	41916.8	40632.9	46494	43602.7	25229.5	31158.5	32969.9
O00567
	EAMVQAEEAAAEITR	2	14402.5	15796.8	15562.6	18864.8	22312.9	23992.6	17621.4	22737.7	21654.9	17757.3	19840.3	19810.8	14415.8	16697.1	20206.2
	IDC(cam)FSEVPTSVFGEK	2	21598.3	21528.5	21010.4	22405.2	24080.3	25660.7	23018.2	23950.4	22794.3	22504.3	21474	22768.1	21917.5	21100.7	19439.2
	LSFYETGEIPR	2	29028.8	39817.4	35850.3	38010.6	41393.1	37396.7	39413.5	39122	38767	39672.8	38501.6	42067.9	35182.6	38746.9	33958.6
	STPKEETVNDPEEAGHR	3	10655.3	10015.4	11090.2	10382.8	10585	10810.4	7498.9	10295.7	9904.44	8898.39	9367.4	9403.61	9488.79	9549.59	10091
	YPASTVQILGAEK	2	13214.3	12578.4	13468.8	10281.3	11161.2	10784.6	12021.8	11850.2	13683.2	9965.5	9873.6	8954.85	12090	12188.1	11850.2
O00571
	SFLLDLLNATGK	2	69116.7	70857.6	75215.3	70853.7	70780.2	71329.7	70326.2	68884.9	66998.4	62687.4	57428.1	60142.3	58728.5	64271	55247.3
	TAAFLLPILSQIYSDGPGEALR	2	28098.7	24424.9	28989.2	31633.4	31542.3	42466.4	25819.9	24217.6	19017.5	26033.9	25518.2	23123.8	42699.5	26418.4	9217.79
	VGNLGLATSFFNER	2	26229.7	27860	28227.2	28015.1	26849.1	27054.9	28064.7	28607	29926.4	26063.3	25939.8	25818.5	24081.7	21986.6	24939
	VVWVEESDKR	2	8562.57	10364.6	10231.2	9100.16	11161.1	12574.1	8148.46	10827.9	11447.6	8723.49	10366.5	12492.5	7914.26	8922.68	9019.28
O00571;O15523
	DLLDLLVEAK	2	35169.8	34901.9	33550.2	33586.7	29687.3	29915.7	54706.9	49043.3	49694.5	39047.6	38078.3	36795.5	34031.8	34864.8	33608.1
	DREEALHQFR	3	22082	26468.6	24516.7	22657	19416.5	22778.3	26840.9	25959.2	23119.3	21373.1	20420.4	22930.3	25168.3	27378.7	26016.2
	GC(cam)HLLVATPGR	2	25731.8	24948.5	25126.5	26164.8	24778.8	30887.2	25025	23674.1	23321.7	26069.8	26790.1	27807.6	24751	22162.9	22925.3
	HTMMFSATFPK	2		72549.1	3899.04	2018.91	1804.91	5088.58	5315.79	3827.25	4265.91	2070.06	4553.17	25540	8157.46	6542.22	3695.79
	HVINFDLPSDIEEYVHR	3	39546.2	40787.8	41005.9	42618.8	43857.2	41133.4	38791.3	40005.1	38713.1	42025.4	41501.6	40557.9	35980.5	35271.8	37532
	KGADSLEDFLYHEGYAC(cam)TSIHGDR	4	20690.8	23324.6	16193.5	14768.1	17279.6	21204.8	17256.7	17770.7	18712	19655.3	21423	18447.7	19045.3	16223.9	17436.4
	SPILVATAVAAR	2	39717.6	57009.5	46604	49535.2	48235.3	50139.8	44538.6	46581.5	45000.9	50473.9	40679	43093.6	49661.9	42888.3	42920
	VGSTSENITQK	2	17732	17847.5	17635.7	16730.4	17188.6	16935.1	14850.8	16098.1	17266.5	16092.3	16572.5	16221	14370.5	15868.4	15492.9
	VRPC(cam)VVYGGADIGQQIR	3	34176.1	33896.7	35959.3	37356.8	33349.9	35231.2	30884.2	32017.2	31124.9	34597	32738.6	32824.7	32567.9	33303.2	30721.4
O00571;O15523;Q9NQI0
	DLMAC(cam)AQTGSGK	2	23122.3	26691	27670.3	24076.4	26304	26092.7	21694.7	23348.4	24749.8	22421	23722.4	25107.4	23076.8	23915.3	24087.7
	YLVLDEADR	2	37734	36018.4	37133.6	56428.3	53547.9	54485.5	49130.5	49312.6	50066.6	28828.5	25988.4	29186.2	41624.9	39570.7	37219.1
O00584
	ELDLNSVLLK	2	1718.51	1362.47	893.372	2376.68	2423.81	2368.79	3482.13	3127.78	3135.92	3658.71	4184.15	3560.18	3915.18	2842.23	4105.61
	HGTC(cam)AAQVDALNSQKK	3	8753.41	10495.1	9705.76	11328.1	9206.29	9126.85	8338.69	9240.72	10137.6	10121.2	9788.23	9767.69	10861.8	12159.6	10377.2
O00625
	EQSEGVGAR	2	17338.2	19273.6	17623.7	18034.6	21031.7	19783.5	22175.4	19934.5	17467.3	24278.5	23828.1	21612.1	22963.7	21473.3	24405.2
	MNPGDLQWMTAGR	2			4359.21	18451.9	3332.4	45088.2	25279	39906.9	28705.9	28445.4	35899	35589.2	4758.87	12109.9	14806.2
	MVEPQYQELK	2	16153.7	17564.6	18027.7	18208.9	18912.7	18022.7	20210.1	19320.2	18293.7	21558.9	21942.8	21869.4	20863.2	23648.1	24369.9
	NLDPFLLFDEFK	2	16856.3	14061.3	16082.9	16415.1	16150	17102.8	17286.4	16546.5	18311.5	21362.3	21649.1	22335.7	20521.2	19469.8	19122.8
O00743
	LVTVWSAPNYC(cam)YR	2	14422.9	14041	13542.6	15070	14325.5	13723.8	12471.1	12877.3	13179.9	16871.7	15993.3	16868	12904.7	13780.7	14664.7
	NQEIPHK	2	6613.39	5899.83	8036.02	5661.15	8141.3	6884.25	6229.9	7266.79	7568.79	5108.63	5943.57	8986.57	6285.9		7099.86
O00748
	ADHGDELPFVFR	2	149526	147813	135475	149597	137555	127072	164027	133670	141161	148668	124677	125672	202445	174904	162432
	ADHGDELPFVFR	3	110348	109869	100882	99355.6	104715	86086.2	115163	84554.8	87420.5	97980.3	84398.2	86740.2	133468	131876	115868
	APVYFYEFQHQPSWLK	3	31420.2	31362.1	28752.6	28163.1	28559.7	26812.5	17808.4	16258.9	15486.3	13644.3	12216.4	11982.3	26725.6	26229	22620.2
	EASQAALQK	2	13286.1	14285.3	13898.2	14439.6	15578.3	18395.9	21396.3	19908.1	18449.5	20911.7	19517.6	18561.4	21224.6	20663.9	22119.8
	EMDREASQAALQK	2	13551.2	13417.1	13616.1	16825.2	16602.6	17150.3	16133.2	18324.9	19809.6	18861.6	20165.7	19548.9	21607.5	21098	20974.1
	EMDREASQAALQK	3	12443	11993.1	10704.1	11481.3	10586	11778.8	15735.5	12996.1	12431.1	14967.3	13718.5	14132.6	16188	17238.1	17312.6
	FTEEEEQLSR	2	196197	213623	217141	183750	188152	195657	161668	209158	221046	179357	185190	217574	249025	274623	273962
	FTEEEEQLSRK	2	14070.6	13392.8	13455.1	14698.6	13621	13854.3	12246.8	12522	12460.6	13061.9	12325.8	10800.9	18465.3	16652.7	14660.4
	FTEEEEQLSRK	3	9555.71	9710.61	10032.2	6387.78	7137.75	5196.25	11084	7849.99	5667.57	8491.59	5795.08	5175.78	11438.1	11619.2	11105.7
	GANAGVQTFLGIPFAKPPLGPLR	3	191709	197819	218895	200225	207300	203829	164452	161761	179160	146365	145522	153918	196945	208919	207668
	HPQELLASADFQPVPSIVGVNNNEFGWLIPK	3	55277.2	51563.8	41083	63707.8	59847.4	55706.7	53842.4	60658.8	57654.1	53222.2	57047.9	54378.9	69851.6	65615.8	69538.4
	IQELEEPEER	2	320961	385684	399132	324453	339054	364414	296477	370293	378136	314882	342433	376847	421650	488984	492686
	IYDTQKEMDR	2	5175.47	6061.44	5092.15	6645.44	6771.66	7293.87	6286.26	7362.14	7805.25	7414.11	7895.54	7878.16	9331.56	7863.19	8773.77
	IYDTQKEMDR	3	3108.12			1844.45	3915.88		4097.79	5833.18		3496.27	4618.44	5717.59	5256.7	6352.21	8295.27
	M(ox)IPGVVDGVFLPR	2	213910	204051	208325	165645	162119	136836	203749	122367	151684	163316	101534	111140	280216	223953	214325
	MIPGVVDGVFLPR	2	25831.8	27327.8	22328.3	74987.7	66940.7	89718	54781.5	104615	71053.9	73081.8	122612	99691	42834	56674.8	62810.8
	NIRPPHMK	2	17540.5	16827.4	18039.8	17973.7	16605.4	17860.1	27014.1	19042.2	18796.7	20787.2	17555.6	17650.8	27801.5	20443.3	22710
	SKEEILAINKPFK	2	43745.9	32405	28425.2	44533.9	29688.8	36534.4	48483.7	29032.6	31654.4	40965.3	30992.5	31321.2	56359.3	38511	33415.8
	SKEEILAINKPFK	3	70298.3	90166.8	80199.5	80623.6	80817.5	89666.2	71771.2	91344.5	90872.7	71210.3	82009.3	78418	84616.3	105194	110591
	TTHTGQVLGSLVHVK	2	23831.9	14722.7	11267.1	21184.6	12293.3	13714.7	23794.6	13979.2	12823.9	23187.5	9056.05	12927.5	26853.7	13569.3	17651.2
	TTHTGQVLGSLVHVK	3	120611	151952	149012	136796	57071.5	173565	125381	185392	165507	142348	168935	168703	171633	186249	227478
O00754
	ELVDYFLNVATAQGR	2	25255.7	27039.6	26623.2	27723.7	29533.8	29450	29057.5	28900	28200.6	27796.3	26663.1	26469.7	26285.6	25773.3	27221.7
	FQVIVYNPLGR	2	5559.61			9449.7	6173.05	8047.58	8962.75	9955.62	10670.1	8913.65	8825.44	9277.44	7624.57		4984.09
	VAWHIDPFGHSR	3	8674.27	9264.1	9869.39	7602.54	7979.63	7181.93	8413.41	6121.26	5290.3	5221.65	3205.74	4287.23	8608.65	7367.07	6996.23
O00757
	GKIYSLNEGYAK	2	20753.4	24763.3	23628.3	16789.3	20789.7	21098.4	19386.5	23287.8	24333.7	21063.1	24848.5	25236.7	17033.9	20375.9	19259.4
	IYSLNEGYAK	2	302152	316131	320884	273045	290168	298252	275652	314688	306102	321788	334131	350228	266240	294357	286607
O00763
	AQVVHLLSTMDSPAST	2	10485.3	3055.13		7258.25	6492.47	5185.49	5458.99	4625.69	4543	4162.81	3535.45	3773.73		2893.9
	GLVEENPEVAVDC(cam)VIYLSQHISPAER	3	21067.1	29866.3	25098.3	36502.3	39575.6	40798.5	19439.5	28228.2	23901.3	23010.2	25687.1	26501.5	4084.46	17541.9
	GVISDILEWK	2	3335.97	3880.35	4129.97	3457.73	2962.79	2045.05	4560.59	3799.6	3026.95	4507.74	4144.56	3492.65	1821.73	1665.84	1028.54
	HIEEGGESR	2	4061.03	4020.46	3843.89	3197.09	22859.4	25461	3681.25	3938.21	3749.81	3539.17	3210.66	2812.59	1861.08	36374.3	2338.99
	IGSFGPGEDLLYLR	2	17933.4	19141.4	18967.2	20520.8	20126.1	18936.8	18735.9	18280.8	18516.8	17295.8	16450.7	15236.2	9985.61	9670.98	8371.57
	LGGIPVGVIAVETR	2	18846.9	21517.3	20455.7	21539.5	23218.7	21060.9	24366	21040.8	18779.3	19088.1	17004	16387.7	11364.8	6388.13	9520.45
O00764
	GQVLNSDELQELYEGLR	2	19687.1	18723.4	18243.4	19597.1	20198.8	21859.2	19438.7	21253.7	21551.4	22695.2	22400.7	25064.8	23690.9	23660	23432.1
	KIHSQEEALR	3	5167.08	3958.71	5436.34	4904.31	4376.01	4895.88	3411.71	4707.63	8214.02	6485.73	5390.23	5836.99	5946.92	6405.25	5597.83
	TVSTLHHVLQR	2	7361.88	6098.42	6695.02	9074.38	8639.33	10102.8	10005.2	10085.8	9559.15	10463.2	11793.8	10375.5	9056.57	7744.36	8786.85
	TVSTLHHVLQR	3	16992.6	15087.6	16413	16370.7	14826.1	18918.5	10759.5	16937	14580.7	16397.8	17452.6	18859.5	20236.3	11222.5	12158.1
	VLSIQSHVIR	2	9608.02	10330	8591.52	9010.09	9612.46	8943.7	10994.1	9309.12	8798.87	10466.9	12334.6	10181.6	11499.9	10390.6	11598.3
	VVPLADIITPNQFEAELLSGR	2	33062.6	34627.8	33246.2	35971.7	36264.5	38377.1	30354.3	31166.3	31266.4	40263.3	31901.5	35853.2	38990.9	34164.7	35549.8
	VVPLADIITPNQFEAELLSGR	3	28222.3	28986.8	33877.9	39762.6	34064.6	38901.2	27311.7	25800.4	28962.3	28382	31346.7	32636.4	27844	31364.6	32086.2
	YDYVLTGYTR	2	9950.82	9021.88	7442.69	10257.9	11453.3	5943.08	11231.6	9438.37	13639.4	11887.7	12360.9	15537.2	16621.7	10885.6	10236.6
O00767
	GFFFSHVGWLLVR	2	9206.05	6470.21	7344.44	6091.45	5643.15	5149.42	4848.04	6474.72	8352.73	5090.21	4084.75	5462.95	2999.67	1785.09	2930.84
	GFFFSHVGWLLVR	3	10944.4	8605.25	7885.13	6994.01	4379.57	5740.5	9663.02	7433.27	6598.64	4460.5	4092.47	3378.43	4220.09	3169.06	2519.12
	GSTLDLSDLEAEK	2	82796.9	80386.7	88003.5	78943	87176.3	88840.2	78582.5	79314.9	83216.5	47572.3	53741.9	53280.8	30015.7	31403.2	32277
	PAHLLQDDISSSYTTTTTITAPPSR	3	59209.4	55835.5	49742.4	66412	62890	62856.5	61396.3	55450.1	57384.1	44165.9	36341.2	35097.4	28929.5	27850.8	24876.4
	RGFFFSHVGWLLVR	3	14587.7	11615.3	13323.2	8365.98	9879.09	9038.14	8714.39	7671.08	7909.57	5807.75	5637.87	6050.74	3645.29	4453.15	4113.59
O14521
	AASLHWTSER	2	30271	23526	23747.4	19163.5	20745.2	21663.3	31162.1	22939.6	22976.6	22448.8	19700.8	20547	35755.7	29765.2	26689.6
O14548
	LTSDSTVYDYAGK	2	16064.9	16223.3	16398.3	14931.7	14987.4	15489.6	14225.1	15431.3	15124.8	13603.3	14457.5	13858.6	15575.8	17122.5	17625.2
O14556;P04406
	LTGM(ox)AFR	2	21285.3	17060.1	13185.8	19513.4	18534.8	22411.2	32501.6	26277	29339	27573.2	26840.1	30003.2	12956.3	18570	18873.4
O14561
	LMC(cam)PQEIVDYIADKK	3	4321.29	6288.41	5194.55	15416.5	14340.3	18317.3	7545.08	15661.1	11058.4	10604.3	18862.3	15949.2	9644.13	11358.6	14477.9
	LSVNSHFMK	2	3561.03	4151.58	5309.83	5514.31	6065.63	5715.68	5160.12	5337.28	4433.95	6056.53	6414.58	4759.31	5933.49	6154.76	7634.55
O14579
	FGVVLDEIKPSSAPELQAVR	3	18765.8	16812.3	18103.5	21240.1	20586.7	18560.5	19932.2	18732.2	18001	20183.6	19286.1	18999.9	21355.4	18987.3	20546.3
	KFGVVLDEIKPSSAPELQAVR	4	29223.6	27905.7	28398.4	24903.8	23816.2	21892.1	25284.2	21900.3	22290.2	27406.1	21783.7	22728.1	30568.3	27009.5	25778.7
	MFADYLAHESR	2	12714.7	15405.3	15798.8	16604.5	21355	16598	23155.7	20683.1	17974.1	25484.1	23670.1	23062.5	18084.3	24787.1	25746.4
	MFADYLAHESR	3	124562	106288	87885.3	91579.3	50549.2	54093.2	121722	40898	59081	184463	50460.6	45286.8	110090	68997.6	60647.6
	NAFYIGSYQQC(cam)INEAQR	2	32597	27844	25392.7	26531.6	26159.3	28363.1	25958.8	27452.3	26720	26997.2	27629.8	24418.2	33613	23984.3	26975.6
O14618
	FLQLTPER	2	22927.4	18576.9	19190.3	21555.8	19279.7	18438.2	21267.6	18343.7	19132.6	24240.7	18551.7	18475.9	18808.3	15372.5	15583.1
	SAGLFQNPK	2	12264.5	13310.8	4844.72	8729.04	8483.76	8986.64	11084.3	7603.53	8060.03	11211.4	10118.1	9502.59	4744.25	5521.92	5160.35
	SLIIDEGEDDLGR	2	44415.1	45122.7	45173.9	41441.2	42709.6	41667.9	43954.3	44715.6	41914.2	44479.2	43842.5	44314.9	40270.7	42118.1	39633.5
O14639
	HLAPEVFR	2	16217.5	13890.4	13919	14205.9	13821.5	12781.8	12925.6	13522.3	11393.2	12280	11016.7	11285.5	6438.98	8331.3	8806.58
	HSYTPTTSR	2	8509.79	6630.84	7307.75	6101.1	6721.75	6237.33	5880.13	5921.94	6470.45	6450.82	5549.11	5132.04	4922	4801.02	3303.04
O14734
	IAAQEVPIEIKPVNPSPLSQLQR	3	27594.7	27052.8	26953.6	21200.2	21879.6	21940.9	22255.5	22398.1	22212.3	21330.4	18604.5	19346.6	22580	22985.8	20044.4
	LFGGQIVGQALVAAAK	2	14455.2	15556.8	14820.7	13044.8	14398.2	14114.2	13386.9	12393.3	12099.6	11825.8	7425.35	8182.92	13168.9	11298	11971.8
O14735
	MIDLSGNPVLR	2	11570.7	11660.5	11345.2	22341	22272.4	23290.7	20052.5	22154.2	22708.4	19823.2	21520.2	21168.9	17901.2	20760.5	23014.7
	NMAALDAADR	2	3166.54	14978.4	14499.9	15761.8	14458	13000.1	14282.8	14651.4	12642.8	12782.2	13349.3	12455	18803.6	5759.09	19085.2
O14737
	(ac)ADEELEALRR	2	19586.5	16439.9	16901.7	15493.1	17620.1	15931.8	14293.1	15268	15756.2	17216	17143.5	20205.1	16253	17288.6	17796.7
	AVENYLIQMAR	2	10162.5	11698.7	11768.9	7633.56	19637.5	21287.2	17909	22215.9	20686.5	23092.6	24498.9	26691.7	13078.7	16573.4	17492.1
	HGDPGDAAQQEAK	2	16432.4	16454.2	16311.4	17897.3	17027.9	19351.3	12478.8	18531.7	18207.3	18232.2	19377.9	21257.1	16154.1	18252.8	17964.8
	LSNLALVKPEK	3		3167.21	4112.36	4805.28		1316.22	3486.7	204001	1483	4735.2	2801.04	2568.18	359031	2526.07	1837.67
O14745
	(ac)SADAAAGAPLPR	2	104399	90748.6	92499.2	138213	111277	106446	128922	96442.1	96345.9	127586	111143	105656	123076	117144	116944
	AQEAPGQAEPPAAAEVQGAGNENEPR	3	29747.7	29600.9	31016.7	28210.7	30672.8	30125.6	28591.6	28536.1	30128.9	27962.3	29991.3	32746.6	35657.4	34901	34854
	EALAEAALESPRPALVR	3	184473	175943	178466	157230	166012	164365	153285	161907	169940	183724	192793	165399	199239	215421	209407
	ETDEFFKK	2	3076.27	4316.02	3072.35	5859.02	3944	1058.99	3329.17	5613.61	11133.4	4653.36	11006	12523	6759.9	5581.85	6067.71
	KGPSGYGFNLHSDK	3	12954.8	15804.3	17406.9	20252.9	19078.4	18336.1	16085.6	20188.7	15880.9	20995.2	17493.5	16711.3	17477.8	20671.2	21021.6
	LLVVDPETDEQLQK	2	108178	111520	120734	126159	125720	122349	115428	123178	119932	114311	127701	126209	119071	139314	138258
	LLVVDRETDEFFKK	4				521.13		551.714	2192.6		555.504	1074.66			2825.6	559.222	1076.14
	LVEPGSPAEK	2	57634	56013.6	56812	55024.8	55263.7	63277.6	64574.8	56441	59384.4	59400	61195.3	58960	66754.2	66962.7	69345.3
	RAPQMDWSK	2	22772.5	18403.7	21445	23907.9	16261.9	17872.7	13210.6	20885.4	21764.6	23749.5	23047.5	24145.7	26957.1	29036.5	21789.4
	SVDPDSPAEASGLR	2	88600.4	101706	99846.3	92313	106089	100418	95065.8	101500	97761.4	98760.6	103406	104661	101923	117507	118332
O14756
	EGLLNC(cam)STNLNLVTDC(cam)MEHALTSVHPR	3	21877.8	26610.6	23719.6	27696.4	28924.8	33193.3	21099.9	25415.4	25056.1	23871.4	26760	18312.5	25813.1	25465.6	24653.2
	EGLLNC(cam)STNLNLVTDC(cam)MEHALTSVHPR	4	49907.8	56996.2	56744.8	61707.8	64850.8	69715.2	54229.2	57127.3	56245.9	60973.6	67907.8	64675	64217.6	66831.3	66368.1
	ISIVEPGYFR	2	190937	193958	186699	206636	206809	194194	229123	220801	223682	226499	223105	212351	241433	246054	238559
	IVNVSSILGR	2	58044.4	62712.4	64676.7	68480.1	70567.4	67125	94727.8	79673.6	86063.5	95177.6	86451.9	86417.4	94300.1	87873.1	82645
	TGMTNMTQSLER	2	109016	128012	124645	142400	155516	154870	152851	168578	169415	154273	167793	175539	144161	170038	171122
	VAFFVGGYC(cam)VSK	2	44573.9	42623.2	43834.3	46030.7	44498.2	48119.3	48941.8	55041	53169	54814.9	53035	56262.2	56574.1	57435.7	58077
	YGVEAFSDILRR	3	20409.1	19108.5	20384.5	19855.7	20333.2	16878.7	26170.1	21911.5	19271.5	26449.2	22274.1	20724.6	25972.8	24881.1	25690.9
	YVFITGC(cam)DSGFGNLLAR	2	29575.8	30692.3	32698.4	34392.1	29580.2	32420.3	28723.8	27970.5	35125.9	34010.9	29194.4	34504.6	38589.5	43984.9	38351.9
O14756;O75452
	GQTSDRLETVTLDVTK	3	15841	14117.3	17196.5	15476	18035.5	17324.2	22028.2	20444.4	22273.2	19141.4	18063	19077.9	21455.4	22627.4	21563.1
	VLAAC(cam)LTEK	2	162906	167809	159972	171768	163999	161922	189789	169187	153315	206430	172477	177042	236508	212554	210111
O14773
	ILSGRPPLGFLNPR	3	43086.8	37872.5	39333.4	55215.3	54964.9	49936.6	85771.3	76296.2	75338.8	65049.5	58714.1	63558.9	56584.4	51187.5	49033.7
	LFGGNFAHQASVAR	2	77141.6	68021.3	66743.4	87548.6	74744.9	80257.6	78892.2	73916.6	74744.8	71696.2	65531.7	68816.7	71367.7	63506.4	66183.7
	LFGGNFAHQASVAR	3	153289	122265	120252	124286	114103	118667	138511	101122	106004	113105	114571	91328.6	134736	109618	108263
	LYQQHGAGLFDVTR	3	128385	123850	128933	109741	114107	113872	97600.4	103291	110004	90889	93203.3	103898	112052	113821	106807
	PSYQEEAVTK	2	11467.3	11822.6	12596.6	12303.6	12890.9	13368.5	13250.4	15703.9	15366.2	14007.1	13456.5	14022.7	13730.6	13991.2	13630.5
	VNTELMK	2	11762.2	10629.7	10935.4	11181.1	11471.6	11305	12311.2	13120.4	12450.5	14083.4	12190.4	13459.9	10759	12308.6	13053
O14791
	LTDVAPVSFFLVLDVVYLVYESK	3			9464.51		362.065	5621.5	21103.9	2115.07		1611.37	12809	4720.06	19918.2	23132.9	20905
O14818
	GRDIVVLGVEK	2	23997.5	23537.9	18636.9	17961.4	21869.2	23909.1	19541.3	22001.6	22320.4	21321.1	22641.5	24391.2	19699.4	17184	18057.4
	ILNPEEIEK	2	69910.2	60205.7	66186.2	63434.8	51854	66368.1	61132.8	64329.7	63082.7	62438.8	62687.1	68580.4	60560	59885.4	54863.4
	KGSTAVGVR	2	12385.7	15550.7	13014.8	14024.8	11627	12886.5	16587.3	13434.5	12099.9	15884.2	13298.8	13806.3	10936.8	11729.2	11437.5
	KIC(cam)ALDDNVC(cam)MAFAGLTADAR	3					5940.04	13512.3		6699.04	6435.87	4394.15	13247.3	13486.9		9907.3
	NIELAVMR	2	15993.3	16172.9	14702.4	24650.2	21205.7	20323.3	27813.5	27753.5	21812	35986.5	32228.6	26231.8	22712.7	17510.3	18669.6
	NYTDEAIETDDLTIK	2	13547.1	11451.2	13464.3	12336.2	13098.8	12829.7	14097.4	14850.1	16353.6	13184.6	16410.2	15406.7	12661	11847.3	12819.7
	RPFGISALIVGFDFDGTPR	3	84234.4	76429.3	71187.6	65677.9	63562.3	58953.4	89008.2	81700.1	74771.4	92381	82725.1	81541.2	83136	79831.6	75530.7
	YVAEIEKEKEENEK	2	4135.14	3390.52	3758.53	4882.65	4052.31	4425.75	5163.35	4457.95	4835.84	5748.73	5260.5	4854.08	4313.39	3468.8	3909.52
	YVAEIEKEKEENEK	3	65768.6	67158.2	65001.8	55434	56852.4	60155.6	38302.4	63793.6	65859	60128.8	63224.5	73502.6	59362.8	63572.9	63786.6
O14832
	AISC(cam)HFASADC(cam)HYIDVK	3			15999.1	79200.5	83755.9	84694.6	88984.5	62760.5	62120.3	49929.3	62222.4	51355.4		79818.5	65402.2
	FFGAENSVNLK	2	50631.3	47711.2	51091.3	41062.6	43739.5	48084.5	53628.8	40061.3	51904.3	42408.4	39661.3	43010.2	51543.4	36757.6	50389.9
	GDTVFFHPLLIHGSGQNK	3	19424.6	19865.3	19201.2	21516.8	21405.6	22444.2	20230.7	23039	24868.1	17971.5	20014	19806.8	14305.2	16534.2	16742.6
	GDTVFFHPLLIHGSGQNK	4	9545.38	9981.03	9224.83	7389.25	9312.7	7493.15	9401.2	8113.86	7317.18	5896.1	4871.89	5479.18	4796.06	5066.36	4185.19
	GTSQENIEK	2	10548.3	12142	10085.5	10146.1	10600.9	10058.4	9560.22	9779.03	9916.3	10813.1	9948	10237.6	9248.07	8509.19	8288.25
	GTSQENIEKEVVGIAHK	3	14992.2	15135.8	19023	8215.67	14870.4	13172.1	9911.17	13776	14635.8	7663.2	9813.92	10878.3	7778.54	12088.5	10272.5
	MFHGIQDYEENK	3	7749.47	5002.9	5767.76	5868.79	4507.35	5321.46	9346.79	5719.02	4282.04	5837.22	4812.08	4514.1	5786.38	4642.52	5185.26
	NLVPDADIQR	2	137082	140289	139402	142020	134523	135859	123526	137724	125496	116047	109007	116383	95107.6	96341.9	96812.4
	SEYAPSEK	2	32572.9	32378.6	33611.2	29515.1	30143.8	31981.1	27499.2	33647.9	33601.1	25244.7	27811.4	26816.6	25343.2	24291.3	23909.9
	VQDFQEDKELFR	2	14116.6	15978.7	14151.2	16168.2	16327	15743.8	14815.9	16157.7	14846.2	13914	13224.7	13545.8	10760.3	10408.7	11152.9
	VQDFQEDKELFR	3	17634	15808.6	16878.9	20065	17732.6	20548.8	15750.2	17395.1	18489.9	18398.5	17029.8	16762.4	13938.2	9635.19	11646.5
	YC(cam)TLPEILK	2	45936.7	46839.5	47210.5	46776.7	44899.3	45798.6	44615.5	44510.1	40163.1	41229.7	39849.7	40022	35139	34097.5	34371.2
O14841
	AGDFGAAFVER	2	20547.6	22074.9	23624.9	4948.06	14304.6	19400.2	16499.9	19885.1	16837.6	18479.2	18713.6	18385.8	12764.1	12982.1	11602.4
	ALGMDTVHIHR	3		2957.04	2104.63	1109.38	1676.57	1438.15	1035.64	1480.26	2262.98	937.592	3136.43	2199.54		1089.78	1332.54
	AVTLSALIYC(cam)LR	2	14283	12999.4	13448.1	13814.3	13706.5	12702.3	14389.9	12433.6	11651.1	14350.6	15238.2	12749.8	10783	9903.82	10173
	DQPLDSSHIASIR	2	5129.37	7622.42	7533.17	3987.43	6115.92	6489.53	5033.26	6992.6	6659.89	6510.21	7086.79	7008.21	3770.45	5256.6	5296.7
	EEALLSVLTER	2	18561.3	18403.8	18573.7	18331.5	17426.4	16440.4	20419.7	18232.4	17283.6	20034.2	18469.2	19688.4	17405.7	14908.5	13806.6
	EFGFVIPERPVVVDDVR	3	28489.8	29474.6	31898.2	29068.5	28876.8	28331.5	27804.5	27405.7	29528	28232.5	29700.3	28468.2	19777.5	22354	21963.1
	GHDPSAHVLAC(cam)FGGAGGQHAC(cam)AIAR	4	6531.6	6682.68	7977.47	6333.25	7571.14	8305.05	5990.12	7278.73	8186.71	6670.66	8872.2	9381.66	5994.52	6174.63	7042.02
	GLPLEVSSEDHMDDGSPIR	3	5808.14	6409.76	4931.8	9521.29	8892.71	10452.6	8605.02	9388.28	8770.78	11052.5	13024.5	10719.7	5691.13	6163.58	5260.24
	ILEQEAGMLLPR	2	14216.3	13405.9	13463.6	7988.9	14572.8	18138.1	12577	6776.24	8269.99	14847.8	15198.3	12205.5	10400.3	10354.2	11364
	ITDPEILESR	2	16708	24115.4	27895	16551.5	25455.7	21545.1	30561.6	28849	9702.15	31555.6	23864.7	24907.2	13727.7	23223.9	27340.1
	KGGPVTVTDANLVLGR	3	13505.1	14318.7	12472.2	13261	12610.6	13345.1	14231	12517.5	12175.1	16402.9	13055.4	12856.4	12108.4	10112.1	9468.24
	LEEQC(cam)VDALQAQGFPR	2	9198.02	9618.26	9771.83	10804.3	12791.1	12252.1	10145.3	11213	13385.2	12663.7	17628.7	14767.6	8155.59	9191.95	11026.8
	LLSEDPANYADAPTEGIR	2	17121.8	14607.7	19533.1	20664.5	22471.2	23967.5	17824.2	26380.6	24036.9	20068.8	23884.3	23522.3	15457.3	19864	21553.9
	MGTTVATNALLER	2	14470.4	13177.2	15130.2	17852.9	19348.4	20233.6	18011.1	18780.2	18350	19563.5	20612.3	19040.1	10198.1	13593.8	11688.9
	SGVHSHMTNTR	2	2521.58	2676.66	2533.38	2985.8	3156.84	2445.04	2932.36	2913	2928.36	2773.02	3202.98	3155.85	2207.36	2306.38	2289.79
	SQISTESFLHLR	3	1321.57	2065	2192.15	2375.2	2027.35	2344.05	2013.38	2413.35	2646.79	2900.42	3007.5	2521.24			1315.11
O14874
	LTPTMMLYAGR	2		6621.7	5816.72	22220.5	22692.8	25234.4	15169.2	22713.5	21387.2	18525.9	22820.1	23786.9	8867.93	14556.3	17638.1
	SQDGSHLLK	2	7786.72	8203.16	7123.51	7961.91	7883.19	7994.38	8444.86	7346.48	6988.25	7397.31	6678.99	5943.5	9482.54	9118.96	8719.04
	TVTSFYNQSAIDAAAEKPSVR	3	22024	21782.2	20661.8	22292.7	19485.2	21544.4	18262.7	19426.1	19574.8	16270.7	15296.3	14929.2	22924.2	19149.6	21188.4
	YLQQELPVR	2	53926.8	52237.1	51587.7	46713.9	46336.9	48560.6	48865.9	47166.4	48119.2	43601.8	44470.4	44107.7	58400	54460.7	55721.3
O14880
	AHQNTLEVYPPFLFFLAVGGVYHPR	3	20762.1	23690	20938.7	21842.9	65304.2	48603.7	24090.7	33216.4	21690.4	40268	14938.2	23335.3	35610.2	16278	17419.8
	AHQNTLEVYPPFLFFLAVGGVYHPR	4	180430	27273.5	158506	22228.7	34539.6	129378	142775	27691.6	30595.7	48404.5	15893.8	97767	33659.2	40626.3	66821.6
	AVLSKEYGFVLLTGAASFIM(ox)VAHLAINVSKAR	4	324.662		565.372				9264.27	1136.58	13628.7	1421.09	1403.83	1254.26	682.66	1454.82	806.492
	GALGSIALLGLVGTTVC(cam)SAFQHLGWVK	3	18188.7	1351.41	24218.2	2004.9	2170.44	6546.29	23962.5	34681.2	41066.1	9613.84	12072.1	5231.07	630.611	66543.6	70690.6
	IASGLGLAWIVGR	2	464626	500609	469764	407471	430410	409736	445251	439334	440499	296367	283965	282017	420967	424050	411123
	SRGALGSIALLGLVGTTVC(cam)SAFQHLGWVK	3	20184.5	24113.3	24092.4	15666.2		25576.3	25245.5	18274.3	19210.5	14362.6	1166.62	16898.4	9914.81	5858.12	12601.6
	SRGALGSIALLGLVGTTVC(cam)SAFQHLGWVK	4	20760.5	117572	20083.6	50617.2	44253.1	8973.03	43350.3	58610.3	65546.1	14190.8	16627.8	34912	7376.92	44437.8	140205
	SRGALGSIALLGLVGTTVC(cam)SAFQHLGWVKSGLGSGPK	4	23945.2	21795.9	35195.5	11151		8014.23	11289.8	12148.3	5933.53	4255.44	6923.23	11444	14850.4	9780.13	24462.4
	SRGALGSIALLGLVGTTVC(cam)SAFQHLGWVKSGLGSGPK	5	27659.4		31843.9	64413.3		35317.9	54021.1	76127.3	85533.2	15898.3	33076.9	953.415	21363	54531.7	177926
	VLYAYGYYTGEPSK	2	31765.1	33621	31259.3	38730.1	39280.3	36313.6	34140.2	37547	38224.1	24534.9	26048.4	27873.3	34780.4	36300.8	34764.4
	VLYAYGYYTGEPSKR	2	122667	132947	125111	127437	135533	137557	121120	124945	133137	90440.4	93155.9	89127.8	115355	111455	116694
	VLYAYGYYTGEPSKR	3	201589	204411	207122	156479	168333	159223	164101	162206	167512	113804	112120	120228	177483	185031	179228
	YKVEYPIMYSTDPENGHIFNC(cam)IQR	4		12570.6	11501.7	49073.9	18036.2	63318.3	12740.3	58662.1	45620.7	29688.6	49656.6	22230.4	10051.7	20541.3	55788.7
O14910;Q9NUP9
	ATVAAFAASEGHSHPR	3	17907.4	18986.6	18833.4	19016.2	18981.7	19535.9	17243.5	17303.9	16990.3	19641.7	17234	15983.7	20115.1	16490.7	20081.4
O14949
	GREFGNLTR	2	12859.9	11192.9	11330.4	10780.3	11069.6	11454.7	12140	11875.8	13096.9	10542.2	10154.9	9168.08	13687.5	11829.8	12017.6
	HVISYSLSPFEQR	2	44628.7	42289.1	42985.2	42886.2	42086.6	46828.1	41790.3	50013.8	51031.4	40505	43602.4	48989.4	48974.1	51368.6	56655.7
	HVISYSLSPFEQR	3	73484.2	72560.4	71559	59491.1	59996.4	61110	72725.4	58633.4	60262.2	60457.2	55430.9	60170.1	83486.1	81416.1	75312.4
	KNPAAYENDK	2	20582.6	22684.5	20649.5	17678.8	19665.6	18568.1	19713.6	21255.1	20144.5	20249	18922	20089	25922.2	26379.6	25010.6
	RKNPAAYENDK	3	3265.76	4016.56	3551.59	2171.74	1964.15	1778.52	1241.91	2548.42	2421.64	2713.12	2167.38	3067.36	3632.18	4042.82	4265.2
O14975
	DALYFLDDTAK	2	107298	105490	105588	114469	115824	104039	114730	113441	111742	100396	98845	98129.9	130754	124402	131932
	DETLTYAQVDRR	2	5472.86	5300.73	4945.46	6393.45	7094.48	6466.41	6238.79	6817.15	7168.49	1302.09	7477.16	6760.66	7072.74	6489.17	6903.13
	DETLTYAQVDRR	3	7742.08	7639.99	6173.78	6173.13	4473.91	3119.51	9028.02	6538.13	6475.49	8197.96	7495.54	5555.31	12376.7	8197.7	7624.53
	GEVGLLVC(cam)K	2	33493.4	29664	28876.3	26023.9	25522.7	23325.4	30672.3	23793	25440.9	25663.7	24595.1	23756.8	40006.1	32997.4	32879.8
	IITYDLIK	2	18385.2	16875.7	15504	14506.2	14964.3	12833.1	18315.3	14278	13828.1	15752.5	10930.8	12113.6	24101.6	20166.6	16869
	KDDVSIYYVSR	2	25312.7	25150.8	25483.2	18963.1	20951.5	22599	17207.3	24000.7	23800.6	20551.7	22564.9	19481.1	22091.7	24258.6	23401.3
	KDDVSIYYVSR	3	18387.8	14224.2	15871.2	14370	10922.3	12997.8	18725.5	4082.34	14300.1	16882.3	13310.3	11651.7	24486.2	18508.8	18268.3
	KGDLYFNSGDLLM(ox)VDHENFIYFHDR	4	34546.4	34735.3	34418.3	33235.5	27544.7	26507.8	38079.1	32161.5	33843.2	36572.3	31430.3	32743.2	47610.4	46194.5	41451.1
	KLFQHIADYLPSYARPR	4	9231.57	7216.7	8208.53	6088.31	5250.73	6106.14	6075.81	5541.85	5794.65	5284.58	6605.46	4937.28	8191.36	9158.05	7059.63
	KMTLVEEGFNPAVIK	2				1713.17	4625.84	7267.11	11061.2	3689.94	7186.1	5792.87	7551.83	7832.4		3651.96	2807.39
	KMTLVEEGFNPAVIK	3	3154.24	3470.72	3266.17	8482.66	8451.75	10221	7971.11	10480	8494.93	8556.27	9215.25	9644.83	4846.06	7539.6	8960.91
	KYNVTVIQYIGELLR	3	11005.5	9779.27	10180.1	8869.99	9054.49	9750.19	11797.3	11945.7	12643.6	11900.3	11015.8	10876.1	12466.8	13623.8	15355.2
	LFQHIADYLPSYAR	3	17059	17271.7	14936.2	17048.4	15681.7	14881.1	20941.9	19004.1	19879.6	18724.7	17346.4	17296.1	23702.5	22580.6	21444.9
	LFQHIADYLPSYARPR	3	26257.9	27211.6	26089.7	20034.3	21313.5	22924.3	23031.1	22642	24150.6	19178.3	21270.4	21584.6	28616.5	28621	28042.6
	LFQHIADYLPSYARPR	4	11278.8	9618.79	10444.8	9095.07	8740.84	7643.56	10767.3	7011.16	8318.43	8693.75	6715.42	7612.44	14147.7	12449.1	9933.31
	LGC(cam)AMAC(cam)LNYNIR	2	6931.39	7105.94	16509.7	12706.6	10905.4	12466.4	8722.56	13250.9	12176.5	10433.7	14261	13303	9395.96	13468.6	14795.3
	MKENHEFDGK	2	1330.17	1359.44	897.822	1621.72	1486.05	2315.82	1382.18	1592.1	1909.13	1323.05	1398.9	1598.62	1464.12	1583.24	1330.49
	MYVPMTEDIYNAISAK	2		4999.3	4550.22	10793.9		5060.92		5001.66	6024.16	4940.78	4882.84	6811.74
	QTPHKPFLLFR	3	3901.06	2963.78	3068.29	3288.7	4712.49	3575.2	3150.44	4562.65	4994.32	2500.04	4418.97	4518.69	7770.92	5460.64	5651.95
	SEVTFSTPALYIYTSGTTGLPK	2	31624.8	34612.9	31513.6	27645.7	30463.4	27874.5	26569.3	34460	33118.3	24517	25949.6	29303.7	38158.1	37468.9	40325.8
	SLLHC(cam)FQC(cam)C(cam)GAK	2	19618	15776.8	15650.8	24815.9	22004	23205.5	21245.8	18939	20329.2	22851.1	19161.8	20463.1	26258.2	23552.9	24383.5
	SLLHC(cam)FQC(cam)C(cam)GAK	3	10881.5	11318.1	9295.86	10708.6	10415.5	8442.73	11368.2	8505.75	6193.04	11952.2	9104.49	9514.05	15971.5	14817.5	12938.5
	TSNTDGIDSFLDKVDEVSTEPIPESWR	3	107389	112027	97730.9	101223	103765	104550	95895.6	101439	99838.5	88365.4	95148	90114.3	111772	118041	120599
	VLLVSPELQAAVEEILPSLK	2	10568.4	39728.9	14934.8	34120.8	23603.8	2536.51	2607.04	30254.9	11844	3021.4	20654.2	11279.7	19127.9	9288.66	17776.6
	VLLVSPELQAAVEEILPSLK	3	76960.8	134006	19900.2	24372.3	134784	122442	27285	72547.9	5123.32	106881	39968.1	126248	147361	27838	5266.28
	VLLVSPELQAAVEEILPSLKK	3						45825.7	46778.6	41691.5	50512.4	36173.5	34379.1	38951.8	330.562	50895.3	470.852
	WKGENVATTEVADTVGLVDFVQEVNVYGVHVPDHEGR	5	33176	29199.1	29135.5	40682.2	36714.8	35089.1	39270.7	39144.6	37124.5	33069.1	31873	31158.8	46190.8	46905	44101.2
	YNVTVIQYIGELLR	2			30343.6			27346.8	31293.9	1508.16	34488.6	25304.3	24461	28023.3		40231.4	1783.7
O14976
	LSIAEVVHQLQEIAAAR	3	5999.72	5512.15	6787.36	7181.76	6955.82	6545.95	7395.76	5818.87	7529.4	6238.17	5153.8	5599.38	7047.96	5816.07	7102.62
O14979
	MFIGGLSWDTSKK	3				536.113		473.742	395.949	816.507	697.424	259.431	776.751	553.211
	RGFC(cam)FITYTDEEPVKK	3	20786.7	21363.2	19815.2	15753.1	17838.1	21914.7	16301.2	19250.1	20875.7	13514.5	15024.9	24835.1	13525	14906.7	13709.2
O14979;Q14103
	GFGFVLFK	1	13281.4	16165.6	15796.8	22733.8	22358.2	23241.8	23620	22099.8	21526.8	22793.3	20131.4	20071.6	15219.8	13791.1	19028
O14980
	ETLVYLTHLDYVDTER	3	10371.8	39823.3	40689.3	45331.9	41246.1	43684.2	39825.9	32717.9	31647.2	23844.1	19183	22302.9	41138.2	35704.2	31950.3
	LDINLLDNVVNC(cam)LYHGEGAQQR	3	13185.9	15718.4	15254.2	15783.2	15426.9	16356.4	15399.5	19100	16639.2	17164.8	17460	19584.3	17196.2	16490.1	15623.6
	LISGWVSR	2	6221.96	5611.02	5094.34	6823.59	4670.27	4740.86	6512.63	5575.07	4973.86	7536.82	5938.71	5712.36	5551.5	5270.42	4844.83
	YYGLQILENVIK	2	10343.2	11044.6	9988.49	10588.1	11868.3	10743.2	14861.9	13325.3	14158.1	15844.3	14142.2	15208.4	11000	11912.5	11984.2
O14983;P16615
	GAPEGVIDR	2	42374.3	40101.8	38932.1	34652.8	25245.7	32229.8	39973.5	34610.8	36785.5	36748.7	24236.7	17512	59332.5	54003.7	58273.2
	NMLFSGTNIAAGK	2	26267	26962.5	31812.4	53634.9	51732.5	53729.3	41412.8	44893.2	45940.3	43294.5	44551.2	44456.6	48666.3	55354.3	59590.4
	VDQSILTGESVSVIK	2	47870.2	47045.7	49451.7	45569.7	42915.6	48086.9	42161.1	43479.8	46879	38669.2	43665.6	43048.2	62422.2	58356.2	58863.1
	VIMITGDNK	2	32759.1	25691.5	24382.1	36311.2	30961.3	26088.5	33334	29574.5	26511.7	37515.6	30226	27159.6	49085.5	42323.3	38445.3
O14983;P16615;Q93084
	EFTLEFSR	2	48510.9	45272.5	39515.8	42194.2	40603.1	37634.1	50210.9	42320.7	38142.3	42638.1	40235.9	38603.5	63310.4	56491.6	51047.5
	KAEIGIAMGSGTAVAK	3	10277.6	10114.5	7311.09	18277.9	17865.3	19707.4	12407.4	16727.7	15945.5	15197.3	17739.3	15594.4	16069.2	15501.5	17253.2
O15027
	FANLTPSR	2	4294.09	9612.43	3292.89	82422.3	63569.8	69752.4	40821.1	79846.7	65726.7	91649.8	66350.8	74268.4	4405.27	3111.5	2372.23
	LVLIGSNHSLPFLK	3	2473.99	1901.66	2214.72	2462.23	2412.71	2600.87	2563.38	2602.21	2783.04	2460.24	1702.31	2081.77	2630.04	2483.97	2716.72
O15031
	FGAQLQC(cam)VTGPQATR	2	10268.3	10506.2	10897.8	9048.78	10112.8	9626.57	8605.87	9448.43	9439.28	8021.57	8010.01	9103.32	8260.89	7572.92	7805.57
O15056
	GLEANAPAFDRHMVLLK	3	60795.7	85788.9	84658.3	65875.9	76239.8	81398.4	52350.7	60812	64485.4	48768.2	49010.3	49341.2	82285.5	68908.1	79660.8
O15127
	ELQNTVANLHVR	2	5592.91	4964.8	4100.12	6090.76	6013.96	5411.19	5904.6	5314.81	4299.2	5563.43	5162.98	3580.05	8105.91	6691.76	6940.08
	ELQNTVANLHVR	3	8894.99	5396.69	5988.87	6022.2	5107.78	4608.42	7410.63	5218.08	3622.32	5731.33	4744.78	4101.35	10010.1	8102.24	7090.93
O15143
	(ac)AYHSFLVEPISC(cam)HAWNK	3	73331.5	69959.1	62312.5	68183.5	67316.6	63231.6	67221	60364.5	60753	77036.7	67852.6	65823.3	69988.6	61935.5	61412.9
	ASSEGGTAAGAGLDSLHK	2	20309.7	23334.3	22395.5	24427.9	25360.1	24463.9	20306.2	25802.5	27368.9	24738.7	26802.3	25760.4	19355.7	20835.7	21021.1
	ASSEGGTAAGAGLDSLHK	3	25309.1	23465.5	24998.8	20326.3	25813.7	21993.7	27201	23677.9	24535.9	21780.4	24052.3	25204.3	25051.9	21312.2	22426.5
	EVEERPAPTPWGSK	2	9680.32	10406.5	11826.2	11604.1	12960	12534.4	10209.3	12196.1	12215.1	11456	13462.5	12779.8	8313.61	11192.8	12190
	FQNLDKK	2	3091.02	3707.72	3381.22	3648.96	4778.99	3834.23	3073.72	4052.94	4581.88	2234.55	4367.84	4363.29	2620.44	3748.94	3442.92
	IFSAYIK	2	32819	24689.6	26308.9	32095	24786.2	14534	29564.4	24848.3	20896.5	24909.3	23746.3	22834	24823.9	20552.2	21597.2
	NAYVWTLK	2	25240.6	23002.1	21371.9	17112.7	16420.1	16178.8	21076.1	16852.3	16518.7	19607.3	20212.3	16139.6	22400.2	17824.1	17943.6
	NSVSQISVLSGGK	2	45958.8	53425.5	54509.3	40842.7	46065.5	45417.8	34832.2	42998.4	46231.2	38617.1	43190.7	46722.1	34929.5	43380.4	43262.6
	TWKPTLVILR	3	24395.9	22496.5	23243.2	20150.5	19761.5	19080.4	23347.8	19572	20835.5	22807.8	19277.7	20965.7	21229.4	22544.6	17915.5
	VAWVSHDSTVC(cam)LADADKK	3	25383.2	32183.5	33819.5	21487.4	30389.2	31247.6	17984.3	27876.7	29425.9	21753.9	32234	30499	20226.3	26516.2	29414.4
O15144
	ASHTAPQVLFSHR	3	10299.3	12360.1	8921.77	13279.5	14383.6	13668.7	12581.4	13180.1	14075	12945.2	14943.1	12567.1	14379.9	10874.6	10585
	ASHTAPQVLFSHREPPLELK	4	11716.4	12911.3	14325	11603.1	12982.6	13117.1	14521.7	15115.7	14323.6	14376.8	14932.4	15676.1	8794.48	12608.4	12213
	DNTINLIHTFR	2	80492.8	86258.9	84362.7	73885.8	75947.2	75721.9	68032	71514.8	77091.1	74749.7	75432	80626.8	68012.6	64307.4	68990.9
	DNTINLIHTFR	3	21187.3	20376.9	22709.1	20664	18624.7	19562.2	21807.2	18927.3	18301.7	23031.6	20263.6	20648.5	22398.8	18377.1	15991.8
	DSIVHQAGMLKR	3	4710.25	6293.88	5911.73	5882.6	6495.19	6331.08	7490.87	8262.31	9193.82	11104.8	11848.2	8321.86	5917.29	7329.56	6912.32
	DYLHYHIK	2	12415.9	12997.2	13041	11028.8	13582	12188.5	11163.3	12482.9	12459.1	12661.3	14384	14300.5	10787	12317.7	11726.6
	IIEETLALK	2	22427.3	20361	19594.8	18400.7	20804.8	20484.6	20654.5	22104.9	20105.3	23583.5	18002.1	21929.7	21646.7	18173.8	19580.7
	NC(cam)FASVFEK	2	63106.7	65339.5	66602.4	60765.7	68450.3	62239.6	60512	59157.1	59756.5	71468.5	70456.5	73725.4	65739	60640.2	64635.1
	TSDFLK	1	18434.9	13022.8	12892.5	17119.4	14386.2	17082.7	18475.4	14432.8	14307.6	17267.8	16024.9	14324.7	11455.8	10215.5	10222.6
	YFQFQEEGKEGENR	2	6566.4		5200.45	8376.54	7293.71	6468.7		6558.75	5854.74	7831.98	5878.69	6100.68	3816.95	4337.08	4188.66
	YFQFQEEGKEGENR	3	19101.8	23245	25391.2	14717.6	19272.7	18618.1	13934.1	18890.9	20212	15905.4	21884.5	22316	15895.2	21605.9	21741.8
O15145
	AYLQQLR	2	67002.9	51321	52067.8	52312.8	48359.6	47921.4	63729.8	43040	46803.6	66907.2	49427	49611.5	59327.5	49287.7	43648.4
	ETKDTDIVDEAIYYFK	2	7902.67	6806.26	15116.8	9388.87	9968.01	10827.4	9051.74	10227.3	8737.4	11761	12601	10154.4	9246.9	9817.84	9025.52
	LIGNM(ox)ALLPIR	2	51374.1	43946.9	52112.2	24867.3	26987.9	17654.3	36111.6	15073.3	22010.2	22963.6	13887.6	13019.6	36808.8	25559.1	22097.4
	LIGNMALLPIR	2	23409	22965.4	20464.8	49618.4	48621.3	62545.5	37964.4	63288	47320.8	48101	75568.1	65061.8	22504.8	28276.4	29766.6
	NYEIKNEADR	2	4685.7	4858.04	4376.36	4804.72	4620.02	5429.64	4191.69	5653.48	6345.68	6986.97	6844.13	6833.16	5620.31	4310.16	4987.32
	PANKQEDEVMR	2	5431.87	5428.69	6167.95	7716.84	7382.46	8488.89	7350.27	7850.56	8441.52	8547.15	8606.07	8580.87	6411.54	6271.47	6303.1
	PAYHSSLMDPDTK	2	22527	20350.8	17278.8	24332.8	20954.3	23061.2	21997	23590.2	23378.1	25852.8	23775.1	23041.8	18859.3	17371.4	18371.9
	PAYHSSLMDPDTK	3	24772.9	24218.1	22790.1	28741.4	18375	19812.6	29716.1	21779.7	20198.6	28957.5	21378.4	21499.1	24306.3	20803.4	19185.4
	VFDPQNDKPSK	2	33512.6	32343.7	33641.9	34595.9	34120.9	31906.4	30328.1	31640.5	32999	36208.6	36872.6	36698.6	33043.7	29958.4	29026.3
O15173
	DFSLEQLR	2	87283.7	76098.6	73837.2	69724.5	69391.8	62905.1	79539.2	64445.9	57529.3	68978	56331.3	51690.3	98156.7	82865.3	76797.1
	EKYDYVGR	2	27655	24451.1	23989.9	25005.5	24657.9	22133.1	22065.7	24716.3	26363.6	25470.4	24681.9	21918.8	33996.8	28554.6	29882.9
	FYGPAGPYGIFAGR	2	147830	147476	147734	142004	150762	148543	138244	132255	138228	126201	127309	128474	160258	161795	160948
	GLATFC(cam)LDKDALR	3			4131.46			2407.97	4023.51	1366.44	2046.13	3209.95	2443.28	3362.96		2797.33	582.519
	GLGAGAGAGEESPATSLPR	2	24666.3	33328.8	34553.3	23811.7	31334.7	32330.1	22540.8	32503.5	33226.9	22429.4	31486.5	32245.7	26791.5	36561.6	37640.5
O15212
	ETLAQLQQEFQR	2	29465.7	34969.9	40394.3	38950.6	37340.9	38350.1	33276.6	31616.1	34640	38144.2	40096.8	40707.4	47876	46622	47255.4
O15229
	AVDSLEQISNLISR	2	7210.64	7777.25	7047.31	8718.25	8984.43	6105.11	10102.8	7096.03	7210.99	6067.69	4915.88	5853.38	5937.53	6065.82	7085.75
	AVGLEDQIVSQGIPMR	2	5888.08	15913.8	6758.58	24786.6	14371.3	22485.8	22014.7	20275.6	20488.1	21390.3	13289.9	16039.9	13091.7	14337.1	15180.3
	RNFQIDVYEAR	3	11854.8	12205.8	8980.86	10402.7	9119.69	8917.49	12122.5	8207.47	9897.28	9551.51	7562.73	7226.03	9639.34	9289.07	8875.95
	SINLALSHR	2	18751.1	19904.3	17709.2	16883.2	20556.8	17769.5	17890.9	18218.2	19589.1	14995.3	17172.5	13100.4	22421.1	21271	20799
	SQYILSVSR	2	34593.8	36291.7	36428.1	33609.7	34187.4	33156	29619.3	33540.7	32977.5	27736.7	27487.8	26498.4	36887.8	36048	35653.6
O15245
	LSPSFADLFR	2	31542.7	32079.2	32563.4	30182.2	29954.7	29370	33191.6	30059.7	30700.9	27498.7	26018.4	26658.1	15475.6	14566.6	14283.9
O15254
	EAC(cam)GGHGYLAMNR	3	8889.41	7613.88	7550.77	8367.37	6006.66	7552.45	7916.79	7597.83	7825.23	7155.42	7822.05	6905.22	6203.74	6404.33	5774.64
	FWVGNMGK	2	18147.7	15193.6	15905.1	21432.1	14437.8	14079.6	21525.9	15319.3	16889.5	18667.9	13117.6	13075.4	16324	12775.4	14678.3
	HAALLYR	2	10085.8	8673.45	9131.29	5728.7	6174.22	3838.22	7202.2	5353.94	4815.48	5156.77	4751.29	3697.11	6617.84	6126.48	6028.12
	HLTYIQK	2	8195.21	8100.69	9481.73	7747.34	7460.44	6269.47	9315.67	7227.66	6492.98	6513.62	5373.2	5845.14	6911.06	5869.38	5194.06
	LLPYLAAVYALDHFSK	3	35851.2	39563.6	44120.5	33279.8	34988.1	37246.1	29500.9	29795.1	34199.6	23865.6	23347.7	24578	20620.6	23210.9	24184.1
	MGDVTPEGTYVSPFK	2	18152.9	19292.8	18399.8	27850.7	29207.9	30307.9	25490.4	32788.2	31018.7	24167	26294.9	28708.2	15149.8	20042.7	22298.8
	NLWGAVLQESK	2	27566.7	27529.3	25702.2	24406	21440.1	19948.3	24199.8	23922.4	24509.4	18316.9	17061.7	17796.1	21736.6	17386.1	17197.3
	SLFLDLVELQR	2	71529.5	70411.5	71272.9	63606.3	60878.6	58885.9	82081.1	74550.1	70939.5	59214.7	53404.4	55130.1	55789.4	54164.6	54725
	TATHAVVFAK	2	8214.14	8612.83	8309.68	6191.54	5116.3	3822.65	9275.41	6119.04	5422.04	5756.28	3505.01	4021.69	6314.05	4164.95	4686.92
	TIFSALENDPLFAR	2	51659.9	50352.5	51663.5	49592.4	49743	49412.8	50327.4	47632	48927.8	40406.9	39794.6	39795.1	35542.8	34591.4	33964.9
	TLLPMPGVMVGDIGKK	3	209.245			227.06		1034.26		740.387			1477.2	1101.16			688.611
	TTAHYDPATEEFIIHSPDFEAAK	3	12888.2	13217.6	13554.2	15664.9	14070	13661.9	12995.1	15693.4	15554.8	12245.2	12969.4	10759.6	11385.2	11553.7	13827.8
	TTAHYDPATEEFIIHSPDFEAAK	4	19709.6	17908.3	19610.6	14293.4	16596.5	14231.9	15687.6	14265	15599.5	13392.1	11176.1	10512.6	11711.6	12961.4	12804.9
O15258
	QNEEFRPFIR	3	30985.4	29703.1	23564.7	25831.6	18564.9	19922.2	29793.4	21669.1	21176.7	29952.2	20617.6	20454	41560.5	28947.1	23165.4
	VDPSLMEDSDDGPSLPTK	2	24647.8	26657.7	27896.8	38644.8	40784.6	44777.1	32793.1	42655.4	42906.9	29651.4	36641.1	36932	30939.9	39301.4	41272.6
O15260
	LC(cam)LISTFLEDGIR	2	55312.7	58561.9	58591.8	68354.9	67886.5	71356.6	74860.7	76102.4	72528.2	72310.8	70660	68905.6	74593.8	72490.5	76351.5
	MWFQWSEQR	2		1285.59		4335.78	4362.19	6405.29	4079.37	7557.33	6503.36	6924.97	9406.43	8261.17	1125.59	3219.11	6693.31
	SMFAGVPTMR	2	103115	116043	111060	246857	234797	232295	221694	260933	214200	208073	236510	221967	178446	216707	254397
O15305
	EMDDFLQK	2	9357.6	7168.55	8133.11	6425.93	7777.92	5995.59	7039.79	7107.14	7675.19	8325.42	7738.64	6703.2	7489.75	5408.6	6198.19
	HVENDGYK	2	7073.66	7131.03	7428.06	6391.65	6804.91	6514.41	7728.47	6079.12	8902.05	9689.94	8578.29	8402.3	5944.71	5442.84	6375.08
	TMGYSVTAPEDTR	2	8796.83	12908.2	8753.7	10414.7	14407.5	14359	9723	13124.3	15223.8	13453	14089.3	14268.5	8300.52	12381.6	11428.7
	VQEQLGNDVVEK	2	4198.11	5721.12	5911.25	5756.19	5011.23	5462.13		5759.46	6000.37	6751.76	7067.68	7472.19	4790.11	3800.35	2949.27
O15320
	TIHSYQGQIISHEK	3	4127.61	6308.24	5075.27	6077.92	6867.51	7333.54	5512.16	6483.12	6306.75	5315.39	5743.58	5852.19	7366.58	5813.33	6405.51
O15320;A4FU28
	ISHATEELETYR	2	10178	8222.83	8858.28	11268.2	9162.75	9066.42	9347.7	10015.3	9625.42	10161.6	8896.76	6976.21	10653.5	9346.68	10068.3
O15371
	DMPYQPFSK	2	7290.99	8042.26	10314.7	6588.9	10702.9	14435.2	8107.49	9374.48	10642.1	8283.87	11217.4	10852.6	5259.18	8315.43	9091.21
	IFHTVTTTDDPVIR	2	7179.69	6820.65	6580.27	7492.19	7624.59	7868.27	7401.52	7376.16	7273.34	7604.55	7579.05	7244.96	7644.23	4876.45	6072.05
	IFHTVTTTDDPVIR	3	28547.4	26993.3	27573	25891.7	24925.5	24340.4	30950.2	25578.4	24265	27806.9	26470.4	26539.9	24516.7	23130.7	23992.2
	LGDDIDLIVR	2	10597.9	9072.24	10069.6	11233.4	10542	11244.2	14360.9	12817.9	12209.9	13838.5	11433.5	11744	10994.3	11623.4	10768.6
	NLAMEATYINHNFSQQC(cam)LR	3				20632.7	23023.3	28447.2	18192.7	18664.6	24966.9	25269.9	26533.1	25367.4			17398.3
	VADWTGATYQDKR	3		1012.15	1455.17	1117.31	1100.23	619.041	1246.6	702.203	1274.43	1102.66	585.369	1092.12	5.6807	713.762	681.969
	WTC(cam)C(cam)ALLAGSEYLK	2	20374		13952.4	17224.7	11665.1	17819	14660.6	16438.1	16976.1	19206.1	15937.7	17060.5	18505.9	18880.1	16295.5
O15372
	EFTAQNLGK	2	19467	22751.7	19891.5	21422.5	21128.8	18774.5	21281.3	19022.4	16906.3	24925.3	22410	19835.5	23722.7	18991	19442.8
	EGTGSTATSSSSTAGAAGK	2	17920.3	18131.3	17203.8	16803.8	17597.4	17345.2	10758.9	16934.2	16611.5	15079.7	17279.5	18836.5	15095.5	18247.4	16330.8
	SAVADKHELLSLASSNHLGK	3	8346.02	8438.03	9271.65	7691.86	9751	12408.2	10893.6	9217.52	10189.7	10501.7	10894.8	9649.39	9065.34	10408.2	11636.2
	YNTYMR	2	1491.77	2905.36	3257.07	5108.64	4491.23	9670.02	4113.17	9064.39	10280	3577.09	10067.3	10427.5	2815.49	4328.29	5696.49
O15382
	EVFGSGTAC(cam)QVC(cam)PVHR	3	13242.3	14235.4	13334.8	11435.2	12153.4	11792.9	11458.8	11258	11636.2	10813.4	13557.4	13767.6	21184.6	23727.2	21619.9
	LC(cam)LPSFDKLELLEC(cam)IR	3	15000.3	15324.5	15097.9	12422.3	13318.3	14180.5	13428.5	16061	14134.9	15742.9	17559.1	17106.7	27727.3	29774	26354.8
	LFRPWLNMDR	3	3566.66	2652.52	2241.85	4303.5	4888.08	4523.34	4430.48	4483.86	4623.34	4916.71	5940	5401.39	6171.16	8790.94	8385.07
	LGGNYGPTVLVQQEALKR	3	5157.07	4500.52	5620.96	3771.29	4328.36	6033.86	3696.35	4910.93	5493.16	4671.59	5656.52	5244.27	12864.5	13658	13907
O15400
	ITQC(cam)SVEIQR	2	14384.6	15104	14811.6	13578.1	13736.9	12634.9	12856.5	12562.9	11854.8	12267.6	13007	12728.3	19571.2	20734.6	20927.5
	TLNQLGTPQDSPELR	2	14332.2	21211	22148.1	16767.5	20891.5	21235.2	16748.1	20862.5	19873.4	16222.5	19400.4	20083.1	19570.5	27425.5	27286
O15438
	ADGALTQEEK	2	8882.07	8075.12	8753.92	6960.89	7071.4	7798.57	7180.84	7816.75	7220.86	6412.4	7215.03	6405.97	4862.54	5667.96	5179.7
	SQLTIIPQDPILFSGTLR	2	39097.1	34516.9	39650.2	44487.6	45670.3	50660	30323.7	40897.7	40491.5	24237.5	36426.9	39727.8	26832.2	29431.8	39892.9
O15484
	ADPDNLQALHTLHLR	3	7102.09	9648.14	6970.09	7944.47	6942.14	7268.32	7633.32	8459.85	7436.49	6434.95	6852.11	6725.06	7921.2	7152.64	8076.14
	ADPDNLQALHTLHLR	4			119.62				4.69852			72.4914		347.23		6.70213	5.69718
	YVIIPTTFEPGHTGEFLLR	3	29890.3	30686.9	31852.3	30804.1	30677.6	28519.9	30819.5	27280.8	29148.3	25006	24554.6	25050.8	28131.8	25963.8	25696.1
O15511
	ALAAGGVGSIVR	2	44053.1	43613.3	45814.9	44881.6	41897.8	38586.6	48862.5	43991.6	41906.3	51195	47216.8	46629.9	34735.9	37886.6	38508.8
	GFESPSDNSSAMLLQWHEK	3				8435.06	5214.91	6464.3	6269.9	8239.79	6801.98	6356.88	10125.2	8390.39
O15533
	VSLMPATLAR	2	11918	13498.7	13886.2	23787.7	19145.5	18997.5	21439.2	22180.2	18293	19383.2	20284.5	19085.5	19391	22149.5	22353
	WASGLTPAQNC(cam)PR	2	28324.5	36825.8	36841.8	32450.7	36416.8	35847.2	26929.2	35507.6	33271.8	32581.7	35650.7	34615.6	38480.5	49106.8	45084.4
O43143
	EVDDLGPEVGDIK	2	20628.6	20039.9	22356.1	18255.1	19694.1	18656.4	19169.2	17558	19370.4	17111.2	16879	16835.9	20700.9	24151.1	21870.8
	FEDC(cam)SSAK	2	4976.37	5967.67	4856.46	4479.45	4822.07	4466.24	3675.21	4400.47	4460.05	5556.61	4788.86	4816.33	6212.42	6418.93	4989.53
	TC(cam)TDIKPEWLVK	3	2282.29	2461.02	1673.89	2215.11	2029.38	1984.19	1953.38	1493.05	1998.11	2619.61	1832.32	1937.51	1847.7	3123.37	2205.64
	YGVIILDEAHER	3	1981.69		2086.11	1973.37	1946.98	1205.74	2069		924.88	2804.7	1736.86	1454.7	2646.39	2054.04	1879.48
O43169
	ELWLVIHGR	2	79217.3	85183.7	79114.7	68989.3	67861.5	69683.5	95889.5	98064.3	102387	75817.3	81355.3	81159	106091	100391	105271
	FLNEHPGGEEVLLEQAGVDASESFEDVGHSSDAR	4	36930.6	34438.1	29969	35847.4	33270	34676.1	37084.4	34996.1	33593.6	37764.7	33786.3	33944	39937	41983.3	41683.2
	LEEVAKR	2	10208.6	9576.84	8630.67	7681.75	7358.36	7053.28	9451.58	7025.08	6664.89	6970.5	6974.31	7055.67	9469.04	7872.69	8192.21
	NSLKELWLVIHGR	3	22719.6	24338.7	22934.8	19048.3	17325.1	15558.3	22340.9	17142	17746.4	18210	16183.9	14946.7	27729.2	25102.3	26069.4
O43175
	AGTGVDNVDLEAATR	2	84663.8	96000.2	98574.1	79573.7	90630.8	84947.3	77739.4	83959	85380	84883.8	93678.6	89438.1	87146.5	101933	98289.9
	ALQSGQC(cam)AGAALDVFTEEPPRDR	3	45720.7	48487.7	50058.9	49857.7	48748.1	47005.7	40104.6	42843.6	44306.5	45383.3	47941.6	47890.6	50895.5	46674.4	50243.6
	ALVDHENVISC(cam)PHLGASTK	3	18626.7	23005.6	22510.7	17044.7	20906.3	21866.6	16946.1	20721.1	20265.1	20683.1	26093	22607.8	22285.4	23469.6	23250.3
	ALVDHENVISC(cam)PHLGASTK	4	20139.1	15391.2	16396.4	13876.7	11608.6	11805.5	14700.4	11710.5	10366.6	16280.8	13968.5	13015.6	19682	16962.1	12664.5
	GGIVDEGALLR	2	82067.9	75726.9	76244.9	79603	76951.1	81832.4	76136.2	76407.2	74819.9	83519.1	75215.9	80769.5	83216.1	82349.8	87269.6
	GTIQVITQGTSLK	2	51359.8	50485.3	50570.7	48297.5	54019.9	52496.8	51365.1	54634.6	54202.1	57387.8	57397.6	60056.5	59923.8	63415.6	58117.9
	ILQDGGLQVVEK	2	12793.9	12994.3	13665.5	12327.2	12306.8	12314.8	13307.5	11890.7	13352.7	13316.1	13568.5	13391.8	13334	12624.3	13476
	KILQDGGLQVVEK	2	2019.21	4137.6	2965.94	2752.77	3592.92	3926.42	3438.31	2914.08	2882.04	7143.06	4339.75	3322.4	2505.07	2924.14	3295.5
	MQSFGMK	2	6767.88	4806.75	5103.83	4876.32			8283.84	5940.39		7691.55	7360.08	6030.39	10601.3	6948.48	7829.17
	NAGNC(cam)LSPAVIVGLLK	2	29316.6	29516.8	30789.5	32030.3	32983.4	34525.9	26515.7	30289.8	31453.2	34663.4	36024	35374.7	30212.1	30041.8	32851.7
	QADVNLVNAK	2	11633.1	9923.48	10391.9	14756.1	13939.6	16767	13072.5	15351.1	13013.2	16439.7	14992	14583.2	16247.2	15470.9	16194.9
	VLISDSLDPC(cam)C(cam)R	2	48396	47502.4	50398.8	44850.1	44541.8	43471.3	41109.1	40031.7	40029.1	52864.3	51944	52712	51459	53603.8	52374.1
	VTADVINAAEK	2	64720	60321.2	61284.7	58677.5	54240.9	53236	56180.9	58060.5	52913.1	61020.8	57208	59897	67021	62552.1	64194.6
O43181
	LDITTLTGVPEEHIK	3	7900.52	4764.44	5241.06	5396.13	6835.02	5640.38	7642.86	6544.22	6867.25	5487.36	6130.29	6040.41	8304.41	6108.67	7372.67
O43242
	AIQLEYSEAR	2	38598.4	39503.2	38053.3	39276.2	37191.6	36371	40803.5	39224.4	39105.6	43374.5	42130	44304.4	44293.6	43362.2	42230
	ELDTVTLEDIKEHVK	3	29085.7	29335.2	32286.5	27509.1	26475.5	29367.5	21743.2	26640.3	29967.4	23019	31091.1	28719.6	26308.7	27870.6	30911
	ELDTVTLEDIKEHVK	4	4443.64	3516.48		4738.63	3306.92	2510.82	4410.47	3061.85	1501.53	3494.28	2448.14	2438.07	5122.25	3059.9	2989.07
	EMIDIYSTR	2	23418.2	24475.2	24058.9	33576.8	35867.3	34229.1	28024.4	31981.4	34322	30637	33544.8	35945.6	27127.8	28087.2	30300.6
	FNQVLDQFGEK	2	18223.7	17612.5	18868.5	20670.2	19283.9	19993.4	20995.6	20657.2	21258.1	22670.5	22580	24232.3	21386.5	22660	20578.9
	GYVQSK	1	27483.5	27211.3	27870.3	38081.1	37848	39744.3	47616.6	34354.4	33798.7	36515.7	34515.5	35155.5	37644.1	37027.2	36144.1
	HDADGQATLLNLLLR	2	5830.85	5630.54	6810.89		7990.22	5944.43	8484.82	7226.8	8530.37	6859.78	8995.21	6936.03	8154.72	5828.66	6647.47
	HDADGQATLLNLLLR	3	53995.3	53871.9	56396.2	50186	49322.8	52192.4	58777.1	50068.7	52565.6	55317.4	52325.1	52480.3	54341.7	52516.1	52168
	ISDDLMQK	2	4082.2	6047.42		4689.78	3687.43	2918.85	7071.69	3904.73	3911.7	7815.03	5227.15	4869.98	9304.22	4025.24	4062.21
	ISLADIAQK	2	16339.3	17050.3	15540.7	12989.5	15021.6	12578.8	16864.9	12357.8	13087.4	15222.9	14698.3	13169.8	18982.2	12927.8	14269.4
	LQLDSPEDAEFIVAK	2	38495.2	38550.2	39756.9	34538.4	35304.2	33364.5	34160.8	33058.5	34918	34310.3	36729.7	35493.9	37969	36900.5	35851.7
	NYLHYSLYDQAEK	2	18840.4	19834.6	18310.6	18698.1	19436	20385.7	19132.2	20093.4	20624.9	20329.7	20645.4	19712.6	17877.6	17990.5	18766.9
	NYLHYSLYDQAEK	3	17109.4	16971.5	17764	16596.3	18720.1	17212.7	14821	14646	15445.5	13505.2	14954.7	15214.3	14669.3	15337.5	14752.6
	RLNHYVLYK	2	11708.3	7648.57	5373.78	7400.23	8314.51	6583	12098.8	8520.57	8027.47	8519.39	7844.5	7494.63	6771.82	8632.84	9136.22
	RLNHYVLYK	3	28246	24144.3	29520.8	23556	24776.2	24276	29695.3	25511.6	24886.8	25168	22185.6	15252.6	26449.3	29308.2	32609.4
	SVFPEQANNNEWAR	2	36736.8	36748.1	39479.7	32968.8	38448.4	37000.4	33252.6	39008.4	37506.9	31768	37514.6	38649.8	34047.3	39420.6	38970.1
	SYNKDLESAEER	2	12298.7	11745.1	12545.5	13262.3	13530.4	12964.7	13166.2	12958.1	11071	14203	14241	13026.7	13337.2	12258	11487.5
	SYNKDLESAEER	3	12786.7	14504.6	11959.8	12839.6	12410.2	11036	13966.4	12625.1	10538.3	16146.7	15763.7	12972.8	13138.7	14248.1	17091.7
	TAAAAAEHSQR	2	46451.2	44023.9	36820.8	39590	30404	37167.9	36327	46963.3	40595.6	45539.1	45166.8	42093.5	40736.3	40031.2	43680.5
	VYEFLDKLDVVR	2	10388.4	11155.6	10106.4	11802.2	11807.4	10416.3	12073	11713	10452.1	13112	12004	13073.4	12879.8	11366	11941.5
	VYEFLDKLDVVR	3	24525	23262.4	24677.5	23556.3	23233	20969.2	28013.7	20341.2	19149.2	27466	24392.2	20935.8	27614.7	23058.2	22729.8
	YLYYTGR	2	26679.1	26037	26797.2	29200.6	27225.1	26473.7	26211.4	25723.8	27474.2	29470.7	28040.9	25180.2	27730.6	23953.8	25114.6
O43252;O95340
	GC(cam)TVWLTGLSGAGK	2	40507.1	46050.8	45935	42495.1	42086.8	42948.6	39570.8	42191.8	43992.2	46790.3	48059.5	47977.1	62491.3	59259.6	60452.7
O43324
	(ac)AAAAELSLLEK	2	14845	14884.4	15282	14958	14498.7	11749.7	16863.1	11033.7	12051.6	11560.2	9964.32	10890.6	17387.7	13370.6	11602.5
	AIVQQWLEYR	2	17976	16998.8	16974.8	15877.8	16244	15015.9	17610.8	14419	15840.4	16102.9	15214.8	16508.1	19307	17121.5	18196.2
O43390
	DLYEDELVPLFEK	2	40502.5	40979.7	43979.5	41381.9	41501.5	40335.1	38021.5	35714.5	37676.8	33739.3	34590.9	29196.3	33043.9	34652.9	33035.7
	GYAFITFC(cam)GK	2	22639.7	20058.9	20813.5	21471	20091.5	21296.6	19523.4	18939.3	20962.2	17230.8	16870.2	18368.8	19852.3	18022.9	17276.4
	LC(cam)DSYEIRPGK	3	7146.58	8431.6	8149.67	3293.4	3602.75	3717.59	7495.03	4965.42	5274.17	3750.74	4080.7	4781.47	7282.85	6277.75	4544.53
	LMMDPLSGQNR	2	23234.8	26679.1	22777.5	36345.6	36327.3	42073.7	35588.2	40243.3	41369.5	34231.8	37016.4	38965.8	26408.3	32498	35336.8
	NLATTVTEEILEK	2	39175.7	36310	39240.3	35581.4	36266.3	34108.1	34840.9	32708.6	32060.7	31506.7	28463	25910.7	30891.3	32325.6	28965.2
	STAYEDYYYHPPPR	3	50701.1	50198.8	50432.5	50764.9	52312.9	54041	51818.9	50596	50011.7	45847.7	46383.5	49371.5	45776	43246.2	40733.9
	VQESTKGPDEAK	2	9306.01	8598.71	9319.78	9775.9	9155.8	9298.48	6820.47	8585.37	8576.45	8056.28	8154.38	7998.41	8378.07	7993.24	6685.55
	VTEGLVDVILYHQPDDK	3	10706.6	10660.2	9858.39	9832.99	9228.24	11114.4	9320.79	10250.6	10399.4	9921.96	8261.35	9231.12	9455.37	8569.87	9953.96
O43396
	AGC(cam)EC(cam)LNESDEHGFDNC(cam)LR	3	17105.6	18900.1	19611.9	14994.2	19186.7	17492.6	14213.7	16965.2	17159.2	17107.8	20126.1	18613.1	10839.5	13871.5	12045.1
	FQGPDNGQGPK	2	7769.19	8538.36	8694.7	7502.26	8185.81	9627.41	6544.27	8376.68	7576.51	6726.19	7055.28	7447.97	5115.87	5102.5	5203.41
	GYMDLMPFINK	2				1669.86		2064.23	964.817	4308.07	2840.36	2438.29	7004.35	5236.48
	IAPAFSSMSNK	2	9033.61	8012.85	8541.15	9508.74	9044.73	9342.16	10444.6	10784.1	9551.59	11635.6	10196.6	9849.32	7434.01	6313.52	7413.43
	IDQYQGADAVGLEEK	2	38688.8	39150.2	39333.9	33481.1	37940.8	37895.5	35040	36665.3	38018.8	29391.4	35650.2	35970.3	28145.7	26055.1	27447.6
	IFINLPR	2	43106.1	39630.2	40513.4	39424	38531.8	41277.8	40496.4	39282.1	39587.3	34724.2	35734.8	37664.9	29881.5	29285.4	26622.8
	IKQHLENDPGSNEDTDIPK	3	10738.2	11246.1	11548.2	12465	11046.2	11161.6	9838.9	12690.5	13115.4	10924.4	12684	11976.6	8755.16	8387.9	7880.8
	SEPTQALELTEDDIKEDGIVPLR	3	7527.43	11240.6	6884.04	4892.26	8402.26	5259.77	8657.98	6504.27	7468.17	10513.9	6255.6	5626.61	5266.57	5985.68	6062.58
	SMDFEEAER	2	32643.2	37514	35159.3	35318.3	36351.1	39149.8	35073.5	42528	40506.6	32791.8	38992.4	39786.5	29733.3	33780.9	32779.1
	VGVKPVGSDPDFQPELSGAGSR	3	101048	106602	114355	91708.2	96708	92259.1	100225	98213.8	95256.9	96570	91301.2	97122	66508	81878	75933.4
O43399
	LGLSTLGELK	2	5185.82	4447.4	5355.54	8127.5	8776.03	8683.95	6470.47	7090.45	6398.25	6335.36	7678.75	6941.13	7121.02	3271.89	8538.3
	SWHDVQVSSAYVK	3	2267.72	1728.62	1892.97	1987.56	2517.64	3395.03	1975.06	2893.8	2734.43	2098.24	2348.75	2982.97	2488.88	2899.84	1806.98
	TPAVEGLTEAEEEELRAELTKVEEEIVTLR	4	11956.8	12369.8	9810.67	15546.2	14489.3	14411.2	12807	15744.3	14195.4	14433.4	15696.2	15681.9	16843.1	15579.9	15832.1
	TQETLSQAGQK	2	12633.3	14058	13248.2	12620.1	12337.2	12761.8	8667.51	10950.3	11295.9	12661.9	11677.7	12660.6	14390.3	15651.1	14300.6
	TSAALSTVGSAISR	2	36738.5	34392.4	34927.9	33795.3	34608	35690	33600.9	31977.3	30525	32935.1	33748.4	34284.2	40422.4	36933.6	34774.2
O43464
	LLSGDTYEAVVTAVDPVADIATLR	3	18505.9	21232	22638.8	18929.5	20487.4	19433.1	15766.7	14074.1	16228.5	14029.1	14219.6	14414.6	18908.8	23262.7	22381.8
O43488
	ALQAAYGASAPSVTSAALR	2	10917.5	11112.9	12145.4	13945.1	13704.9	13047.5	15178.9	14124.4	16789.6	20201.6	19030.4	20057	16451.6	17919.2	18529.5
	EHHFEAIALVEK	3				6449.07	3494.3	4066.6	1893.06	3860.85	4246.51	6096.83	3547.85	4158.9	4329	5369.08	5795.48
	FFGNSWAETYR	2	11291.5	12500.1	11189.5	11840.9	13034.2	12465.3	16505.5	16088.3	14702.6	18257	17484.1	17241.8	17789.8	15703.6	17851
	LQC(cam)PQVDLFYLHAPDHGTPVEETLHAC(cam)QR	4		7338.59	8645.99	8315.67	8951.24	10224	8039.17	7657.26	8407.18	9502.01	9086.09	8471.12	9664.37	9772.15	10754.4
	LQC(cam)PQVDLFYLHAPDHGTPVEETLHAC(cam)QR	5	22941	23097.9	24138.7	18735.7	19939.8	20448.3	18593.7	18004.4	19271.3	24727.5	21542.2	20686.5	27647	27385.5	28773.2
	MDAPASAAAVR	2	11189.7	13319.6	10530.7	14985.9	15357.5	13823.8	15738.6	14183.4	14323.8	17917.9	18441.5	15753.3	18329.8	18486.4	19470.6
	RMDAPASAAAVR	2	16142.6	17085.1	15171.3	19371.2	17486.9	18233.6	19180.3	17721.4	17717.8	20098.6	19807.5	20042.4	21873.4	21812	23082
	RMDAPASAAAVR	3	60724.5	61484.2	63897.7	53376.9	54599.1	58367.3	72708.6	63661.7	61286.7	62093.8	63522.5	61060.7	61280.3	67543.8	67323.2
O43488;O95154;Q8NHP1
	QVETELFPC(cam)LR	2	135321	137895	132146	149379	152089	141625	144770	138526	130369	168235	159193	156213	155220	144714	139614
O43488;Q8NHP1
	FYAYNPLAGGLLTGK	2	141226	144837	154403	165651	162256	162935	154508	156216	159681	167641	163826	171609	194829	200215	200637
	YEDKDGKQPVGR	3	9072.8	12738.2	11221.7	10340.3	11749.3	10007.4	11749.3	10702.1	9263.27	12737.2	11978.8	11726.7	12164.7	10437	11985.7
O43504
	GTLSDEHAGVISVLAQQAAK	3	32034.1	29513.5	30857.8	29467.2	28221.6	28554.4	27111	26499.8	28836.9	22326.7	23227.1	24238.1	26871	28791.3	27282.3
O43598
	FGTVLTEHVAAAELGAR	3	38846.8	39564.8	39308.5	35672.6	41789.5	40056.1	46478.5	43985.6	44393	47094.5	45875.4	42901.4	37927.6	39292	36588.4
	ILC(cam)LFRPQSGR	3	76270.3	82885.5	75916.3	61214.2	59119.7	62717.6	65780.1	65755	59718.9	73099.9	75190.8	69435.4	77316.4	64446.7	61008.5
O43615
	ALTDKVTDLLGGLFSK	2	5219.59	4812.26	4712.14	5939.27	6522.31	5649.22	6849.27	5766.27	8313.35	5107.27	5697.36	5517.26	6941.42	6594.3	6356.23
	ALTDKVTDLLGGLFSK	3	16347.9	14739	16298.9	12966.1	13244.5	10840.8	14567.9	13199.4	13715.5	12076.3	11162.1	11922.4	16288.1	17814.9	15345.6
	EIDDSVLGQTGPYR	2	30611.9	33236.1	37510.5	28468.8	32730.4	34913.7	31994.5	34114.2	35135.3	26573.2	31416.6	33990.1	36212.9	43483.9	44377.4
	ESLHEVSK	2	9216.33	7733.35	8166.56	8900.21	8206.98	7494.1	10594.8	8330.11	7793.26	8661.82	8879.36	7052.67	10530.4	11789.2	12014.6
	GFLSGLLDNVK	2	7568.28	8229.24	7812.93	8724.47	8068.04	7695.31	10317.9	9501.4	9328.76	9366.12	8746.81	8408.62	10600.6	9573.07	11045.7
	ILDIDNVDLAMGK	2	14976.9	21129.8	9447.16	29034.8	28424.4	34182.1	24450.3	36455.4	29723.7	27277.5	34462.7	30359.2	20664.4	28023.4	27463.9
	LGELTGTVK	2	5153.28	4334.58	4679.54	6653.11	4433.54	4198.79	6153.49	3717.68	4386.17	5160.31	4946.84	3861.09	6229.98	5504.53	5190.64
	MLYVWALC(cam)R	2		5253.51	4786.9	13541.9	14543.5	18175.1	8180.45	18969.9	15102.3	11311.2	18782.8	18093.6	1688.27	12219.1	11364.9
	RLEESDVLQEAR	2	4928.72	7591.47	12632.5	14443.6	14334.7	14459.7	14801	15433.1	14992.6	12346.4	13309.5	13884	10962.3	13603.6	14535.5
	RLEESDVLQEAR	3	15627.9	13662.9	12063.5	13442.6	11964.7	13492.5	12314.3	10954.5	13275.1	11841	9365.77	12612.4	13284.5	12107.4	12988.8
O43676
	IEGTPLETIQK	2	20646.9	20605	23314.8	17616.8	18581.1	17850.1	18147.7	20523.4	19327	17158.9	18409.3	16970.9	23035.7	25264.9	24658
O43678
	ANPDLPILIR	2	25580.9	24828.7	24041.8	24855.9	25912.9	27497.8	27877.3	23598.1	23721	23968.2	23451.9	22190.6	32000.3	30366.4	29575.3
	IHLC(cam)QR	2	10983.4	9096.14	10225.8	9667.05	10098.6	10240.1	9335.78	8483.35	4635.18	8389.95	10486	8747.78	10107.7	11119.1	12238.7
O43684
	MHDLNTDQENLVGTHDAPIR	3	6125.62	7322.54	8363.27	8174.27	9930.76	9985.5	7707.65	10498.6	10522.5	8056.21	10145.9	10392.3	6742.01	7890.32	8260.19
	NMGYVQQR	2	7716.61	6269.88	8652.68	7228.16	7043.29	6790.53	6133.49	7838.26	6860.26	7392.03	7033.64	5793.09	6970.78	7278.74	6362.3
	TPC(cam)NAGTFSQPEK	2	14602	13422.6	13419.8	13347.3	13776.8	12485.7	10429.4	13267.3	11877.7	12427.8	12271.1	11573.2	12236.4	13444.7	12322.9
	VAVEYLDPSPEVQK	2	18241.1	22900.5	26247.9	19967.5	20443.3	21180.6	20236.5	18763.5	19005.7	22485.3	16174.4	3710.09	23480.2	23599.8	23758.4
O43704
	FDAIYETEMSK	2	19656.5	13291.3	22583.9	20092.2	22129.6	23542.6	14376.2	20999.3	23951.7	18979.7	22754.1	25264.9	14827.8	16223.1	16395
	IEQFHSRPDDIVIATYPK	4	20496	18252.5	14248.9	16920.3	16878.3	16874.7	16461.7	13183.6	18994.2	15883.8	15691.2	17172.6	16521.5	17113.1	13427.8
	LVHGYPMTC(cam)AFASNWEK	3	12368	15482.4	11316.8	17913.6	17129.6	23980.5	17450.9	22311.7	19633.4	21386.6	25734.9	24572.2	12368.7	12606.7	13288.1
	NYFTVAQNEK	2	10558.6	11737.7	12280.1	10238.7	11412.1	9734.53	9057.52	10607.3	11817.3	12477.4	11548.2	14089.2	8821.41	7934.37	9427.82
	THLPTDLLPK	2	39938.1	35001.9	36023.9	40316.1	40708.8	44380.1	28361.7	32405.1	41251.2	39485.5	43130.3	39292.2	27298	24737.3	24783.9
O43707
	AC(cam)LISLGYDVENDR	2	82578.6	80786.5	74370.7	73188.7	71002.9	63267.5	74239.7	78938.2	69873.6	70901.8	75520.1	69328.9	76391	71439.3	74987.5
	AC(cam)LISLGYDVENDRQGEAEFNR	3	81344.6	74344.8	71736.4	57191.1	54500.5	56241.1	53954.4	57929.9	54123.9	60287.5	55665.5	58353.1	61064.1	65635.2	60060.3
	AGTQIENIDEDFRDGLK	3	71648.7	67603.1	70990.3	63950.5	64805.4	58294.7	65286	66433.7	61538.4	62159.3	61193.2	61829.9	64958.3	68645.5	67208.5
	ASFNHFDKDHGGALGPEEFK	3	17278.2	21047.5	20274.5	16863	20288	22146.3	16247.5	19245.8	21393.7	16880.6	20830.5	21435.9	17884.2	17819.5	19064.1
	ASFNHFDKDHGGALGPEEFK	4	32261.8	34412.6	33308	30370.6	24747.7	24751.5	29866	32451.7	29281.3	31824.8	34272.2	35867.1	27876.8	34757.8	35634.7
	DYETATLSDIK	2	21396.6	21491.4	22342.9	19030.8	22282	23184.4	19706.8	22706.1	23382	18869.3	23675.8	23081.6	18973.3	19838.4	20435.8
	EAILAIHK	2	113403	129598	127406	120352	126523	121823	119785	138714	123770	123882	127951	144864	114524	131614	121519
	ETTDTDTADQVIASFK	2	166156	177467	174343	172989	176908	174449	162151	163941	171933	161686	169628	162381	159828	155710	160302
	GISQEQMQEFR	2	134677	152335	148750	139992	156204	169247	146334	159596	162621	143452	162186	166206	128792	139705	140947
	HRDYETATLSDIK	2	19404.4	16077	14757.8	22335.3	19292.5	20488.4	23495.9	20685.4	21206.6	22615.4	21156.3	21550.7	19458.8	14715	16415.7
	HRDYETATLSDIK	3	59552.7	60526.6	66379.4	67953.4	61838.6	61320.2	61026	64060.9	61538.7	65693.2	64733.2	63963.5	61760.8	59491.6	62261.2
	HRPELIEYDK	2	14701.1	10962.2	9698.52	12124.3	11874	14793.8	15850.9	14646.5	15317.1	14378.9	15078.7	15537.4	12484.7	10413.8	10636.2
	HRPELIEYDK	3	11733.8	9275.53	10550.2	8036.46	8214.8	9249.48	10826.2	10441.5	10812.1	11789	10498.1	10064.3	9895.52	9781.65	10371.1
	HRPELIEYDKLR	3	33144.8	32931.9	35149.9	24544.1	28003	27057	26489.8	27893.6	24916.7	27455.7	29137.6	25963.1	26474.4	27193.2	27134.5
	IAESNHIK	2	17263.6	18650.8	17994.9	18931.7	17134.3	14720.8	21523.8	20464.2	16003.4	16117.5	18482.8	20125.9	15649.8	15521.5	17109.8
	IC(cam)DQWDALGSLTHSR	2	31214	30316.8	31148.5	30538.6	29007.9	31996.7	32962.4	30652.7	33603.3	35983.4	32459.5	33262.6	32062.3	28953	27921.4
	IC(cam)DQWDALGSLTHSR	3	128410	129737	131927	119603	119222	123575	117734	118561	121155	129871	127801	131800	121888	127578	123943
	KAGTQIENIDEDFRDGLK	3	32297.9	31994.1	31789.2	31042.7	31220.1	35374.9	30053.1	29949.6	33142.7	34433	31661.2	33144.2	30685.8	29713.5	29217.7
	KAGTQIENIDEDFRDGLK	4	24709.7	22003.6	24229.6	19149.7	21049.1	18344.8	22977.4	20489.8	18851.2	26791.2	18990.8	18529	24334.3	21511.2	20175.1
	KDDPVTNLNNAFEVAEK	2	30363.9	32666.7	30175.6	40088.7	39423.5	38464	32232.6	39951.5	37908.3	35720.7	35380.7	37155.1	28463	28400.1	30261.8
	KDDPVTNLNNAFEVAEK	3	78639.5	82275.1	87032.8	69359.9	65509.4	67094.2	72854.5	62803.3	61908.2	63331.8	63894.7	70000.2	70758.3	76458.7	70917.5
	LRKDDPVTNLNNAFEVAEK	3	4560.97	7659.62	9088.86	10805.6	10413.2	11351.7	9636.59	10480.3	13139.7	7814.68	9100.25	11003.9	5415.36	8947.5	11079.2
	LSGSNPYTTVTPQIINSK	2	177009	177785	198819	164283	188066	197469	149662	190518	188234	158198	182030	190975	143360	178607	181105
	LSNRPAFMPSEGK	2	54514.7	47574.2	45008.3	67750.5	58384.6	60455.2	65368.9	55067.6	54892.8	63595.1	56370.3	53815.8	53974.2	44272.1	47926.5
	LSNRPAFMPSEGK	3	109501	101319	107502	108348	107081	101942	108382	104427	101890	107321	103003	103162	109909	103067	106949
	LVSIGAEEIVDGNAK	2	57587.8	52163.8	56927.4	55728	50678.4	55897.3	49712.6	62500.2	60917.3	52047.4	57415.2	51063.1	53827.5	62329.3	52836
	MAPYQGPDAVPGALDYK	2	90907.1	107740	101034	167836	179798	189449	156895	191272	185567	169175	203074	198628	100658	134904	154296
	MLDAEDIVNTARPDEK	2	15334.5	17863.1	15584.7	27787.4	28010.4	32270.4	26653.3	29554.5	29112.7	28700	31867.1	29530.4	16916.4	21863.1	22717.6
	MLDAEDIVNTARPDEK	3	55150.2	56568.1	57599.9	78653.5	79692.6	85887.8	68534.8	80120.5	80003.6	77313.2	99316.2	94384	57009.9	68921.4	77066.3
	MVSDINNGWQHLEQAEK	3	4702.32	5588	5340.42	8583.3	7767.53	9461.41	6850.61	8939.47	7489.33	7590.2	7752.19	9043.01	6350.27	6431.42	7669.08
	NVNVQNFHISWK	2	40386.4	40309.2	38058.7	37700.6	37064.1	37381.2	38452.8	34634.1	35475.7	37715.5	35043.4	36730.5	33559	34675.1	32700.7
	NVNVQNFHISWK	3	17526.4	19110.2	18729.1	17359.3	17673.7	15558.1	19284.9	15069.9	15867	22494.9	17464.7	16593.4	17793.6	17783	16955.5
	QFASQANVVGPWIQTK	2	39224.6	41371.1	39916.6	46171.5	45193.7	44060	45047.8	43872.8	44741	45666.2	46343.5	45476.3	41712	41036.2	40536.7
	QGEAEFNR	2	10658.3	11521.4	9838.32	12435.6	11651.8	11825.8	15074.9	13702.8	13503	15506.3	13709.2	13751.9	13895.4	11844.3	12477.6
	QLEAIDQLHLEYAK	2	14281.4	12866.2	12185.3	15618.3	15386.4	19423.6	15416	16566.2	18529.3	16331.1	17053.6	18380.5	13528.1	12757.9	13520.6
	QLEAIDQLHLEYAK	3	20769.6	20582.6	18269	18493.3	17083.1	19888.3	18181.5	17801.3	19975.6	18724.4	19135.2	18548.2	20309.9	16728.2	17715.8
	RDHALLEEQSK	2	34202.9	34019.6	33710.7	41671.8	41297.5	43826.5	45287.5	39352.6	41371.1	37926.4	41190.9	38499.4	33006.7	32020.2	33978.1
	RDHALLEEQSK	3	108228	112269	113210	89789.2	96741	95008.3	101294	101555	102184	94735.4	98881.3	112597	96213.4	103292	103826
	RQFASQANVVGPWIQTK	2	7128.16	7347.03	6713.93	7575.27	8783.83	7796.44	6384.61	7022.97	8065.41	8741.63	6077.35	7885.56	7486.65	5388.85	3917.39
	RQFASQANVVGPWIQTK	3	43357.5	43503.2	44127.3	34589.8	40948.5	43095.4	36049.5	42019.4	39375.1	32102.2	38226.1	42033.4	38399.8	44506.8	44599.9
	SIVDYKPNLDLLEQQHQLIQEALIFDNK	3	41727.7	44763.7	38669.8	48145.9	44567	52730.7	41084.1	47558.9	48496.2	46727.3	57674	54195.4	45816.3	42185.7	43541.5
	SIVDYKPNLDLLEQQHQLIQEALIFDNK	4	97062	96116.6	91977	92323.3	87838.9	92206.8	124358	104016	101735	100077	104000	105482	94911.6	106800	96449.7
	STLPDADRER	2	35935.2	33034.2	33745.7	34145.5	34776	37223.5	31621.5	34801.5	36156.6	34347	35183.8	34683.6	32252.3	33409.4	31414.7
	TIPWLEDRVPQK	3	10092.4	9242.95	7274.48	9056.17	8882.15	8320.89	12722.3	8401.29	8443.75	12632.1	11270.7	10373.6	14055.6	9171.73	7886.5
	TIQEMQQK	2	12957.9	12195	10527.8	13532.3	13002.5	12602.3	19512.8	19961.8	16219.6	21442.6	19919.3	20627.9	14695.2	14508.1	3283.11
	VEQIAAIAQELNELDYYDSHNVNTR	3	39753.9	37575.8	41017.6	42309.1	43864.2	45276.9	36215.8	46262.3	53406.2	43527.3	47680.2	44470.1	41605	44005.3	49872.1
	VLAGDKNFITAEELR	2	18840.5	20024.9	19206.5	26011.6	24613.3	28021.3	21784.8	24655.5	26600.7	24321.2	26278.9	27902.2	18396.5	19286.5	20806.5
	VLAGDKNFITAEELR	3	72516.8	65820.1	69751.2	73697	72169.1	75360.7	83023.8	72256.2	69960.4	87440.6	69278.3	73261	77853.9	68872.7	66868.5
	VLAGDKNFITAEELRR	3	46780.4	49453.8	58375	37682.5	51521.9	49364	30785.8	37338.7	38796.8	29941.1	40771	42874	32492.9	45690.1	42257.2
	VLAGDKNFITAEELRR	4	16388.7	13651.4	11600.2	14034.6	11054.7	10095.9	14072.9	7896.63	7305.76	11646.1	8308.19	8531.26	11317.3	8414.47	7788.89
	VLAVNQENEHLMEDYEK	3	14011.1	12628.3	11226.3	17305	16741.5	14733.1	22006.5	19957.8	19104.6	25364.9	23433.3	22247.7	18003.7	13819.5	15866.5
	VQQLVPK	2	22182.7	22985.5	23555.2	21245	20744.2	21606	24911.7	20481.8	21400.6	22023.3	21223.1	22099.9	20184.7	22212.1	22116.6
O43707;Q9H254
	DGLAFNALIHR	2	146884	147416	139659	144378	144713	146281	163515	150747	148130	151503	140592	145434	153916	128235	138278
	DGLAFNALIHR	3	32909.4	29930.5	37051.4	30285.7	30172.9	32055.2	32318.3	30050.5	30464.5	31309.1	29662.7	31455.7	32937	30926.1	27242.2
O43708
	(ac)MQAGKPILYSYFR	2	10845.9	8612.02	8100.75	21704.9	20120.2	24566.3	10540.7	21647.3	18284.2	19715.3	31502.3	27579.8	8953.32	15072.5	18403.7
	DFQALNPMK	2	16933.1	13255.1	19604.5	26920	21614.2	23949.6	21109	27286	28330.4	32448	31510.2	33237.9	18893.4	27009.1	24393.8
	FKVDLTPYPTISSINKR	3	89097.6	97478.1	92179.7	89613.3	89045.3	91850.3	89951.5	90186.8	95376.3	81499.3	89305.1	97089.7	101933	103429	105087
	LLVLEAFQVSHPC(cam)R	2	28794.9	28061.1	29448.8	27260.8	28338.6	29739.7	32400.5	30898.4	29171	34968.4	31014.2	28084	28376.7	30086.1	34135.6
	LLVLEAFQVSHPC(cam)R	3	65491.5	67230.4	69530.9	58959.7	63690.3	65962	62522.3	69139.4	69874.1	69796.6	77831.6	71254.8	63137.1	70236.2	71242
	M(ox)ISDLIAGGIQPLQNLSVLK	2	55843.7	51022.8	33449.4	42312.4	40124.8	47124.9	29439.8	49868	59250.3	54504.2	52027.8	59823.2	27555.9	57195.4	62095.4
	QPDTPTELRA	2	20553.1	19892.3	18211.8	27895.7	22724.7	20677.7	24597.4	21750.9	20041.6	21208.9	20687.4	21616.4	25771.5	22733.4	23492.4
O43747
	ELLYFLDSC(cam)EPEFK	2	4418.89	6847.28	6409.85	9483.21	9679.11	9635.71	8429.28	10165.9	9382.54	12611.8	12686.5	14134.1	3212.31	10428.2	10006.8
	TVQTDHNAVQR	2	7008.4	6569.27	6188.73	6914.34	7049.48	8759.28	6242.26	6756.92	7579.79	7000.52	7227.64	8177.41	6796.82	7315.72	6289.3
	YVALTSLLK	2	8519.6	8555.12	8704.53	9731.66	8911.1	8939.32	11458.9	8658.24	6633.16	12598.8	9301.06	8769.58	10462.1	9138.72	9616.95
O43765
	LAYAIIQFLHDQLR	3	5605.59		4739.44	6113.9	4628.41	4983.52	7004.87	7354.26	7368.93	5728.16	5967.42	6320.78	5793.11	6006.73	6497.75
	LGNYAGAVQDC(cam)ER	2	15034	17048.1	17094.7	14049.5	16860.1	15500.9	13174.3	14601.7	13364.4	16209.6	18154.2	15862.8	14642.5	18103.9	17963.8
O43772
	(ac)ADQPKPISPLK	2	195478	181739	183567	180719	168436	184606	164176	178920	170938	145429	130842	154408	189579	191983	190716
	C(cam)LLQIQASSGESK	2	24876.8	29963.7	28842.2	25022.4	28407.1	28266.3	25662.6	27959.8	30229.2	27122	29483.5	32181.3	29779.4	30170.1	31182.5
	EGITGLYR	2	130121	126864	132364	224062	189802	192678	200944	203419	201657	214861	218763	194020	189390	180171	221584
	ELIRDEGVTSLYK	2	15046.7	13845.8	14559.8	12278.7	12838.6	13096	16767.1	17232.1	15851.3	15502.7	15193.9	15386.4	18807	17274.5	18181.9
	ELIRDEGVTSLYK	3	24283.6	21762.5	24195.8	27029.5	28493	26078.6	28847.8	28557.3	32867.7	25979.4	30787	29804.8	35294.4	38326.4	36275.2
	FLNWATPNL	2	21355.1	18329.4	23214.7	19452.5	19099.4	21664.7	24267.9	21472.1	24551.1	19195.3	21136.4	22783.9	20688.1	29121.6	26563.2
	GFNAVMIR	2	59667.7	54854.1	51281.8	62654	60945.6	61694.5	82849.7	82147.9	79754.3	80326.2	79607.3	76462.3	87858.4	81766.2	84207.5
	GIYKGTVLTLMR	3	2364.64	4080.26	2471.12	2638.29	2629.81	2306.77	3307.39	3448.09	3322.23	3404.48	3684.12	3078.4	6188.93	2797.89	1651.63
	GTVLTLMR	2	3771.03	4887.75	5949.95	9373.04	8388	8195.93	12950.4	11653.1	9749.36	11382.4	9606.52	12160.3	11337.7	10521.9	10404.5
	KLYQEFGIR	2	11291.6	11793.2	10768.5	10577.4	12269.8	13349.3	14826	15412.4	16595.7	15363	15997.2	18646.8	17384.6	17174.5	17218.1
	LQTQPPSLPGQPPMYSGTFDC(cam)FRK	3		18059.8	20471.9	33788.3	32850.6	40418.9	21651.5	43293.2	33260.5	28923.3	41213.5	42435.3	18753.1	33807.8	34469.4
	NIFTPEGK	2	20766.4	15670.1	16186.7	15679.7	16125.2	16886.9	17151.8	15053.3	19558.9	21276.9	16494.5	13908.4	27856.3	21430.2	22299.8
	NLLAGGFGGVC(cam)LVFVGHPLDTVK	3	75867.2	73751.9	78457.1	69413.2	71603.1	64463	61916.1	68569.5	66632.2	57917.8	61046.8	57274.4	73646.4	76508.6	74773.6
	RVSELSAPR	2	14286.7	17349.1	18504.8	14526.9	15036.9	13891.2	15240	15441.9	14590	14129.1	11372.2	12120.4	17124.5	18830.1	17680.4
	VSELSAPR	2	57290.9	78873.8	66154.8	66450.5	59157.2	66186.2	90690.9	68067.5	74043.1	60681.3	60225.1	58034.6	79704.4	67152.6	93450.4
	YTGTLDC(cam)AK	2	24995.8	22555	24752.4	25658.9	26229.9	25701.2	28495.7	30643.2	29076.1	30948.2	32229.9	33103.2	34150.2	34171.4	34918.5
	YTGTLDC(cam)AKK	2	2714.78	2564.86	2121.94	3163.73		2545.29	1716.51	2437.2	2337.27	3120.39	2796.9	2998.61	3946.6	3959.79	3086.33
O43776
	ALMTVGKEPFPTIYVDSQKENER	3	4784.98	3896.92	1944.84	4597.92	5495.49	5839.85	3047.03	4177.53	5336.66	5354.29	6006.65	5000.08		1773.53	4054.79
	ALMTVGKEPFPTIYVDSQKENER	4	4381.86	3668.92	3751.97	6534.24	8744.61	9193.39	6541.9	8306.26	8115.52	7211.8	10431.5	11025.2	4902.98	6403.89	6933.88
	DHFFDR	2	19950.3	22314	22390.2	18099.6	17810.5	20655	15711.9	21031.6	18371.7	23702.5	22018.6	25790.8	21208.8	24026.9	24186.4
	EGIDPTPYYWYTDQR	2	34888.8	37342.4	36798.3	36135.8	36230.7	35159.4	33277.7	34559.7	38382.2	35922.2	38431.6	37435	35072.7	35311.3	37505.3
	KEDGTFYEFGEDIPEAPER	3	60206.6	59153.9	61378.1	58785.5	52656.6	63302.2	53207.2	52721.8	51139	50526	51101.3	54321.4	55174.1	56311.5	58088.1
	LMTDTINEPILLC(cam)R	2	7169.85	7182	6923.21	23045.6	23256.5	31080.8	12632.8	29630.9	20943	23222.9	41178.1	36746.2	8122.74	14495.1	17141.6
	MNYSDAIVWLK	2	28972.5	27311.2	34241.2	30753.5	23225.8	24261.7	19098	29538.6	21479.7	14974.4	29400.9	24662.2	8826.43	7987.85	7901.35
	NLMFLVLR	2	2212.34	2209.26	2085.25	6592.74	6035.11	8027.15	5967.16	8792.68	5431.85	8217.79	14486.6	10271.4	3314.56	4546.83	4866.93
O43795
	AAHIFNEALVC(cam)HQIR	3	31795.9	33944.1	37762.8	25148.6	33147.5	34795.5	27895.1	33711.8	33854.4	27408.1	30194.2	32244.5	22631	27027.5	26394.4
	AAHIFNEALVC(cam)HQIR	4	13313.9	8092.42	13345.8	9979.06	8427.77	9079.99	10176.2	5952.25	6309.89	11905.8	8424.46	6237.45	4769.55	2348.92	3249.38
	ALYPSSVGQPFQGAYLEINKNPK	3	36778.9	37868.9	39233.6	37103	36781.6	36889.9	33964.2	32606.1	32019.2	31144	30319.4	28377.5	23228.8	24499	24419.3
	ASVATLMK	2	8030.6	5729.35	6256.75	7754.08	6749.3	6572.29	8454.24	7336.65	8992.63	7119.2	7103.49	7865	5451.84	5339.28	4551.86
	EIC(cam)ELTGIDQSVLER	2	17886.3	18254	18170.1	22434.9	21945.5	18360	21935.3	20643.1	20847.3	18790.4	18563.3	17566.6	15198.6	14062.6	15174.9
	FIQGNQK	2	15402.9	17907.1	19355.6	15312	17629	16729.1	15765.8	14365.8	15463.7	14138.7	15995.1	13417.3	10830.5	12537.6	12276.3
	FLNDTSLPHSC(cam)FR	3	24795	23000.7	21100.4	22072.9	19272.5	20998.7	19760.4	21880.7	20178.1	21409.4	19343.5	20824.9	14773.4	18619.3	16179.3
	GAEVNQVK	2	9666.27	9532.45	10525.6	10567	11139.7	11766.1	10557.8	11686	12449.2	9610.42	10314.5	9545.89	7635.72	7168.18	7787.29
	IFLLTNNNLLLADQK	2	48714.4	47276.3	49161.6	44158	44285.8	44522.8	44009.6	41656.6	46486.2	35321	31256.8	29338.5	33595.5	26927.1	29084.9
	IIIAEVVNK	2	42440.7	48816.8	44858.4	43895.9	41668.5	42930.8	46232.8	43032.3	40700.1	42569.9	36772	36702	36408.1	29766.2	29206.1
	LEASELFK	2	20998	16957.7	18271.4	18750.7	19905.7	19049.3	19363.3	19226.8	21430.6	19374	18724.3	16202.1	14267.3	13468.8	13848.3
	LGNIEFKPESR	2	47003.2	42318.7	41488.2	46742.4	44551.4	45748.3	41418.8	43760.2	42220.7	39368.8	41472.5	37154.9	29674.9	30683	31454.4
	LGNIEFKPESR	3	16733.2	11352.8	14397.8	14967.5	12283.4	14472.9	16975.6	14895.2	16204.5	13431.2	10295	13272.5	10354.7	9242.31	9256.63
	LNQVC(cam)ATHQHFESR	2	1849.37	1944.71	2112.33	2803.27	3093.17	2928.76	5323.96	2612.95	2488.49	2565.01	2151.23	2278.96	1641.4	1377.49	1140.76
	LNQVC(cam)ATHQHFESR	3	22866.7	24285.5	21849.9	20194.4	21290.5	21069.3	17377.7	20374.4	20226.1	18134.7	21053.2	19929	17371.5	17183.8	15719.5
	LNQVC(cam)ATHQHFESR	4	7046.96	6618.12	6695.63	4659.88	5283.45	6077.81	7909.89	5010.72	5063.11	5773.04	4768.03	4907.95	1860.95	4785.39	4377.27
	NFHVFYQLLSGASEELLNK	2						25861.7	15460.5	21249	18507.7	21065.2	21879.8	7118.77		30452.9	9906.15
	NFHVFYQLLSGASEELLNK	3	35426	35216.7	33550.6	35777.9	36784	36560.9	41844.4	43337.6	41633.7	39036.7	38957.9	39287.1	27790.6	28474.6	32553.4
	NFYELSPHIFALSDEAYR	2	16844.2			18439.2	19871.1	19412.9	16135.3	13507.1	16772.7	15368.7	17250.6	15976.9	9381.09	7455.14	10952.7
	NFYELSPHIFALSDEAYR	3	46881.8	48265.1	46912.8	44562.4	47576.3	45910.7	47166.4	46008.9	43417.9	41921.2	38256	38545.7	33114.9	31118	31017.9
	QAYEPC(cam)LER	2	18722.5	21639.4	17767.8	19469.3	22178.8	20661.6	22781.9	22525.6	21023.8	20017.2	20853.6	19670.9	7762.86	15646.6	15063
	RPPTAGSQFK	2	20957.5	20348.3	19830.4	18970	18362.6	18462.5	19384	20383.8	20934.4	18354	17845.2	19165.3	13650.4	14603	14603.7
	SEVPLVDVTK	2	82862	90876.6	90248.8	72875.6	83715.7	79608.4	76078.9	78203.6	78651.1	69257	71357.5	65739.9	55205.4	62753.3	57781.6
	SLFPEGNPAK	2	18448.3	18292.2	18354.9	20609.7	20766	20048.2	18937.8	18456.3	22025.9	18496.7	20344	18130.8	13961.5	13867.3	14514.4
	SLPIYSPEKVEEYR	2	26036.7	28366.9	26211.7	28313.6	27043.8	34816.9	25877.5	23318.5	23793.7	23100.1	22564.8	17564.8	14669.8	13576.6	14058.1
	SLPIYSPEKVEEYR	3	30000.6	33312.2	32271.6	23765.6	26960.5	25598	27519.2	24726.1	26195.1	21740.7	20439.7	19427.6	18799.6	18035.6	20987.8
	SQIVIAAWYR	2	29161.1	28736.8	24420.5	22934.9	21490.9	15251.8	27146.1	23573.6	21112.5	19472.1	17979.2	13304.5	22054.9	23188.5	22677.7
	SSALVIQSYIR	2	87243.2	87521.9	92037.7	72576.1	75866.1	68638.1	80219.1	74429	78511.8	60676.7	59510.9	61398.7	55532	57796.4	56136
	VLYQVEGFVDKNNDLLYR	3	17388	13926	16594.4	13764.6	15063.1	13685.5	16452.7	14623.7	15733.7	16065.6	14198.2	15367.2	12094	11444.3	9997.03
	VSTTLNVAQAYYAR	2	50043.9	50828.6	54452.3	42191.7	45608.3	47592.6	40661.9	42434.4	45422.7	34090.1	37593.6	39222.3	28516.2	30158.6	30495.4
	YNYLSLDSAK	2	28935.1	28811.3	28779.6	29772.6	28402.7	29110.5	30105.4	28256.5	30827.8	25724.8	24659.6	24437.6	20223.1	20100.4	18349.6
	YRDQFTDQQK	2	7819.46	8024.86	7254.83	7216.1	7556.85	7696.96	5618.7	7663.69	7412.71	7156.12	7375.22	7842.04	4999.15	4500.31	4394.07
O43809
	GVTQFGNK	2	919.921	2555.26	920.604	1781.8	2299.18		22005.9	3507.96	3511.12	3889.54	3704.42	5020.74	2145.86	4065.31	5215.19
	LFLVQLQEK	2	13149.5	14059.1	18297	12963.4	14826.6	14400.8	12829.3	16150.1	13660.2	14310.8	13146.7	10390.5	14298.9	18557	18911.6
	LMTEILGR	2	8184.91	9562.07	5035.44	4853.44	7865.23	4010.36	6299.17	4877.22	4004.03	5286.31	5129.35	3130.23	6893.48	3570.24	4828.79
	YIQQTKPLTLER	3	7199.25	4912.84	7198.23	9132.08	6573.33	6286.25	10714.8	7546.58	5956.27	9575.53	6921.59	7252.76	11103.2	8791.81	8985.04
O43813
	FAEWC(cam)LEYGEHGC(cam)R	3						3420.25		4070.44	2778.53	2125.4	5449.27	4825.19	4630.11		3665.7
	IDPHAPNEMLYGR	3	4401.03	3191.93	2318.99	3312.2	3346.77	2685.02	4413.33	3877.73	3456.82	5479.5	5929.21	4406.36	5385.22	4968.86	4932.3
	IPQSHIQQIC(cam)ETILTSGENLAR	3	17519.4	24180.8	13362.3	26552.2	20897	21708.6	25875.8	21844.3	21563	36700.7	30052.3	30921.6	28133.3	29892.6	28467.7
	SITFLC(cam)GDAGPLAVAAVLYHK	3	2746.94	4462.45	3745.09	3948.24	2946.2	3300.28	4292.53	4443.49	4539.25	4346.18	5833.47	4167.49	6256.18	4846.55	6648.79
	SLAEGYFDAAGR	2	18323.4		11318.6	17952.4	10631.1	10156.4	12549.7	11697.9	14062.1	12659.1	14586.5	13623.1	15065	14041.5	16742.8
O43819
	LLGLTGSTK	2	11713.7	10129.5	9607.81	7781.36	8982.75	9076.81	8665.61	8419.24	9877.49	8002.23	9411.9	5718.09	9268.62	8705.85	9231.75
	YVQDFHPR	2	9535.37	6363.83	9149.83	8059.32	7851.14	7102.83	7277.38	7830.95	6773.3	7646.1	6814.68	5575.1	7234.31	6834.5	5181.32
O43826
	AGLSNYGNPR	2	33088.1	31935.3	33143.1	31013	32499.5	28607.1	39451.7	31700.8	25154.4	28087.1	25852	24995.6	45788.2	38183.3	37871.6
	FVSGVLSDQMSAR	2	20549.6	19798.3	26573.1	27723.9	27960.5	29422.4	27345.2	25496	27575.1	22264.2	23698.4	23826.6	26391.5	27877.6	27386.5
	NLDPMPSEGKK	2	31256.6	32790.5	30047.4	36419.5	37096.4	37944.1	32867.4	36642.8	40060.3	34673.3	36041.3	35895	35300.1	35207.1	35711.6
	NLDPMPSEGKK	3	5913.84	8130.09	7573.05	8119.71	5424.08	7933.98	5824.16	8212.1	1912.52	4456.98	5759.43	7820.73	7211.68	9212.59	10993.4
O43829
	LEVDSSSVIEIDFLR	3	12492	13579.8	15297.7	12687.5	11796	11014.1	11896.7	11171.2	13110.7	10274.5	10946.9	11876.2	17337.1	20093.9	19574.8
O43837
	EQTEGEYSSLEHESAR	3	20288.5	22192	22926.4	20241.8	20826.5	19891.7	15846.4	21590.9	18649.4	18463.7	18492.1	19446.2	23857.8	30893.8	26608.2
	FAFDYATK	2	8888.04	7996.24	7853.38	8247.12	7190.59	5526.17	9248.9	7208	5787.79	10169	5702.75	6879.31	12039.5	9313.58	6991.93
	HNNLDLVIIR	2	7032.59	5484.71	9463.24	4822.85	9200.06	9233.28	5747.03	9818.39	9703.02	7127.22	8469.22	8813.75	9655.87	12901.7	15325.2
	KLDLFANVVHVK	3	2703.53	3459.11	1420.82	2551.68	3066.92	2626.12	2830.87	3568.67	3446.22	3266.23	2927.99	3071.05	4358.02	4394.9	4816.54
	SVIGHLQTK	2	6775.07	6034.52	5677.35	12096.5	9124.03	3496.84	7785.59	9618.44	8085.81	9037.81	8761.29	6122.22	11349.7	9762.69	9551.8
O43852
	EQFVEFR	2	44900.5	42817.7	39166.4	48553.4	37611.2	36365.1	52136.8	34842.7	39038.6	47236	36683.8	37840	60403	50907.4	49389.5
	HLVYESDQNKDGK	2	7019.91	6158.8	5519.88	7099.11	7005.55	7504.08	6997.31	7193.02	6344.81	7409.98	6957.05	6279.59	9042.79	8338.8	7528.19
	HLVYESDQNKDGK	3	17731.2	18245.4	17553.6	16767.5	17988.4	16380.9	15107.4	17926.4	17354.9	17867.9	15740.7	16190.1	21942.9	22925	25125.3
	TFDQLTPEESK	2		23216.9	20845.3	3506.63	23115.9	29867.4	21304.3	20268.9	25436.3	20202.5	22512.3	25856	23509.9	29644	32266.2
	TFDQLTPEESKER	2	25376.6	25711.5	26610.9	25969.7	30507.5	28154.9	25683.1	29780.5	27596.2	24200.2	25752.4	25563	32607.3	30708.3	34664.2
	TFDQLTPEESKER	3	9029.76	12987.2	14842.5	11908.7	12537.5	13242.1	10038.3	11680.6	11989	9438.44	10952.3	12509.5	14891.7	17542.4	16294
	WIYEDVER	2	32520	36090.6	32789	30878.2	32358	33328.1	34253.5	34188.2	36122.8	29822.4	29883	33675.1	40654.3	44490.8	43140.1
O43920
	FGLNIDR	2	9198.37	7809.96	8123.33	7349.18	7029.46	7386.24	8526.64	8127.9	8235.28	8366.85	6600.8	7859.13	9835.08	9329.67	10262.7
	PFLDIQK	2	74107	98063.4	16641.7	28580		54102.9	62197.9	61522.5	47578.9	32317.4	20014.1	42287		43372.3	10582.5
	WLTIQSGEQPYK	2	25821.5	27926.3	27514	24075.1	25791.1	24445.9	24790.7	25595	25756	22080.6	23653.9	23971.8	29561.5	34008.4	31905
O60218
	(ac)ATFVELSTK	2	1.29799e+06	1.29618e+06	1.31248e+06	1.1003e+06	1.13031e+06	1.06587e+06	1.40631e+06	1.26159e+06	1.24362e+06	1.34303e+06	1.23585e+06	1.25591e+06	1.23962e+06	1.20094e+06	1.11999e+06
	AKMPIVGLGTWK	2	148381	169849	154251	220511	208775	230614	210930	236341	234359	223135	248274	264764	167774	181391	205272
	AKMPIVGLGTWK	3	49187	54083.5	54912.8	76561.7	78930.6	74104.4	73868.9	81221.3	80119.6	87425	92502.1	90385.6	54985.2	60980.2	67071.4
	ALGVSNFSHFQIEK	2	299624	281901	276576	304819	279493	277654	314738	295252	288731	310436	292123	290104	268132	250286	254901
	ALGVSNFSHFQIEK	3	307075	271575	263085	220326	217670	229927	248286	262259	278680	268144	254533	270890	298064	253967	240697
	ATFLDAWEAM(ox)EELVDEGLVK	2	42093.6	40797.6	32808.5	36015.4	37182.6	31060.5	44185.4	56388.6	47685	54135.1	52421.1	47722.7	44712.7	40392.5	37164.5
	ATFLDAWEAMEELVDEGLVK	2	50011.1	48249.6	12829.6	12257	47702.3	40273.1	57364.8	12323.5	38694	53027.6	14261.7	17158.5	41259.9	61964	49370.6
	ATFLDAWEAMEELVDEGLVK	3	42163.3	4411.49	44563.2	730.446	975.555	23689.6	47804.8	51490.7	53355.2	2896.51	6793.14	1545.45	2305.46	33605.1	41849.4
	AVKREDLFIVSK	2	26182.3	21021.5	18023.5	25776.3	19611.6	18154.5	27810.8	19822.3	19790.5	32072.2	22722.8	20109.8	25773.8	15601.6	17507.7
	AVKREDLFIVSK	3	86414.9	95631.9	89681.5	77820.8	67644.6	75913.7	80883.5	72910.2	79662.4	91587.8	77904.2	87955.1	78203.9	81607.6	82873
	DDKGNAIGGK	2	223791	221680	214803	216943	244265	228332	246005	269206	259497	314403	319793	286278	248852	253773	254349
	HIDC(cam)AYVYQNEHEVGEAIQEK	3	780659	780415	785031	692058	749811	740654	717303	792226	828512	789348	890683	950491	771707	824828	831966
	HIDC(cam)AYVYQNEHEVGEAIQEK	4	688805	598358	636553	571264	496540	484308	565750	528609	558381	702085	623093	643730	710545	631263	588394
	IVENIQVFDFK	2	1.06411e+06	1.06926e+06	1.05378e+06	899802	927056	877099	1.04165e+06	975496	977670	1.03196e+06	995651	1.03215e+06	1.02624e+06	1.00934e+06	984573
	KTAAQVLIR	2	36752.1	35873.5	29798.8	31225.5	31017.4	27927.9	34143	31763.7	28936.1	41838.5	32820.6	34443.6	32276.6	29541.2	31281.4
	LWPTFFER	2	110850	116913	112641	133756	125286	125395	195747	160358	159221	194906	176287	170761	155950	143707	139327
	LWPTFFERPLVR	2	79194.6	75318.8	76783.2	84848.3	74593.2	77199	108758	80231.3	84782.1	111874	91102.2	92603.8	87543.2	80695.3	80073.8
	M(ox)PIVGLGTWK	2	84507.2	89219.3	101460	29803.6	28469	19264.6	41825.5	21681.9	25860.4	32127.7	18120.4	21666.5	66947.8	40925.1	32227.9
	MPIVGLGTWK	2	401877	432749	386994	726373	688860	752084	602215	685753	645685	641458	778762	706831	404473	500471	537178
	REDLFIVSK	2	491298	480441	459347	482170	466545	505786	545460	588949	594949	635711	682106	652205	524205	480339	499485
	SGDDLFPK	1	83290.4	60513.6	53815.8	111039	80666.2	83623.4	133021	94263.9	95346.9	138070	110220	101077	103421	66666.4	71218.9
	SGDDLFPK	2	96200.8	84693	89375.8	99475.9	89513.4	95659	115684	102438	109321	125661	116993	122412	98696	102180	103932
	SGDDLFPKDDK	3	10050.5	13607.1	10272.4	8489.28	7955.43	7117.57	8142.67	10517.7	10002.8	9440.99	10598.8	12326.6	16441.4	9484.36	9865.02
	SGDDLFPKDDKGNAIGGK	2	57377.1	44959.3	42194.5	59366.7	45977.1	49417.7	60505.7	50444	53019.4	63902.1	54030.8	52190.9	55377.9	41699	44438.8
	SGDDLFPKDDKGNAIGGK	3	256500	317251	317523	222915	273087	296708	213570	325137	339226	243814	349722	362129	234592	307520	329146
	SGDDLFPKDDKGNAIGGK	4	84285.3	64929.9	66130.3	84790.4	69971	61888.1	79485.4	69992.1	65360.7	86187.1	71246.8	55486	86793.7	65375.3	68230.1
	TAAQVLIR	2	1.71933e+06	1.39631e+06	1.5203e+06	1.49253e+06	1.27688e+06	1261794	1.79438e+06	1.44205e+06	1.39938e+06	2.00924e+06	1.59139e+06	1.55792e+06	1.78491e+06	1.47404e+06	1.38948e+06
	VAIDAGYR	2	1.33416e+06	1.13115e+06	1.02068e+06	996502	1.02786e+06	993112	1.46004e+06	1.1121e+06	1.13268e+06	1.21821e+06	1.28088e+06	1.29466e+06	972263	1.06259e+06	1.01609e+06
O60218;C9JRZ8
	DLKLSYLDVYLIHWPQGFK	3	14283.8	14042.9	12779.4	12738.7	11934.5	12015.4	13950.4	14681.7	12666	14294	15992.4	14130	15335.1	14240.1	14650.7
	DLKLSYLDVYLIHWPQGFK	4	9149.64	8012.36	8219.75	6772.94	5639.99	5017.07	7408.55	7237.24	6827.79	7460.7	7970.58	7309.3	7889.33	8948.05	7648.8
	EDLFIVSK	2	187354	180789	180756	171500	191685	181672	207289	200406	195737	234270	237904	212975	203161	190362	172710
	GITVTAYSPLGSPDRPWAKPEDPSLLEDPK	3	289596	286774	296792	273203	295937	309004	304999	342056	368783	338520	375825	383786	289427	322181	332672
	GITVTAYSPLGSPDRPWAKPEDPSLLEDPK	4	223167	246638	249231	195996	188961	212455	200491	244185	245594	222874	231119	300367	203375	239995	212848
	LIQYC(cam)HSK	2	537999	495602	539864	494387	469892	514756	546716	517040	499963	679876	600315	622052	532443	516335	518107
	LLNKPGLK	2	577810	610400	24300.9	590119	26904.7	29169.9	34460.9	29950	30440.6	34651.4	36125.4	36429.1	657575	31766.9	32619.8
	LSDEEM(ox)ATILSFNR	2	434911	408486	449277	292130	288716	246257	382392	269244	226587	363728	268833	309207	437894	351010	313626
	LSDEEMATILSFNR	2	606811	629397	580830	831611	795846	847987	713165	976843	868787	918783	1.11053e+06	1.08825e+06	651543	722126	758832
	LSDEEMATILSFNR	3	113310	119566	123325	154561	149861	169794	169001	176764	163348	153157	212944	205536	127066	149500	137959
	LSYLDVYLIHWPQGFK	2	241589	226788	215621	278487	254749	260704	362810	393146	404064	395224	440583	472230	352954	306432	360906
	LSYLDVYLIHWPQGFK	3	739240	705547	710285	691875	687102	643610	832642	870291	826585	878112	895007	898135	858111	847325	805403
	YKPVTNQVEC(cam)HPYLTQEK	2	121715	70317.1	69637.1	127765	90335.1	102037	121075	89843	88910.5	147980	109240	104224	118495	72696.2	75600.3
	YKPVTNQVEC(cam)HPYLTQEK	3	844416	1.12709e+06	1.1289e+06	752289	975241	1.02916e+06	682643	1.10091e+06	1.14973e+06	943054	1.30645e+06	1.34991e+06	847029	1.17489e+06	1.19077e+06
	YKPVTNQVEC(cam)HPYLTQEK	4	368234	285783	320398	296215	231086	223179	321886	238697	227693	360937	266199	301071	327369	290615	287897
O60220
	(ac)M(ox)DSSSSSSAAGLGAVDPQLQHFIEVETQK	3	17799.7	19297.9	23732	20774.7	20260.4	19294	15991.2	19095.2	22055.7	14329.1	16031.6	16620.7	21395.5	22994.7	25910
	FIDTSQFILNR	2	66960.9	61421.7	66410.5	59440.2	61493.6	57358.4	57351	58003.2	57510.8	48818	46987.7	46165.9	74951.8	78537.3	74090.1
O60271
	AGPSAQEPGSQTPLK	2	6444.1	6614.29	6049.99	6294.53	7125.53	7312.17	6213.18	7617.23	7529.43	7035.84	7864.17	8700.43	9059.42	9268.82	9811.93
	VESLESQTR	2	4060.08	4354.4	4675.31	5389.67	5288.7	5655.87	4601.5	6039.78	5531.12	5186.72	5607.64	5946.75	6322.72	7311.08	7724.09
O60313
	AKNEILDEVISLSQVTPK	3	11012.9	10824.4	12633.4	9324.1	10222.3	9925.05	9921.6	9813.13	10068.1	9094.51	8807.09	8154.04	10521	10536.7	9397.63
	ESVEQQADSFK	2	10586.3	11563.2	12886.6	7837.55	16626.3	5440.4	11395.6	5278.51	13538.6	10636.4	11596.2	12816.5	11067.6	12503.3	13455.6
	IQQIIEGK	2	15603.2	12664.6	14730.3	12160.2	9748.46	13444.2	19176.2	15335.1	12573.6	11085.4	11238	10164.1	10024.7	10055.7	11626
	MLAITANTLR	2	120500	92528	89623.1	54582.1	43532.1	22576.7	101959	28728.3	2241.95	87782.7	74103.8	27174.9	5112.93	52597.1	48540.3
	TALNHC(cam)NLC(cam)R	3			990.931	825.518	1094.98	1103.76	1313	856.779	698.338	914.349	954.547		241.339	219.994	112.951
	VIQHNALEDR	2	5042.38	4767.97	4481.24	4452.34	4335.79	5094.35	3665.44	4829.36	4576	4457.9	4764.84	4423.53	4485.97	4394.92	4065.81
O60361;P15531;P22392
	GDFC(cam)IQVGR	2	662924	629610	581814	640233	500487	463176	706407	512596	510514	758274	603769	557784	655681	505634	503820
	VM(ox)LGETNPADSKPGTIR	3	64951	56152.7	66041.3	38615.7	37086.5	33590.1	41663.6	33929.1	36681.7	41833.2	32963.4	37471.4	51424	43344	35994.4
	VMLGETNPADSKPGTIR	2	126276	134137	119227	145045	146409	142446	149664	144070	142975	167440	159419	150218	135856	120841	126918
	VMLGETNPADSKPGTIR	3	752378	743911	684683	927197	764353	805717	853767	863528	814206	965594	901153	889799	804243	794183	757862
O60361;P22392
	DRPFFPGLVK	2	16259.5	16380.9	15384.8	21567.7	21089.7	18566.9	32195.9	28043	30011.9	27931.1	26365	28006.6	19555.4	17357.7	20138.1
	NIIHGSDSVK	2	155563	152894	149197	157994	147616	152754	168158	154090	166361	160657	162879	160759	148720	144859	142015
	SC(cam)AHDWVYE	2	100716	133964	136353	80856.3	110008	110974	79016.8	117640	121503	105367	127705	136015	82085.4	130169	135205
O60427
	KDPDINMHPFFFALGK	3			1617.48	1362.66	814.901	1831.9	2005.65	1311.12	2140.64	485.895	2505.49	1577.48	25907.7	22697.3	604.327
	VISHYAGQDATDPFVAFHINK	4	2468.17		2247.17	2173.14	3429.26	1558.88	1238.28	951.586	1115.01	1063.89	1832.99	3626.84		2369.92	246.205
O60437
	ELSELIEQLQK	2	5794.21	5808.94	4850.09	6764.28	8600.81	6675.1	6440.49	7573.93	8402.79	5983.25	6072.75	4169.47	12099.8	9932.04	10334.3
	FTEVYAINR	2	11730.2	7881	9763.22	11014.3	11654.1	10078.5	9138.24	10666.4	11845.1	8692.06	10882.3	11536.2	14590	16259.4	13803.9
	IC(cam)ANSQQYQQAVK	2	1264.32	1623.26	2136.18	3351.36	2948.26	3279.39	1707.24	3105.01	3207.84	2559.26	3006.35	3090.86	3776.37	4221.43	4336.12
	LQNLEFALNLLR	2	11619.1	11674.2	11902.1	11143.2	10877.7	11197.2	14188.4	12574.8	10838.3	11441.5	10345.7	10021.4	16773.4	15660.2	15909.8
	TENPGDASDLQGR	2	8818	9250.06	9590.88	7442.03	8920.13	8160.99	9770.5	7690.05	7442.61	9530.29	8564.55	7286.64	13229.1	12737.8	11139.6
	VVLQQDPQQAR	2	17164.8	15912.8	16548.4	16282.2	16344.2	15615.6	15877	14834.5	16051.9	15028.1	15882.3	15990.4	22831.8	26349.1	24902.4
O60493
	(ac)AETVADTRR	2	11668.3	12806.2	13861.2	13929.3	14246.5	11984	15339.4	8716.1	11737	12169.2	8957.81	13753	6725.13	6218.64
O60506
	AIEALKEFNEDGALAVLQQFK	3	34375	34954.5	33469.1	35849.5	36090.4	34834.5	34336.3	32317.9	35145.4	31783.2	31811.1	33492.7	30698.7	30384.9	31270.7
	DLFEDELVPLFEK	2	82506.6	78458.3	82548.2	82874.6	81444.3	81438.4	78093.1	74033.4	72491.3	70386.4	72607.7	69241	63707.4	66898.6	61310.4
	DSDLSHVQNK	2	41489	41578.2	38509.5	42812.8	40475	44918.9	28845.7	42706.2	40696.2	36292.6	39329.9	40935.6	36653.1	38189.2	36928.9
	EQILEEFSK	2	22946.2	18758.3	22771.1	17612.4	18662.3	19906.3	17859.3	19292.7	20150.9	18763.8	15965.8	19343.9	19434.9	18162.7	18297.7
	LMMDPLTGLNR	2	2041.33	3726.07	1369.9	23585.7	22515.3	33360.6	12770.1	31366.7	26246.1	18711.1	37787.4	34656.6		8483.94	9899.25
	NLANTVTEEILEK	2	30443	27363.9	29574	27847.4	28852.4	31064.5	24534.1	25361.5	29557.4	23035.3	24036.7	25797.5	26389.9	26116.4	24937.9
	TKEQILEEFSK	2	10813.8	11681.8	9979.49	13228.9	12545.5	11567.3	12094	11941	11445.1	11169.4	11976.6	10239.9	10669.7	7789.16	9026.12
	TKEQILEEFSK	3	6894.98	4366.75	4949.23	5392.6	3774.54	6195.54	78490	5338.71	1620.69	2289.6	5651.22	7331.69	5907.45	6403.31
	VADSSKGPDEAK	2	5758.78	5745	5655.25	4612.15	5450.85	4891.12	3968.7	4737.9	4877.98	4883.69	4366.79	4735.26	4985.63	4238.04	4662.93
	VADSSKGPDEAK	3	2125.14	1495.05				1076.1	2042.67	1798.62	1169.47	1565.4	1565.19	1685.46	1454.71		1261.52
	VAEKLDEIYVAGLVAHSDLDER	3	17303.6	5638.99	3821.03	15407.2	10427.1	11185.3	7477.33	10966.3	15451.3	12320.1	8321.39	8945.31	17955.1	5106.01	10910.9
	VAEKLDEIYVAGLVAHSDLDER	4		12344.5	13245.8	11419.7	11121.6	9658.19	10920.4	10900	10142.3	11496.8	9849.67	9671.18	8658.42		10849.2
	VTEGLTDVILYHQPDDK	2	6700.34	3899.99	7031.54	9327.05	8301.12	9371.31	9281.69	9259.73	9727.33	9156.43	8299.29	7652.14	4889.34	7018.45	7244.15
	VTEGLTDVILYHQPDDK	3	15382.7	15019.1	17680.2	16256.5	16618.8	15688.6	16132.7	15577.4	16050.5	15248.2	14863.9	16539.9	12893.2	14276.4	14011
O60506;O43390
	EAAQEAVK	2	32855	31432.2	32857	27710.6	32726.9	32540.3	33901.9	30298.5	31400.9	31068.3	28438.1	31143	32086	31959.1	33121.3
	GFC(cam)FLEYEDHK	2	29080.3	26445.2	26944.5	25494.2	27103.4	25200	29011.5	24853.9	24047.3	28139.9	26182.2	25360.2	26043.9	25071.6	24483.8
	GFC(cam)FLEYEDHK	3	5537.71	3720.65	4483.4	5023.14	4692.31	4332.97	4996.89	4204.73	3480.98	5367.99	4594.46	4272.69	4586.34	5250.67	4647.18
	KADGYNQPDSK	2	7604.64	7760.18	6745.3	6722.08	6863.07	6537.1	4146.47	6394.82	6507.74	6640.92	6464.4	5907.25	5378.78	6466.78	4929.15
	SAFLC(cam)GVMK	2	19881.9	19054.3	18037.4	21859.9	22298.6	20594.6	22961.8	20892	21117.8	20847.3	20051.2	19787.9	16614.3	15634	16831.8
	TGYTLDVTTGQR	2	123935	111412	115746	85346.7	102520	111590	103273	99065.8	101181	72007.7	90072.2	89878.1	102743	90707.2	93521.5
O60568
	FLNSGGFIGFATTIHQIVR	3	1293.22	599.016	841.88	725.251	1328.08	1086.06	2437.34	1554.45	1755.92	1649.6	1133.78	1111.1	1730.05	1368.62	1531.34
	GLDYEGGGC(cam)R	2	10961.5	10693.3	10605.5	10723.5	9228.24	9898.74	8769.72	9854.63	11625.5	8783.23	9440.42	8341.18	9357.68	10397.6	10739.3
	LVGPEEALSPGEAR	2	29675.5	30453.2	29237.9	29894	29217.5	27707.6	30412.9	29567.1	28592.6	24072.6	24825.3	24358.1	30613.4	25669.2	26854.6
	SEDYVELVQR	2	15272.4	14949.9	15583.7	15274.9	14823	14781.9	14602	15759	15564.1	11457.7	13120.5	14211.6	14666.6	15111.3	16557.7
O60610
	EMVSQYLYTSK	2	9346.86	10236.4	10152.5	11061.2	12607	13308.9	8273.6	10892.7	10471.9	8887.28	12980.6	12283.1	10192.8	11713.6	11157.8
	HELQVEMK	2	8058.99		14370.6	17058.8	16556.8		15853.8	12392.4	14034.8	17241.3	13451.4	12169.7	12675.8	16731.3	12151.6
	KLYKPEVQLR	3	6821.78	6688.68	7857.12	8218.85	7414.17	8839.88	5904.7	6711.41	7356.94	7515.62	9343.08	8019.17	6956.84	7601.42	6749.68
	KMESDFEQK	2	6545.88	6633.16	5606.49	6493.36	6408.99	6354.9	4055.4	5847.9	5456.52	6387.92	6947.56	5153.73	8144.97	7845.96	7501.88
	LQDLQGEKDALHSEK	3	12454.2	12890.2	13351.3	12301.9	11802.7	12341.1	6176.86	12410.6	12718.7	10468.8	11977.4	12373.7	14504.7	15439.8	14668.6
	LVAEDLSQDC(cam)FWTK	2	9267.42	6652.12	4911.8	4805.31	6907.79	10258	4156.61	6933.34	10390.2	4595.89	7388.07	7630.69	7784.55	7093.05	8980.91
	NSETFPTILEEAK	2	19162.7	20128.8	20642.4	18534.7	16794.6	19856	15285.6	15551.3	15472.6	15126	15968.4	14982.8	20954.9	21417.2	19245.5
	SPDELPSAGGDGGK	2	31000.8	32140.3	33641.8	29362.1	32026.5	28091	24963.9	27803.3	27697.5	31046.8	29661.4	28782.3	32850.3	39531.3	36576.1
	TAQNLSIFLGSFR	2	28232.8	27554.7	26488.7	29215.6	29137.9	29002.8	28594.2	27423.2	27641.3	26957.6	25456.1	24751.4	30454.9	28827.7	28493.6
	VGC(cam)LQLINALITPAEELDFR	2	39327.9		55832.2	56153.6	24496.1	68195.1	38116.1	28796.3		42677.7	38874.6	42888.6	36864	25806	34498.2
	VLEAMTER	2	11940.7	9667.84	10064.2	10309.9	10804.4	11907.8	11589.1	8111.16	9434.12	13095.1	10606.3	10623	11628.7	11778.4	11394.2
O60656
	ESSFDAVFLDPFDNC(cam)GLIVAK	2	55335.5	57090.1	45919.1	64032	60359.5	57529.5	53760.7	64068.1	54526.2	64438	64725.1	63133.2	76609.3	66056.1	71410.4
	ESSFDAVFLDPFDNC(cam)GLIVAK	3	11693.1	12706.1	12107.1	12405	12156.1	12382.9	11711	11948.7	10993.6	12099.2	13883.6	13377.7	12812.3	15244.3	15262.4
	GILC(cam)HYLEEGAQC(cam)PAPLSYVPR	3	319101	329459	326862	343494	346210	342299	288204	312861	294491	319316	316417	328021	435540	440723	440261
	LLVVPMDGSHWFTMR	3	104.888		1496.78	1197.97	1171.75	2654.7		3309.99	737.782	1018.92	7986.24	3588.89			413.856
	NHIMHLEEHLLC(cam)HR	4	1406.33		1754.49		1497.07	710.146	3656.64	1785.25	785.369	1664.39	1775.41	592.615	3622.44	2126.69	2129.93
	TYSTSYTLEDLDREFK	2	9980.85	10951.4	10308.4	10645.8	12429.9	10893	10846.6	10858.2	10901.2	11554.2	9652.72	10036.8	14147.1	12199.1	12572.3
	TYSTSYTLEDLDREFK	3	61763.2	61098.2	63774.1	49792.8	50090.3	49426.7	45754	48651.9	48958.8	43844.2	46992.9	47455.5	69753.3	71523.8	68466.4
O60664
	DIAQQLQATC(cam)TSLGSSIQGLPTNVKDQVQQAR	3	7376.11	4532.49	30536.7	28003.5	26245.9	21611.8	16629.2	19426.1	20101.1	24489.3	25328.6	25179.6	7319.1	17514.7	21370.5
	DTVATQLSEAVDATR	2	52074.2	53872.2	56996.5	53680.2	52759.1	52995.1	37822.4	50350.8	49073.6	42157.4	49905.2	46796.8	38313.8	7648.08	43678.5
	IATSLDGFDVASVQQQR	2	26359.4	28533	28080.8	25699.7	25025.7	27098.7	21230.5	24276.6	21296.7	21465.3	21942	24022.2	16241.3	17616.1	17845.3
	LEPQIASASEYAHR	2	26732	28228	25886.3	26522.6	27558.1	28680.8	26570.2	26727	26244.3	25727	26745.8	25873.3	19769.6	17976.4	17960.2
	LEPQIASASEYAHR	3	19597.6	17152	17351.1	20196.6	15611.5	19072.4	17196.9	14040.2	16369.4	17346.3	15218.2	15659.5	11225.9	10286.2	9892.43
	LGQMVLSGVDTVLGK	2	12387	10971.7	5691.81	26441.1	23696.6	30638.1	19860.7	29716.6	24732.3	23994.7	30011.3	27783.1	8857.7	11560.9	14436.9
	SEEWADNHLPLTDAELAR	3	41471.8	40549.9	40960.9	38794.3	39773.6	36862.1	39123.2	36065.6	36416.8	39872.9	41661.5	41166	31302.9	28919.4	33354.3
	SVVTGGVQSVMGSR	2	65339.2	67221.7	65600.3	71365.2	71262.5	72919.3	66093.7	64875.9	64814.6	66661.7	65410.6	63131.9	46888.8	44514	46614.5
	TLTAAAVSGAQPILSK	2	106893	105897	107041	91704.9	97337.8	88597.4	93163.6	85265.8	82287.7	87676.6	80858	83721	72880.7	72487.8	69803.5
	VSGAQEMVSSAK	2	41852.8	42321.3	42392.2	41298.2	41269.9	41309.3	37759.1	37920.3	40855.4	40800.1	40623.2	40889.1	29458.1	32349.1	32003.3
O60701
	ASVGFGGSC(cam)FQK	2	396753	451935	456461	358785	419886	420352	364242	405126	418418	465397	526840	525598	413754	515327	517911
	AVQALC(cam)AVYEHWVPR	2	124043	138026	129836	138370	133926	138492	139342	122511	124152	167181	154665	156820	163467	152845	154340
	AVQALC(cam)AVYEHWVPR	3	261432	255060	257410	245683	241649	238829	230726	222948	232060	284018	287177	293641	288626	286579	283855
	DLKNPDR	2	53320.7	54873.2	58908.3	56805	56996.7	58844.1	57970.7	60656	64061.4	65679.2	60778.3	69055.9	64500.8	68704.3	67110.1
	DVLNLVYLC(cam)EALNLPEVAR	2	202226	178339	10743.8	162551	147317	145142	193351	204420	13100.9	246359	217245	255984	278936	221998	233451
	DVLNLVYLC(cam)EALNLPEVAR	3	80186.5	89200.3	4625.1	86224.9	72445.5	64471.5	104437	78655.3	5048.12	91170.9	101458	103638	99694.7	97211.5	96133.5
	EADLVFISVNTPTK	2	379660	362510	375671	336228	346247	349110	375065	407492	403974	385602	394312	372415	413249	450461	451741
	EQIVVDLSHPGVSEDDQVSR	2	183025	184506	162503	186758	190353	190827	168978	199362	202706	204731	222888	222375	191354	182708	192146
	EQIVVDLSHPGVSEDDQVSR	3	600606	604596	639520	532011	570820	578644	534794	601148	586603	554832	604187	687114	606816	659441	670696
	ESSSIYISK	2	207044	208765	215466	179686	183794	184523	189293	187667	181231	227889	228916	217566	232261	232878	233071
	EVVESC(cam)R	2	283511	309436	313239	255415	247475	268387	270153	280784	289642	328854	343148	340671	342512	321946	349720
	FSLQDPPNK	2	38164.2	36817.9	36505.9	40893.3	43296.3	41075.6	49470.2	46973.2	46111.6	54029.2	54238.1	48062.8	52384.5	47766.3	51184.3
	FSLQDPPNKKPK	2	61063.3	63327.2	58597.3	76853.2	73489.4	67078.2	97617.9	61913.5	59270.7	90197.7	71163.5	60076.7	74588.8	68664.2	62497.1
	FSLQDPPNKKPK	3	50573.4	49309.2	53140.1	49307.4	46902	44810.8	48700.4	41653	47941.7	60042.8	56866.8	51777.5	54283.1	60298.1	59815.9
	IAILGFAFK	2	191395	191375	200962	193295	182839	183232	253774	205513	210324	273997	236582	218534	257676	227315	213498
	IAILGFAFKK	2	17240.3	18271.7	19187.7	13685.4	14735.1	14705.8	9796.75	11862.6	10754.2	11549.2	12428.2	13670.5	16212.6	16454.5	18076.2
	IC(cam)C(cam)IGAGYVGGPTC(cam)SVIAHMC(cam)PEIR	3	70311.4	78492.2	71441.4	103414	107254	134471	75904.9	119678	105388	121506	177321	165679	77813.1	105331	115642
	IFDANTKPNLNLQVLSNPEFLAEGTAIK	3	220995	215023	231485	202768	212370	204163	175327	197722	205725	191244	210041	223826	220284	226098	222395
	IFDANTKPNLNLQVLSNPEFLAEGTAIKDLK	4	40971.5	40826	42393.6	34888.8	36840.5	34703.8	28356.6	28120.3	30349.3	30600.6	27948.3	27029.8	36067.2	40458.5	36334.5
	IIDSLFNTVTDK	2	57707.3	56916.7	53975.2	67016.2	61617.7	67000.7	63412.8	65661.7	63828.1	74066.3	76057.9	71952.1	70394.1	71105.7	69030.2
	IIDSLFNTVTDKK	2	149151	157676	162894	145470	150568	157466	151530	156295	162996	167356	181603	181492	157940	173897	177715
	IIDSLFNTVTDKK	3	121335	113379	105060	104334	96399.9	92856.8	120967	97830.5	97507.8	134601	107573	101424	148189	110107	100029
	ILTTNTWSSELSK	2	429834	401759	460232	365494	373605	377125	337469	379029	393715	392190	419602	465609	405452	465032	457076
	INAWNSPTLPIYEPGLK	2	532156	526686	553497	476065	524218	498655	421710	481247	493843	535877	535747	550488	514532	617187	584868
	IPYAPSGEIPK	2	45627.8	42823.5	42763.8	38680.1	42650.6	40241.6	29821.4	30857.6	29153.7	30177.1	31025.9	31817.7	36139.3	38122.9	36068.3
	KIAILGFAFK	2	6855.15	6858.07	6032.94	6253.93	6684.37	4522.44	9659.9	6150.73	6533.81	8771.75	8094.11	6925.84	8460.67	7184.68	8196.85
	KIC(cam)C(cam)IGAGYVGGPTC(cam)SVIAHMC(cam)PEIR	3	19982.1	23092.3	9797.71	30040.5	30351.3	32691.3	27753.7	32866.5	31609.6	30686.6	37019.9	34034	28066	13217.6	30260.7
	KIC(cam)C(cam)IGAGYVGGPTC(cam)SVIAHMC(cam)PEIR	4	29440.8	32250.8	32824.5	46380.9	45360.8	50111.1	31524.7	48107.3	39102.7	49785	66498.1	55737	34240.2	45068	47092.8
	KMLKPAFIFDGR	3	4408.7	5514.07	4519.33	4765.72	3308.29	7293.98	7217.74	7326.27	8343.65	8852.87	10498.3	11846.9	7570.14	4543.1	7495.41
	LAANAFLAQR	2	608945	630112	598724	566596	553115	541223	537299	496620	491047	626763	555810	502854	639491	582010	544626
	LVTISKDPYEAC(cam)DGAHAVVIC(cam)TEWDMFK	3		3735.94		12788.6	14902.4	19108.6	27569.1	18351.7	16104.3	17460.3	24691.5	27214.7		17143.3	16136.7
	MLKPAFIFDGR	2	71239.6	78912.9	69352.8	148910	147545	155856	147928	165507	154904	175174	191518	192627	97388.5	120101	139206
	MLKPAFIFDGR	3	50184.4	58946.5	51763	99005	104139	108205	93163.9	121524	116076	123142	144736	138787	68538.5	87126.9	98073.3
	MLKPAFIFDGRR	3	16799.8	16880.9	14497.9	21527.6	18326.6	20321.1	11352.3	12372.6	12887.7	14911.4	15138	14967.8	14384.7	13232	14888.4
	NLFFSTNIDDAIK	2	210113	208207	214373	216161	212344	210698	241725	236669	242986	265615	250956	253206	255085	243680	248714
	NLFFSTNIDDAIKEADLVFISVNTPTK	3	1640.44	3469.9	2460.47	6751.56	2720.86	3145.13	4426.41	4934.19	6021.75	4325.82	6776.49	6730.81	5419.69	3050.66	3788.69
	RIFDANTKPNLNLQVLSNPEFLAEGTAIK	3	17901.7	17661.6	18745.4	19471.5	19871.8	20140.9	18131.7	18227.4	18945.3	19201.1	20524.1	20787.6	19136.3	19933.5	20801.6
	RIFDANTKPNLNLQVLSNPEFLAEGTAIK	4	49856.4	51868.4	49396.5	48050.7	49726.9	43722.1	52194.6	49143.2	47745	55161.3	56014.7	55633.3	53745.3	56954	55484.4
	RIPYAPSGEIPK	2	425598	468840	461862	352244	408644	434062	363288	419561	459709	390670	465379	494512	422566	520014	534317
	RIPYAPSGEIPK	3	142597	91711.3	98037.8	145487	89691.8	88992.8	160808	87050.7	82217.9	170839	95224.2	94933.4	144894	104394	91734.5
	RVLDGLHNELQTIGFQIETIGK	3	24553.1	25054.4	27615.6	23734.4	25194.2	20043.1	27741.3	28330	27268.5	29651.1	32892.5	34776	32723.2	30762.1	28822.1
	RVLDGLHNELQTIGFQIETIGK	4	23727.5	21635.4	24175.6	20859	19745.5	15177.4	25588.3	23000.5	24784.5	26328.9	27417.8	28402.3	29792.8	29415.9	27429.7
	RVLDGLHNELQTIGFQIETIGKK	3	5616.92	7271.03	7335.77	6699.41	6797.42	8538.91	7022.81	8171.38	6558.41	8193.48	9049.92	7972.16	7522.39	7817.56	8112.55
	RVLDGLHNELQTIGFQIETIGKK	4	54329.8	56766.9	57097.5	44091.9	43285.7	51226.1	38344.3	45462.1	49607.8	51172.5	54291.4	49410.7	53413.8	55053.9	54602.8
	VLDGLHNELQTIGFQIETIGK	3	133721	129538	130822	121667	121643	119598	122140	119474	120467	128510	126080	139652	138835	145343	144453
	VLDGLHNELQTIGFQIETIGKK	3	53691.4	56177.3	55772.7	56216.9	55965.6	58845.4	51417.7	53134.4	55567.8	62059	59471	60780.6	59710.6	57060.3	60748.8
	VLDGLHNELQTIGFQIETIGKK	4	108276	110702	112612	102101	103177	109600	95232.3	100376	105394	113099	106643	111169	115868	114323	115830
	VLIGGDETPEGQR	2	891726	957962	987176	785274	876418	892530	801840	885683	871159	890379	962905	1.04006e+06	948601	1.08085e+06	1.07251e+06
	VTVVDVNESR	2	630325	613454	627539	508552	629462	650244	600173	599712	597532	624546	646087	692348	703314	696691	702453
	YIEAC(cam)AR	2	363448	398068	409844	329551	365358	339929	391471	339381	338251	455442	423415	453894	420208	425526	435580
	YWQQVIDM(ox)NDYQR	2	27840.7	29721	32425.8	17497.5	17352.9	13876.9	19772.3	15286.1	16255.7	25678.8	18132.5	16448.5	32567	25225.4	19648.8
	YWQQVIDMNDYQR	2	117026	128933	114565	193200	194568	210268	163155	202371	194971	206553	259359	256687	151676	193994	208114
O60716
	AAALVLQTIWGYK	2	63260.4	66251.2	65646	59187.7	60640.3	56412.4	65687.8	59198.9	58612.5	56646	50502.3	49867.7	53763.7	50004.9	50701.6
	ALSAIADLLTNEHER	2	9929.8	42670.1	9511.32	59571.6	39194.2	60765.7	9405.92	47409.9	49831.3	39637.2	55358.5	10899.9	11023.6	33554.5	57565.9
	ALSAIADLLTNEHER	3	27925.9	26972.7	30684.4	30373.6	29850.5	28455.7	33559.4	27060.9	25625.3	27833.4	25841.2	22585.5	25349.7	24303	23203
	DM(ox)DLTEVITGTLWNLSSHDSIK	3	11396.5	10805.5	9756.76	11720.9	7786.55	10010.1	12874.1	11599.6	12202.9	11883.7	10396.1	11365.2	11193.6	10503.6	10925.9
	GIPVLVGLLDHPKK	3	1396.7	1582.77	1655.06	1284.79	1394.96	1265.9	2059.88	2270.54	1659.38	1927.79	1429.25	1311.64	1786.2	1059.42	1568.36
	GYELLFQPEVVR	2	55073.3	53514.4	54949	60499	60370.2	57948.4	73039.2	65435.2	65601.9	67081.4	64243.2	65287.6	57477	53190.5	52715.1
	HAIPNLVK	2	24556	23278.5	24382.1	29285.2	22937.7	25121.7	28794	26140.9	23735.3	27354.4	20406.5	21626.5	21996.8	17738.3	19780.5
	HIEWESVLTNTAGC(cam)LR	3	9221.53	11350.5	12469.7	5041.8	6107.12	5361.19	7880.93	6780.1	7400.22	8952.86	7836.79	10165.4	5943.93	9167.3	8300.07
	IYISLLK	2	6637.62	6245.36	7018.28	7618.67	7014.93	6627.17	9199.83	8241.5	8408.71	8259.93	7554.3	8406.85	7108.69	7112.85	6871.42
	KEVHLGAC(cam)GALK	3	1211.6	1008.13		323.705	1799.18	1440.32	6868.66		871.471	1624	1116.77	1464.86		1642.07
	LVENC(cam)VC(cam)LLR	2	27203.9	26459.3	27446.1	23127.9	24995.6	24309.3	26599.1	24173.8	24450	24817.9	25230.2	27325.1	24053.6	23034	24341.1
	NLSYQVHR	2	7923.93	7139.56	5695.56	8151.96	7934.18	7273.65	8697.67	8373.26	8216.36	8595.51	7580.02	8300.76	7925.85	4404.6	6494.92
	SLDNNYSTPNER	2	36317	33519.9	33187.1	22637.7	25819.8	22125.2	23281.5	25472.8	21337.2	24133.9	25990.2	24667	31814.8	31616.6	28816.7
	SNAAAYLQHLC(cam)YR	2	10891.2	10081.6	8760.86	9902.44	8712.94	8024.66	13382.1	13364.1	13677	16138	12361.7	12080.2	14679.7	12176.2	11789.1
	YQEAAPNVANNTGPHAASC(cam)FGAK	3	9118.09	10109.2	10004.6	7451.87	11163.4	8621.8	8107.67	10468.6	10813.5	8510.27	11073.7	10440.4	7829.48	9511.54	8828.46
O60716;Q9UQB3;Q99569
	NKELIGK	2	6514.06	2032.23	2400.95	5075.02	7238.99	5944.99	2007.22	6310.96	5852.94	6141.33	1578.23	6792.48	2369.9	4310.58	5160.04
O60749
	ELSANTAAFAK	2	6360.96	7040.21	5970.48	5547.22	5385.39	5542.95	5258.44	6038.82	5545.78	8375.63	7168.21	6922.29	5494.52	7070.74	6676.61
	SAAMLGNSEDHTALSR	3	8872.93	6966.27	6606	8204.82	6033.15	5672.87	7592.32	6060.02	6247.23	8123.58	7392.43	7562.9	11048.9	7953.03	8660.41
	SMSAPVIFDR	2	13298.5	12334.4	12016.8	13825	12316.7	13665.1	13078.6	13773.5	13054.6	15757.3	13259.4	16174.8	12971.7	13075.2	13936.5
O60762
	EGNFDIVSGTR	2	23418.5	23877.1	25426.5	23308.2	23426.1	24043.6	22678.3	23118.1	24734	22142.3	25035.9	24445.1	25809.6	28360	28470.9
	ENLPLIVWLLVK	2		18218.4	12261.5	13970	10354.9			20832.3	22939.9	8251.26	3896.68	326.802	7723.15	21047	24187.6
	HATGNYIIIMDADLSHHPK	4	9795.5	9646.53	10780.4	11111.9	12350.7	12269.3	12664.7	12072.1	14021.3	11252.5	11870.3	12215.8	14780.8	15018.5	16411.1
	LGGNEIVSFLK	2	6531.24	6418.71	6127.7	6312.49	6427.2	6544.71	10353	8939.57	8553.16	9543.78	8747.89	7962.32	10082.8	9114.05	8807.3
	LGLGTAYIHGMK	3	1342.38	1800.75		1661.69	265.765	1326.01	1736.36	994.553		572.899	1637.64	1858.25	692.109	1294.93
	QLNYTIGEVPISFVDR	2	11618.1	6613.43	5580.81	14456.1	11780	16055.2	7237.73	16825.1	9352.22	15517.2	14249	15143.2	25582.9	14165.3	18215.2
O60763
	DSEQVAELKQELATLK	3	6582.88	6778.8	6928.5	7397.39	7127.14	7122.53	6263.12	7281.44	6933.7	6119.5	5452.27	6629.23	7145.83	7276.64	6737.46
	ELEGVITK	2	18399.5	16967.2	17620.8	19719.3	16216.5	18399.3	17712.1	15823.7	20163.4	21464.9	17850.1	19738.3	21974.1	17141.6	16553.7
	EQDLQLEELR	2	57711	57161.2	60390.5	60636.9	60667.8	60358.7	59295	57188.3	55378.9	59092.1	59764.8	60365.3	60431.9	65599.3	65951.9
	GVMGGQSAGPQHTEAETIQK	3	6964.11	7023.06	7508.77	7673.32	6719.75	6906.16	5417.05	7107.96	6036.51	8168.14	8040.46	8459.29	8917.91	9103.88	7811.15
	IVAFENAFER	2	26959.5	28530.8	29312.8	31678.4	32758.1	32151.9	25780	26179.1	29542.6	23456.8	28279.7	25285.4	22820.9	29402.2	27031
	LREEIEELKR	3	19160.7	17010.2	17555.8	18144.8	18441.9	16816	15979.3	17225.7	17210.6	17293.5	13113.2	15724.9	19104	18420.8	19182.4
	LSALLQETK	2	18509.5	19397.2	18532.1	18949.7	18799	17568.5	20452.9	15826.6	14942.3	19110.3	18608.4	14752.1	19864.4	19120.3	19979.3
	NQELLQSQLTEK	2	12421	15208	13754.9	13328	15601.2	15909.7	11655.8	15634.9	15170.8	14395.5	15840.8	17026.5	14002	17340	16472
	SQLNSQSVEITK	2	24638.7	26889.3	28995	25263.9	28890.8	26372.9	23016.7	25768.6	23822.8	24637.1	26315.1	26493.2	24780.7	30076.2	30184.6
	SSQTSGTNEQSSAIVSAR	2	24013	24968.3	23459	27671.9	26000.8	26967	16728.9	21602.4	21779.7	22501.4	23834	23880.6	24500.6	24559.7	25549.9
	TLEQHDNIVTHYK	3	10757.6	8704.08	7813.87	8967.03	8285.73	10510.9	8653.3	9150.35	9305.55	8590.67	9806.56	10543.5	12387.8	10391.7	11079.3
	VLVSPTNPPGATSSC(cam)QK	2	40534.3	49093.5	51683.9	44063.5	52082.3	53003.9	39692.2	48580.5	47410.5	50931.3	58191	56986.7	51525.3	55263	57171.8
	VTNLHLMLQLVR	3						694.737	655.283	787.541	1200.74	1228.68	2233.84	1983.61	265.571	581.496
O60783
	HLADHGQLSGIQR	3	6262.14	5758.42	5687.87	4526	6335.65	4135.81	7368.73	4333.89	6152.31	6209.32	5314.93	5021.11	7352.52	7877.13	7025.89
	ILQDVADEEIAALPR	2	11622.3	10598.6	11256.8	10431.3	10398.2	9447.42	10670.1	9072.7	9926.3	8681.93	9872.58	9331.2	12410.2	12794.4	12988
O60784
	AGLQSLEASGR	2	18682.9	16578.8	18823.4	19102.6	16472.7	15602.3	22504.6	16746.7	17182.2	22222.3	22478.3	20145.6	25382	22922.2	23876
	NNPPTIVHDK	2	4019.79	3947.9	4012.24	4683.5	4521.62	5014.76	4247.71	5677.88	5825.23	5392.02	6032.37	5487.27	7167.3	5195.98	5467.59
	VLNLIQSWADAFR	2	47246.6	48823.5	52777.7	54839.4	50425.1	55262.2	56322.6	52200.4	59231.4	57766.6	56518.3	56908.9	59076.5	59962.2	65501.5
O60812;P07910
	KSDVEAIFSK	2	18664.5	10156.2	17651.7	23456.5	23081.8	20848.6	28730.8	30045.9	28611.4	29147	31458	30023.7	24828.6	23115.9	25158.7
	QKVDSLLENLEK	2	29971.4	29351.8	29766	31530.1	31561.9	29644	30531.2	30373.4	28716.4	29754.2	28066	29065.6	27825.9	28344.6	27225.3
	QKVDSLLENLEK	3	15981.6	13151.9	13592.1	22687.6	14866.3	14498.3	18677.6	14551.8	11976.2	15856.3	12309.9	11089.6	17568.2	10893.6	10347.2
	SDVEAIFSK	2	16424.6	13087.5	15284.3	16816.5	15883.5	11910.8	21635.3	15971.2	18671.3	22058	14968.5	16966.4	19367.5	15355.2	15752.1
	VDSLLENLEK	2	18909.4	20099.5	21224	20169.1	21117.1	20907.2	19396.4	19332	21221.3	17256.4	18448.5	15101.8	16811.7	17721.6	16263.4
	VFIGNLNTLVVK	2	44383.9	41086.1	42039.1	38485.3	37791.4	44964.7	50158.1	49084.7	56462.4	44200.7	45937.1	46675.7	41085.9	41186.6	38518.8
	VFIGNLNTLVVKK	3	422.892	468.043	549.346	699.972	1132.49	516.34	973.941	309.256	261.216	3.8616	384.805	370.633	385.462	379.459	458.82
O60832
	ALETLTGALFQRPPLIAAVK	3	5619.96	5220.41	6123.85	4741.04	4588.33	4877.45	5809.06	4466.26	4994.48	4129.09	4469.07	4766.78	4045.95	3857.47	5419.23
O60841
	HKEVEAAQGVK	2	893.478	896.963	936.164	1285.51	1479.67	1258.05	1478.94	971.778	1034.74	1526.36	1382.99	1196.05	1194.58	1041.91	1077.56
O60869
	(ac)AESDWDTVTVLR	2	12796.6	11787.1	8638.16	11566.4	10817.2	11179.7	11066	10553.9	10406.7	11366.4	10646.3	11190.8	4484.37	6960.66	6623.88
	INEKPQVIADYESGR	3	23618.5	24952.8	24703.7	22604.2	22499.8	21732.9	21133	21505	19142.6	23043.2	22797.6	22510.5	14331.5	16798.7	16360.8
O60884
	(ac)ANVADTK	1	28419.2	27466	28241	32558.6	32893.3	35138.9	24776.9	28147	29455.6	24287.4	26232.6	26666	29404.9	31543.6	31728.1
	EHEVFQR	2	19670.7	19329.7	17166.2	19278.4	17458.1	17800.2	20892	18148.8	19113.4	18074.3	18649	16361.3	20572.7	17566.6	18291.1
	EISFAYEVLSNPEKR	3	16881.6	16193.2	15016.7	16326.2	13269.7	12576.1	11110.2	13370.1	11957.5	9734.5	9776.62	9775.61	23437.7	12517.7	17512.4
	IGLVEALC(cam)GFQFTFK	2	15296	16286	15552	14279.3	12339.5	12503.5	12674.5	11902	10364.9	11911.8	12497.7	10791.2	15181.6	13808.6	14390.4
	ILEVHVDK	2	4675.31	6942.73	5308.51	5900.02	7507.09	5706.97	6258.86	5802.32	5137.63	5542.6	6014.99	5118.76	6385.7	5468.56	5235.3
	VIEPGC(cam)VR	2	29554.2	29707.6	31260	31628	29414.3	30614.6	40800.1	25821.9	27714.9	28356.5	27422.9	27434	31015.6	30691.9	33524
O60888
	LAAC(cam)VNLIPQITSIYEWK	2	60061.6	59343	65180.4	59003.8	64525.8	69645.5	40767.9	53142.3	47301.7	49329.4	57197.6	57640.6	42708	47373	45632.3
	SVHPYEVAEVIALPVEQGNFPYLQWVR	3	43826.4	37482.3	28139.1	54093.8	44930.4	39346.9	41231	44522.4	30571.3	59626	63690.6	58644.3	38621.8	36343.1	36273.2
	TQSSLVPALTDFVR	2	112434	124932	125706	121532	121182	123051	79999.9	75819.9	80409.8	118622	117369	118293	69748.1	71320.2	69857.9
O60925
	LADIQIEQLNR	2	32201.5	29016.3	32858.5	32471.1	31723.8	29352.4	28169.3	29571	29342.1	30331.4	28816.7	31487.8	31317.8	30478.2	29756.8
O75083
	AHDGGIYAISWSPDSTHLLSASGDK	3	29524	31483	32480.6	32554.7	32226	32857.7	34642.4	36084.8	38574	43379.8	43810.5	39672.3	35040.9	36760.6	37128.9
	AHDGGIYAISWSPDSTHLLSASGDK	4	51261.7	51799.7	53844.7	40260.9	46178.1	42904.7	46646.1	45723.3	47822.5	53739	55227.7	52246.3	58539.5	59902.9	53448.6
	FGAVFLWDSGSSVGEITGHNK	3	38840.1	35305.2	33744	41198.9	39535	36643.2	45403	49846.3	43498.5	51663.6	49138.1	48013.4	44312.5	49788.5	47642.8
	GPVTDVAYSHDGAFLAVC(cam)DASK	3	75785.6	78647.1	70474.9	70675.9	69618.8	73620.9	65907.3	72235.5	73457.3	69568	75400.6	82366.5	79469.6	79320.4	81400.4
	IAVVGEGR	2	29560.3	31148.4	34676.9	28175	29303.9	27779.3	39609	30884.3	33289.4	35532	35071.5	35665	32776.6	33706.4	37064.6
	IKDIAWTEDSKR	2	17795	15768.1	13847.9	19923.2	17343.6	15467.3	21903.2	17172.2	16772.1	21045.9	18924.2	16214	20060.8	14729.3	15240
	IKDIAWTEDSKR	3	19259.4	24574.4	23390.6	19949.8	20431.1	21639.1	20611.7	25159.7	24980.5	23859.1	27417.1	26673.6	20471.7	23542	22151
	IWDTTQK	2	28280.9	34254.5	41381.9	39161.1	38748	40041.1	52663.6	43443	37516.3	47771.5	44202	37385.9	34654.8	49486.3	52127.6
	IWDTTQKEHLLK	2	5103.8		3917.47	4735.85	3041.28	4131.83	5157.25	3491.49	3631.29	4872.26	3992.24	3797.24	5401.3	2251.81	2688.5
	IWDTTQKEHLLK	3	9177.68	11615.3	9141.18	4682.84	6597.17	8924.06	7217.59	8582.54	8530.39	7404.26	9325.66	8945.79	8605.34	9512.78	8875.09
	KVFASLPQVER	3	8665.73	8550.44	7671.64	7769.66	6695.41	6758.83	8940.2	9088.92	7825.87	7479.19	7494.75	8509.16	8627.33	7850.42	8159.16
	LATGSDDNC(cam)AAFFEGPPFK	2	123558	142438	129936	135457	143110	147942	116601	134638	140614	143525	152344	152714	133020	130725	141199
	LHHVSSLAWLDEHTLVTTSHDASVK	4	15096.9	17769.6	17025.9	18238.8	18711.8	17905.7	19866.8	17510.2	19796.3	20970.5	24412.3	21912.5	21264.8	21129.4	23841.7
	LHHVSSLAWLDEHTLVTTSHDASVK	5	8842.07	9099.8	7924.08	7229.62	6918.02	6045.92	11025.8	7701.53	9616.24	15124.4	9402.82	11547.9	13276.6	9692.42	9826.55
	LYSILGTTLKDEGK	2	70558.8	68288.8	67408.6	65590.7	65682	66711.7	68926.4	68425.9	71204	67898.8	71939.2	69515	70038.7	70504.2	72302.2
	LYSILGTTLKDEGK	3	41225.3	40944.8	43873.5	36936.6	38428.6	37960.9	44301.4	36293.8	39960.5	50276	41242.7	42295.8	47623.5	41419.4	38767.2
	MTVDESGQLISC(cam)SMDDTVR	2				12309.5	6305.18	15377.7		13957.3	14887.4	9202.26	18050	14882.1		8328.2	8953.08
	NIDNPALADIYTEHAHQVVVAK	3	37512.8	38266.5	36929.2	34680.7	34521.4	34080.5	37858.6	35680.9	37580.7	39669.6	41067.8	39216.4	34693.6	36599.4	38398
	NIDNPALADIYTEHAHQVVVAK	4	57729	55320.5	56094.7	46424.7	50783.6	47856.7	50988.4	46595	51819.3	50212.2	48475.7	52392.4	60444.2	57062.9	55647.3
	NNPSKPLHVIK	3	10242.6	10377.6	10910.4	10501.4	10056.8	4745.74	15205.7	8009.35	8595.53	15344.4	12893.8	11717.6	10725.3	12638.1	9741.49
	SIQC(cam)LTVHK	2	17292	16768.1	16418.2	16992	16330.8	17669.7	18735.1	17091.1	16223.1	20352.4	20286.7	18863	20875.1	17309.4	18798.3
	SYIYSGSHDGHINYWDSETGENDSFAGK	4	21543.7	21686.5	23721	21334.4	20827	19305.5	20004.3	20743.3	20279.6	21894.9	22616.2	22460.6	21550.9	22901.8	23645.9
	VFASLPQVER	2	175833	168381	167513	164257	162784	157827	173167	157562	164190	186635	186383	183789	178574	170342	156600
	VINSVDIK	2	25326.9	24650.3	24843.3	26976.8	18473.5	23887	26535.9	23872.4	23089.7	31039.5	22024.4	26493.5	24502.5	21940.9	22629.3
	VVTVFSVADGYSENNVFYGHHAK	3	13620.8	13934.7	11500.1	12640.5	10210.4	13096.5	14748.2	13828.2	15168.1	19021.7	15982.5	14988.4	18040.7	17463.5	16624.4
	VVTVFSVADGYSENNVFYGHHAK	4	29692.6	27382.4	28387.8	19198.3	20702.9	20784.1	19930.3	21101.8	21998.2	32864.4	23032.5	22341.3	31512.7	35896	25703.7
	YAPSGFYIASGDVSGK	2	89031.8	88628.8	91510.2	81581.2	84962.4	84215.7	77513.1	85241.2	89440.5	84877.2	88523	92436	91003.1	89164.9	85629.1
	YEYQPFAGK	2	81063	93465.6	91175.6	76210.7	85438.8	83163	90162.3	96042.9	93888.8	89384.5	93750.3	102740	87542.9	104502	101409
	YTSLMLR	2	44443.6	44970.5	46066	50189.2	43698.4	44914.3	56058.3	50318.5	46281.1	56467.8	51449.2	54748.5	48295.3	49745.1	48879.1
O75131
	FGVYDIDNK	2	18690.4	22662	22953.9	25398.2	23977.1	22209	21613.2	22667.1	20546.1	20336.8	20160.8	20861.3	21092.6	23340.5	24029.9
	GSITISAEEIKDNR	2	22555.3	23866.5	24478.4	25136.6	26381.9	25743.1	22259.1	24154.8	24964.5	19370	22016.7	21085.1	25038.6	24661.5	23348.7
	GSITISAEEIKDNR	3	9774.08	8131.61	8412.55	3744.51		7290.86	11018.8	6385.93	8284.13	7532.66	8756.25	6699.97	10241.9	9712.13	9439.24
	IKNC(cam)LNPQFSK	2	10254.7	11024.3	9861.02	14858.1	11337.8	12227	10351.6	11219.8	10984.3	11762.4	10557.8	10638.3	6111.46	8475.88	9567.08
	LYGPTNFSPIINHVAR	3	14905.8	13977	16116.7	14921.7	15999.4	16634.9	16885.1	16672	18023.7	16645.3	15029.4	17007.1	15167.5	17162.1	15812.1
	NNLNPVWRPFK	2	22079	21794.2	18630.8	20618.1	20217.1	23295.8	23455.1	23440.9	23410.9	22990.8	24080.5	22362.6	24156.5	20971.8	21844.4
	QAIVNASR	2	12804.1	12727.4	16067.6	14943.5	13661.5	16621.2	21393.4	18175.7	13191.9	18259.7	14489.2	12698.3	22283.2	22455.4	24282.9
	SDPYLEFHK	2	17296	19205.5	18077.7	15709.4	18621.4	19090.6	16979.8	20183.9	19928.7	16708.9	20736.2	18532.2	18100.7	21850.4	20635.8
	SPLGEVAIRDIVQFVPFR	3	6401.03	5673.04	7440.49	5611.2	5860.13	6265.2	6497.55	5933.91	5292.55	5925.29	4756.89	5164.64	6751.08	6992.63	6389.81
	SSPVEFEC(cam)INEK	2	21598.4	24302.6	26114.5	17265.6	22091	22500.1	18784.8	23318.8	22017.4	18097.8	21450.2	22448	20073.8	27923.4	26115.5
	VALNVSC(cam)ANLLDKDIGSK	3	287067	308312	299648	237760	266835	268471	246389	250057	241488	244189	239062	231699	166587	184164	175024
	VVLFEMEAR	2	21499.5	21966.2	22764.4	30880.7	30485.3	29447.6	37566.5	36725.2	32105.2	30041.8	31695.7	27734.4	26686.2	31135.1	31637.2
O75153
	AVGSISSTAFDIR	2	12094.9	12003.1	14172.8	12242.4	13011.8	16345.8	6964.94	9956.92	15269.6	14053.7	16075.3	16122.8	10438.9	16484.4	13662.3
	FLSHSLVELLNQISPTFKK	3	2361.72	2147.44	2780.27	1043.97		2424.7	2394.02	3558.22	2880.35	2109.38	2133.68	2341.43	2058.84	1961.29	3054.66
	SVEGLQEGSVLR	2	12198.3	12113	11883	11209.9	12483.1	13763.4	9521.32	13566.6	14247.1	9440.34	12622	13815.3	12287	11201	12125.9
O75191
	ILATGGASHNR	2	6880.71	7407.49	8516.09	7034.15	7326.62	8040.17	7726.34	8160.04	8289.18	8718.12	8655.55	8848.43	7325.19	6367.02	6695.04
	VVAFTGDNPASLAGMR	2	22279.3	17963.1	13499.8	16682.4	15940.9	17236	13247	18870.3	18964.3	16283.7	18476.8	21229.5	17192.1	17368.7	16437.6
O75208
	DGSELILHFVTQC(cam)NTR	2	25978.9	26661.1	31231.2	32660.7	36966	37532.8	26885.9	26366.9	29320.9	22978.3	27272.9	28522	31689.7	36057.3	38222.3
	LVQLGQAEK	2	11664.7	11615.9	11241.4	14628.2	13507	14476.6	13008.3	12508.9	13397	14371.3	10806	12685	12343	12138.4	17270.3
	LVQLGQAEKR	2	37530.9	38740.9	38474.4	29467	20121.8	21031.6	40523.9	20365.1	19273.9	42329.5	51041.8	26503.6	44605.3	47090.8	44866.6
	VNDAMNMGHTAK	2	12413.1	12355.3	12048.6	13487.9	13856	12907.6	11763	13018.2	13753.8	10859.3	12050.3	11372.3	15103.3	14605.7	13549.4
	YTDQGGEEEEDYESEEQLQHR	3	11234.7	14552.2	14885.2	11232.2	13243.9	13386.2	10134.3	14066.5	14867.8	10632.4	12878.1	13151.2	11798.7	16085.3	15541.8
O75223
	AIEPNDYTGK	2	61214.2	61275.2	58493	49135.4	58607	45517.7	50820	51173.6	51392.2	70772	2377.68	65807.6	47252.2	47500.8	45146.1
	SNLNSLDEQEGVK	2	11635.7	12896.5	13924.6	12107	12946.7	12336.9	11366.3	12506.5	12485.1	13694.7	13692.9	13956.1	11361.7	12154	12723.6
	SYLMTNYESAPPSPQYK	2		6373.24	6372.7	12313.8	37955.8	33094.4	15325.4	24678	26287.8	26375.1	33869.7	39209		20542.1	23855.2
O75306
	IIAQC(cam)LNK	2	17741	18262	17572.9	19760	17056.3	21213.1	24850.8	19920.4	19123.4	21113	21199.9	18911.2	17675.2	18594.3	21262.1
	LDELEELLTNNR	2	72434.3	70775	68667.9	79498.8	79746.3	78628.1	85471.6	89001	83326.6	76416.1	75589.4	76131.9	81544.7	78266.1	80290
	NITLNFGPQHPAAHGVLR	3	32079.4	33823.1	32490.4	22755.5	26391.6	25498.8	27003.7	29266.4	29755.6	23389.1	25508.6	24715.4	29182.5	33126	35226.3
	NITLNFGPQHPAAHGVLR	4	13889.6	12996.4	12121.1	12893.2	11159.5	11147.2	12840.3	10101.7	10612.2	12805.9	9541.97	9480.26	15829.9	12870.4	10655
	TQPYDVYDQVEFDVPVGSR	2	44592.8	43956.7	43106	37176.9	36784.9	38640.5	36967.5	38824.7	31941.6	34497.8	35501.2	34159.8	45205.9	41069.5	41935.7
	TSMESLIHHFK	3	2720.92	4298.63	3148.66	3308.66	3184.13	2909.09	3239.35	3418.03	4539.96	3546.92	3914.57	4077.72	3694.73	4591	4578.46
O75347
	ILENEKDLEEAEEYK	3	3312.31	3158.91	3237.12	4011.96	4324.52	3704.05	4937.13	4967.9	3935.69	5413.08	4928.79	5888.13	3359.52	4886.47	5474.47
	ILENEKDLEEAEEYKEAR	3	43305	53973.3	53268.1	47281.9	54368	54433.9	45324.2	57100.3	57970.7	51628.2	64100.2	64123.5	41118	49777.3	52153.3
	ILENEKDLEEAEEYKEAR	4	43296.4	28920.2	32998.8	31456.8	24236.3	24703.3	43167.4	27529.7	22654	39597.4	29113.3	28424.5	38190.1	28806.7	26037.3
	LEAAYLDLQR	2	51199.9	50869	55893.9	51018.2	49090.6	50625.3	54351.9	50566.8	48489.1	51347.1	53072.3	52531.2	51212.1	50222.2	45447.5
	MMIPDC(cam)QR	2	94657.9	81197.7	85619.3	109373	96699.5	93850.8	111060	95349.2	91858	134578	119561	116593	103122	85845.7	93950.5
	MRAEDGENYDIK	2	2824.07			2709.68		2292.01		2938.62	40229.8	3961.68	5206.3	4784.69		1235
	MRAEDGENYDIKK	3	40587.3	44614.5	44518.5	35668.2	37338.9	38252.3	29372.9	41872	39441.4	43598.7	43876.2	46523.2	38268.2	40932.9	37418.6
	QAEILQESR	2	27712.6	26935	26785.5	31273.5	32089.9	31459.6	32451.4	31733.6	32853.3	34215.3	33616.5	34142.8	29126.4	30339.7	30806.8
	RLEAAYLDLQR	3	81626.6	74211.6	71514.1	66537.3	57782.3	57109.9	64058.8	58434.2	53998.1	72834.8	61701.6	63977.7	68345.6	63909	63570.2
O75348
	EEAQAEIEQYR	2	39053.3	44282.9	44549	36551.8	42266.3	41048.4	35311.2	39573.5	39728	36805.9	41605.7	41429.9	37352.3	40732	40593.5
	GSC(cam)STEVEKETQEK	2	6553.75	5870.68	6713	5887.85	6757.27	7059.82	5373.48	6108.04	6296.53	6046.76	6624.6	6805.38	3780.73	3681.64	4077.22
	GSC(cam)STEVEKETQEK	3	15738.4	18218.9	17047.1	13735.3	13717.7	14530.7	11455.3	15508.2	13627.7	13397	13470.3	14123.1	10191.7	9871.34	10960
	MTILQTYFR	2	8716.85	9242.4	7193.41	21858	22083.2	25519.5	16819.9	25516.3	23192.8	21566.2	28182.9	26422.8	11082.3	15436.8	18606.6
	QNRDEVLDNLLAFVC(cam)DIRPEIHENYR	5	12078.8	11972.7	10054.1	12263.5	11484.1	10771.3	11206.2	11398.2	11367.5	11437.5	12207.1	12823.6	13149.6	11512.5	14481.3
O75348;O95670
	(ac)ASQSQGIQQLLQAEK	2	17841.3	18674.6	18479.6	20565.4	19613.9	22127.4	20533	20609.2	21419.3	20450.5	21330.4	21697.5	21200	19903	20452.8
	(ac)ASQSQGIQQLLQAEKR	2	8790.82	10275.4	9020.56	13055.9	12867.7	12156	8812.26	10044.1	10876.8	11217.3	10467.3	11890.1	10420.8	8908.92	9948.63
O75351
	IYIPLPEPHAR	3	11234.9	11132.5	10611	10015	9647.53	9860.81	12436.7	10251.2	8576.19	12091.8	10236.9	9892.02	12248.5	8486.96	8624.78
O75352
	(ac)AAEADGPLKR	2	97716.9	98132.2	109205	100028	100965	101097	104598	102341	103871	92132.3	94940.4	93991.2	122690	124848	130151
	LLVPILLPEK	2	49582.3	51488.7	54883	56781.4	59906.5	57312.5	53024.4	50841.4	52482.4	56540.3	51960.2	55466.8	70667.9	67823.9	67980.4
O75356
	AVDTDMIDYEK	2	30509.3	32338.8	30610.5	32210.1	33538	32977.7	31969.5	35902.7	36224.3	31670.2	34665.8	35377.6	24728.7	28395.1	30654
	DGFGFADSTVLQLTK	2	21932.9	22568.4	20595.2	18016	18368.1	16538.5	18195.7	13883	17695.6	15763	13106.1	16370.8	15953.8	18184.8	18927
	GGILKVEDFER	3	3512.81	2648.5	3408.28	2759.08	2577.26	2745.41	2732.15	2113.49	2545.24	2400.75	1427.04	2636.24		1873.12	2273.16
	GKLHQPEEVQR	3	19023.1	20239.9	21296.1	16962.4	17463.4	16128.7	17196.1	16928.6	18188.3	15926.7	16207.9	17968.1	15530.3	16519.6	16247
	GSFYAFSYYYDR	2	60576.4	59359	57314.5	47981.4	50192	45604.2	54023	43823.5	42341	47292.3	46868.3	48462.1	51985.9	56148.1	52407.7
	IHVYTFVQK	2	41308.7	45839.7	45273.8	39304.4	43380.4	48009.2	44999.4	53001.3	54559.9	41803	54488.7	51251.4	39485.1	47308.9	46949.6
	KSPFLVPK	2	2447.69	2464.38	2080.68	2761.88	2446.28	3154.93	2333.31	2686	2138.08	954.214	2559.05	2700.79	2019.94	2642.71	2495.36
	KVNNIETGWALGATFHLLQSLGISH	3	3482.67	2504.92		4599.39	4606.9	3685.18	4056.65	2960.74		4660.6	4141.02	2908.05	3570.79	3392.94	3178.01
	KVNNIETGWALGATFHLLQSLGISH	4	5464	5006.61		5083.32	3733.44	3950.74	7095.76	6089.22		6505.02	4395.16	4697.66	7397.61	5667.72	6618.89
	LATLGALETEGTDGHTFR	2	21293.8	24959.4	24387.1	22169.5	23840.1	25187.6	21384.1	23258.7	24307.4	20204.1	23380.5	21287.5	18725.2	20338.1	22030
	LATLGALETEGTDGHTFR	3	42168	42517.7	44870.1	37753.9	34671.7	38650.3	36959.6	36248.9	36879.3	34931.1	34354.2	36614.3	33159.1	32324.8	32525.9
	LHQPEEVQR	2	23754.1	23177.4	25058.7	27773.4	29647.9	27162.3	34090.8	28081.7	27666.3	26795.4	27319.9	24538	24010.2	24761.4	24449.1
	LYTHSYLGFGLK	3	9026.77	7513.27	6598.85	7664.8	6425.01	9579.53	8644	10404.3	10051.2	10740	10612.9	10072.4	11974.4	6444.97	8077.2
	M(ox)PGQLPILEGEVFDSVKPGLSAFVDQPK	3	54219.4	61667.3	59721.5	66546.1	65163.9	63711.8	59366.1	60739.9	64087.7	51942.6	52864.7	57682.1	57034.1	53108.5	59001.3
	QGAETVQGLLEVAK	2	40107.7	40947.8	40185.3	41951.5	41792.7	45820.9	35877.4	42986.9	43882.8	36897.8	38315.4	37756.4	38126.5	35025.5	36578.1
	WLEAEWIFGGVK	2	80193.6	77773.4	72991.1	72814.6	67405.4	64369.5	81446.8	76421.9	70474.9	80130.6	73697.9	68308	72663.4	70201.8	70895
O75367
	FVIHC(cam)NSPVWGADKC(cam)EELLEK	4	13991	10206.3	12238.2	11637.7	11010.1	8306.18	9489.33	9019.34	10071.4	11695.6	9815.21	9427.45	10350.1	12846.1	11319.7
	GVTIASGGVLPNIHPELLAK	2	9238.64	8837.74	10713.9	14410.1	13736.3	15285.2	12425.1	11899.5	14872.2	12196.7	12145.7	12558.3	11849.6	9698.19	10410.3
	GVTIASGGVLPNIHPELLAK	3	60911.3	61807.7	63813.5	53564.1	54056.8	55821.4	58947.3	55237.4	58289.4	47698.5	48717.8	48230.8	55863.1	54496.4	50696.5
	NGPLEVAGAAVSAGHGLPAK	3	40682.2	37847.4	34373.4	35240.3	29769.9	29330.8	32597.5	31323.6	30415	29925.8	28462.4	27901	33973.9	29740	29070.8
	SIAFPSIGSGR	2	75792.1	72335.5	76652.1	62604.8	59444.8	56949.3	62187.1	57412.6	59782.8	58061.8	53924.3	55696.4	69415.2	64569.2	59505.1
O75369
	ADIEMPFDPSK	2	90234.9	104667	98766.8	115360	113343	116447	106124	123581	122894	103684	121918	126975	90894.1	95683.8	100070
	AEITFDDHK	2	9879.5	10606.3	10622.9	10414.1	12395.5	12241.8	11394.4	9488.22	13244.9	12253.2	12080.8	11704.5	11195.9	10799.7	9219.77
	AEVSIQNNK	2	13181.2	11754.3	11991.6	12829.1	12424	11003.1	14798.2	13948.1	13076.4	15135.3	13877.8	11688	14214.3	11825.2	11528.3
	AGLAPLEVR	2	105538	84607.7	81631.1	108508	94082.5	92480.1	108817	80643.4	78789.8	99853.8	79793.8	76733.9	96815.4	67159.8	60549
	AGPGTLSVTIEGPSK	2	110967	112975	122760	114759	118142	117298	94785.7	100333	103475	98884.1	99774.7	101181	87187.7	91656.7	90028.8
	AHGPGLEGGLVGKPAEFTIDTK	3	43462	41295.4	41162.8	36282.9	38083.1	41599.9	35223.2	40569.5	43380.3	30835.7	37277.9	42183	33782.9	39072.1	37558.8
	AHGPGLEGGLVGKPAEFTIDTK	4	42043.4	33668	37228.3	32517.8	32484.4	32144.7	38946.1	33862.3	32702.7	33475.5	29879	33785.4	31812.5	30733.1	28529
	AHIANPSGASTEC(cam)FVTDNADGTYQVEYTPFEK	3	48587.9	48606.8	45850.7	41988.1	45881.8	47960.6	41433.6	43337.2	41027.1	43581.1	41264.8	43307.6	36564	33019.2	39696.5
	AIVHDNKDGTYAVTYIPDK	3	26242.2	28391.2	27841.3	32729.9	35106.6	41863.6	32284	35961.5	38499.4	29689.4	37696.4	37537.1	26875.1	16950.5	28729
	ALGALVDSC(cam)APGLC(cam)PDWESWDPQKPVDNAR	3	112461	120859	114668	128396	126820	130196	104015	127096	117404	123175	132215	139308	106284	114115	120397
	APLNVQFNSPLPGDAVK	2	55824.6	58113.8	58274.1	60877.1	59445.8	57855.2	60325.4	54407.7	55385	54101.1	49435.9	50029.7	49335.2	49857.7	47157.7
	APSVATVGSIC(cam)DLNLK	2	24887.2	25409.2	24927.1	25341.5	26740.3	27702.1	22492.3	22031.2	22498.5	21514.6	22025.9	23741.2	20313.2	18704.3	21462.4
	AWGPGLHGGIVGR	2	20148.6	19200.9	17825.4	23077.9	22028.1	20896.4	22104	20176.8	19858.6	20077.3	20061.7	20408.7	17760.9	13973.9	15815
	AWGPGLHGGIVGR	3	64934.1	64067.1	63224.8	58215.7	55422.1	58021.7	66642.7	58676.7	49713.2	50966.5	52232.6	49748.6	53694.4	48948	48678.9
	AYGPGLEK	2	34453.1	35708.9	37484.5	36439.9	35448	34268.2	39081.8	35894.8	35948	32514.3	34541	33374	31223.8	33581.3	35135
	C(cam)LATGPGIASTVK	2	25508.1	25561.4	24811.7	25301.4	28766.5	29164.7	25238.2	27647.3	25768.3	25250.1	27472.5	30054.4	20356.3	22646.7	22795
	DAGEGLLAVQITDQEGKPK	2	14751.2	15965.2	14632.5	16263.7	17353.2	17387.1	15092.4	18753.9	19830.5	15775.5	16651	16094.9	15637.8	12951.8	15936.8
	DAGEGLLAVQITDQEGKPKR	3	14989.9	18915.3	23051.9	14154.9	19413.3	20135.7	12675	17210.2	18345.1	11266.8	15969.9	16682.2	10428.7	15489.8	16020
	DAGYGGISLAVEGPSK	2	34679	31733.5	33551.3	33260.7	30526.7	34001.1	31773.3	34578.7	33889.7	25458.3	32293.9	27545.5	15464	29084.5	26226.2
	DLDIIDNYDYSHTVK	2	72773.2	76643.5	68338.1	82132.5	77086.6	76743.4	73793.8	74941	79432.5	74068.3	72753.5	69801.6	62536.4	59646.1	60178.8
	DLDIIDNYDYSHTVK	3	33245.2	33698.5	35934.7	32211	31394.1	30454.7	32636.1	29562	30449.5	29579.2	29100.7	28982.3	27502	28385.8	26305
	DNKDGSC(cam)SAEYIPFAPGDYDVNITYGGAHIPGSPFR	4	34265.9	33760.3	25847.3	40125.7	32667	35390.6	36925.5	41156.7	29697.1	40642.2	48458.6	46002.4	35751.5	31613.6	33520.3
	EAFTNKPNVFTVVTR	3	161596	144815	148111	129282	135650	135903	132662	133046	132906	126542	126603	125276	132699	127017	119988
	EATTDFTVDSRPLTQVGGDHIK	3	55340	62555.6	61737.3	55253.7	62043.9	61934.7	58869.3	65463	66360.8	54652.8	58667.5	62024.9	46919.2	54212	53658.9
	EATTDFTVDSRPLTQVGGDHIK	4	67879.7	59684.8	69562	59042.4	56560.5	56981.2	60547.5	55679.6	60525.8	50715.3	52678.4	56802.7	57336	54347.9	50773.3
	ERGDYVLAVK	2	9170.72	9250.57	6767.16	8598.79	9419.23	9687.31	8196.63	10199.4	9646.07	8474.47	8355.19	9726.94	6601.73	7293.56	7146.49
	EVGEHLVSIK	2	9937.02	9389.21	8555.66	10738.6	10713.5	10972.7	10477.3	11803.8	10913.2	11225.7	11757.1	11593.4	7807.84	9386.63	7654.74
	FADEHVPGSPFTVK	2	89703.1	95735.3	83257.3	92482.3	94336.8	88364.3	94505.1	86824.7	83989.8	88087.8	85754.5	76789.6	72849	66426.6	66279.1
	FADEHVPGSPFTVK	3	46773	44124.2	45552.5	43909.8	45220.7	40850.8	47381.5	45886.5	40821.6	40141.5	39165.6	39004.6	38805.1	39759.4	36601.2
	FNDEHIPESPYLVPVIAPSDDAR	3	142408	145486	142950	123322	127242	129446	129846	130006	134849	125539	123125	128363	113679	114228	120755
	FNDEHIPESPYLVPVIAPSDDARR	4	9216.67	9734.35	9802.41	5855.99	7658.61	8189.35	7333.99	8402.56	7744.19	6990.81	7264.47	7680.27	4882.56	5888.6	6103.56
	FVPQEMGVHTVSVK	2	15345.9	16318.4	13649.4	19345.9	18386.5	18535.5	17051.6	16619.6	16853.9	18584.8	18855.9	17986.6	13629.9	13307.3	15594.1
	FVPQEMGVHTVSVK	3	18941.5	17779.4	15428.1	18540.4	18014.5	16973.1	16943.5	17064.7	16365	21431.6	18454.6	17302.9	14636.9	14432.8	15050.4
	GAGIGGLGITVEGPSESK	2	88937.9	86622.9	93250.4	81836.2	84145.9	87079	73201.5	83199.4	90547	72050.4	78695.5	85502	70084.9	74187.8	82644.3
	GAGKAPLNVQFNSPLPGDAVK	3	32933.2	35255.4	36840.9	31105.4	29669.6	28165.8	33611.1	28848.9	29845.1	28400.9	27102.5	29925.3	29730	26628.4	25378.8
	GDYVLAVK	1	17393.4	10974.7	9938.9	24418.4	13712	13950.4	23852.3	12709	12057.1	19958.6	12505.2	10422.2	15452.4	8440.65	7790.19
	GIEPTGNMVK	2	53781.5	50497.2	47796.4	65552.9	52020.2	50589	60705.6	50696	49860.4	59143.4	52303.6	49956.7	48681	45272.7	40284.6
	GLHVVEVTYDDVPIPNSPFK	2	36253.6	37838.5	35944.2	43795.6	43737.7	47719.2	43377.3	45301.2	49127.8	39946.5	40504.6	40361.1	37966.3	34890.6	38238.2
	GLHVVEVTYDDVPIPNSPFK	3	186216	186849	184324	177655	182190	187696	178839	179922	182604	171136	155905	160705	154859	162181	161263
	GQHVTGSPFQFTVGPLGEGGAHK	3	16083	16634.1	14606.1	15527.8	15768.3	16621.3	13682	12443.4	13828.6	16070.7	13110.1	13789.7	14395	14329.4	13873.4
	GQHVTGSPFQFTVGPLGEGGAHK	4	27982.9	25715.9	27024.5	26591.6	25532.8	28996.3	20736.5	22699	25369.8	25590.8	22871.1	27233	20535.6	21135	20892.1
	HTIAVVWGGVNIPHSPYR	3	57214.4	58200.8	58396.7	56207.8	55284.7	56014.4	66765.7	67322.7	65361.7	63966.9	63996.8	65134.1	59186.9	58266.4	58713.2
	HTIAVVWGGVNIPHSPYR	4	33107.4	30900.9	33865.9	27161.3	28153.1	25492.7	38656.6	31156.7	31761.1	32255	30531.6	29268.3	30905	29497.6	29659.1
	HVGNQQYNVTYVVK	2	20581.1	19100	19769.3	24261.8	22456	23516.8	22700.5	23517.1	22998	21904.3	22198.7	22254.1	16643.9	16605.2	17985.5
	HVGNQQYNVTYVVK	3	34610.5	32687.6	37376.7	31179.1	30582.8	27955	35580.2	29064.8	29250.9	30689.8	30773.8	30621.4	31012.2	29532.7	28134.3
	IAGPGLGSGVR	2	61228.5	49263.8	52304.6	62728.4	55618.5	52992.4	56538	46771.1	42001	55839.6	43389.4	39851.3	46813.7	41542.5	39593.5
	IEYNDQNDGSC(cam)DVK	2	52809.9	52221.3	52820.3	47212.4	48861.5	49436.5	30594.4	50654	52103.7	49139.7	53568.4	56228.9	42820.6	49550.2	48865.1
	IFAQDGEGQR	2	127396	122372	120585	117808	115848	123256	110747	121740	123514	120163	121087	122272	104657	112679	105706
	IFFAGDTIPK	2	49501.2	49668.9	52467.1	50633.6	48754.3	44313.8	51816.7	45357.6	44517.5	46217.4	43553	44523	45779.4	40765.3	38585.1
	IGNLQTDLSDGLR	2	204132	196429	203151	192856	188029	188666	201172	182678	183968	185116	179679	166720	176793	164581	160613
	IPEINSSDMSAHVTSPSGR	3	73492.1	73202.7	74429.2	86994.1	80024.3	80374.4	72514.8	71838	74320.2	84308.1	79793.4	82774.4	65013.2	65603.3	64860.7
	KVVPC(cam)LVTPVTGR	3	25877.1	23533.7	23229.9	30305.2	25781.2	23230.1	31117.8	23400.1	22749.2	28235.4	24204.6	21691.7	22489.7	20032.9	20991.3
	KYHQRPTFR	3	35000.9	35546	35707.5	27929.2	28420	32327.6	25421.1	34585.9	32238.3	27242.9	29432.5	36257.1	28146.2	28839.7	33012.5
	LDVTILSPSR	2	71350.5	74852.9	73348	69617.7	71232.8	71636.6	72906.2	76483.5	79905	79377.9	75711.6	74842.9	69713.1	67432.6	60722.8
	LGSAADFLLDISETDLSSLTASIK	3	398.945	340.604	109.424		924.873					1773.3	340.847	2569.06	884.872	2335.71	3091.96
	LKPGAPLKPK	2	10173	10063	10797.9	12110.3	12890.8	12692	25934.3	10910.2	10353.8	12604.8	11001.5	9634.09	8896.32	7658.67	7685.37
	LPNNHIGISFIPR	3	5616.5	5040.12	2257.88	5205.2	4940.72	6124.9	5564.87	5318.94	4631.97	5567.61	5297.39	4250.01	4418	4382.05	4123.09
	LVSPGSANETSSILVESVTR	2	111296	107897	106602	125774	121009	116759	104177	113416	114932	101530	105335	107425	102032	96224.6	98401.7
	LVSPGSANETSSILVESVTR	3	47047.8	20430.8	46488.4	38001.3	40763.1	44840.9	47324.4	38246.1	37919.4	38635.2	37267.5	39134.3	17917.4	40599.8	31483.1
	MDC(cam)QETPEGYK	2	41117.1	44747	43321.7	43906.8	43981.3	42353.5	30853.9	35239.5	35051.5	39998.5	40819.3	39421.3	35336.4	34856.2	32988.8
	MDGTYAC(cam)SYTPVK	2	94365.6	109853	113995	102567	125420	124660	107381	127715	139071	108420	134585	141906	86536	107866	113534
	NGNHVANSPVSIMVVQSEIGDAR	3	30764.7	2548.54		8061.75	7725.71	11280	4510.9	11090.3	7604.73	6990.15	11560.6	11018.8		33780.1
	NTVELLVEDK	2	27119.8	27512.8	26380.7	25555.3	23856.2	24368.3	30529	27632.5	27460.4	27489.2	27297.4	28220.1	26208.4	23086	21707.8
	NTVELLVEDKGNQVYR	2	12995.6	13787.4	14158.3	13023.2	15326.5	17950.4	12832.5	15271.5	17774.7	12232.2	14583.2	15189.2	8901.43	11537.6	11760.3
	NTVELLVEDKGNQVYR	3	14140.3	10843.5	13958.3	10963.9	10971.4	10543.1	12030.7	10068.3	7723.83	9732.42	8992.07	8267.71	8899.05	9057.59	6271.52
	PGTYVIYVR	2	15789.1	15153.1	15491.6	17453.9	15864.7	14641.2	16308.8	13934.4	13816.7	17427.3	17549.3	16464.7	15377.5	13970.2	12386.7
	PVTEKDLAEDAPWKK	3	9112.4	12182	9630.35	7393.21	10110.6	9342.83	8818.12	9802.99	9992.07	7533.31	9395.15	9137.57	7081.6	7780.92	8004.05
	QKDFLDGVYAFEYYPSTPGR	3	41883.4	43890.2	40718.9	51117	50115.2	47626.1	46160.3	47443.3	43510.3	46646.5	47238.5	48514.4	37063.8	41073.4	40898.9
	RLPNNHIGISFIPR	3	52069.9	51281	56221.9	49481.6	54208.4	57475	56404.5	59767.5	57232.1	53624.5	55099.1	58647.2	44398	47290.3	49598.4
	RLTVMSLQESGLK	2		12621.2	6030.32	13807.3	11917.5	12051.1	11153.3	10740.8	11875.5	13901.9	14546.3	10491	3809.44	5506.29	8015.29
	RLTVMSLQESGLK	3	12827.6	12789.8	11632.3	16347.9	16371.2	14226.4	18998.5	14796	15406.8	19749.3	17149.7	15097.5	13159	9760.84	10293.7
	SGC(cam)IVNNLAEFTVDPK	2	48995	49639.1	51380.6	52815.8	54304.9	54513.2	45842.4	52956.1	52293	47254.2	51486.6	52151.1	42255.8	43909.5	44180
	SPFEVQVGPEAGMQK	2	62801.4	68965.5	68984.5	91259.3	102973	105464	86435.5	108408	104616	92680.7	103369	107104	55219.5	73705.2	81800.7
	SPFEVSVDK	2	74748.9	67823.2	66605.4	57995.8	60798.6	56256.4	61865.7	53843.6	52189.7	57670.6	51450.9	49736.1	63268	50469.5	50283.8
	SPFTVGVAAPLDLSK	2	190576	189759	193882	164708	175608	178213	166693	168353	172516	140393	142996	149785	144917	148019	145510
	SPFVVQVGEAC(cam)NPNAC(cam)R	2	82740.8	93527.1	99590	82856.7	94915.2	100588	72933.6	96000.4	94957.8	74706.6	83420.9	97817.3	71363.8	91147.1	91414.8
	SSFLVDC(cam)SK	2	96173.5	101447	105289	85445.4	92350.8	99480.5	77264.4	95809.4	94600.9	92119.5	100542	98490.1	76161.6	86312	89913
	SSTETC(cam)YSAIPK	2	53215.3	62673.8	65371.4	49589.6	57252.8	55670.8	52428.6	61204.4	60910.1	48008.5	55709.1	57482.5	25994.9	32913.2	32348.3
	TATPEIVDNKDGTVTVR	3	3563.39	5546.55	5852.2	8018.18	9039.35	9804.52	5735.59	5242.97	5546.49	2844.43	4961.47	4134.67	3745.56	4280.58	4174.14
	TFEM(ox)SDFIVDTR	2	34288.8	4942.94	34855.8	30942.2	25557	26250.1	35829	27719.2	27699	24172.7	21359	22923.6	29745.8	23215.4	26144.1
	TFEMSDFIVDTR	2	28768.5	31136.6	26954.2	48113	46350.2	53509.1	34894.1	52268.1	43224.5	39726.7	52908.5	47820.4	26012.9	30036.1	31479.7
	TGEEVGFVVDAK	2	45549.9	50190.9	48187.9	30034	32664.1	25459.7	30128.2	22502.9	20095.7	27632.5	21121.2	20300.4	29528.8	33869.7	32789.5
	VAVTEGC(cam)QPSR	2	136092	139020	143951	126830	127191	131725	133711	131977	134884	129830	139684	142582	117246	125043	120521
	VDIQTEDLEDGTC(cam)K	2	17586.5	22075	23604.3	19655.3	24849.2	25918.8	17911.5	26726.8	27167.7	20143.5	27114.8	29134.7	16110.6	21777.4	22763.8
	VEVGKDQEFTVDTR	2	11076.2	11557.5	12198.7	14667.2	15670.1	16137.7	14368.7	15137.5	16112.3	12578.5	15818.3	16440.4	8120.28	10274.8	10821.9
	VEVGKDQEFTVDTR	3	15039.4	13471.4	16206.3	12411.1	13245	11989.9	13937.5	13112.1	16226.6	11030.7	12753.9	13483.3	12721.4	9509.73	7107.13
	VFGPGIEGK	2	26831.9	24867.6	34650.5	21887.2	14886.2	17498.3	35792.8	21371.1	20098.5	44849.6	25117.1	106120	21628.6	41819.9	20269.7
	VFGPGVER	2	68456.2	54447.3	66210.6	156071	140419	142779	91373.7	107515	158973	163834	125186	129195	56325.6	76394.2	86888.1
	VHSPSGAVEEC(cam)HVSELEPDKYAVR	3	17901	16102	16066.3	18815.5	17260.8	17069.7	20546.2	18374.1	16624.7	21003.6	17777.4	15333.3	15447.9	11764.5	13721.9
	VHSPSGAVEEC(cam)HVSELEPDKYAVR	4	84883.6	101515	105184	88018.2	101792	101658	81364.7	106290	109987	91297.4	107138	105451	66840.5	90535.8	93193.8
	VHSPSGAVEEC(cam)HVSELEPDKYAVR	5	46514.7	36710.9	39138.3	55330.6	37002.5	28417.9	50977.9	31237.6	35492.4	51004.4	33444.9	29928.2	36910	30023.8	33486.1
	VKAEGPGLSK	2	37966.4	35167.7	34645.5	38899.3	36979	35139.4	41976.8	35533.1	32499.8	39060.2	28836.1	35164.8	35696.2	31765.4	30700.9
	VKVDPSHDASK	2	38525.8	39717.5	37333.2	41838.8	43403.6	39628.2	44222.3	39027.1	39939.2	42113.5	40496.4	42084.8	34896.9	36021	34645.7
	VKVEPAVDTSR	2	66150.1	64384.4	63216.3	65997	66557.9	71061.5	56089.8	67636	68259.6	60208.4	63284.7	67479.9	55477.2	55625.2	53475.3
	VKVEPAVDTSR	3	10960.6	11160.6	11750.7	9978.64	11554.2	12433.7	11277.6	12138.4	13525.4	10789.5	10632.8	11770.5	8783.02	11870.6	11578.5
	VLFASQEIPASPFR	2	190834	196788	207597	219829	237590	237538	210195	227014	240817	188824	209492	220031	157236	187138	187168
	VLPTYDASK	2	64845.6	57166	56009.9	56226.2	58201.2	51292.3	74903.1	55126.1	50465.5	62498	55038.2	49883.4	47546.1	50174.3	48301.9
	VLQSFTVDSSK	2	150477	145832	146183	141241	145936	129881	139628	131124	132283	132674	127328	129751	124399	125462	122837
	VNIGQGSHPQK	2	28110.1	25332.6	26580.2	26046.4	24484.6	26324	25467.1	28893.8	26128.7	27222	28794.4	28067.4	23705.9	24091.5	23869.2
	VNQPASFAIR	2	145196	151324	150553	143785	148127	149774	166032	152907	145786	150846	140369	146090	125285	129771	119884
	VQAQGPGLK	2	48575.2	50270.9	52930	45837.4	45888.5	49312.7	54102.8	48654.3	49052.3	47452.5	55138.6	50291.7	40519.5	44759.5	42060.8
	VSYFPTVPGVYIVSTK	2	197135	199998	198187	214507	215441	211254	211151	204435	202441	206578	195251	195228	166605	168435	166748
	VTEAEIVPMGK	2	144549	145282	141650	166740	148910	160785	142253	138725	142680	159977	153227	152478	125188	116068	122455
	VTVLFAGQHISK	2	48204.4	45592.6	41450.8	36708.7	38754.4	38430.4	39200.4	38521	40022	37865.2	36914.7	38203.9	36127.5	34451.4	34138.2
	VTVLFAGQHISK	3	13402.8	12113.8	13328.5	12911.1	12175.5	11234.7	13245.5	11496.9	13274.4	13046.4	12424.2	11640.9	11873.4	10240.5	10518.6
	VVASGPGLEHGK	2	41995.6	37712.9	38237.1	38145.9	37823.3	38593.9	40024	37252.1	38324.3	37193.5	37380.6	36324	33020	33151.5	30347.3
	VVPC(cam)LVTPVTGR	2	103491	96316.8	95591.1	92894.2	95053.8	95858.2	96805.6	96520.4	94246.1	93563.7	102126	99368.4	76112.3	80492.3	79865
	YADEEIPR	2	77004.3	72421.2	74233	70255.1	70777.3	68439.2	80138.8	67759.9	69642.3	68811.3	68348.3	66809.7	64794.6	59322.2	60515.2
	YGGELVPHFPAR	2	106090	118841	108383	107015	112833	103855	106554	105430	104372	95760.4	98142.5	100161	92051.8	83488	87846.7
	YGGELVPHFPAR	3	57072.3	50475.8	45990.8	55048.3	47880.4	46864.1	52732.5	45704.5	46900.7	53625.9	51361.8	46558.3	47610	41767.5	38767
	YGGPNHIVGSPFK	2	21245.1	15945.7	15612.4	28047.2	20874.6	20069.2	21803.3	15165.4	14863.7	22417.3	16988.1	15556.2	17112.5	11327.6	13518.8
	YGGPNHIVGSPFK	3	11263.9	12153	12200.8	12085.6	10844.4	9257.01	10589.9	9471.39	7832.88	10335.4	9103.58	8943.11	8787.65	8545.04	9499.23
	YM(ox)IGVTYGGDDIPLSPYR	2	87839.8	84389.5	87151.3	87081	90741.2	83029.9	86441	84480.2	86023.6	78536.1	69107.9	74973.6	74320.3	73955.6	76959.3
	YRGQHVTGSPFQFTVGPLGEGGAHK	4	57969.8	60853.2	62143.7	46866.6	51163.7	52455	43756	49061.5	51481.8	47710.6	49432	53708.8	47492.7	50583.3	51099
	YSIAITWGGHHIPK	3	3416.55	2575.41	3876.14	6623.48	7671.07	7556.55	7926.08	9733.17	8299.29	6137.27	1516.26	9262.03	4849.86	2595.94	7233.69
O75369;Q14315
	EAGAGGLSIAVEGPSK	2	39524.4	40418.7	43663.9	47408.1	46911.8	46476.5	42933.7	50350.6	52412.9	38039.2	48169.1	45323.3	32511.7	34026.6	33906.2
	GAGTGGLGLTVEGPC(cam)EAK	2	110391	112293	131305	115047	125162	128696	110580	125628	130351	106965	121969	129215	92858.7	106853	106741
	LIALLEVLSQKR	2	14948.7	16762.7	16909.3	16625.4	16460.4	15696.6	20800	19994.4	18906.6	13619.4	17577.6	15510.6	14642.5	11563.7	18346.3
	LIALLEVLSQKR	3	22515.5	22043.6	22564.7	19850	17703.3	15299.8	25053.1	19167.7	19416.1	17957.5	15604.1	13823.2	18305.2	18353.6	16351.8
	VDPSHDASK	2	3507.08	5078.88	5379.81	6286.31	4234.35	6365.32	4881.91	4570.63	5061.92	3796.7	4095.11	4823.3	4650.58	3935.74	3674.04
O75380
	TGTC(cam)GYC(cam)GLQFR	2	8532.97	10789.3	9909.08	11522.5	13239.2	12602.6	8654.62	10216.2	9980.5	11421.1	11843.7	11854.6	9712.18	11768.5	11995.3
	VIAC(cam)DGGGGALGHPK	2	3711.8	4393.23	3879.16	4637.85	4525.3	4915.27	4573.58	4897.75	4635.2	4564.44	4413.21	4308.93	6275.47	5073.2	5146.38
O75390
	GLVYETSVLDPDEGIR	2	228005	232655	232405	207236	205705	202873	201046	191233	212088	185774	189268	188895	277482	266266	262624
	HLPNDPMFK	2	75276	80013.7	84763.8	80691.1	80950.7	81667.7	87196.1	89926.7	82866.3	83481.4	88713.6	85213.1	103300	104340	104198
	IVPNVLLEQGK	2	217410	216568	231742	198656	203474	194332	207265	206604	208517	203305	209391	204484	266733	243784	259718
	VVPGYGHAVLR	2	23938.1	26664.6	24688.6	27471.1	26546.7	28340.1	31795.9	30885.7	27839	26630.4	28793.3	26096.8	34673.7	33338.8	32712
O75396
	ANNLSSLSK	2	22438.1	19087.1	20666.2	19225.2	17375.1	17774.5	20469.1	18917.8	17706.5	18609.3	16844.5	18539.6	24835.4	23846.4	23364.3
	DLQQYQSQAK	2	103547	109701	113412	113689	117579	102865	80973.1	115775	108108	108935	105750	105162	121379	143759	147692
	GEALSALDSK	2	41879.1	43582.5	43918.1	40220.5	43593.5	36338.6	43521.5	39935.8	39206	38412.7	37560.1	32469.1	52221.5	48664.3	49841.3
	IM(ox)VANIEEVLQR	2	102161	90963.1	94561.2	67637.2	68057.1	56698.5	85291.4	56219.5	66463.3	68387.3	42970.6	36297.4	118226	92458.2	89280.1
	IMVANIEEVLQR	2	4195.32	9352.71	5405.47	28728.8	27697.7	38400.7	17575.1	43357.8	28254	21673.9	47597.6	39799.4	10821.1	18379.2	24701.9
	KLNEQSPTR	2	46707.3	45755.4	45817.3	43872.9	43921.5	47254.8	37719.4	44557.6	43083.2	45206.4	46655.8	41962.3	53621.5	58889.4	58447.7
	KVPTVSRPYSFIEFDTFIQK	3	19657.2	21342	19563.5	18735.4	17884.9	20541.1	18146.8	20067.5	19411.8	15699.2	12899.9	15535.3	24242.3	29257.8	31002.6
	KVPTVSRPYSFIEFDTFIQK	4	29716.7	31913.8	28165.6	26452.8	26424.1	24231.3	25745.4	25249.2	24909.1	23734.6	23004.5	21665.3	32949.8	31293.3	30428.8
	NLGSINTELQDVQR	2	86180.8	84533.2	97580.9	82910.8	84985.4	91318.9	80688.4	85740.3	86500.4	77329.4	81846.2	80775.9	101236	110119	110640
[truncated: 24,016 more rows]

## Sheet: RAW
q-Value	Total Peak Area	Modified sequence	Peptide charge	Sample	Replicate
[truncated: 338,788+ more rows]

[truncated: 1 more sheets: NAPQI adducts]
